# Supplementary material for: Longitudinal genome-wide DNA methylation analysis uncovers persistent early-life DNA methylation changes
Source: J Transl Med. 2019 Jan 9;17:15. doi: 10.1186/s12967-018-1751-9 (PMC6327427; doi:10.1186/s12967-018-1751-9)
Supplement: Supplementary file 1 — Additional file 1: Table S9. Clinical characteristics of the 18 subjects from the independent cohorts. [file 12967_2018_1751_MOESM1_ESM.xlsx]

## Sheet: COHORT 1
Subject At 0 years	Sex	Birth	Lactation	Gestational age (weeks)	Cephalic perimeter (cm)	Birth weight (g)	Birth weight (group)	Birth length (cm)
40	Female	VD	BF	39	34	3840	LGA	49.5
41	Male	VD	FF	39	34.5	3740	LGA	51
42	Male	VD	FF	41	34	2680	AGA	46.5
43	Female	VD	FF	38	33	2740	AGA	47.5
44	Male	VD	BF	39	36	3800	LGA	50
45	Female	CS	FF	39	32.5	2770	AGA	46.5
46	Female	CS	BF	39	33.5	2450	SGA	45
47	Male	VD	BF	40	34	4380	LGA	50
48	Female	CS	FF	41	34.5	3900	LGA	49
Subject At 5 years	Creatinine	Total Cholesterol	HDL	LDL	Triglycerides	Weight (g)	Body mass Index	Height (cm)
40	0.48	175	55	112	59	24000	19.1327	112
41	0.45	190	51	119	102	23700	15.7934	122.5
42	0.5	179	47	109	87	30000	21.5455	118
43	0.5	156	59	110	40	19300	15.3858	112
44	0.42	189	63	119	36	27000	15.7333	131
45	0.46	206	37	147	107	15000	14.1389	103
46	0.54	163	51	104	38	20200	16.5435	110.5
47	0.5	175	99	111	44	22000	16.8395	114.3
48	0.27	159	45	94	100	26300	22.548	108
FF: formula feeding; BF: breast feeding; VD: vaginal delivery; CS: cesarean section; AGA: appropriate for gestational age; SGA: small for gestational age; LGA: large for gestational age; HDL: high-density lipoprotein; LDL: low-density lipoprotein

## Sheet: COHORT 2
Subject At 0 years	Sex
12	Female
13	Female
14	Female
15	Female
16	Female
17	Male
18	Female
19	Male
20	Male
Subject At 5 years	Creatinine	Total Cholesterol	HDL	LDL	Triglycerides	Weight (g)	Body mass Index	Height (cm)
12	0.39	213	83	120	51	19000	14.1201	116
13	0.3	160	52	93	73	32000	19.9972	126.5
14	0.24	192	40	132	98	29600	21.8092	119.5
15	0.67	185	55	116	128	25500	20.2052	112.5
16	0.27	192	66	111	76	34500	20.0668	131
17	0.79	181	60	106	75	21000	18.3339	106
18	0.29	199	65	116	66	17900	15.6346	107
19	0.3	183	51	120	61	17200	14.4769	109
20	0.38	155	60	85	49	21000	15.0819	118
Subject At 10 years	Creatinine	Total Cholesterol	HDL	LDL	Triglycerides	Weight (g)	Body mass Index	Height (cm)
12	0.48	230	94	124	60	35800	17.9054	141.4
13	0.43	144	48	70	128	63800	25.7193	157.5
14	0.37	188	44	121	115	66400	30.7279	147
15	0.62	146	42	89	75	59100	26.2667	150
16	0.48	188	55	109	120	60600	23.5	160.5
17	0.53	191	73	108	48	33800	18.2742	136
18	0.45	200	57	121	111	40500	20.5	140.5
19	0.49	169	65	93	53	27700	14.1	140
20	0.46	155	60	85	49	31900	17.5034	135
FF: formula feeding; BF: breast feeding; VD: vaginal delivery; CS: cesarean section; AGA: appropriate for gestational age; SGA: small for gestational age; LGA: large for gestational age; HDL: high-density lipoprotein; LDL: low-density lipoprotein
