# Supplementary material for: Longitudinal genome-wide DNA methylation analysis uncovers persistent early-life DNA methylation changes
Source: J Transl Med. 2019 Jan 9;17:15. doi: 10.1186/s12967-018-1751-9 (PMC6327427; doi:10.1186/s12967-018-1751-9)
Supplement: Supplementary file 2 — Additional file 2: Table S8. Primer sequences for bisulfite sequencing of the validated CpGs. [file 12967_2018_1751_MOESM2_ESM.xlsx]

## Sheet: Sheet1
Primer	5’→3’ sequence
HOXB7_F_Bio_cg07547765	[Btn]ATTTTTTTTTTAGTTTTAGGGTTTGGTAG
HOXB7_R_cg07547765	CCCAAAATACTAAAATTACAAATTTAAACC
PCR annealing temperature (ºC): 60
HOXB7_Seq_cg07547765	AATTTTCCTCTAAATACTATATAC
Analyzed sequence
AAAAACTAACCRCAAACRAAACCRCCAAACCTACAC
Primer	5’→3’ sequence
SOCS3_F_cg11047325	ATTGGATGYGTAGGTTTTTGGTTTTAGATT
SOCS3_R_Bio_cg11047325	[Btn]TACRCCATAATCACCCACAACAAATTTCCC
PCR annealing temperature (ºC): 67
SOCS3_Seq_cg11047325	GGTTTTAGATTGGGTTTT
Analyzed sequence
GAYGTTGAGYGTGAAGAAGTGGYGTTGGTTYGAGTTGTYGYGGATTAGAAAGGTGTYGGYGGGTTYGGTATTGAGTAGTAG
Primer	5’→3’ sequence
ZFPM2_F_Bio_cg03830443	[Btn]AAGGATAAAAAGGTTGTTGGGTATAG
ZFPM2_R_cg03830443	CCCATTATCTCCTCTTATCTAACCAATCA
PCR annealing temperature (ºC): 64
ZFPM2_Seq_cg03830443	CATCATAACAAATTAATAATACTCT
Analyzed sequence
TTCAACRTCRCCTTTTTATCRCTACCCRAAAAACACCC
