# Supplementary material for: Longitudinal genome-wide DNA methylation analysis uncovers persistent early-life DNA methylation changes
Source: J Transl Med. 2019 Jan 9;17:15. doi: 10.1186/s12967-018-1751-9 (PMC6327427; doi:10.1186/s12967-018-1751-9)
Supplement: Supplementary file 3 — Additional file 3: Table S1. Lists of annotated 0→5 and 5→10 dmCpGs. [file 12967_2018_1751_MOESM3_ESM.xlsx]

## Sheet: 0vs5_dmCpGs
	chr	pos	strand	Name	Relation_to_Island	UCSC_RefGene_Name	UCSC_RefGene_Group	Phantom4_Enhancers	Phantom5_Enhancers	logFC	AveExpr	t	P.Value	adj.P.Val	B	methylstat	annotation
cg00000165	chr1	91194674	-	cg00000165	S_Shore					-0.679868	-3.76125	-5.95334	4.2241e-05	0.000622441	1.88157	hyper	Distal Intergenic
cg00000714	chr19	54695678	+	cg00000714	S_Shore	TSEN34;TSEN34	Body;Body			0.62994	-1.77438	6.52181	1.66945e-05	0.000296521	2.84293	hypo	Promoter (<=1kb)
cg00000776	chr4	156388205	+	cg00000776	OpenSea					1.38043	1.96181	7.77072	2.52866e-06	6.6122e-05	4.79993	hypo	Distal Intergenic
cg00000948	chr8	49890609	+	cg00000948	Island					-0.864823	3.59371	-9.7663	1.82043e-07	8.55171e-06	7.52229	hyper	Distal Intergenic
cg00000974	chr20	6750606	-	cg00000974	S_Shore	BMP2	5'UTR			-0.513279	-6.8146	-4.00596	0.00141091	0.0103242	-1.72099	hyper	Distal promoter
cg00001583	chr1	200011786	-	cg00001583	Island	NR5A2;NR5A2	Body;Body			-0.680625	-5.44888	-6.29006	2.42435e-05	0.000398879	2.4564	hyper	Promoter (<=1kb)
cg00001636	chr1	67678886	-	cg00001636	OpenSea	IL23R	Body			-1.18855	3.19682	-9.65151	2.09404e-07	9.5109e-06	7.37784	hyper	Intron
cg00001810	chr8	136659294	-	cg00001810	OpenSea	KHDRBS3	Body			-0.921205	2.287	-5.69087	6.58353e-05	0.000887322	1.42269	hyper	3' UTR
cg00001854	chr16	47008491	+	cg00001854	S_Shore	DNAJA2	TSS1500			0.818563	5.66206	5.16028	0.000166218	0.00186835	0.467143	hypo	Promoter (<=1kb)
cg00001874	chr10	69990588	-	cg00001874	N_Shore	ATOH7;ATOH7	1stExon;3'UTR			-0.560399	0.596976	-4.53678	0.000517649	0.00464333	-0.699229	hyper	Distal promoter
cg00002033	chr19	39798481	-	cg00002033	Island	LRFN1	Body			-4.7711	-1.7214	-27.4337	3.60772e-13	1.07092e-09	20.3242	hyper	Exon
cg00002080	chr21	30390417	+	cg00002080	N_Shore	RWDD2B	Body			0.581677	2.2069	3.89088	0.00175965	0.0123062	-1.94477	hypo	Distal promoter
cg00002398	chr5	156947638	+	cg00002398	OpenSea	ADAM19	Body			-0.69874	5.11642	-4.07554	0.00123516	0.00928787	-1.58595	hyper	Intron
cg00002776	chr8	145264938	-	cg00002776	OpenSea	MROH1;MROH1;MROH1;MROH1	Body;Body;Body;Body			0.783633	-4.57937	4.36716	0.000710878	0.00598179	-1.02339	hypo	Intron
cg00003036	chr8	132054735	+	cg00003036	Island					-0.597914	-5.14244	-6.13349	3.13233e-05	0.000489604	2.19107	hyper	Distal promoter
cg00003167	chr12	56742755	-	cg00003167	OpenSea	STAT2;STAT2	Body;Body			-0.63794	5.19961	-3.22061	0.00646795	0.0342013	-3.25057	hyper	Promoter (<=1kb)
cg00003287	chr1	201346149	-	cg00003287	OpenSea	TNNT2;TNNT2;TNNT2;TNNT2	5'UTR;5'UTR;5'UTR;5'UTR			-1.14424	-2.95285	-12.8675	6.32213e-09	6.96135e-07	10.9632	hyper	Promoter (<=1kb)
cg00003305	chr19	30715645	-	cg00003305	Island					-0.92094	-4.05945	-5.86294	4.91633e-05	0.000702963	1.72459	hyper	Distal Intergenic
cg00003345	chr1	10816499	-	cg00003345	OpenSea	CASZ1;CASZ1	5'UTR;5'UTR			0.511947	1.77609	5.59573	7.75073e-05	0.00101102	1.25406	hypo	Intron
cg00003578	chr1	12600529	-	cg00003578	Island				chr1:12600525-12600525	-0.500893	0.324142	-5.71005	6.37137e-05	0.000864166	1.45655	hyper	Distal Intergenic
cg00003625	chr17	48912543	-	cg00003625	OpenSea	WFIKKN2	TSS200			-1.63164	2.27742	-13.6377	3.0541e-09	4.08286e-07	11.6996	hyper	Promoter (<=1kb)
cg00004633	chr11	848750	+	cg00004633	N_Shore	TSPAN4;TSPAN4;TSPAN4;TSPAN4;TSPAN4;TSPAN4;TSPAN4	5'UTR;5'UTR;5'UTR;5'UTR;5'UTR;5'UTR;5'UTR			0.561644	-4.53688	4.58802	0.000470651	0.00430549	-0.601813	hypo	Intron
cg00004667	chr1	16292746	-	cg00004667	OpenSea	ZBTB17	5'UTR		chr1:16292565-16292565	1.31035	-3.18309	3.52936	0.00354288	0.02138	-2.64989	hypo	Intron
cg00005325	chr1	201684967	-	cg00005325	OpenSea	NAV1;IPO9-AS1	Body;Body		chr1:201684946-201684946	-0.943484	-4.87147	-5.82655	5.2277e-05	0.00073835	1.66108	hyper	Intron
cg00005423	chr7	150499080	-	cg00005423	S_Shore	TMEM176B;TMEM176B;TMEM176B;TMEM176A;TMEM176B	TSS1500;TSS1500;TSS1500;Body;TSS1500			-0.986552	2.81874	-10.1295	1.1785e-07	6.1312e-06	7.97046	hyper	Promoter (<=1kb)
cg00005502	chr10	43652152	+	cg00005502	OpenSea	CSGALNACT2	Body			-0.59136	4.73604	-3.882	0.00178997	0.0124764	-1.96206	hyper	Intron
cg00005599	chr14	22974297	+	cg00005599	OpenSea					0.629945	4.45197	3.48411	0.003869	0.022904	-2.73814	hypo	Intron
cg00006040	chr11	63600052	-	cg00006040	OpenSea					-0.919704	-4.59457	-4.67802	0.000398501	0.00376592	-0.431347	hyper	Distal Intergenic
cg00006081	chr10	124908907	-	cg00006081	Island	HMX2	Body			-1.1218	-2.84328	-9.58882	2.26167e-07	1.0097e-05	7.29837	hyper	Distal promoter
cg00006301	chr10	62332794	+	cg00006301	OpenSea	ANK3;ANK3	TSS200;Body			1.26824	-1.42612	12.5789	8.38388e-09	8.5116e-07	10.6766	hypo	Promoter (<=1kb)
cg00006771	chr11	122539625	+	cg00006771	OpenSea	UBASH3B	Body			3.10296	0.432466	12.6608	7.73456e-09	8.04503e-07	10.7585	hypo	Intron
cg00006867	chr15	90066806	+	cg00006867	OpenSea	LOC283761;LOC283761;LOC283761;LOC283761	Body;Body;Body;Body			-0.831294	2.86903	-5.97346	4.08448e-05	0.000605944	1.91635	hyper	Promoter (<=1kb)
cg00007809	chr2	242275777	-	cg00007809	OpenSea	SEPT2;SEPT2;SEPT2;SEPT2;SEPT2;SEPT2	Body;Body;Body;Body;Body;Body			0.803805	1.4809	3.41878	0.00439415	0.0253038	-2.86547	hypo	Intron
cg00008075	chr5	126938799	+	cg00008075	OpenSea					0.931215	-1.36974	9.08194	4.2768e-07	1.64598e-05	6.64022	hypo	Distal Intergenic
cg00008369	chr22	41635793	+	cg00008369	S_Shore	CHADL	Body			0.509528	2.16023	5.50801	9.01935e-05	0.00114324	1.09753	hypo	Distal promoter
cg00008446	chr1	156815774	+	cg00008446	Island	NTRK1;INSRR	Body;Body			-0.881181	-2.94675	-11.1251	3.80087e-08	2.62015e-06	9.13329	hyper	Exon
cg00008500	chr14	98383719	+	cg00008500	OpenSea					-0.547125	3.53578	-3.64896	0.00280832	0.0177989	-2.4165	hyper	Distal Intergenic
cg00008629	chr9	115093661	-	cg00008629	N_Shore	ROD1;ROD1;ROD1	Body;Body;5'UTR			0.853786	-0.270158	4.92083	0.000255628	0.00263714	0.0243319	hypo	Distal promoter
cg00009053	chr11	61283865	-	cg00009053	Island	SYT7	3'UTR			-0.890495	0.240839	-10.9682	4.51753e-08	2.97247e-06	8.95615	hyper	3' UTR
cg00009306	chr14	22989583	+	cg00009306	OpenSea					0.571531	1.20758	5.37352	0.000114029	0.0013807	0.855546	hypo	Intron
cg00009553	chr16	61854084	+	cg00009553	OpenSea	CDH8	Body			0.784271	2.60987	3.44257	0.0041951	0.0244147	-2.81912	hypo	Intron
cg00009602	chr3	183046810	-	cg00009602	OpenSea	MCF2L2	Body			2.78492	0.344164	23.382	2.94915e-12	3.84547e-09	18.44	hypo	Intron
cg00009786	chr20	35905124	-	cg00009786	OpenSea				chr20:35905068-35905068	0.711503	-2.41521	4.50351	0.000550743	0.0048808	-0.76262	hypo	Distal Intergenic
cg00009944	chr21	48017232	+	cg00009944	N_Shore					-0.666183	5.01234	-4.21987	0.00093868	0.00746012	-1.3068	hyper	Downstream
cg00010201	chr3	98287106	+	cg00010201	OpenSea					0.658387	3.51147	4.78454	0.000327677	0.00321996	-0.23066	hypo	Distal Intergenic
cg00010445	chr19	14089630	-	cg00010445	Island	RFX1	Body			-1.55849	-3.15185	-11.836	1.78024e-08	1.49027e-06	9.90933	hyper	Intron
cg00010572	chr2	8345013	-	cg00010572	OpenSea	LINC00299	Body		chr2:8344767-8344767	0.540813	3.08833	4.59973	0.000460547	0.00423198	-0.579592	hypo	Intron
cg00010853	chr6	30653167	+	cg00010853	N_Shore	KIAA1949;KIAA1949	Body;1stExon			1.4253	-0.286142	8.74381	6.63954e-07	2.31786e-05	6.18525	hypo	Distal promoter
cg00011203	chr1	9259066	-	cg00011203	S_Shore					-0.556723	-2.99006	-4.65379	0.000416719	0.00390284	-0.477159	hyper	Distal Intergenic
cg00011810	chr5	57285474	+	cg00011810	OpenSea					1.00577	3.67028	3.7405	0.00235196	0.015474	-2.23787	hypo	Distal Intergenic
cg00011861	chr14	103607265	+	cg00011861	S_Shore					0.53335	-1.6619	4.68281	0.000394999	0.0037399	-0.422299	hypo	Distal Intergenic
cg00012708	chr5	1499414	+	cg00012708	OpenSea	LPCAT1	Body			0.655399	3.93009	3.60621	0.00305126	0.0190086	-2.49993	hypo	Intron
cg00012868	chr19	43710213	-	cg00012868	OpenSea	PSG4;PSG4;PSG4	TSS1500;TSS1500;TSS1500			-0.549414	-1.73047	-4.02764	0.00135355	0.00999231	-1.67888	hyper	Promoter (<=1kb)
cg00013006	chr11	4389856	+	cg00013006	OpenSea	OR52B4	TSS1500			-0.547799	4.45323	-3.71321	0.00247955	0.0161322	-2.29112	hyper	Promoter (<=1kb)
cg00013015	chr6	33866316	-	cg00013015	OpenSea					-0.513004	5.48067	-3.16351	0.00723031	0.0372795	-3.36106	hyper	Distal promoter
cg00013349	chr1	77049380	-	cg00013349	OpenSea	ST6GALNAC3	Body			0.747822	4.80522	4.81303	0.00031104	0.003088	-0.177179	hypo	Intron
cg00013530	chr3	50266327	-	cg00013530	S_Shore	GNAI2;GNAI2	5'UTR;Body			-0.667168	2.28686	-4.86569	0.000282558	0.00285818	-0.0785693	hyper	Promoter (<=1kb)
cg00013618	chr22	22380839	-	cg00013618	OpenSea					0.775292	3.5699	4.54291	0.000511778	0.00460305	-0.687558	hypo	Exon
cg00013684	chr20	30279646	-	cg00013684	OpenSea	BCL2L1;BCL2L1	Body;Body			1.28424	-0.662031	17.4805	1.29485e-10	4.4919e-08	14.8443	hypo	Intron
cg00013809	chr7	158249711	-	cg00013809	N_Shore	PTPRN2;PTPRN2;PTPRN2	Body;Body;Body			-0.647471	5.68748	-3.78703	0.00214967	0.0144103	-2.14712	hyper	Intron
cg00013899	chr1	64992433	-	cg00013899	OpenSea	CACHD1	Body			1.96586	4.11249	6.44555	1.88598e-05	0.000326643	2.71655	hypo	Intron
cg00013936	chr6	127624025	-	cg00013936	OpenSea	ECHDC1;ECHDC1;ECHDC1;ECHDC1;ECHDC1	3'UTR;3'UTR;Body;Body;Body			1.13162	-3.74295	8.05669	1.6875e-06	4.80881e-05	5.21917	hypo	Intron
cg00014380	chr16	4424290	-	cg00014380	S_Shelf	VASN;CORO7-PAM16;CORO7;CORO7;CORO7	5'UTR;Body;Body;Body;Body		chr16:4424244-4424244	0.621262	3.07409	5.12951	0.000175598	0.00195301	0.410613	hypo	Distal promoter
cg00015664	chr9	140655655	-	cg00015664	OpenSea	EHMT1;EHMT1	Body;Body		chr9:140655578-140655578	1.42889	2.59246	6.69382	1.2717e-05	0.000238474	3.12501	hypo	Distal promoter
cg00015801	chr4	170175974	+	cg00015801	OpenSea	SH3RF1	Body			2.6788	2.14766	16.734	2.26939e-10	6.51944e-08	14.2936	hypo	Intron
cg00016226	chr11	120008939	+	cg00016226	S_Shore	TRIM29	TSS200			-0.769141	0.169422	-9.84552	1.65396e-07	7.95715e-06	7.62119	hyper	Promoter (<=1kb)
cg00016255	chr17	41133928	+	cg00016255	S_Shore	AARSD1;AARSD1;RUNDC1;AARSD1	TSS1500;TSS1500;Body;TSS1500			0.782801	0.946015	9.40904	2.82667e-07	1.19718e-05	7.06813	hypo	Distal promoter
cg00017489	chr7	153583318	-	cg00017489	Island	DPP6	TSS1500			-0.507567	-1.78296	-5.91017	4.54096e-05	0.000659556	1.80674	hyper	Distal promoter
cg00017709	chr6	99638132	-	cg00017709	OpenSea					2.0198	3.23979	7.99739	1.83366e-06	5.13918e-05	5.13307	hypo	Distal Intergenic
cg00018034	chr13	78271043	+	cg00018034	N_Shore	SLAIN1	TSS1500			1.32768	1.68022	11.0814	3.98772e-08	2.71292e-06	9.0841	hypo	Promoter (<=1kb)
cg00018107	chr3	6785373	-	cg00018107	OpenSea	GRM7-AS3;GRM7-AS3	Body;Body			-0.980803	4.82087	-3.80941	0.00205878	0.0139284	-2.1035	hyper	Distal Intergenic
cg00018128	chr2	162275746	+	cg00018128	S_Shore	TBR1	Body			-0.672603	-3.92527	-5.46649	9.694e-05	0.00121157	1.02307	hyper	Distal promoter
cg00018245	chr7	76709079	-	cg00018245	OpenSea					0.65534	0.958899	3.4953	0.00378561	0.0225193	-2.71631	hypo	Distal Intergenic
cg00018391	chr1	183787016	-	cg00018391	OpenSea	RGL1;RGL1;RGL1;RGL1;RGL1	Body;Body;Body;Body;Body			-1.6374	2.26073	-15.5447	5.82665e-10	1.2652e-07	13.3602	hyper	Intron
cg00018674	chr9	87091350	+	cg00018674	OpenSea					0.538624	4.41768	5.21039	0.000152048	0.00173861	0.558921	hypo	Distal Intergenic
cg00018783	chr1	54868743	+	cg00018783	N_Shelf	SSBP3;SSBP3;SSBP3	Body;Body;Body		chr1:54868582-54868582	-0.728538	3.18299	-5.38526	0.000111708	0.00135747	0.876766	hyper	Intron
cg00018845	chr14	38067965	-	cg00018845	Island					-0.774521	-4.72239	-8.91477	5.30756e-07	1.94852e-05	6.41692	hyper	Distal Intergenic
cg00019308	chr1	234906904	-	cg00019308	OpenSea					-0.612506	5.02599	-3.92352	0.00165261	0.0117123	-1.88124	hyper	Distal Intergenic
cg00019759	chr1	212687842	-	cg00019759	N_Shore					-0.753774	-2.50476	-6.47947	1.78624e-05	0.000312705	2.77286	hyper	Distal Intergenic
cg00020474	chr1	8214963	+	cg00020474	OpenSea				chr1:8214748-8214748	-2.18579	-3.18712	-12.6815	7.57861e-09	7.9293e-07	10.7792	hyper	Distal Intergenic
cg00020991	chr4	169930429	-	cg00020991	N_Shore	CBR4	Body			1.79542	3.15067	11.6872	2.07977e-08	1.67025e-06	9.75047	hypo	Distal promoter
cg00021476	chr16	85660215	-	cg00021476	S_Shore	KIAA0182;KIAA0182	5'UTR;Body			-0.977622	1.82	-6.77278	1.12386e-05	0.000216059	3.25313	hyper	Intron
cg00021659	chr2	161996385	-	cg00021659	OpenSea	TANK;TANK	5'UTR;5'UTR			1.31987	-0.847358	4.73102	0.000361468	0.00348265	-0.331345	hypo	Distal promoter
cg00021855	chr8	144690956	+	cg00021855	N_Shore	PYCRL	Body			2.01836	1.52653	8.73117	6.75122e-07	2.34973e-05	6.16799	hypo	Promoter (<=1kb)
cg00022315	chr1	201070606	+	cg00022315	OpenSea	CACNA1S	Body			-0.684783	3.29951	-4.11979	0.00113525	0.00868926	-1.50025	hyper	Intron
cg00022594	chr19	15512550	-	cg00022594	S_Shore	AKAP8L	Body			-0.996243	5.28686	-3.4553	0.0040923	0.0239435	-2.7943	hyper	Promoter (<=1kb)
cg00022866	chr11	64108440	+	cg00022866	N_Shore	CCDC88B	Body			-1.45504	-1.18437	-12.3941	1.00751e-08	9.78733e-07	10.4897	hyper	Promoter (<=1kb)
cg00022900	chr8	94143534	-	cg00022900	OpenSea					1.07933	3.33628	3.58517	0.00317854	0.0196276	-2.54098	hypo	Downstream
cg00023003	chr20	15780599	-	cg00023003	OpenSea	MACROD2;MACROD2	Body;5'UTR			0.548226	2.00642	4.01288	0.00139233	0.0102182	-1.70754	hypo	Intron
cg00023197	chr20	45280243	+	cg00023197	S_Shore	SLC13A3;SLC13A3;SLC13A3;SLC13A3;SLC13A3	TSS200;TSS200;TSS200;5'UTR;5'UTR			-0.64507	-3.70315	-7.27137	5.24922e-06	0.000117723	4.04255	hyper	Promoter (<=1kb)
cg00023808	chr7	101944556	+	cg00023808	Island	SH2B2	Body			-1.14362	4.72128	-7.25702	5.36309e-06	0.000119725	4.02029	hyper	Exon
cg00023919	chr11	66839191	+	cg00023919	Island	RHOD	3'UTR			-0.808664	-1.0328	-7.8583	2.23173e-06	5.99148e-05	4.92943	hyper	3' UTR
cg00024049	chr21	34960006	-	cg00024049	N_Shore	DONSON	Body			0.571328	1.04504	3.9157	0.00167764	0.0118509	-1.89646	hypo	Promoter (<=1kb)
cg00024086	chr7	156814491	+	cg00024086	Island					-0.716171	-4.90977	-6.39778	2.03652e-05	0.000347366	2.63698	hyper	Distal Intergenic
cg00024443	chr16	21569473	-	cg00024443	OpenSea					-0.532704	1.57616	-5.995	3.94033e-05	0.000588907	1.95353	hyper	Intron
cg00024471	chr3	188692547	+	cg00024471	OpenSea					0.761594	1.19519	8.48644	9.35738e-07	3.02879e-05	5.83005	hypo	Intron
cg00024494	chr16	73096842	-	cg00024494	N_Shore				chr16:73096616-73096616	-1.12823	-3.91972	-9.77562	1.79995e-07	8.48195e-06	7.53396	hyper	Distal Intergenic
cg00024674	chr18	42606304	-	cg00024674	OpenSea	SETBP1	Body			0.654573	3.05115	3.58659	0.00316978	0.0195846	-2.53821	hypo	Intron
cg00024967	chr3	169377818	-	cg00024967	N_Shore	MECOM	Body			-0.708628	-4.55202	-4.01985	0.00137387	0.0101127	-1.694	hyper	Intron
cg00025197	chr2	240387066	-	cg00025197	OpenSea				chr2:240386953-240386953	0.738208	2.75924	4.2535	0.00088078	0.00709373	-1.24195	hypo	Distal Intergenic
cg00025357	chr1	17577455	-	cg00025357	OpenSea	PADI3	Body			1.68274	-3.93741	7.49609	3.7641e-06	9.05588e-05	4.38743	hypo	Distal promoter
cg00025496	chr17	1057343	+	cg00025496	OpenSea	ABR;ABR	Body;5'UTR			0.877836	2.94855	5.72732	6.18645e-05	0.000843773	1.48699	hypo	Intron
cg00025518	chr4	110570734	-	cg00025518	OpenSea	CCDC109B	Body			0.664633	2.54559	3.69934	0.00254703	0.0164758	-2.31818	hypo	Intron
cg00025591	chr21	48026043	+	cg00025591	OpenSea	S100B	TSS1500			-0.873846	-6.08601	-6.95743	8.44517e-06	0.00017194	3.54943	hyper	Distal promoter
cg00026141	chr3	191579258	-	cg00026141	N_Shore					0.556934	3.34042	3.56792	0.00328694	0.0201537	-2.57466	hypo	Distal Intergenic
cg00026362	chr6	43858741	+	cg00026362	OpenSea	LOC100132354	TSS200			-0.820853	-0.157989	-12.7805	6.87932e-09	7.38095e-07	10.8775	hyper	Promoter (<=1kb)
cg00026474	chr8	134585500	+	cg00026474	S_Shore	ST3GAL1;ST3GAL1	TSS1500;TSS1500			0.661771	-1.5515	6.00815	3.85495e-05	0.000578897	1.9762	hypo	Distal promoter
cg00026553	chr15	90562839	-	cg00026553	OpenSea	ZNF710	5'UTR			-0.703281	2.46802	-6.73857	1.18556e-05	0.000225419	3.19772	hyper	Intron
cg00026603	chr13	73141877	+	cg00026603	OpenSea					0.600096	5.07707	4.31472	0.000784624	0.00646954	-1.1241	hypo	Distal Intergenic
cg00026703	chr15	96870030	-	cg00026703	N_Shelf	NR2F2	Body			-1.13162	-2.9237	-7.72835	2.68711e-06	6.93717e-05	4.73692	hyper	Promoter (<=1kb)
cg00026909	chr1	58089001	+	cg00026909	OpenSea	DAB1	5'UTR			-0.592939	-1.97857	-6.9484	8.56316e-06	0.000173917	3.53504	hyper	Intron
cg00027420	chr11	34642671	-	cg00027420	OpenSea	EHF;EHF;EHF;EHF	1stExon;1stExon;5'UTR;5'UTR			1.47993	1.65967	15.8311	4.61583e-10	1.07656e-07	13.5916	hypo	Promoter (<=1kb)
cg00027619	chr2	46948734	+	cg00027619	OpenSea	SOCS5;SOCS5	5'UTR;5'UTR			0.528951	4.63868	3.42811	0.00431492	0.0249531	-2.84728	hypo	Intron
cg00027674	chr11	87908897	-	cg00027674	S_Shore	RAB38	TSS1500			-0.789545	-5.0617	-5.23506	0.00014554	0.00167936	0.603997	hyper	Promoter (<=1kb)
cg00027940	chr1	22741050	-	cg00027940	OpenSea					0.550789	0.933961	6.88948	9.37667e-06	0.000186813	3.44093	hypo	Distal Intergenic
cg00028211	chr2	45028802	+	cg00028211	N_Shore					-1.43874	-1.95099	-13.2584	4.34996e-09	5.27527e-07	11.3421	hyper	Distal Intergenic
cg00028336	chr4	186741788	+	cg00028336	OpenSea	SORBS2	5'UTR			-0.50399	4.86769	-3.09643	0.00824129	0.0412496	-3.49052	hyper	Intron
cg00029031	chr1	175440458	-	cg00029031	OpenSea	TNR	5'UTR			0.775307	5.40556	3.94197	0.00159507	0.0113824	-1.84535	hypo	Intron
cg00029451	chr12	7636167	-	cg00029451	OpenSea	CD163;CD163	Body;Body			0.632274	-0.674914	8.32822	1.15974e-06	3.58362e-05	5.60777	hypo	Exon
cg00029521	chr6	39272634	-	cg00029521	S_Shore	KCNK17;KCNK17	Body;Body			0.987719	3.667	3.97779	0.00148914	0.0107763	-1.77571	hypo	Intron
cg00030290	chr2	8717173	+	cg00030290	OpenSea	LOC101929567	Body			0.881951	-1.46739	6.6333	1.39885e-05	0.000257432	3.02622	hypo	Distal Intergenic
cg00030508	chr6	30139542	+	cg00030508	N_Shore	TRIM15	Body			-0.60998	-4.12087	-6.74679	1.1704e-05	0.000223151	3.21106	hyper	Intron
cg00030604	chr1	2379831	-	cg00030604	OpenSea					-0.852842	1.23247	-10.3295	9.32381e-08	5.12836e-06	8.21162	hyper	Distal Intergenic
cg00030774	chr15	29432143	-	cg00030774	OpenSea	FAM189A1	Body			-0.568718	-2.18606	-8.37772	1.08409e-06	3.39838e-05	5.67764	hyper	Intron
cg00031346	chr6	168478519	+	cg00031346	N_Shore	FRMD1	Body			0.519748	1.36216	4.45043	0.000608118	0.00528158	-0.863933	hypo	Distal promoter
cg00031708	chr7	23051361	-	cg00031708	N_Shore	FAM126A	5'UTR			-1.0702	4.16752	-5.54601	8.44495e-05	0.00108371	1.16547	hyper	Distal promoter
cg00031779	chr18	56296243	+	cg00031779	OpenSea	ALPK2	TSS200			-0.936842	4.15731	-4.39495	0.000674735	0.005739	-0.970123	hyper	Promoter (<=1kb)
cg00031803	chr2	11527265	-	cg00031803	OpenSea					-0.716985	4.39385	-3.07168	0.00864877	0.0428295	-3.53817	hyper	Distal Intergenic
cg00031823	chr9	138915692	+	cg00031823	OpenSea	NACC2	Body			1.00382	2.83382	6.43587	1.9155e-05	0.000330747	2.70046	hypo	Intron
cg00032376	chr20	31315599	+	cg00032376	OpenSea	COMMD7;COMMD7	Body;Body			0.701453	3.17651	3.84198	0.00193341	0.0132546	-2.04001	hypo	Intron
cg00032391	chr18	35157669	+	cg00032391	OpenSea					-0.99943	2.85171	-9.72976	1.90312e-07	8.8583e-06	7.47647	hyper	Distal Intergenic
cg00032805	chr4	165304473	+	cg00032805	Island	MARCH1	TSS200			-0.640813	-5.25326	-4.75274	0.000347336	0.00337361	-0.290439	hyper	Promoter (<=1kb)
cg00032884	chr2	48540671	-	cg00032884	N_Shore	FOXN2	TSS1500			0.640127	1.27066	3.25006	0.00610669	0.0327104	-3.19349	hypo	Distal promoter
cg00032912	chr15	96887529	+	cg00032912	Island					-0.794953	-3.76697	-7.15834	6.22019e-06	0.000134826	3.86654	hyper	Distal Intergenic
cg00033202	chr4	123958982	-	cg00033202	OpenSea	SPATA5	Body			1.41449	3.54468	4.64623	0.000422579	0.00394705	-0.491465	hypo	Intron
cg00033215	chr10	7773345	-	cg00033215	OpenSea	ITIH2	Body			0.702386	2.56739	4.16137	0.00104889	0.00815579	-1.41979	hypo	Intron
cg00033551	chr16	4738568	-	cg00033551	OpenSea	MGRN1;MGRN1;MGRN1;MGRN1	3'UTR;Body;3'UTR;Body			1.1085	4.59406	6.71102	1.23784e-05	0.000233323	3.15299	hypo	3' UTR
cg00033623	chr8	1774135	+	cg00033623	S_Shore	ARHGEF10;ARHGEF10;ARHGEF10	5'UTR;5'UTR;5'UTR			-0.673988	4.26628	-4.7095	0.000376051	0.0035953	-0.371905	hyper	Distal promoter
cg00033666	chr15	96887043	-	cg00033666	N_Shore					-0.530036	-2.40386	-6.29463	2.40641e-05	0.000396494	2.46409	hyper	Distal Intergenic
cg00033909	chr7	9674902	+	cg00033909	OpenSea	PER4	Body			0.857341	2.00702	7.17039	6.10818e-06	0.000132906	3.88538	hypo	Promoter (<=1kb)
cg00034101	chr1	40098595	-	cg00034101	OpenSea	HEYL	Body			-2.26804	0.464623	-30.7603	7.95519e-14	4.68734e-10	21.6152	hyper	Promoter (<=1kb)
cg00034559	chr2	39892124	+	cg00034559	N_Shore	TMEM178;TMEM178	TSS1500;TSS1500			-1.41652	0.293596	-17.4163	1.35767e-10	4.62184e-08	14.7979	hyper	Promoter (<=1kb)
cg00034574	chr20	62397348	+	cg00034574	N_Shore	ZBTB46	Body			-0.76713	4.74021	-3.62468	0.00294379	0.0184792	-2.46388	hyper	Intron
cg00034755	chr22	50918361	-	cg00034755	N_Shore					-0.771766	0.221952	-4.62709	0.000437802	0.00406246	-0.527721	hyper	Distal promoter
cg00035316	chr2	176993017	+	cg00035316	Island	HOXD8	TSS1500			-0.825376	-4.48139	-8.39307	1.06172e-06	3.34496e-05	5.69924	hyper	Distal promoter
cg00035505	chr11	57415654	+	cg00035505	S_Shore	YPEL4	5'UTR			-1.49522	-2.98094	-8.93347	5.18011e-07	1.91339e-05	6.44206	hyper	Distal promoter
cg00035636	chr13	21900591	+	cg00035636	Island					0.575051	0.110019	5.74637	5.98905e-05	0.000822288	1.52051	hypo	Intron
cg00035877	chr2	60792522	-	cg00035877	OpenSea					0.607196	2.44289	3.90167	0.00172352	0.012109	-1.92377	hypo	Distal Intergenic
cg00035934	chr1	246269931	-	cg00035934	OpenSea	SMYD3;SMYD3	Body;Body			-1.234	-4.09882	-4.65939	0.000412437	0.00387068	-0.466574	hyper	Intron
cg00035937	chr7	91874085	+	cg00035937	N_Shore	KRIT1;KRIT1;KRIT1;KRIT1;ANKIB1;KRIT1	5'UTR;5'UTR;5'UTR;5'UTR;TSS1500;5'UTR			1.53107	3.61378	7.7388	2.64708e-06	6.85869e-05	4.75248	hypo	Promoter (<=1kb)
cg00035969	chr1	112159097	-	cg00035969	N_Shelf					0.811249	-4.32183	5.84289	5.08541e-05	0.000722302	1.68962	hypo	Intron
cg00036110	chr1	40146660	+	cg00036110	N_Shelf	HPCAL4	3'UTR			-2.10912	-3.46561	-16.8551	2.06869e-10	6.13142e-08	14.3847	hyper	3' UTR
cg00036137	chr19	56688439	+	cg00036137	OpenSea	GALP;GALP	5'UTR;5'UTR			-0.856631	3.51304	-6.02787	3.73056e-05	0.00056419	2.01014	hyper	Distal promoter
cg00036258	chr16	4029218	+	cg00036258	Island	ADCY9	Body			-0.602515	4.70272	-3.52318	0.00358574	0.0215814	-2.66195	hyper	Exon
cg00036347	chr1	151811923	-	cg00036347	N_Shore	LOC100132111;C2CD4D	Body;5'UTR			-0.64234	-2.00339	-3.943	0.00159192	0.0113636	-1.84335	hyper	Promoter (<=1kb)
cg00036408	chr17	79316841	-	cg00036408	Island					-1.24031	-4.23002	-8.91073	5.33549e-07	1.95667e-05	6.41149	hyper	Distal Intergenic
cg00036732	chr10	102767507	-	cg00036732	S_Shore	LZTS2	3'UTR			1.15722	3.62847	6.43656	1.91337e-05	0.000330468	2.70161	hypo	3' UTR
cg00037013	chr2	219722536	+	cg00037013	N_Shore					-0.684219	-3.43912	-8.1544	1.47298e-06	4.32134e-05	5.36006	hyper	Distal promoter
cg00037188	chr3	62248774	+	cg00037188	OpenSea	PTPRG-AS1;PTPRG-AS1;PTPRG-AS1;PTPRG	Body;Body;Body;Body			0.590004	4.55665	3.54642	0.00342722	0.0208288	-2.6166	hypo	3' UTR
cg00037317	chr11	101213166	+	cg00037317	OpenSea					0.62804	1.60056	4.70853	0.000376722	0.00360049	-0.373733	hypo	Distal Intergenic
cg00037457	chr17	59531744	-	cg00037457	Island					-1.4904	-2.57531	-16.0542	3.8603e-10	9.49813e-08	13.7689	hyper	Distal promoter
cg00037458	chr11	130296851	+	cg00037458	N_Shore	ADAMTS8	Body			0.820207	2.77805	7.24077	5.49513e-06	0.000122056	3.99507	hypo	Distal promoter
cg00038020	chr1	223575793	-	cg00038020	OpenSea					0.699208	3.09162	5.76155	5.83641e-05	0.00080548	1.5472	hypo	Distal Intergenic
cg00038446	chr1	172635668	+	cg00038446	OpenSea	FASLG	3'UTR			1.14939	3.2485	4.69413	0.000386842	0.00367792	-0.400911	hypo	3' UTR
cg00038675	chr1	152853543	+	cg00038675	OpenSea	SMCP	5'UTR			0.714495	1.34493	5.62212	7.40673e-05	0.000974277	1.30096	hypo	Distal promoter
cg00038857	chr17	32645753	-	cg00038857	OpenSea	CCL8	TSS1500			0.66404	2.70723	4.36095	0.000719224	0.00603784	-1.03531	hypo	Promoter (<=1kb)
cg00038997	chr6	33840211	+	cg00038997	OpenSea					-0.550308	4.94892	-3.39473	0.00460501	0.0262501	-2.9123	hyper	Distal Intergenic
cg00039147	chr17	35194628	-	cg00039147	OpenSea					-0.611745	1.56753	-6.29582	2.40173e-05	0.000395915	2.4661	hyper	Distal Intergenic
cg00039326	chr1	36615845	+	cg00039326	S_Shore	TRAPPC3	TSS1500			0.90278	3.54481	5.12113	0.000178245	0.00197666	0.395209	hypo	Promoter (<=1kb)
cg00039662	chr3	114759881	+	cg00039662	OpenSea	ZBTB20;ZBTB20	5'UTR;5'UTR			-0.656586	2.36587	-4.06301	0.00126509	0.00946683	-1.61026	hyper	Intron
cg00040007	chr15	41222276	-	cg00040007	Island	DLL4	Body			-0.645246	-5.14974	-6.29724	2.39622e-05	0.000395139	2.46848	hyper	Promoter (<=1kb)
cg00040278	chr16	8961318	-	cg00040278	N_Shore	CARHSP1;CARHSP1;CARHSP1;CARHSP1;CARHSP1;CARHSP1	TSS200;5'UTR;5'UTR;5'UTR;5'UTR;5'UTR			-0.516388	-2.47537	-5.92965	4.39499e-05	0.00064241	1.84054	hyper	Promoter (<=1kb)
cg00040322	chr2	11240641	-	cg00040322	OpenSea					-0.662005	4.35954	-3.65571	0.00277178	0.0176145	-2.40332	hyper	Intron
cg00040592	chr5	145317425	-	cg00040592	S_Shore	SH3RF2	5'UTR			1.35175	3.84254	7.27916	5.18851e-06	0.000116583	4.05461	hypo	Promoter (<=1kb)
cg00040738	chr1	31632794	-	cg00040738	OpenSea					-0.673151	2.38077	-3.26375	0.00594569	0.0320418	-3.16693	hyper	Distal Intergenic
cg00040744	chr1	101841920	+	cg00040744	OpenSea	LINC01307	Body			-0.774308	2.90291	-4.77701	0.000332225	0.00325565	-0.244805	hyper	Distal Intergenic
cg00040837	chr1	236081097	+	cg00040837	OpenSea				chr1:236080566-236080566	0.705827	1.23658	3.10463	0.00811054	0.0407406	-3.47472	hypo	Distal Intergenic
cg00040986	chr1	156956639	+	cg00040986	OpenSea	ARHGEF11;ARHGEF11	Body;Body			0.834268	5.02284	4.69482	0.000386354	0.00367417	-0.399617	hypo	Intron
cg00041014	chr1	52498044	+	cg00041014	N_Shore	KTI12;TXNDC12;KTI12	3'UTR;Body;1stExon			1.10478	3.52371	5.46396	9.73682e-05	0.00121574	1.01852	hypo	Distal promoter
cg00041270	chr4	26016797	-	cg00041270	OpenSea					0.526156	1.48919	4.20695	0.000961948	0.00760754	-1.33173	hypo	Distal Intergenic
cg00041599	chr5	176240038	+	cg00041599	S_Shore	UNC5A	Body			-0.780169	-4.16727	-7.70382	2.78358e-06	7.13616e-05	4.70034	hyper	Distal promoter
cg00041666	chr6	152702330	-	cg00041666	OpenSea	SYNE1;SYNE1	Body;Body	low-CpG:152744022-152744157		-0.65004	3.57405	-3.81357	0.00204232	0.0138393	-2.09539	hyper	Promoter (<=1kb)
cg00041829	chr2	7870747	-	cg00041829	OpenSea					2.31478	3.77744	9.7705	1.81115e-07	8.51886e-06	7.52756	hypo	Distal Intergenic
cg00041989	chr17	55828038	+	cg00041989	OpenSea					-0.818125	-1.15853	-4.70477	0.000379341	0.00361982	-0.380836	hyper	Distal Intergenic
cg00042244	chr6	36803083	+	cg00042244	N_Shelf	CPNE5	Body			-1.06022	1.31465	-11.8696	1.71912e-08	1.45115e-06	9.945	hyper	Distal promoter
cg00042325	chr7	150104655	+	cg00042325	N_Shore	LOC728743	Body			0.518322	2.29578	4.03991	0.00132218	0.0098051	-1.65508	hypo	Distal promoter
cg00042467	chr18	47003170	-	cg00042467	OpenSea					-1.29965	-2.22019	-4.14238	0.00108746	0.00839456	-1.45652	hyper	Distal Intergenic
cg00042882	chr7	100796809	-	cg00042882	N_Shore	AP1S1	TSS1500			1.13807	-3.57302	9.07019	4.34179e-07	1.666e-05	6.62463	hypo	Promoter (<=1kb)
cg00042896	chr1	56534708	+	cg00042896	OpenSea					0.644254	3.77311	4.53164	0.000522626	0.00467919	-0.709019	hypo	Distal Intergenic
cg00043069	chr15	68711016	+	cg00043069	OpenSea	ITGA11	Body			1.58728	2.91905	11.1467	3.71216e-08	2.57622e-06	9.1575	hypo	Intron
cg00043564	chr7	101005832	-	cg00043564	N_Shore	EMID2	TSS1500			-0.601194	-2.65203	-6.39519	2.04502e-05	0.000348543	2.63267	hyper	Promoter (<=1kb)
cg00043664	chr14	62357432	+	cg00043664	OpenSea					-0.644302	4.00892	-4.29475	0.000814747	0.00667012	-1.16252	hyper	Distal Intergenic
cg00043673	chr18	46002113	-	cg00043673	OpenSea					0.642439	-1.22191	8.96167	4.99408e-07	1.85798e-05	6.47989	hypo	Distal Intergenic
cg00043788	chr20	25062754	+	cg00043788	Island	VSX1;VSX1;VSX1;VSX1	5'UTR;1stExon;5'UTR;1stExon			-0.515041	-4.25533	-5.29409	0.000131118	0.00154394	0.711547	hyper	Promoter (<=1kb)
cg00043792	chr10	26219304	+	cg00043792	N_Shelf					0.797136	2.88908	3.405	0.00451379	0.025842	-2.89232	hypo	Distal Intergenic
cg00043819	chr4	185942529	+	cg00043819	Island					-0.526405	-6.04304	-4.00516	0.00141306	0.0103368	-1.72253	hyper	Distal promoter
cg00044052	chr5	107817153	+	cg00044052	OpenSea					0.503759	1.53318	3.45216	0.0041174	0.0240588	-2.80042	hypo	Distal Intergenic
cg00044245	chr6	94128889	+	cg00044245	Island	EPHA7	Body			-0.580759	-4.6888	-5.75905	5.86131e-05	0.000808219	1.54279	hyper	Promoter (<=1kb)
cg00045016	chr12	53847514	+	cg00045016	S_Shore	PCBP2;PCBP2;PCBP2;PCBP2;PCBP2;PCBP2;PCBP2	5'UTR;5'UTR;5'UTR;5'UTR;5'UTR;5'UTR;5'UTR			0.560252	0.743678	4.81686	0.000308872	0.00307049	-0.169999	hypo	Distal promoter
cg00045025	chr3	71295335	+	cg00045025	OpenSea	FOXP1;FOXP1;FOXP1;FOXP1;FOXP1;FOXP1;FOXP1	TSS1500;5'UTR;5'UTR;5'UTR;5'UTR;5'UTR;5'UTR			-0.66378	3.14264	-4.29499	0.000814383	0.00666784	-1.16206	hyper	Distal promoter
cg00045118	chr8	93076177	-	cg00045118	OpenSea	RUNX1T1;RUNX1T1;RUNX1T1	Body;5'UTR;TSS1500			0.589325	1.72465	5.3958	0.000109665	0.0013375	0.895804	hypo	Promoter (<=1kb)
cg00045357	chr5	138750111	+	cg00045357	OpenSea	DNAJC18	Body			0.790424	4.24354	4.45981	0.000597548	0.00520645	-0.846012	hypo	Intron
cg00045515	chr20	35723332	+	cg00045515	N_Shore	RBL1;RBL1	Body;Body			1.53377	4.14465	5.82209	5.26723e-05	0.000742782	1.65329	hypo	Distal promoter
cg00045592	chr1	160714299	-	cg00045592	OpenSea	SLAMF7;SLAMF7;SLAMF7;SLAMF7;SLAMF7;SLAMF7;SLAMF7;SLAMF7;SLAMF7;SLAMF7	5'UTR;Body;Body;Body;Body;Body;Body;Body;Body;Body		chr1:160714037-160714037	1.14913	0.402147	5.80163	5.45283e-05	0.0007632	1.61748	hypo	Intron
cg00045762	chr5	167181762	+	cg00045762	OpenSea	ODZ2	Body			-1.37959	3.27533	-9.56484	2.32952e-07	1.03237e-05	7.26786	hyper	Promoter (<=1kb)
cg00045902	chr10	134222218	-	cg00045902	S_Shelf	PWWP2B;PWWP2B	3'UTR;Body			-0.682377	-3.09625	-5.26882	0.000137102	0.00160014	0.665548	hyper	Intron
cg00046499	chr3	154146183	+	cg00046499	N_Shore	GPR149	Body			-0.671746	-5.31975	-5.71752	6.29063e-05	0.000855332	1.46973	hyper	Distal promoter
cg00046537	chr5	134210707	-	cg00046537	S_Shore	TXNDC15	Body			0.637174	-4.48591	6.31723	2.31969e-05	0.000385046	2.50211	hypo	Distal promoter
cg00047117	chr10	21817047	-	cg00047117	S_Shore				chr10:21816987-21816987	-1.13409	-3.4143	-6.83734	1.01647e-05	0.000199335	3.35726	hyper	Distal promoter
cg00047443	chr11	123077776	+	cg00047443	OpenSea					-0.92183	3.65936	-7.0921	6.87601e-06	0.000146009	3.76259	hyper	Distal Intergenic
cg00047512	chr16	11559372	-	cg00047512	OpenSea	LOC101927131	Body			-0.5867	4.72653	-4.68671	0.000392171	0.00371825	-0.414934	hyper	Intron
cg00048458	chr19	39034307	-	cg00048458	OpenSea	RYR1;RYR1;RYR1;RYR1	ExonBnd;ExonBnd;Body;Body			-0.638582	2.19692	-8.18919	1.40376e-06	4.1622e-05	5.40994	hyper	Intron
cg00048759	chr7	99775422	+	cg00048759	Island	STAG3;GPC2	TSS200;TSS1500	high-CpG:99613314-99613542		-1.09203	-3.70771	-11.2473	3.32703e-08	2.37368e-06	9.26974	hyper	Promoter (<=1kb)
cg00048842	chr12	72473584	+	cg00048842	OpenSea					0.689129	2.2387	4.1828	0.00100706	0.00789061	-1.37838	hypo	Distal Intergenic
cg00049047	chr5	37838425	-	cg00049047	Island	GDNF	5'UTR		chr5:37838047-37838047	-0.92235	-4.21072	-7.92694	2.02493e-06	5.55835e-05	5.03023	hyper	Distal promoter
cg00049066	chr2	17266143	+	cg00049066	OpenSea					0.934032	3.96404	6.56565	1.55699e-05	0.000280313	2.91521	hypo	Distal Intergenic
cg00049156	chr1	93643903	-	cg00049156	N_Shore	TMED5;TMED5;TMED5	Body;Body;Body			0.841163	5.81844	4.97952	0.000229875	0.0024212	0.133488	hypo	Distal promoter
cg00049323	chr5	472564	-	cg00049323	N_Shore	LOC25845	Body			0.843718	-1.3584	11.1644	3.64093e-08	2.54028e-06	9.17736	hypo	Promoter (<=1kb)
cg00049440	chr9	73026643	-	cg00049440	N_Shore	KLF9	Body		chr9:73025885-73025885	3.24026	-1.2305	30.1103	1.05524e-13	5.51298e-10	21.3785	hypo	Distal promoter
cg00049638	chr8	6312713	+	cg00049638	OpenSea	MCPH1	Body			1.617	4.26608	6.91129	9.06638e-06	0.000181954	3.47583	hypo	Exon
cg00049664	chr16	66613334	-	cg00049664	Island	CMTM2	TSS200			1.59271	-3.37152	11.0702	4.03699e-08	2.73635e-06	9.0715	hypo	Promoter (<=1kb)
cg00049883	chr16	5554273	+	cg00049883	OpenSea					0.612336	-0.720082	7.82192	2.35033e-06	6.24469e-05	4.87575	hypo	Intron
cg00050496	chr12	110211701	-	cg00050496	OpenSea	MGC14436;MGC14436	TSS1500;TSS1500			0.611261	-2.49506	3.21111	0.00658902	0.0346935	-3.26898	hypo	Promoter (<=1kb)
cg00050505	chr5	115724503	-	cg00050505	OpenSea					0.691624	2.41596	4.64969	0.000419887	0.00392678	-0.484918	hypo	Distal Intergenic
cg00050618	chr16	27414418	-	cg00050618	OpenSea	IL21R;IL21R	TSS200;5'UTR			0.931655	1.77228	3.97318	0.00150234	0.0108498	-1.78466	hypo	Promoter (<=1kb)
cg00050692	chr2	25524877	-	cg00050692	OpenSea	DNMT3A;DNMT3A;DNMT3A	Body;Body;Body			0.502906	-0.444006	4.41553	0.000649187	0.00556092	-0.930701	hypo	Intron
cg00051068	chr20	10655610	+	cg00051068	Island	JAG1	TSS1500			-0.695525	-6.46387	-5.34997	0.000118838	0.00142761	0.812944	hyper	Promoter (<=1kb)
cg00051404	chr7	5670503	+	cg00051404	OpenSea	RNF216;RNF216	Body;Body			-0.556097	-2.16913	-5.23316	0.000146031	0.00168348	0.600527	hyper	Intron
cg00052246	chr3	71106252	+	cg00052246	OpenSea	FOXP1	Body			0.650151	6.16494	4.65056	0.000419212	0.00392149	-0.483269	hypo	Intron
cg00052472	chr20	46116225	-	cg00052472	OpenSea					1.16757	-3.32571	5.74342	6.01912e-05	0.000825564	1.51533	hypo	Distal Intergenic
cg00052772	chr6	33245804	+	cg00052772	S_Shore	B3GALT4	1stExon			0.760352	-1.75874	8.16218	1.45719e-06	4.28411e-05	5.37123	hypo	Promoter (<=1kb)
cg00052932	chr2	190539778	-	cg00052932	S_Shore	ANKAR	TSS1500			0.914592	-2.43229	10.2068	1.07603e-07	5.72539e-06	8.06414	hypo	Promoter (<=1kb)
cg00052970	chr2	231372249	+	cg00052970	OpenSea	SP100;SP100;SP100	Body;Body;Body			1.131	4.64168	6.06057	3.53349e-05	0.000539685	2.06632	hypo	Intron
cg00053144	chr4	41712039	-	cg00053144	OpenSea					-0.755076	3.55319	-3.07998	0.00850997	0.042287	-3.5222	hyper	Distal Intergenic
cg00053851	chr1	226270442	+	cg00053851	N_Shore					1.29016	3.845	7.17614	6.05544e-06	0.00013196	3.89437	hypo	Distal Intergenic
cg00054692	chr7	23338750	+	cg00054692	N_Shore	C7orf30	TSS200			0.664408	-5.9846	4.8761	0.000277258	0.00281529	-0.0591193	hypo	Promoter (<=1kb)
cg00055073	chr2	43398118	-	cg00055073	Island					0.554309	-2.44883	4.59985	0.000460443	0.00423127	-0.579361	hypo	Distal Intergenic
cg00055679	chr13	79170430	-	cg00055679	Island					-1.22241	-3.58874	-12.684	7.56056e-09	7.91676e-07	10.7816	hyper	Intron
cg00055747	chr6	88889410	+	cg00055747	OpenSea					-1.33829	-3.19402	-9.83206	1.68106e-07	8.05196e-06	7.60443	hyper	Distal Intergenic
cg00055876	chr2	106497031	+	cg00055876	N_Shore	NCK2;NCK2;NCK2	Body;Body;Body			2.07987	3.8237	9.72506	1.91406e-07	8.89399e-06	7.47056	hypo	Intron
cg00055945	chr6	36595688	+	cg00055945	OpenSea					3.05776	1.0132	26.2055	6.59657e-13	1.48036e-09	19.793	hypo	Distal Intergenic
cg00056257	chr3	6901652	-	cg00056257	N_Shore	GRM7;GRM7	TSS1500;TSS1500			-0.631192	0.814004	-7.80348	2.41299e-06	6.37567e-05	4.84847	hyper	Distal promoter
cg00056433	chr1	161391807	+	cg00056433	OpenSea					-0.660519	-2.86429	-4.47057	0.00058565	0.00512427	-0.825455	hyper	Distal Intergenic
cg00056468	chr3	88489988	+	cg00056468	OpenSea					1.75544	-0.524655	12.7031	7.42012e-09	7.8125e-07	10.8006	hypo	Distal Intergenic
cg00056480	chr12	124227082	+	cg00056480	OpenSea	ATP6V0A2	Body			0.747088	0.386901	5.38516	0.000111726	0.00135761	0.876594	hypo	Intron
cg00057134	chr9	88313473	+	cg00057134	OpenSea	AGTPBP1;AGTPBP1;AGTPBP1	Body;Body;Body			0.737326	1.23043	7.77019	2.5306e-06	6.61659e-05	4.79914	hypo	Intron
cg00057593	chr8	143916959	-	cg00057593	S_Shore	GML	5'UTR			-1.09259	3.37724	-9.09601	4.2003e-07	1.62268e-05	6.65888	hyper	Promoter (<=1kb)
cg00057616	chr11	94617659	+	cg00057616	OpenSea					-1.33638	-2.0867	-7.35153	4.6586e-06	0.000107048	4.16633	hyper	Distal Intergenic
cg00058290	chr6	400090	+	cg00058290	OpenSea	IRF4;IRF4;IRF4	Body;Body;Body		chr6:399829-399829	0.993515	1.74062	3.64217	0.00284556	0.0179811	-2.42975	hypo	Intron
cg00058291	chr1	228974133	+	cg00058291	OpenSea				chr1:228973832-228973832	-0.707145	0.953568	-4.7652	0.00033949	0.00331198	-0.267	hyper	Distal Intergenic
cg00058490	chr11	104146912	-	cg00058490	OpenSea					-0.759344	0.604176	-5.32476	0.000124223	0.00147919	0.767243	hyper	Distal Intergenic
cg00058515	chr2	80527798	+	cg00058515	N_Shore	CTNNA2;CTNNA2	Body;Body			-1.0907	0.462045	-8.11327	1.55953e-06	4.51683e-05	5.30089	hyper	Intron
cg00058576	chr14	37052694	+	cg00058576	Island	NKX2-8	TSS1500			-0.522407	-3.75022	-4.17195	0.00102801	0.00802266	-1.39933	hyper	Promoter (<=1kb)
cg00058626	chr6	36955582	-	cg00058626	S_Shore	MTCH1;MTCH1;MTCH1	TSS1500;TSS1500;TSS1500			-0.958954	2.31811	-9.81316	1.71992e-07	8.19848e-06	7.58087	hyper	Distal promoter
cg00058708	chr2	24162568	+	cg00058708	N_Shore	UBXN2A	TSS1500			-0.599932	-2.32724	-5.56364	8.1916e-05	0.0010576	1.19693	hyper	Promoter (<=1kb)
cg00058879	chr22	40082173	+	cg00058879	Island	CACNA1I;CACNA1I	Body;Body			-0.697963	-4.38251	-4.43159	0.000629945	0.00543118	-0.899965	hyper	Exon
cg00059041	chr20	10838139	-	cg00059041	OpenSea				chr20:10838051-10838051	0.910233	-2.21534	3.6008	0.00308353	0.019168	-2.5105	hypo	Distal Intergenic
cg00059089	chr2	153263288	-	cg00059089	OpenSea	FMNL2	Body			1.04427	2.12365	5.73474	6.10877e-05	0.000835271	1.50005	hypo	Intron
cg00059225	chr5	151304357	+	cg00059225	Island	GLRA1;GLRA1;GLRA1;GLRA1	1stExon;1stExon;5'UTR;5'UTR			-0.964582	-1.80748	-11.2411	3.34948e-08	2.38558e-06	9.26285	hyper	Promoter (<=1kb)
cg00059439	chr18	11802642	-	cg00059439	OpenSea	GNAL;GNAL;GNAL	Body;Body;Body			-0.642449	4.89814	-4.0681	0.00125283	0.00939427	-1.60038	hyper	Intron
cg00059459	chr1	8343575	-	cg00059459	OpenSea				chr1:8343223-8343223	-1.60343	-3.44179	-10.4334	8.2677e-08	4.67633e-06	8.3353	hyper	Distal Intergenic
cg00059652	chr17	67605498	+	cg00059652	OpenSea					3.19208	1.66493	21.9108	6.90258e-12	6.51263e-09	17.6519	hypo	Intron
cg00059664	chr10	72358846	-	cg00059664	N_Shore	PRF1;PRF1	Body;Body			0.640945	3.70731	3.01358	0.00968585	0.0467421	-3.64979	hypo	Exon
cg00059699	chr12	10455788	-	cg00059699	OpenSea	KLRD1	TSS1500			1.25954	3.46843	3.92576	0.0016455	0.0116713	-1.87687	hypo	Distal promoter
cg00059762	chr3	116234428	-	cg00059762	OpenSea					0.572279	3.27628	3.87071	0.00182929	0.0126903	-1.98404	hypo	Distal Intergenic
cg00059937	chr11	127912278	+	cg00059937	OpenSea					0.836411	0.0996466	5.41096	0.000106796	0.00130922	0.923156	hypo	Distal Intergenic
cg00060004	chr11	3664088	-	cg00060004	S_Shore	ART5;ART5;ART5;ART5	TSS1500;TSS1500;TSS1500;TSS1500			-0.772606	-2.58669	-6.82431	1.03723e-05	0.000202586	3.3363	hyper	Promoter (<=1kb)
cg00060026	chr11	847072	+	cg00060026	N_Shelf	TSPAN4;TSPAN4;TSPAN4;TSPAN4;TSPAN4;TSPAN4;TSPAN4	5'UTR;5'UTR;5'UTR;5'UTR;5'UTR;5'UTR;5'UTR			0.654033	3.0802	4.41835	0.000645764	0.00553838	-0.925302	hypo	Distal promoter
cg00060484	chr4	3287598	-	cg00060484	OpenSea					0.590948	-0.231692	7.99272	1.84571e-06	5.16654e-05	5.12628	hypo	Distal Intergenic
cg00060627	chr2	18112721	-	cg00060627	OpenSea	KCNS3	Body			-0.508043	4.4332	-3.78609	0.0021536	0.01443	-2.14897	hyper	Exon
cg00060649	chr12	67928800	+	cg00060649	OpenSea					-0.713525	4.14426	-4.04704	0.00130427	0.0096989	-1.64123	hyper	Intron
cg00060711	chr10	88134382	+	cg00060711	N_Shelf					-0.694324	0.118696	-9.02422	4.60628e-07	1.74468e-05	6.56348	hyper	Distal Intergenic
cg00060827	chr7	44599606	-	cg00060827	OpenSea					-0.716517	3.25348	-6.24824	2.59521e-05	0.000421636	2.38586	hyper	Distal Intergenic
cg00060836	chr8	67834312	-	cg00060836	N_Shelf	SNHG6	Body			1.18899	2.52483	7.03076	7.54865e-06	0.000157283	3.6658	hypo	Promoter (<=1kb)
cg00061031	chr9	100744026	-	cg00061031	N_Shore	ANP32B	TSS1500			-0.84963	1.71751	-10.0783	1.25212e-07	6.41709e-06	7.90805	hyper	Distal promoter
cg00061313	chr10	32367033	+	cg00061313	OpenSea					1.25406	3.86959	4.9443	0.000244985	0.00254773	0.0680403	hypo	Distal Intergenic
cg00061368	chr1	16196968	+	cg00061368	OpenSea	MIR5096;SPEN	TSS1500;Body			1.19452	3.16056	5.96501	4.14249e-05	0.000612603	1.90176	hypo	Intron
cg00061520	chr16	4070371	+	cg00061520	OpenSea	ADCY9	Body			1.30276	2.17774	9.6199	2.17683e-07	9.81189e-06	7.33782	hypo	Intron
cg00061575	chr2	74667455	+	cg00061575	N_Shore	RTKN;RTKN;RTKN	5'UTR;Body;5'UTR			-1.23045	-2.95376	-5.6432	7.14335e-05	0.000946703	1.33836	hyper	Promoter (<=1kb)
cg00061635	chr17	8311836	+	cg00061635	OpenSea					0.703734	0.387602	7.82616	2.33616e-06	6.21559e-05	4.88202	hypo	Distal Intergenic
cg00061695	chr17	7311314	-	cg00061695	N_Shore	NLGN2	TSS200			-1.05965	-0.946899	-6.72494	1.21113e-05	0.00022932	3.1756	hyper	Promoter (<=1kb)
cg00062245	chr17	42462260	-	cg00062245	Island	ITGA2B	Body			-2.1418	-3.06038	-16.3259	3.11423e-10	8.15643e-08	13.9813	hyper	Intron
cg00062282	chr22	50747369	-	cg00062282	S_Shore	PLXNB2	TSS1500			-0.555236	-1.65304	-4.18487	0.0010031	0.00786495	-1.37436	hyper	Distal promoter
cg00062382	chr4	86954451	-	cg00062382	OpenSea	MAPK10;MAPK10;MAPK10;MAPK10	Body;Body;Body;Body			1.04215	-2.46183	4.2295	0.00092172	0.00735255	-1.28823	hypo	Intron
cg00062703	chr8	82024646	-	cg00062703	S_Shore	PAG1	TSS1500			0.627989	-1.72964	5.2474	0.000142395	0.00165034	0.626508	hypo	Promoter (<=1kb)
cg00063006	chr6	32847530	-	cg00063006	Island	PPP1R2P1	Body			-0.638296	0.759095	-8.22243	1.34085e-06	4.01886e-05	5.45744	hyper	Distal Intergenic
cg00063073	chr3	113932102	-	cg00063073	OpenSea					0.665879	2.55349	3.85397	0.00188923	0.0130168	-2.01665	hypo	Distal Intergenic
cg00063144	chr17	39554055	-	cg00063144	OpenSea	KRT31	TSS1500			-0.641944	5.86554	-3.70072	0.00254026	0.0164418	-2.3155	hyper	Promoter (<=1kb)
cg00063279	chr19	4123248	-	cg00063279	N_Shore	MAP2K2	Body		chr19:4123124-4123124	0.546995	-2.67506	6.98531	8.09178e-06	0.00016617	3.59375	hypo	Promoter (<=1kb)
cg00063699	chr1	214624242	+	cg00063699	OpenSea	PTPN14	Body			0.688659	4.10514	5.62317	7.39336e-05	0.000972894	1.30283	hypo	Intron
cg00063959	chr3	182538563	+	cg00063959	OpenSea	ATP11B	Body			-0.832718	5.66215	-3.08741	0.00838759	0.0418125	-3.5079	hyper	Intron
cg00064020	chr3	183894761	+	cg00064020	S_Shore	AP2M1;AP2M1	5'UTR;5'UTR	low-CpG:185377341-185377530		-0.501512	1.40147	-6.901	9.21145e-06	0.000184266	3.45937	hyper	Promoter (<=1kb)
cg00064250	chr9	130860681	-	cg00064250	OpenSea	SLC25A25;SLC25A25;SLC25A25;SLC25A25;SLC25A25	TSS200;TSS200;Body;Body;Body			-1.42229	-2.71535	-3.93793	0.00160748	0.0114547	-1.8532	hyper	Promoter (<=1kb)
cg00064261	chr1	229570057	+	cg00064261	Island	ACTA1	TSS1500			-0.524724	-3.69201	-4.65484	0.000415913	0.00389687	-0.475174	hyper	Promoter (<=1kb)
cg00064341	chr4	88770223	-	cg00064341	OpenSea					0.810241	-2.02995	9.80245	1.74234e-07	8.27365e-06	7.56751	hypo	Distal Intergenic
cg00064733	chr7	153584038	-	cg00064733	Island	DPP6	TSS200			-1.21225	-5.45991	-5.5203	8.82927e-05	0.00112428	1.11952	hyper	Promoter (<=1kb)
cg00064778	chr5	126564742	-	cg00064778	N_Shore					-0.563849	-1.80865	-5.5529	8.34509e-05	0.00107319	1.17776	hyper	Distal Intergenic
cg00065128	chr21	43915254	-	cg00065128	N_Shore	RSPH1;RSPH1	Body;Body			-0.672238	5.54944	-3.6552	0.00277452	0.0176281	-2.40431	hyper	Distal promoter
cg00065764	chr20	61339539	+	cg00065764	N_Shore	NTSR1	TSS1500			-0.554204	-3.64354	-3.45611	0.00408589	0.0239142	-2.79274	hyper	Promoter (<=1kb)
cg00066110	chr18	13826628	-	cg00066110	S_Shore	MC5R	1stExon			0.509856	3.44802	4.28593	0.000828416	0.00675795	-1.17948	hypo	Distal promoter
cg00066750	chr6	126080132	+	cg00066750	N_Shore	HEY2	Body			0.512351	3.78555	3.31413	0.00538895	0.0296864	-3.06909	hypo	Intron
cg00066832	chr2	11819753	+	cg00066832	OpenSea	LPIN1	Body			-0.645661	2.09842	-7.52111	3.62871e-06	8.79385e-05	4.42542	hyper	Distal promoter
cg00066903	chr20	2378530	+	cg00066903	OpenSea	TGM6;TGM6	Body;Body			-0.670032	4.69954	-4.76619	0.000338876	0.00330746	-0.265141	hyper	Intron
cg00066942	chr2	149401448	-	cg00066942	N_Shore	EPC2	TSS1500			0.688532	-2.80371	5.68648	6.63309e-05	0.000892665	1.41494	hypo	Distal promoter
cg00067018	chr12	45445370	+	cg00067018	Island	DBX2	TSS1500			-1.07902	-4.74539	-10.4206	8.39043e-08	4.72596e-06	8.32014	hyper	Promoter (<=1kb)
cg00067518	chr1	7763225	-	cg00067518	N_Shore	CAMTA1	Body			-2.68403	2.54024	-15.0234	8.99291e-10	1.71427e-07	12.9275	hyper	Intron
cg00067751	chr9	104249741	+	cg00067751	S_Shore	TMEM246;TMEM246;TMEM246	TSS1500;TSS1500;TSS1500			0.552502	-1.26512	5.715	6.31779e-05	0.000858434	1.46527	hypo	Promoter (<=1kb)
cg00067941	chr15	48298201	-	cg00067941	OpenSea					-0.65539	2.78491	-5.782	5.63733e-05	0.000783622	1.58307	hyper	Distal Intergenic
cg00067981	chr21	27254444	+	cg00067981	OpenSea	APP;APP;APP;APP;APP;APP;APP;APP;APP;APP	Body;Body;Body;Body;Body;Body;Body;Body;Body;Body			1.0132	0.847717	11.2151	3.44558e-08	2.43324e-06	9.23387	hypo	Intron
cg00068038	chr2	36688564	+	cg00068038	OpenSea	CRIM1	Body		chr2:36688353-36688353	0.643392	-4.85035	3.86289	0.00185706	0.0128445	-1.99928	hypo	Intron
cg00068160	chr13	95362971	+	cg00068160	N_Shore	SOX21;SOX21	1stExon;3'UTR			-0.562802	-5.27863	-5.22434	0.00014833	0.0017044	0.584429	hyper	Distal promoter
cg00068745	chr19	16178203	-	cg00068745	N_Shore	TPM4	TSS200			1.41866	1.68209	9.57851	2.29057e-07	1.01922e-05	7.28526	hypo	Promoter (<=1kb)
cg00069242	chr14	23450527	+	cg00069242	Island	JUB	1stExon			-0.642868	-5.77945	-4.38032	0.000693513	0.00586567	-0.998149	hyper	Distal promoter
cg00069463	chr22	27248407	-	cg00069463	OpenSea					-3.05309	0.156345	-23.5109	2.74412e-12	3.69168e-09	18.5062	hyper	Distal Intergenic
cg00069642	chr5	141062490	-	cg00069642	OpenSea	ARAP3	TSS1500			-1.42344	-2.30658	-8.14084	1.50094e-06	4.38661e-05	5.34058	hyper	Promoter (<=1kb)
cg00069658	chr18	45982224	+	cg00069658	OpenSea					0.855501	-1.62545	9.94298	1.47111e-07	7.26479e-06	7.74197	hypo	Distal Intergenic
cg00070383	chr4	174429374	+	cg00070383	N_Shore			low-CpG:174665805-174666239		-1.51303	-3.66628	-9.5396	2.40328e-07	1.05676e-05	7.23568	hyper	Distal Intergenic
cg00070529	chr13	43986655	-	cg00070529	OpenSea	ENOX1;ENOX1	Body;Body			0.70516	3.47934	3.64591	0.002825	0.0178807	-2.42246	hypo	Intron
cg00070899	chr6	34024479	-	cg00070899	S_Shore	GRM4	Body			-1.47277	1.60049	-14.0056	2.18494e-09	3.2167e-07	12.0372	hyper	Intron
cg00070908	chr17	29855433	+	cg00070908	OpenSea	RAB11FIP4	Body			-0.87627	6.60051	-5.10101	0.000184776	0.00203461	0.358166	hyper	Exon
cg00070940	chr10	126117073	-	cg00070940	OpenSea					-0.797113	3.43407	-5.17468	0.000162011	0.00182997	0.493546	hyper	Distal Intergenic
cg00071012	chr15	22442048	+	cg00071012	OpenSea					-0.751432	2.98797	-4.45673	0.000600999	0.00523135	-0.851898	hyper	Intron
cg00071051	chr6	44222845	+	cg00071051	N_Shore	SLC35B2	Body			0.543354	1.81972	6.92362	8.89585e-06	0.000179227	3.49552	hypo	Promoter (<=1kb)
cg00071215	chr2	164205820	-	cg00071215	S_Shore					-1.37645	4.52198	-11.8393	1.77407e-08	1.48644e-06	9.91287	hyper	Distal Intergenic
cg00071739	chr22	19220482	+	cg00071739	OpenSea	CLTCL1;CLTCL1	Body;Body			1.31153	3.27395	8.2516	1.2881e-06	3.8917e-05	5.49903	hypo	Intron
cg00071950	chr4	10020882	-	cg00071950	Island	SLC2A9;SLC2A9	Body;Body			-0.621786	-3.30766	-3.15503	0.00735095	0.0377595	-3.37745	hyper	Distal promoter
cg00072675	chr1	56942628	-	cg00072675	N_Shore					0.627713	2.99127	3.88576	0.00177708	0.0124048	-1.95475	hypo	Distal Intergenic
cg00072689	chr17	46681111	-	cg00072689	OpenSea	LOC404266;LOC404266;HOXB6	Body;Body;5'UTR			-1.99406	-1.36236	-17.7076	1.09646e-10	4.02321e-08	15.0068	hyper	Distal promoter
cg00072720	chr17	7165831	-	cg00072720	Island	CLDN7	TSS200	high-CpG:7106516-7106584		-1.04549	-3.93989	-7.03492	7.50091e-06	0.000156484	3.67238	hyper	Promoter (<=1kb)
cg00073003	chr13	112724583	+	cg00073003	N_Shore	SOX1;SOX1	1stExon;3'UTR			-0.759547	-4.05755	-6.50995	1.70134e-05	0.000300842	2.82332	hyper	Distal promoter
cg00073181	chr1	223308337	+	cg00073181	OpenSea	TLR5	5'UTR			-0.574559	0.706423	-6.95662	8.45569e-06	0.000172109	3.54814	hyper	Promoter (<=1kb)
cg00073460	chr6	149806502	+	cg00073460	OpenSea	ZC3H12D	TSS1500			0.713392	0.763796	7.62044	3.14e-06	7.8421e-05	4.57542	hypo	Promoter (<=1kb)
cg00073543	chr1	38941882	-	cg00073543	N_Shore					-1.35861	-3.99502	-12.5641	8.5081e-09	8.60378e-07	10.6616	hyper	Distal Intergenic
cg00073565	chr8	106462708	+	cg00073565	OpenSea	ZFPM2	Body			0.879344	3.4101	4.68185	0.000395697	0.00374484	-0.42411	hypo	Intron
cg00073784	chr8	59763860	-	cg00073784	OpenSea	TOX	Body			0.998983	5.0299	4.86079	0.000285093	0.00287884	-0.0877409	hypo	Intron
cg00073837	chr2	223177008	-	cg00073837	Island					-1.56178	-4.67221	-16.5407	2.63406e-10	7.28886e-08	14.1467	hyper	Distal Intergenic
cg00074145	chr15	53075505	+	cg00074145	N_Shore	ONECUT1	Body			-0.574443	-2.43036	-6.92623	8.8601e-06	0.000178661	3.49969	hyper	Distal promoter
cg00074174	chr17	63554800	-	cg00074174	N_Shore	AXIN2	5'UTR			-0.626713	-1.81844	-7.34062	4.73464e-06	0.000108433	4.14954	hyper	Promoter (<=1kb)
cg00074365	chr2	64088479	+	cg00074365	OpenSea	UGP2;UGP2	Body;Body			-0.551427	-1.87851	-3.56585	0.00330017	0.0202193	-2.57869	hyper	Intron
cg00074585	chr11	61837075	-	cg00074585	OpenSea					0.806022	5.46902	4.13525	0.0011023	0.00848524	-1.4703	hypo	Distal Intergenic
cg00074771	chr15	44120341	+	cg00074771	S_Shore	WDR76;WDR76	Body;Body			1.02213	3.2654	4.74852	0.000350034	0.00339502	-0.298379	hypo	Distal promoter
cg00075331	chr3	188271393	+	cg00075331	OpenSea	LPP;LPP;LPP	Body;Body;Body			1.16471	4.1234	3.07065	0.00866613	0.0428968	-3.54015	hypo	Intron
cg00075468	chr22	30678741	-	cg00075468	OpenSea				chr22:30678606-30678606	-0.647626	-3.22138	-3.57651	0.00323249	0.0198869	-2.55789	hyper	Downstream
cg00075507	chr17	26708226	-	cg00075507	Island	SARM1	Body			-0.666624	0.256504	-9.57589	2.29798e-07	1.0219e-05	7.28193	hyper	Exon
cg00075920	chr5	177026190	-	cg00075920	N_Shore	B4GALT7	TSS1500			0.655884	-1.87985	7.57838	3.33784e-06	8.24007e-05	4.51206	hypo	Promoter (<=1kb)
cg00075967	chr15	74495354	+	cg00075967	OpenSea	STRA6;STRA6;STRA6;STRA6;STRA6;STRA6	5'UTR;5'UTR;1stExon;5'UTR;TSS200;5'UTR	low-CpG:72281833-72282584		-1.29997	1.84077	-5.76529	5.79944e-05	0.000801479	1.55376	hyper	Promoter (<=1kb)
cg00076325	chr2	172974630	+	cg00076325	S_Shore					-1.25726	-2.61547	-12.6707	7.65995e-09	7.98881e-07	10.7683	hyper	Distal Intergenic
cg00076538	chr5	38257555	-	cg00076538	N_Shore	EGFLAM	TSS1500			-0.805132	-4.58173	-5.58705	7.86742e-05	0.00102328	1.23863	hyper	Promoter (<=1kb)
cg00076555	chr3	49705435	-	cg00076555	OpenSea	BSN	3'UTR			0.592372	1.86084	5.55887	8.25944e-05	0.00106433	1.18841	hypo	3' UTR
cg00076653	chr4	15341878	-	cg00076653	OpenSea	C1QTNF7	Body			1.64348	0.822275	18.471	6.35786e-11	2.77571e-08	15.5368	hypo	Promoter (<=1kb)
cg00076774	chr2	45016971	-	cg00076774	OpenSea					-0.715772	1.5157	-6.84462	1.00507e-05	0.00019757	3.36896	hyper	Distal Intergenic
cg00077183	chr12	69462328	+	cg00077183	OpenSea				chr12:69462130-69462130	0.517488	1.15965	4.98573	0.000227309	0.002399	0.145026	hypo	Distal Intergenic
cg00077391	chr20	57038463	-	cg00077391	S_Shore	APCDD1L;APCDD1L	Body;Body			-1.73353	-0.687536	-16.4323	2.86567e-10	7.71416e-08	14.0635	hyper	Intron
cg00078221	chr5	139927754	-	cg00078221	S_Shore	EIF4EBP3;ANKHD1-EIF4EBP3	Body;Body			-0.531355	-3.69301	-4.00692	0.00140831	0.0103089	-1.71912	hyper	Promoter (<=1kb)
cg00078299	chr8	124284379	-	cg00078299	N_Shore	ZHX1;ZHX1	5'UTR;5'UTR			0.65522	-0.0859712	3.50436	0.0037195	0.0222144	-2.69866	hypo	Distal promoter
cg00078456	chr1	1564422	-	cg00078456	Island	MIB2;MIB2;MIB2;MIB2;MIB2;MIB2	Body;Body;Body;Body;Body;Body			0.833434	-0.573689	6.44598	1.88466e-05	0.000326466	2.71728	hypo	Promoter (<=1kb)
cg00078746	chr14	91700401	-	cg00078746	Island	GPR68	Body			-0.516461	5.01986	-3.44522	0.00417347	0.0243155	-2.81395	hyper	Exon
cg00078861	chr5	154429562	-	cg00078861	OpenSea					-0.981604	2.48451	-7.33259	4.7915e-06	0.000109476	4.13716	hyper	Distal Intergenic
cg00079023	chr5	139492535	+	cg00079023	N_Shore	PURA	TSS1500			-1.35339	-0.349535	-15.674	5.24266e-10	1.18102e-07	13.4652	hyper	Distal promoter
cg00079219	chr12	54360131	+	cg00079219	N_Shore	HOTAIR	Body			-1.02184	-4.61473	-7.0406	7.43624e-06	0.000155411	3.68136	hyper	Distal promoter
cg00079302	chr19	1439985	+	cg00079302	Island	RPS15	Body			0.551646	4.31203	3.52746	0.003556	0.0214416	-2.6536	hypo	Distal promoter
cg00079598	chr11	123676903	+	cg00079598	OpenSea	OR6M1	1stExon			-0.570355	0.453613	-6.43578	1.91579e-05	0.000330762	2.7003	hyper	Promoter (<=1kb)
cg00080105	chr6	30412102	+	cg00080105	OpenSea					-0.614051	-2.32713	-5.26974	0.000136877	0.00159799	0.667241	hyper	Distal Intergenic
cg00080125	chr17	59490613	+	cg00080125	S_Shore	C17orf82;C17orf82	3'UTR;1stExon			-1.23778	-0.807863	-17.2405	1.54711e-10	5.03072e-08	14.67	hyper	Distal promoter
cg00080333	chr4	184492770	-	cg00080333	OpenSea					0.623921	-2.46323	7.15323	6.26835e-06	0.000135667	3.85854	hypo	Distal Intergenic
cg00080706	chr14	69725831	-	cg00080706	N_Shore	GALNTL1;GALNTL1	TSS1500;TSS1500			-0.900176	3.65622	-8.33243	1.1531e-06	3.56746e-05	5.61372	hyper	Promoter (<=1kb)
cg00081270	chr20	13975880	+	cg00081270	Island	MACROD2;SEL1L2	TSS1500;Body			-1.55199	-3.90722	-10.5547	7.19285e-08	4.21533e-06	8.4785	hyper	Promoter (<=1kb)
cg00081381	chr14	100132712	-	cg00081381	OpenSea	HHIPL1;HHIPL1	Body;Body			-0.52445	5.78178	-4.67302	0.000402191	0.00379375	-0.440795	hyper	Intron
cg00081602	chr5	72922957	-	cg00081602	S_Shore	RGNEF	5'UTR			-3.44427	4.11817	-22.903	3.8678e-12	4.56481e-09	18.1902	hyper	Promoter (<=1kb)
cg00082310	chr3	171528573	+	cg00082310	S_Shore	PLD1;PLD1	TSS1500;TSS1500			-0.517339	-4.57879	-4.30077	0.00080555	0.00660981	-1.15094	hyper	Promoter (<=1kb)
cg00082332	chr5	130607499	-	cg00082332	OpenSea	CDC42SE2;CDC42SE2	5'UTR;5'UTR			0.62343	2.47508	5.2761	0.000135349	0.00158348	0.678809	hypo	Intron
cg00082640	chr8	19756178	-	cg00082640	OpenSea					-0.818029	-2.58914	-3.45623	0.00408488	0.0239097	-2.79249	hyper	Distal Intergenic
cg00082664	chr4	154710796	+	cg00082664	Island	SFRP2	TSS1500			-0.591126	-6.36401	-4.24762	0.000890641	0.00715599	-1.25329	hyper	Promoter (<=1kb)
cg00082739	chr1	70686743	+	cg00082739	N_Shore	SRSF11;SRSF11	5'UTR;5'UTR			0.826864	-4.03658	5.37337	0.000114059	0.00138097	0.855276	hypo	Promoter (<=1kb)
cg00082912	chr17	52194268	-	cg00082912	OpenSea					0.617129	0.34878	5.24869	0.000142068	0.00164716	0.628875	hypo	Distal Intergenic
cg00082939	chr10	77165293	+	cg00082939	Island	C10orf41;C10orf41	Body;Body		chr10:77165098-77165098	-1.65229	-0.0609449	-11.8966	1.67166e-08	1.42099e-06	9.97357	hyper	Distal promoter
cg00083042	chr10	30404617	-	cg00083042	OpenSea					-0.737566	5.14826	-4.01472	0.00138742	0.0101908	-1.70396	hyper	Promoter (<=1kb)
cg00083059	chr6	39902348	-	cg00083059	S_Shore	MOCS1;MOCS1	TSS200;TSS200			-0.506105	-5.24765	-5.48228	9.43141e-05	0.00118512	1.05142	hyper	Promoter (<=1kb)
cg00083188	chr10	79314844	+	cg00083188	OpenSea	KCNMA1;KCNMA1;KCNMA1;KCNMA1	Body;Body;Body;Body		chr10:79314756-79314756	-1.63859	-3.04861	-6.41565	1.97877e-05	0.000339517	2.66679	hyper	Intron
cg00083262	chr1	157125526	-	cg00083262	OpenSea					1.34442	-2.15511	18.8479	4.89551e-11	2.31947e-08	15.7896	hypo	Distal Intergenic
cg00083596	chr7	3996856	-	cg00083596	OpenSea	SDK1	Body			0.769488	5.04341	4.83731	0.000297556	0.00298	-0.13168	hypo	Intron
cg00083704	chr17	8870355	+	cg00083704	S_Shore	PIK3R5;PIK3R5;PIK3R5;PIK3R5;PIK3R5	TSS1500;TSS1500;TSS1500;TSS1500;TSS1500		chr17:8869986-8869986	-0.928455	-1.30832	-3.58929	0.00315322	0.0195034	-2.53295	hyper	Distal promoter
cg00083790	chr12	132944010	+	cg00083790	OpenSea					-0.581799	2.64399	-3.02795	0.00941829	0.0457399	-3.62221	hyper	Distal Intergenic
cg00083833	chr16	50583273	+	cg00083833	Island	NKD1	Body			-1.39769	-3.36349	-13.2211	4.5061e-09	5.41509e-07	11.3064	hyper	Distal promoter
cg00083853	chr13	94574484	-	cg00083853	OpenSea	GPC6	Body			0.679025	1.58016	4.26172	0.000867199	0.00700706	-1.22611	hypo	Intron
cg00083937	chr22	51039805	-	cg00083937	S_Shore	MAPK8IP2	Body			-0.98923	0.570216	-10.7734	5.61411e-08	3.49725e-06	8.7331	hyper	Promoter (<=1kb)
cg00084338	chr6	170595920	+	cg00084338	N_Shore	DLL1	Body			-2.93731	-1.3371	-10.5665	7.09723e-08	4.17454e-06	8.49226	hyper	Intron
cg00084669	chr3	188665440	+	cg00084669	Island	TPRG1-AS1	TSS200			-1.0254	-4.73417	-5.89753	4.63837e-05	0.000671035	1.78479	hyper	Promoter (<=1kb)
cg00084770	chr10	88149210	-	cg00084770	N_Shore					-0.638979	-4.41352	-4.42167	0.000641762	0.0055113	-0.918951	hyper	Distal Intergenic
cg00085013	chr3	14871570	+	cg00085013	OpenSea	FGD5	Body			2.14757	1.20051	16.8493	2.07791e-10	6.14713e-08	14.3803	hypo	Intron
cg00085123	chr2	8723906	+	cg00085123	Island					-1.00871	-3.8961	-4.67907	0.00039773	0.00376008	-0.429362	hyper	Distal Intergenic
cg00085434	chr11	14927489	-	cg00085434	Island					-0.957042	-4.17565	-5.38578	0.000111606	0.00135647	0.877702	hyper	Distal Intergenic
cg00085438	chr3	152049980	+	cg00085438	OpenSea	MBNL1;MBNL1;MBNL1;MBNL1;MBNL1;MBNL1;MBNL1	Body;Body;Body;Body;Body;Body;Body			2.04698	1.62815	12.1702	1.26258e-08	1.15645e-06	10.2598	hypo	Intron
cg00085448	chr12	113416442	+	cg00085448	OpenSea	OAS2;OAS2;OAS2	1stExon;1stExon;1stExon			0.813664	-4.63794	7.5128	3.67309e-06	8.88027e-05	4.41281	hypo	Promoter (<=1kb)
cg00085593	chr10	70992353	+	cg00085593	OpenSea	LOC101928994;HKDC1	TSS200;Body			-0.684056	3.19799	-7.61855	3.14861e-06	7.86012e-05	4.57258	hyper	Promoter (<=1kb)
cg00085994	chr2	105702137	+	cg00085994	OpenSea	MRPS9	Body			1.20891	4.89608	6.92361	8.89595e-06	0.000179227	3.4955	hypo	Intron
cg00086247	chr5	29568333	+	cg00086247	OpenSea					2.75553	0.614312	12.87	6.30648e-09	6.94997e-07	10.9657	hypo	Distal Intergenic
cg00086670	chr10	104629122	-	cg00086670	Island	AS3MT	TSS200			-0.843868	-5.58779	-6.51805	1.67949e-05	0.000297853	2.83671	hyper	Promoter (<=1kb)
cg00087153	chr2	48756079	-	cg00087153	N_Shore					-0.538188	2.799	-5.47538	9.54526e-05	0.00119663	1.03903	hyper	Promoter (<=1kb)
cg00087161	chr10	2180385	-	cg00087161	OpenSea					0.555252	2.54798	3.98134	0.00147905	0.0107192	-1.76881	hypo	Distal Intergenic
cg00087355	chr2	239216996	+	cg00087355	OpenSea					-0.63462	1.36606	-9.14995	3.9204e-07	1.53944e-05	6.73017	hyper	Distal Intergenic
cg00087368	chr6	100896392	-	cg00087368	N_Shore	SIM1	Body			-0.582313	-2.86311	-6.87907	9.52862e-06	0.00018923	3.42426	hyper	Exon
cg00087425	chr7	22766829	-	cg00087425	OpenSea	IL6;IL6	5'UTR;1stExon			1.38836	-3.74683	7.74744	2.61447e-06	6.79124e-05	4.76533	hypo	Promoter (<=1kb)
cg00087735	chr1	8390233	-	cg00087735	Island	SLC45A1	Body			-0.628028	4.49531	-3.94726	0.00157895	0.01129	-1.83506	hyper	Promoter (<=1kb)
cg00087741	chr10	96961488	-	cg00087741	OpenSea	ACSM6	Body			0.893593	3.30092	4.93787	0.000247854	0.00257157	0.0560708	hypo	Intron
cg00088042	chr10	103892309	+	cg00088042	N_Shore	PPRC1	TSS1500			0.574347	-4.31595	3.74034	0.00235272	0.0154782	-2.23819	hypo	Promoter (<=1kb)
cg00088183	chr1	91185168	-	cg00088183	Island				chr1:91185058-91185058	-1.30171	-4.03758	-10.4747	7.88368e-08	4.50716e-06	8.38421	hyper	Distal promoter
cg00088410	chr3	72621886	-	cg00088410	OpenSea					-1.13239	3.04611	-9.67266	2.04049e-07	9.32283e-06	7.40457	hyper	Distal Intergenic
cg00088620	chr16	73224998	-	cg00088620	OpenSea					0.887333	3.1803	5.74601	5.99269e-05	0.000822641	1.51988	hypo	Distal Intergenic
cg00088688	chr6	167560504	+	cg00088688	OpenSea					-0.685342	0.442127	-8.02781	1.75707e-06	4.96606e-05	5.1773	hyper	Distal Intergenic
cg00089091	chr2	115919950	-	cg00089091	Island	DPP10;DPP10	Body;Body			-0.583005	-4.68464	-5.30739	0.000128081	0.00151521	0.735707	hyper	Promoter (<=1kb)
cg00089107	chr1	24235303	+	cg00089107	OpenSea	CNR2	5'UTR			-0.681915	-4.65354	-2.99125	0.0101163	0.0483538	-3.69257	hyper	Intron
cg00089314	chr5	135169284	-	cg00089314	N_Shore	LOC153328	TSS1500			-0.540031	2.4075	-5.52033	8.82891e-05	0.00112428	1.11956	hyper	Distal promoter
cg00089470	chr15	96981081	+	cg00089470	OpenSea					0.598095	4.07392	4.42821	0.000633949	0.0054578	-0.906438	hypo	Distal Intergenic
cg00089896	chr8	144991704	-	cg00089896	Island	PLEC;PLEC;PLEC;PLEC;PLEC;PLEC;PLEC;PLEC	Body;Body;Body;Body;Body;Body;Body;Body			-1.18695	5.30594	-4.05635	0.00128128	0.00956275	-1.62318	hyper	Exon
cg00090182	chr3	42190162	-	cg00090182	OpenSea	TRAK1;TRAK1;TRAK1;TRAK1	TSS1500;TSS1500;Body;Body			0.638528	0.962558	6.32697	2.28336e-05	0.00038037	2.51846	hypo	Promoter (<=1kb)
cg00090261	chr8	101118548	+	cg00090261	Island	RGS22	TSS1500			-0.557162	-4.27293	-5.8587	4.95157e-05	0.000707069	1.7172	hyper	Promoter (<=1kb)
cg00090632	chr5	38600962	+	cg00090632	OpenSea	LIFR-AS1;LIFR-AS1	Body;Body			0.824841	3.17125	5.10801	0.000182475	0.0020138	0.371064	hypo	Intron
cg00090787	chr15	66795345	-	cg00090787	OpenSea	RPL4;SNORD16;SNORD18B	Body;TSS200;TSS1500			1.06398	2.80715	7.59332	3.26611e-06	8.09947e-05	4.53459	hypo	Promoter (<=1kb)
cg00090974	chr19	36404802	+	cg00090974	OpenSea					0.938574	2.32074	6.06291	3.5198e-05	0.000537957	2.07033	hypo	Distal Intergenic
cg00091004	chr1	203455289	-	cg00091004	N_Shore	PRELP;PRELP	Body;Body			-0.765305	5.05923	-4.11854	0.00113795	0.00870558	-1.50266	hyper	Intron
cg00091213	chr10	99659401	+	cg00091213	OpenSea	CRTAC1;CRTAC1	Body;Body			0.884912	3.32487	5.4735	9.57649e-05	0.00119979	1.03566	hypo	Intron
cg00091263	chr2	59476753	+	cg00091263	OpenSea	LOC101927285	Body			-0.894955	0.497016	-8.41062	1.03672e-06	3.2835e-05	5.72392	hyper	Distal Intergenic
cg00091483	chr12	118574757	+	cg00091483	S_Shore	PEBP1	Body			1.17363	-3.9098	16.3693	3.01005e-10	7.9718e-08	14.015	hypo	Promoter (<=1kb)
cg00092309	chr4	185934797	+	cg00092309	N_Shelf					-0.967535	-1.71895	-12.3997	1.00189e-08	9.74727e-07	10.4953	hyper	Distal Intergenic
cg00092475	chr19	31155284	+	cg00092475	OpenSea					-0.559471	2.45425	-5.73501	6.10599e-05	0.000835009	1.50052	hyper	Distal Intergenic
cg00092711	chr21	47850317	-	cg00092711	N_Shore	PCNT	Body			-0.566396	3.11801	-5.12508	0.000176992	0.00196524	0.402474	hyper	Intron
cg00092992	chr1	33596100	+	cg00092992	S_Shelf					0.573247	1.48289	4.3955	0.000674038	0.00573472	-0.969067	hypo	Distal Intergenic
cg00093057	chr7	155025337	-	cg00093057	OpenSea					-0.95347	4.78413	-5.09675	0.000186188	0.00204716	0.350331	hyper	Distal Intergenic
cg00093129	chr2	216574866	-	cg00093129	OpenSea	LINC00607	Body			0.86514	3.49186	4.28069	0.000836657	0.00681014	-1.18957	hypo	Intron
cg00093315	chr13	27827907	-	cg00093315	S_Shore	RPL21;RPL21P28;SNORD102;RPL21;RPL21P28	5'UTR;Body;TSS1500;ExonBnd;ExonBnd			0.576719	2.84282	5.16268	0.00016551	0.00186179	0.471539	hypo	Distal promoter
cg00093634	chr19	35801105	+	cg00093634	S_Shore	MAG;MAG;MAG	Body;Body;Body			-0.707024	4.71233	-7.36838	4.54362e-06	0.000104953	4.19225	hyper	Intron
cg00093643	chr15	44579510	+	cg00093643	N_Shore	CASC4;CASC4	TSS1500;TSS1500			1.7283	0.441873	14.2648	1.7336e-09	2.73563e-07	12.2699	hypo	Distal promoter
cg00094051	chr19	46874846	-	cg00094051	OpenSea	PPP5C;PPP5C	Body;Body			0.855699	2.79579	6.93308	8.76718e-06	0.000177143	3.51062	hypo	Intron
cg00094333	chr20	47933724	+	cg00094333	N_Shore					-1.01805	5.16013	-5.68098	6.69574e-05	0.000899365	1.40523	hyper	Distal Intergenic
cg00094412	chr6	29592854	-	cg00094412	N_Shelf	GABBR1;GABBR1;GABBR1	Body;Body;Body			-0.730176	0.386595	-7.70967	2.76023e-06	7.0865e-05	4.70908	hyper	Intron
cg00094518	chr7	130418549	+	cg00094518	Island	KLF14	1stExon			-0.651179	-4.39756	-5.00915	0.000217912	0.00231994	0.188448	hyper	Promoter (<=1kb)
cg00094595	chr12	91775374	+	cg00094595	OpenSea				chr12:91775053-91775053	-0.60613	-5.69503	-4.5434	0.000511318	0.00459992	-0.686639	hyper	Distal Intergenic
cg00094764	chr16	9031878	-	cg00094764	OpenSea	USP7;USP7;USP7	TSS1500;TSS1500;Body			0.81633	2.89415	5.23876	0.000144588	0.00167071	0.610759	hypo	Distal promoter
cg00095276	chr5	1068111	+	cg00095276	N_Shore	SLC12A7	Body		chr5:1067872-1067872	-0.832068	5.78535	-3.78191	0.00217104	0.0145198	-2.15711	hyper	Intron
cg00095326	chr1	228940949	-	cg00095326	OpenSea					-0.850748	-1.18755	-9.16682	3.83698e-07	1.51469e-05	6.7524	hyper	Distal Intergenic
cg00095491	chr8	42325225	-	cg00095491	OpenSea	SLC20A2;SLC20A2;SLC20A2	Body;Body;Body			-0.808729	5.0281	-3.73701	0.00236792	0.0155575	-2.24469	hyper	Intron
cg00095695	chr14	66135832	-	cg00095695	OpenSea	FUT8;FUT8;FUT8;FUT8;FUT8	Body;Body;Body;Body;Body			-1.17465	5.36104	-4.22823	0.000923933	0.0073663	-1.29067	hyper	Intron
cg00095773	chr5	158378258	-	cg00095773	OpenSea	EBF1;EBF1;EBF1	Body;Body;Body			0.67489	5.07519	3.83661	0.00195354	0.0133637	-2.05048	hypo	Intron
cg00096307	chr2	106761754	+	cg00096307	OpenSea	UXS1	Body			0.811379	5.19954	7.53411	3.56043e-06	8.66294e-05	4.44512	hypo	Exon
cg00096328	chr3	41200046	-	cg00096328	OpenSea					-0.856199	-5.9324	-6.22208	2.7085e-05	0.000436189	2.34161	hyper	Distal Intergenic
cg00096522	chr10	22258447	+	cg00096522	OpenSea	DNAJC1	Body			0.59024	4.83932	3.27833	0.00577886	0.031348	-3.13863	hypo	Intron
cg00096536	chr4	154711906	-	cg00096536	N_Shore				chr4:154711839-154711839	-1.78315	-5.07512	-11.4953	2.54811e-08	1.94152e-06	9.5428	hyper	Distal promoter
cg00096705	chr12	8994120	-	cg00096705	OpenSea	A2ML1;A2ML1	ExonBnd;Body			0.9781	1.3617	6.63852	1.38736e-05	0.000255726	3.03477	hypo	Distal promoter
cg00096922	chr7	96654185	-	cg00096922	Island	DLX5	TSS200			-0.829405	-2.97398	-5.56355	8.19296e-05	0.00105774	1.19676	hyper	Promoter (<=1kb)
cg00097121	chr8	132847171	+	cg00097121	OpenSea					0.645651	2.28207	5.46881	9.65495e-05	0.00120769	1.02724	hypo	Distal Intergenic
cg00097146	chr2	45171818	+	cg00097146	Island	SIX3	Body			-1.02759	-5.64352	-8.65574	7.46051e-07	2.5382e-05	6.06459	hyper	Distal promoter
cg00097452	chr1	211306365	+	cg00097452	N_Shore	KCNH1;KCNH1	Body;Body			-0.581487	-3.42269	-6.18695	2.86888e-05	0.000456186	2.28203	hyper	Distal promoter
cg00097715	chr22	23455419	+	cg00097715	OpenSea	RSPH14;GNAZ	Body;Body			1.03582	1.52128	7.92516	2.03003e-06	5.56858e-05	5.02762	hypo	Intron
cg00098109	chr2	230110369	-	cg00098109	OpenSea	PID1;PID1	Body;Body			0.688408	2.94097	4.36399	0.000715124	0.00601063	-1.02947	hypo	Intron
cg00098182	chr15	22993172	-	cg00098182	OpenSea	CYFIP1;CYFIP1	Body;Body			0.670338	3.2311	4.97893	0.00023012	0.00242324	0.132392	hypo	Intron
cg00098297	chr12	117401813	-	cg00098297	OpenSea	FBXW8;FBXW8	Body;Body			-0.690309	5.84159	-4.21298	0.000951018	0.00753696	-1.32009	hyper	Intron
cg00098304	chr15	93579369	-	cg00098304	OpenSea					1.25196	-3.86078	10.5515	7.21957e-08	4.22562e-06	8.47469	hypo	Distal Intergenic
cg00098450	chr5	132087767	+	cg00098450	S_Shelf	CCNI2;CCNI2;CCNI2;SEPT8	Body;Body;Body;Body			-0.717922	4.09939	-5.01464	0.000215765	0.00230136	0.198632	hyper	Exon
cg00099427	chr1	159870134	+	cg00099427	Island	CCDC19	TSS1500			-1.7746	0.352961	-12.6419	7.87913e-09	8.14907e-07	10.7397	hyper	Promoter (<=1kb)
cg00099441	chr2	11264766	+	cg00099441	OpenSea					-0.9215	-3.36289	-8.75275	6.56168e-07	2.29682e-05	6.19746	hyper	Exon
cg00099835	chr2	97427033	+	cg00099835	Island	CNNM4	1stExon			1.82379	-3.97018	19.174	3.91983e-11	2.00248e-08	16.0039	hypo	Promoter (<=1kb)
cg00099912	chr17	36857687	-	cg00099912	N_Shore					0.93987	-0.0800151	10.3441	9.16789e-08	5.06343e-06	8.22898	hypo	Promoter (<=1kb)
cg00100114	chr7	101932902	-	cg00100114	S_Shore	SH2B2	Body			0.961778	3.79372	5.49608	9.20802e-05	0.00116244	1.07616	hypo	Intron
cg00100289	chr12	113558660	+	cg00100289	OpenSea	RASAL1;RASAL1;RASAL1;RASAL1	Body;Body;Body;Body			-0.829398	2.5293	-9.43093	2.75047e-07	1.17181e-05	7.09636	hyper	Intron
cg00101079	chr5	55486693	-	cg00101079	OpenSea	ANKRD55	Body			0.77941	3.49476	3.49675	0.00377495	0.0224711	-2.71348	hypo	Intron
cg00101235	chr3	124851842	+	cg00101235	OpenSea	SLC12A8;SLC12A8	Body;Body			-1.01394	-4.4468	-5.3737	0.000113994	0.00138035	0.855868	hyper	Intron
cg00101457	chr10	11246612	+	cg00101457	OpenSea	CUGBP2;CUGBP2;CUGBP2;CUGBP2	Body;Body;Body;Body			0.571513	0.808839	5.90032	4.61666e-05	0.000668494	1.78964	hypo	Intron
cg00101728	chr6	2953027	+	cg00101728	OpenSea	SERPINB6	Body			-0.591622	-0.0775882	-3.84827	0.0019101	0.0131289	-2.02775	hyper	Intron
cg00102033	chr5	72678199	+	cg00102033	Island					-1.18629	-4.16302	-10.9681	4.51809e-08	2.97258e-06	8.95603	hyper	Distal Intergenic
cg00102084	chr17	53820610	+	cg00102084	OpenSea					0.608944	1.42585	4.78674	0.000326358	0.00320958	-0.226521	hypo	Distal Intergenic
cg00102608	chr19	41008441	+	cg00102608	OpenSea	SPTBN4	Body			-0.558789	2.76961	-5.59457	7.76618e-05	0.00101253	1.25201	hyper	Intron
cg00102633	chr1	204447705	-	cg00102633	OpenSea	PIK3C2B	5'UTR			-0.980317	3.7004	-6.69363	1.27208e-05	0.000238528	3.1247	hyper	Intron
cg00102731	chr20	2729245	-	cg00102731	N_Shore	EBF4	Body			-1.46567	2.49491	-9.01651	4.65228e-07	1.75769e-05	6.55321	hyper	Exon
cg00102795	chr10	3151915	-	cg00102795	S_Shelf	PFKP;PFKP	Body;Body			-0.505072	5.1331	-3.01562	0.00964728	0.0465947	-3.64586	hyper	Distal promoter
cg00102896	chr8	40746170	+	cg00102896	OpenSea	ZMAT4;ZMAT4	5'UTR;5'UTR			-0.870827	-3.39232	-5.69674	6.51773e-05	0.0008803	1.43307	hyper	Intron
cg00102955	chr1	150230345	+	cg00102955	OpenSea	CA14;CA14	1stExon;5'UTR			-0.911676	-4.60727	-11.6903	2.07305e-08	1.66571e-06	9.75378	hyper	Promoter (<=1kb)
cg00103075	chr11	8331664	+	cg00103075	OpenSea					0.783989	1.1395	10.1025	1.21672e-07	6.28082e-06	7.93759	hypo	Distal Intergenic
cg00103368	chr19	16533039	+	cg00103368	OpenSea	EPS15L1;EPS15L1;EPS15L1;EPS15L1;EPS15L1;EPS15L1	Body;Body;Body;Body;Body;Body			-2.5631	4.06484	-12.9472	5.85363e-09	6.58862e-07	11.0413	hyper	Intron
cg00103398	chr1	173834155	+	cg00103398	N_Shelf	SNORD47;GAS5;SNORD81;SNORD80	TSS1500;Body;TSS1500;TSS200			0.596375	3.46556	4.674	0.000401464	0.00378862	-0.438941	hypo	Promoter (<=1kb)
cg00103543	chr2	45225295	-	cg00103543	N_Shelf				chr2:45225232-45225232	0.736716	3.07056	3.71723	0.0024603	0.0160339	-2.28327	hypo	Distal Intergenic
cg00103568	chr1	6659266	-	cg00103568	Island	KLHL21	Body			0.541302	3.17786	5.01478	0.000215713	0.00230094	0.198878	hypo	Promoter (<=1kb)
cg00104108	chr20	53477283	+	cg00104108	OpenSea					0.510737	0.79205	5.03903	0.000206502	0.00222317	0.24377	hypo	Distal Intergenic
cg00104333	chr10	95516410	-	cg00104333	OpenSea	LGI1;LGI1;LGI1;LGI1	TSS1500;TSS1500;TSS1500;TSS1500			-0.631996	5.47598	-3.30882	0.00544509	0.0299307	-3.07941	hyper	Distal promoter
cg00105372	chr20	56630535	+	cg00105372	OpenSea					-0.69699	5.67806	-3.09039	0.00833893	0.0416263	-3.50216	hyper	Distal Intergenic
cg00105628	chr20	21087165	-	cg00105628	Island					-0.95924	-2.81771	-10.2932	9.72683e-08	5.30041e-06	8.16808	hyper	Distal Intergenic
cg00106273	chr12	66003275	+	cg00106273	OpenSea	LOC100507065;LOC100507065;LOC100507065;LOC100507065	Body;Body;Body;Body			0.703802	3.7855	3.07055	0.00866786	0.0429021	-3.54035	hypo	Distal Intergenic
cg00106345	chr7	27138396	+	cg00106345	S_Shore					-1.0856	-1.38578	-8.453	9.78931e-07	3.13993e-05	5.78332	hyper	Distal promoter
cg00106432	chr15	84540266	-	cg00106432	OpenSea	ADAMTSL3	Body			-0.654587	4.77569	-5.19827	0.000155356	0.00176897	0.53675	hyper	Intron
cg00107028	chr5	110867489	-	cg00107028	OpenSea	STARD4-AS1	Body			1.04393	0.662544	7.89733	2.11153e-06	5.7364e-05	4.98682	hypo	Intron
cg00107097	chr2	208486635	+	cg00107097	N_Shelf	METTL21A;METTL21A;METTL21A;METTL21A;METTL21A;METTL21A	ExonBnd;ExonBnd;ExonBnd;Body;Body;Body			0.682215	4.13143	4.16041	0.00105081	0.00816778	-1.42165	hypo	Exon
cg00107290	chr6	123390982	-	cg00107290	OpenSea	CLVS2	3'UTR			0.51943	2.75451	3.16699	0.00718138	0.0370867	-3.35433	hypo	Distal Intergenic
cg00107606	chr2	223177596	-	cg00107606	S_Shore					-0.82077	-4.60486	-7.96847	1.90976e-06	5.30653e-05	5.09093	hyper	Distal Intergenic
cg00107772	chr14	57261886	+	cg00107772	Island					-0.732495	-3.85489	-7.82174	2.35093e-06	6.24518e-05	4.87549	hyper	Distal Intergenic
cg00108027	chr10	124320144	-	cg00108027	OpenSea	DMBT1;DMBT1;DMBT1	TSS200;TSS200;TSS200			-1.69236	-4.40014	-11.248	3.32451e-08	2.37244e-06	9.27052	hyper	Promoter (<=1kb)
cg00108228	chr8	1750760	+	cg00108228	OpenSea					-1.29277	-1.35951	-6.72706	1.2071e-05	0.000228696	3.17905	hyper	Distal Intergenic
cg00108282	chr7	845047	+	cg00108282	OpenSea					-0.784991	0.876839	-8.41922	1.02471e-06	3.25491e-05	5.73599	hyper	Distal Intergenic
cg00108554	chr16	73157200	+	cg00108554	OpenSea				chr16:73156810-73156810	0.507193	-0.374869	4.19633	0.000981524	0.00773061	-1.35224	hypo	Distal Intergenic
cg00108744	chr3	193924044	-	cg00108744	S_Shore	LOC100505920;LOC100505920	Body;Body			0.538753	-1.58225	3.54669	0.00342544	0.0208209	-2.61608	hypo	Distal Intergenic
cg00108863	chr22	50799772	-	cg00108863	OpenSea	PPP6R2;PPP6R2;PPP6R2;PPP6R2	5'UTR;5'UTR;5'UTR;5'UTR			0.717356	5.5005	3.70006	0.0025435	0.0164577	-2.31678	hypo	Intron
cg00109264	chr9	116282531	-	cg00109264	OpenSea	RGS3;RGS3;RGS3;RGS3;RGS3	Body;Body;Body;Body;Body		chr9:116281787-116281787	1.02239	1.94724	4.7247	0.000365685	0.00351549	-0.343241	hypo	Intron
cg00109344	chr9	116344532	-	cg00109344	N_Shore	RGS3;RGS3;RGS3;RGS3	Body;5'UTR;Body;5'UTR			0.786136	-0.233779	9.18996	3.72561e-07	1.48061e-05	6.78284	hypo	Promoter (<=1kb)
cg00109764	chr3	43811308	-	cg00109764	OpenSea					0.518354	1.00907	4.54762	0.00050732	0.00457104	-0.678607	hypo	Distal Intergenic
cg00109772	chr19	14638399	+	cg00109772	N_Shore					-1.06685	5.57501	-3.39674	0.00458702	0.0261681	-2.90839	hyper	Distal promoter
cg00110171	chr18	77179806	-	cg00110171	N_Shore	NFATC1;NFATC1;NFATC1;NFATC1;NFATC1	Body;5'UTR;Body;Body;Body			0.531113	3.20911	3.25809	0.00601167	0.0323239	-3.1779	hypo	Intron
cg00110654	chr6	10385489	-	cg00110654	Island					-1.14705	-5.15206	-8.60525	7.9793e-07	2.67499e-05	5.995	hyper	Distal Intergenic
cg00110666	chr8	38220479	+	cg00110666	OpenSea	WHSC1L1;WHSC1L1	5'UTR;5'UTR		chr8:38219963-38219963	1.1782	3.45606	4.47172	0.0005844	0.00511533	-0.82327	hypo	Intron
cg00110776	chr14	32304341	+	cg00110776	OpenSea	NUBPL;NUBPL;NUBPL;NUBPL	Body;Body;Body;Body			-0.552847	3.83044	-3.05247	0.00897886	0.0440756	-3.57512	hyper	Intron
cg00110785	chr7	45927947	-	cg00110785	N_Shore	IGFBP1	TSS200			-0.911492	-1.16508	-12.6131	8.10596e-09	8.29333e-07	10.7108	hyper	Promoter (<=1kb)
cg00110832	chr6	32121130	-	cg00110832	N_Shore	PPT2;PPT2;PRRT1	TSS200;TSS1500;TSS1500			-1.72905	3.31501	-9.48798	2.56199e-07	1.11009e-05	7.16966	hyper	Promoter (<=1kb)
cg00110846	chr7	77669243	-	cg00110846	N_Shore	MAGI2	Body			-0.532448	5.02487	-5.69907	6.49192e-05	0.000877465	1.43717	hyper	Intron
cg00111006	chr1	232228006	-	cg00111006	OpenSea					0.596283	2.32093	4.82187	0.000306061	0.00304818	-0.160613	hypo	Distal Intergenic
cg00111102	chr20	60509975	-	cg00111102	N_Shore	CDH4	Body			-1.1518	2.275	-8.83845	5.86324e-07	2.10863e-05	6.31391	hyper	Intron
cg00111235	chr16	88597526	+	cg00111235	N_Shore	ZFPM1	Body			-0.899708	2.32875	-5.65953	6.94613e-05	0.000926076	1.36729	hyper	Intron
cg00111505	chr2	219051109	-	cg00111505	OpenSea					0.587072	-4.23016	4.38913	0.000682138	0.0057877	-0.981264	hypo	Distal Intergenic
cg00111657	chr18	43408862	-	cg00111657	OpenSea	SIGLEC15	Body			-0.619384	-1.21494	-3.1079	0.00805902	0.0405431	-3.46842	hyper	Promoter (<=1kb)
cg00111823	chr22	38479215	+	cg00111823	S_Shore	SLC16A8	TSS200			-0.699261	5.01458	-4.34702	0.000738321	0.0061673	-1.06205	hyper	Promoter (<=1kb)
cg00111826	chr5	7983865	-	cg00111826	OpenSea					0.763798	3.45073	4.31764	0.000780319	0.0064402	-1.11849	hypo	Distal Intergenic
cg00112026	chr17	44033451	+	cg00112026	OpenSea	MAPT;MAPT;MAPT;MAPT;MAPT;MAPT;MAPT;MAPT	5'UTR;5'UTR;5'UTR;5'UTR;5'UTR;5'UTR;5'UTR;5'UTR			-0.729693	4.68876	-4.63631	0.000430401	0.00400646	-0.510257	hyper	Intron
cg00112238	chr1	54719938	-	cg00112238	N_Shelf	SSBP3;SSBP3;SSBP3	Body;Body;Body			0.583838	-0.928081	3.04907	0.0090386	0.0443002	-3.58166	hypo	Intron
cg00112493	chr4	110224951	-	cg00112493	S_Shore	COL25A1;COL25A1	TSS1500;TSS1500			-1.08673	-0.0791124	-11.1432	3.7262e-08	2.5823e-06	9.15363	hyper	Distal promoter
cg00112517	chr17	37783011	-	cg00112517	N_Shore	PPP1R1B	TSS200			-0.71905	-3.99818	-9.38993	2.89503e-07	1.21967e-05	7.04345	hyper	Promoter (<=1kb)
cg00112798	chr16	87619963	-	cg00112798	OpenSea					-0.820211	3.69538	-6.45152	1.86801e-05	0.000324148	2.72647	hyper	Distal Intergenic
cg00113225	chr10	64266524	-	cg00113225	OpenSea	ZNF365	Body			-1.28652	-2.36509	-6.77517	1.11967e-05	0.000215439	3.257	hyper	Intron
cg00114291	chr8	101316694	-	cg00114291	OpenSea	RNF19A;RNF19A;RNF19A	TSS1500;5'UTR;5'UTR			0.956953	4.32674	4.37155	0.000705044	0.00594312	-1.01498	hypo	Distal promoter
cg00114346	chr7	157207886	-	cg00114346	N_Shore	DNAJB6	Body			0.589781	3.48032	3.86594	0.00184617	0.0127845	-1.99333	hypo	Exon
cg00114463	chr6	90922258	-	cg00114463	OpenSea	BACH2;BACH2	5'UTR;5'UTR			0.663522	-0.987331	8.07753	1.63913e-06	4.69643e-05	5.24931	hypo	Intron
cg00114778	chr3	22163009	+	cg00114778	OpenSea					-1.21652	3.68797	-6.20661	2.77791e-05	0.000444807	2.3154	hyper	Intron
cg00115113	chr17	48843029	+	cg00115113	OpenSea	LINC00483	Body			-1.15311	-1.85025	-4.94017	0.000246822	0.00256323	0.060361	hyper	Distal promoter
cg00115178	chr10	12648176	-	cg00115178	OpenSea	CAMK1D;CAMK1D	Body;Body			2.24893	-2.62623	13.0815	5.14575e-09	5.96614e-07	11.172	hypo	Intron
cg00115288	chr11	705892	-	cg00115288	Island	EPS8L2	TSS1500			1.16136	-1.71116	14.9766	9.35685e-10	1.76052e-07	12.8879	hypo	Promoter (<=1kb)
cg00115460	chr4	156292097	-	cg00115460	OpenSea	MAP9	Body			1.81533	1.83918	13.0595	5.25506e-09	6.06328e-07	11.1507	hypo	Intron
cg00115654	chr9	136294920	-	cg00115654	Island	ADAMTS13;ADAMTS13;ADAMTS13;ADAMTS13	Body;Body;Body;Body			-0.514714	-2.68547	-4.79852	0.0003194	0.00315463	-0.204405	hyper	Promoter (<=1kb)
cg00116092	chr1	217313044	-	cg00116092	S_Shore					-0.835487	-4.98519	-11.9283	1.61783e-08	1.38967e-06	10.007	hyper	Distal promoter
cg00116234	chr9	18474243	-	cg00116234	OpenSea	ADAMTSL1;ADAMTSL1	1stExon;1stExon			0.807826	-4.70858	6.33964	2.23699e-05	0.000374261	2.53971	hypo	Promoter (<=1kb)
cg00116430	chr1	94188268	+	cg00116430	OpenSea					-1.252	-0.124357	-9.46472	2.63711e-07	1.13437e-05	7.13982	hyper	Intron
cg00116838	chr19	46001746	-	cg00116838	N_Shore	RTN2;FLJ40125;RTN2	TSS1500;1stExon;TSS1500			-0.545231	-5.37999	-4.17657	0.00101903	0.00796582	-1.3904	hyper	Promoter (<=1kb)
cg00117018	chr8	145955983	+	cg00117018	Island	ZNF251	Body			-0.516254	0.819017	-3.01836	0.00959595	0.0464126	-3.64061	hyper	Intron
cg00117294	chr20	43028896	+	cg00117294	OpenSea	HNF4A;HNF4A;HNF4A;HNF4A;HNF4A;HNF4A;HNF4A;HNF4A;HNF4A;HNF4A	TSS1500;TSS1500;TSS1500;TSS1500;Body;Body;Body;Body;Body;Body			-0.619485	4.62643	-3.5361	0.00349669	0.0211587	-2.63673	hyper	Promoter (<=1kb)
cg00117536	chr7	48128124	-	cg00117536	Island	UPP1;UPP1;UPP1;UPP1;UPP1;UPP1	TSS1500;TSS1500;TSS1500;TSS1500;TSS200;TSS200			-1.45573	-3.75547	-5.91177	4.52875e-05	0.000658197	1.80953	hyper	Promoter (<=1kb)
cg00118137	chr6	37061129	+	cg00118137	OpenSea					0.803251	2.40872	8.73615	6.70699e-07	2.33724e-05	6.17479	hypo	Distal Intergenic
cg00118808	chr9	132097931	-	cg00118808	N_Shore					-0.804877	-1.36301	-3.74466	0.00233313	0.0153736	-2.22976	hyper	Distal Intergenic
cg00118881	chr1	97308848	-	cg00118881	OpenSea				chr1:97308752-97308752	-2.23815	-2.54233	-10.5782	7.00303e-08	4.13035e-06	8.50599	hyper	Distal Intergenic
cg00118978	chr3	14597418	+	cg00118978	Island					-0.81915	-1.25136	-8.32747	1.16094e-06	3.58689e-05	5.6067	hyper	Distal Intergenic
cg00119188	chr12	94551782	-	cg00119188	OpenSea	PLXNC1	Body			-1.13341	-3.61004	-4.2087	0.000958764	0.00758666	-1.32835	hyper	Intron
cg00119249	chr16	2807441	+	cg00119249	S_Shore	SRRM2	Body			0.518512	3.51232	4.07	0.00124831	0.00936788	-1.59671	hypo	Intron
cg00119279	chr4	174427146	-	cg00119279	N_Shore					-0.663502	-4.23797	-4.3792	0.000694983	0.00587563	-1.00031	hyper	Distal Intergenic
cg00119464	chr2	6775094	+	cg00119464	OpenSea	LINC01246;LINC01246	TSS1500;TSS1500			0.791859	3.2592	4.30062	0.000805774	0.00661117	-1.15123	hypo	Distal Intergenic
cg00119811	chr5	73092353	+	cg00119811	OpenSea	RGNEF	Body			1.55791	-3.43691	7.68649	2.85396e-06	7.27541e-05	4.67446	hypo	Intron
cg00119896	chr7	3083721	+	cg00119896	OpenSea	CARD11	TSS200			1.31162	-3.36736	9.14018	3.96959e-07	1.55408e-05	6.71728	hypo	Promoter (<=1kb)
cg00119904	chr22	33179113	-	cg00119904	OpenSea	SYN3;SYN3;SYN3	Body;Body;Body			-0.703415	5.25556	-3.56649	0.00329606	0.0202004	-2.57744	hyper	Intron
cg00120299	chr12	53890222	-	cg00120299	S_Shelf	MAP3K12;MAP3K12	5'UTR;5'UTR		chr12:53890170-53890170	-0.875879	-0.495789	-10.2628	1.00775e-07	5.44193e-06	8.13162	hyper	Intron
cg00120329	chr8	74204158	-	cg00120329	N_Shelf	RPL7;RPL7	Body;ExonBnd			0.631646	5.11407	3.76867	0.00222729	0.0148173	-2.18293	hypo	Distal promoter
cg00120481	chr12	111605388	-	cg00120481	OpenSea	CUX2	Body			0.832574	3.51527	4.72186	0.000367601	0.00353036	-0.348599	hypo	Intron
cg00120534	chr11	61688121	-	cg00120534	S_Shelf	RAB3IL1	TSS1500			-0.637151	5.35963	-3.45499	0.00409479	0.0239555	-2.79491	hyper	Promoter (<=1kb)
cg00120804	chr12	3261745	-	cg00120804	OpenSea	TSPAN9;TSPAN9	5'UTR;5'UTR			-0.54347	3.45337	-3.47658	0.00392615	0.023171	-2.75282	hyper	Intron
cg00120897	chr20	3819979	+	cg00120897	OpenSea					-1.32575	-2.41652	-5.19299	0.000156821	0.00178265	0.527082	hyper	Distal Intergenic
cg00120948	chr1	8484417	+	cg00120948	S_Shore	RERE;RERE;RERE	Body;TSS1500;Body			0.642778	-3.51079	4.31203	0.000788623	0.0064957	-1.12929	hypo	Promoter (<=1kb)
cg00121039	chr14	94946703	-	cg00121039	OpenSea					0.694259	3.04947	3.03597	0.00927225	0.0451895	-3.60681	hypo	Distal Intergenic
cg00121075	chr1	229917511	+	cg00121075	OpenSea					-0.54096	2.36883	-6.25163	2.58088e-05	0.00041969	2.39159	hyper	Distal Intergenic
cg00121197	chr12	14993777	+	cg00121197	OpenSea	ART4	Body			1.20674	4.30975	4.77159	0.000335537	0.00328166	-0.254983	hypo	Distal promoter
cg00121389	chr8	17555302	-	cg00121389	OpenSea	MTUS1;MTUS1;MTUS1;MTUS1;MTUS1	Body;TSS200;Body;Body;Body			0.842397	-3.12605	4.23508	0.00091202	0.00729135	-1.27745	hypo	Promoter (<=1kb)
cg00122406	chr8	26431736	+	cg00122406	N_Shelf					-0.595774	-2.30337	-3.22598	0.00640055	0.033925	-3.24017	hyper	Intron
cg00122515	chr9	92501134	-	cg00122515	OpenSea					-0.759374	5.00025	-4.65819	0.000413352	0.0038776	-0.468846	hyper	Distal Intergenic
cg00122566	chr17	7244416	+	cg00122566	OpenSea	ACAP1	Body			-0.504578	5.04706	-3.285	0.00570416	0.0310316	-3.12568	hyper	Intron
cg00122679	chr10	125673028	+	cg00122679	OpenSea					0.776623	1.8556	5.88685	4.72238e-05	0.000680483	1.76622	hypo	Intron
cg00122854	chr2	218898491	-	cg00122854	Island					-0.663019	1.27438	-6.28776	2.43342e-05	0.000400103	2.45253	hyper	Distal promoter
cg00122968	chr18	12658611	-	cg00122968	Island	SPIRE1;SPIRE1;PSMG2	TSS1500;TSS1500;TSS200			-1.16205	-4.54476	-5.59387	7.77555e-05	0.00101357	1.25076	hyper	Promoter (<=1kb)
cg00123055	chr8	55370951	+	cg00123055	Island	SOX17	1stExon			-1.32011	-5.07621	-8.91227	5.32482e-07	1.95321e-05	6.41356	hyper	Promoter (<=1kb)
cg00123478	chr4	10458165	+	cg00123478	Island	ZNF518B	5'UTR			-1.04875	-0.716151	-11.936	1.60488e-08	1.38115e-06	10.0152	hyper	Promoter (<=1kb)
cg00123546	chr8	11549173	-	cg00123546	N_Shore	GATA4	5'UTR			-0.771911	-3.09646	-6.67459	1.31072e-05	0.000244311	3.09368	hyper	Intron
cg00123707	chr5	163635997	+	cg00123707	OpenSea					0.893161	1.6484	5.89508	4.65748e-05	0.00067326	1.78053	hypo	Distal Intergenic
cg00124004	chr8	87527257	+	cg00124004	Island	CPNE3	5'UTR			0.654271	0.0550173	9.29889	3.24569e-07	1.33175e-05	6.92535	hypo	Promoter (<=1kb)
cg00124009	chr1	201439578	+	cg00124009	S_Shore	PHLDA3	TSS1500			-0.541866	4.8793	-3.82121	0.00201242	0.0136756	-2.08049	hyper	Distal promoter
cg00124045	chr10	134735893	+	cg00124045	N_Shore					-0.56312	4.2942	-4.06768	0.00125384	0.00940036	-1.6012	hyper	Intron
cg00124095	chr3	72305082	+	cg00124095	OpenSea					1.17479	0.204553	13.3783	3.8863e-09	4.85808e-07	11.4561	hypo	Distal Intergenic
cg00124375	chr6	31698218	+	cg00124375	Island	DDAH2	TSS200	high-CpG:31805554-31806443		-1.01026	-4.81384	-7.13771	6.41704e-06	0.000138153	3.83423	hyper	Promoter (<=1kb)
cg00125005	chr7	2528398	-	cg00125005	OpenSea					-0.926813	3.91749	-7.34373	4.71285e-06	0.000108038	4.15433	hyper	Distal Intergenic
cg00125205	chr4	36282463	+	cg00125205	OpenSea	DTHD1	TSS1500			0.664304	1.47194	7.34539	4.70125e-06	0.000107813	4.15688	hypo	Promoter (<=1kb)
cg00125340	chr15	65219716	+	cg00125340	OpenSea	ANKDD1A	Body			-0.610232	6.02047	-4.60875	0.00045292	0.00417506	-0.562491	hyper	Intron
cg00125585	chr19	51635803	-	cg00125585	OpenSea	SIGLEC9	Body			0.560391	1.27571	4.96841	0.000234531	0.00246005	0.112868	hypo	Intron
cg00125744	chr3	66008776	+	cg00125744	OpenSea	MAGI1;MAGI1;MAGI1	Body;Body;Body			-0.684096	2.27542	-4.23146	0.000918293	0.00733006	-1.28443	hyper	Intron
cg00126008	chr11	118691859	+	cg00126008	OpenSea					0.626099	0.856925	6.46764	1.82037e-05	0.000317448	2.75325	hypo	Distal Intergenic
cg00126261	chr6	100054008	-	cg00126261	N_Shore	PRDM13	TSS1500			-0.971299	-3.73699	-9.82981	1.68563e-07	8.06792e-06	7.60163	hyper	Promoter (<=1kb)
cg00126412	chr10	5607725	-	cg00126412	OpenSea				chr10:5607602-5607602	-1.11493	-1.02378	-6.76205	1.14283e-05	0.000219126	3.23577	hyper	Distal Intergenic
cg00126638	chr6	29795583	-	cg00126638	Island	HLA-G	5'UTR			-1.65428	-1.83954	-20.5477	1.59533e-11	1.09282e-08	16.8629	hyper	Promoter (<=1kb)
cg00127167	chr5	5140029	-	cg00127167	Island	ADAMTS16	TSS1500			-1.072	-4.96288	-7.20532	5.79538e-06	0.000127416	3.9399	hyper	Promoter (<=1kb)
cg00127353	chr6	112210969	+	cg00127353	OpenSea					-0.619262	5.80025	-3.30165	0.00552182	0.0302584	-3.09335	hyper	Distal Intergenic
cg00127528	chr20	59853894	+	cg00127528	OpenSea	CDH4	Body			-0.71346	1.55562	-6.90165	9.20223e-06	0.00018412	3.4604	hyper	Intron
cg00128168	chr7	158863255	-	cg00128168	OpenSea	VIPR2;VIPR2;VIPR2;VIPR2	Body;Body;Body;Body			-1.9897	-1.57997	-7.45293	4.01035e-06	9.52203e-05	4.32172	hyper	Intron
cg00128482	chr8	75737456	-	cg00128482	OpenSea	PI15	5'UTR			0.564049	1.87659	5.47604	9.53432e-05	0.00119548	1.04021	hypo	Promoter (<=1kb)
cg00129266	chr16	30778449	-	cg00129266	OpenSea	RNF40;RNF40;RNF40;RNF40	Body;Body;Body;Body			-1.25961	4.168	-4.44723	0.000611773	0.00530609	-0.870056	hyper	Distal promoter
cg00129827	chr6	71394664	+	cg00129827	OpenSea	SMAP1;SMAP1	Body;Body			0.849508	-1.02883	8.42297	1.01952e-06	3.24199e-05	5.74124	hypo	Intron
cg00130039	chr13	28543189	-	cg00130039	Island	CDX2;CDX2	5'UTR;1stExon			-0.520441	-5.96434	-4.43235	0.000629054	0.00542512	-0.89852	hyper	Promoter (<=1kb)
cg00130102	chr1	205220073	-	cg00130102	OpenSea	TMCC2;TMCC2;TMCC2	Body;Body;Body			0.557986	4.0896	5.10163	0.000184572	0.00203273	0.359304	hypo	Intron
cg00130165	chr4	66536603	-	cg00130165	Island	EPHA5;EPHA5	TSS1500;TSS1500			-0.730702	-3.74336	-6.65945	1.34233e-05	0.000249049	3.06897	hyper	Promoter (<=1kb)
cg00130246	chr11	44092863	-	cg00130246	OpenSea	ACCS;ACCS;ACCS;ACCS	ExonBnd;ExonBnd;Body;Body			-0.597494	3.54758	-3.65204	0.00279158	0.0177136	-2.41048	hyper	Exon
cg00130530	chr6	35657202	-	cg00130530	S_Shore	FKBP5;FKBP5;FKBP5;FKBP5	5'UTR;TSS1500;TSS1500;TSS1500			0.559784	2.14302	6.01776	3.79378e-05	0.000571645	1.99275	hypo	Promoter (<=1kb)
cg00130640	chr6	5627266	+	cg00130640	OpenSea	FARS2	Body			0.744997	0.71376	4.96955	0.000234051	0.0024558	0.114975	hypo	Intron
cg00130693	chr1	226110727	+	cg00130693	N_Shore	PYCR2	Body			0.58458	1.09854	3.13144	0.00769718	0.0391274	-3.423	hypo	Promoter (<=1kb)
cg00130778	chr22	18956389	-	cg00130778	N_Shore					-0.528609	1.50106	-6.46518	1.82756e-05	0.000318482	2.74916	hyper	Distal promoter
cg00130808	chr15	37178909	-	cg00130808	N_Shore	LOC145845	TSS200			-1.16492	0.151753	-15.7113	5.08605e-10	1.1573e-07	13.4953	hyper	Promoter (<=1kb)
cg00131758	chr22	18275234	+	cg00131758	N_Shore	MICAL3	Body			-0.657505	2.92464	-4.56699	0.000489384	0.00443883	-0.641769	hyper	Promoter (<=1kb)
cg00132782	chr10	115801018	-	cg00132782	N_Shelf					-0.624726	5.70942	-4.24178	0.000900528	0.00721885	-1.26454	hyper	Distal promoter
cg00133330	chr1	155928758	+	cg00133330	OpenSea	ARHGEF2;ARHGEF2;ARHGEF2	Body;Body;Body			1.22883	2.66798	4.37294	0.000703201	0.00593097	-1.01231	hypo	Intron
cg00133448	chr7	46824233	-	cg00133448	OpenSea					0.762118	2.22455	5.31256	0.00012692	0.00150413	0.745098	hypo	Distal Intergenic
cg00133624	chr12	3756130	+	cg00133624	OpenSea	EFCAB4B;EFCAB4B	Body;Body			0.651168	-0.269409	6.28133	2.459e-05	0.000403516	2.4417	hypo	Intron
cg00133657	chr1	17616238	-	cg00133657	OpenSea					-0.648223	4.30073	-3.34809	0.0050435	0.0281862	-3.00307	hyper	Distal Intergenic
cg00133811	chr2	149793702	-	cg00133811	OpenSea	KIF5C	Body			0.532597	2.18131	5.97213	4.09351e-05	0.000606928	1.91407	hypo	Intron
cg00133880	chr6	38920673	-	cg00133880	OpenSea	LOC100131047;DNAH8	Body;Body			-0.7537	4.124	-4.40873	0.000657514	0.00561813	-0.94372	hyper	Promoter (<=1kb)
cg00133970	chr7	44123200	+	cg00133970	S_Shore	POLM	TSS1500			0.882386	3.72901	4.08433	0.00121463	0.00916382	-1.56893	hypo	Distal promoter
cg00133995	chr19	16452851	-	cg00133995	OpenSea				chr19:16452764-16452764	0.769164	-2.87713	4.12534	0.0011233	0.00861362	-1.48949	hypo	Distal Intergenic
cg00134032	chr7	55372268	+	cg00134032	OpenSea					0.501876	1.33392	5.42753	0.000103749	0.00127887	0.953015	hypo	Distal Intergenic
cg00134124	chr2	207474668	-	cg00134124	OpenSea	ADAM23	Body			0.715545	3.11736	5.75635	5.88828e-05	0.000811295	1.53805	hypo	Exon
cg00134255	chr11	111921708	+	cg00134255	OpenSea	DLAT	Body			0.599115	2.45065	3.18355	0.00695311	0.0361762	-3.32232	hypo	Intron
cg00134295	chr12	9269178	-	cg00134295	OpenSea	A2M	TSS1500			-0.613001	-2.4401	-7.10047	6.78921e-06	0.000144553	3.77576	hyper	Promoter (<=1kb)
cg00134449	chr14	75390205	+	cg00134449	S_Shore	RPS6KL1	TSS1500			-0.696263	-2.83949	-8.9332	5.18196e-07	1.91362e-05	6.44169	hyper	Promoter (<=1kb)
cg00134645	chr5	76940989	-	cg00134645	N_Shore					-1.0465	-4.76177	-9.4634	2.64146e-07	1.13568e-05	7.13812	hyper	Distal Intergenic
cg00135175	chr5	58228385	-	cg00135175	OpenSea					-0.620713	3.12918	-3.7483	0.00231675	0.0152853	-2.22266	hyper	Distal Intergenic
cg00135416	chr17	78172177	-	cg00135416	Island	CARD14;CARD14	Body;Body			-0.812378	3.61602	-5.33645	0.000121695	0.0014551	0.788443	hyper	Intron
cg00135497	chr4	155661849	-	cg00135497	Island					-3.72804	-0.262275	-27.3512	3.75379e-13	1.1059e-09	20.2895	hyper	Intron
cg00135865	chr5	125032738	+	cg00135865	OpenSea					0.843743	5.33142	4.96994	0.000233887	0.00245437	0.115697	hypo	Distal Intergenic
cg00135888	chr11	57407543	+	cg00135888	OpenSea	MIR130A	TSS1500			-1.37187	-2.12253	-7.35346	4.64525e-06	0.0001068	4.16931	hyper	Distal promoter
cg00136077	chr12	132832440	+	cg00136077	N_Shore	GALNT9	Body			-0.791795	3.00504	-4.75393	0.00034658	0.00336789	-0.288204	hyper	Distal promoter
cg00136212	chr21	42513481	-	cg00136212	OpenSea	LINC00323	Body			-0.59977	6.29726	-3.87713	0.00180683	0.0125678	-1.97154	hyper	Exon
cg00136405	chr4	123542198	-	cg00136405	OpenSea	IL21;IL21	5'UTR;1stExon			1.06448	2.76448	5.77666	5.68856e-05	0.000789245	1.57372	hypo	Promoter (<=1kb)
cg00136413	chr6	71507603	-	cg00136413	OpenSea	SMAP1;SMAP1;SMAP1;SMAP1	Body;Body;Body;Body			1.18883	3.71636	7.77095	2.52785e-06	6.61095e-05	4.80026	hypo	Intron
cg00136852	chr3	188350489	-	cg00136852	OpenSea	LPP;LPP;LPP	Body;Body;Body			-0.542441	6.26133	-4.18148	0.00100958	0.00790639	-1.38092	hyper	Intron
cg00136902	chr19	31810147	+	cg00136902	OpenSea	TSHZ3	Body			-1.01384	0.704217	-3.89334	0.00175135	0.0122617	-1.93999	hyper	Intron
cg00137168	chr5	176326518	+	cg00137168	OpenSea	HK3	TSS200			-1.14343	-3.79359	-8.32082	1.17153e-06	3.61232e-05	5.59729	hyper	Promoter (<=1kb)
cg00138101	chr17	1961109	+	cg00138101	Island	HIC1;HIC1	Body;Body			-0.665284	-1.7174	-7.38122	4.45802e-06	0.000103395	4.21197	hyper	Distal promoter
cg00139477	chr5	100234775	-	cg00139477	N_Shore	ST8SIA4;ST8SIA4	Body;Body		chr5:100234645-100234645	1.13288	0.0668055	6.66998	1.32027e-05	0.000245728	3.08616	hypo	Intron
cg00139496	chr3	52731124	+	cg00139496	OpenSea	GLT8D1;GLT8D1;GLT8D1	Body;Body;Body			0.742108	4.10646	3.75552	0.00228466	0.0151203	-2.20858	hypo	Intron
cg00139683	chr20	896564	+	cg00139683	OpenSea	ANGPT4	1stExon			-0.715971	2.66649	-5.88165	4.76386e-05	0.000685125	1.75717	hyper	Promoter (<=1kb)
cg00139947	chr8	144403371	-	cg00139947	Island	TOP1MT	Body			2.15028	4.32879	12.3012	1.10595e-08	1.04901e-06	10.3948	hypo	Exon
cg00140004	chr1	205507647	+	cg00140004	OpenSea					-0.527193	1.74484	-5.37221	0.000114291	0.00138327	0.853181	hyper	Distal Intergenic
cg00140447	chr7	128580709	-	cg00140447	S_Shore	IRF5;IRF5;IRF5;IRF5;IRF5;IRF5;IRF5	5'UTR;5'UTR;5'UTR;5'UTR;5'UTR;TSS200;5'UTR			-0.885182	-3.79772	-4.3057	0.000798083	0.00655918	-1.14145	hyper	Promoter (<=1kb)
cg00140754	chr4	159442776	-	cg00140754	OpenSea	RXFP1;RXFP1;RXFP1;RXFP1;RXFP1;RXFP1;RXFP1;RXFP1;RXFP1;RXFP1;RXFP1;RXFP1;RXFP1	TSS200;TSS200;TSS200;TSS200;TSS200;TSS200;TSS200;TSS200;TSS200;TSS200;TSS200;TSS200;TSS200			-0.629219	3.20342	-3.14799	0.00745271	0.0381595	-3.39106	hyper	Promoter (<=1kb)
cg00140890	chr16	87037039	+	cg00140890	OpenSea					-0.515991	6.10713	-2.97403	0.0104612	0.0496317	-3.72553	hyper	Distal Intergenic
cg00140998	chr12	49417130	+	cg00140998	N_Shelf	KMT2D	Body			-0.61853	5.25548	-3.61183	0.00301818	0.0188464	-2.48897	hyper	Intron
cg00141330	chr5	58572891	+	cg00141330	OpenSea	PDE4D;PDE4D;PDE4D;PDE4D;PDE4D;PDE4D	TSS1500;Body;Body;Body;Body;Body			-0.53451	0.956977	-3.48013	0.00389914	0.0230456	-2.7459	hyper	Promoter (<=1kb)
cg00141394	chr9	130042304	+	cg00141394	OpenSea	GARNL3;GARNL3;GARNL3	Body;Body;Body			-1.1315	5.6913	-3.90887	0.0016998	0.0119757	-1.90975	hyper	Intron
cg00141688	chr2	10517352	-	cg00141688	OpenSea	HPCAL1;HPCAL1	5'UTR;5'UTR			0.510123	3.05404	3.05886	0.00886774	0.0436642	-3.56284	hypo	Intron
cg00141738	chr16	59213808	-	cg00141738	OpenSea					0.892165	4.74338	5.34759	0.000119337	0.00143219	0.808624	hypo	Distal Intergenic
cg00141828	chr1	41305165	-	cg00141828	S_Shore	KCNQ4;KCNQ4	3'UTR;3'UTR			-0.500845	3.41627	-3.83631	0.00195467	0.0133697	-2.05107	hyper	3' UTR
cg00142239	chr8	1508017	+	cg00142239	N_Shore	DLGAP2	Body			-0.534047	3.73344	-3.58275	0.00319354	0.0196969	-2.54571	hyper	Intron
cg00142482	chr10	50396833	+	cg00142482	OpenSea	C10orf128	TSS1500			-0.557933	-0.0352503	-5.44959	9.98348e-05	0.00124049	0.992705	hyper	Promoter (<=1kb)
cg00142940	chr10	90646294	+	cg00142940	OpenSea	STAMBPL1	5'UTR			1.13052	4.10148	6.96244	8.38045e-06	0.000170915	3.5574	hypo	Promoter (<=1kb)
cg00143120	chr20	58692102	-	cg00143120	OpenSea					2.02062	-1.93809	16.0512	3.8693e-10	9.51134e-08	13.7665	hypo	Distal Intergenic
cg00143474	chr1	65726681	-	cg00143474	OpenSea					1.71923	2.8836	9.11907	4.07812e-07	1.58627e-05	6.6894	hypo	Intron
cg00143643	chr10	77191062	-	cg00143643	Island			high-CpG:76861057-76861424		-1.05995	-4.26861	-7.07999	7.00364e-06	0.000148145	3.74351	hyper	Distal Intergenic
cg00143909	chr1	4363493	-	cg00143909	OpenSea					-0.60953	4.54059	-4.83334	0.000299716	0.00299708	-0.139107	hyper	Distal Intergenic
cg00143977	chr3	13179472	-	cg00143977	OpenSea					-1.53758	2.78931	-14.516	1.3903e-09	2.32804e-07	12.4914	hyper	Distal Intergenic
cg00144186	chr11	35641054	-	cg00144186	Island	FJX1	1stExon			-0.62058	-5.46682	-4.8328	0.000300011	0.00299957	-0.140117	hyper	Distal promoter
cg00144480	chr2	40987580	-	cg00144480	OpenSea					1.12569	2.47889	10.1947	1.09144e-07	5.78618e-06	8.0495	hypo	Distal Intergenic
cg00144550	chr2	100937796	-	cg00144550	Island	LONRF2	Body			-0.575827	-3.96263	-5.23061	0.000146692	0.00168951	0.595874	hyper	Distal promoter
cg00144679	chr2	121197487	-	cg00144679	N_Shelf					-0.691001	5.73137	-6.12606	3.17092e-05	0.000494541	2.17839	hyper	Distal Intergenic
cg00144816	chr2	28498080	+	cg00144816	OpenSea	BRE;BRE;BRE;BRE;BRE;BRE	Body;Body;Body;Body;Body;Body		chr2:28497824-28497824	0.544031	0.821544	4.7522	0.000347684	0.00337649	-0.291466	hypo	Intron
cg00145253	chr1	75602857	+	cg00145253	Island	LHX8	Body			-0.883234	-2.88007	-12.0324	1.45331e-08	1.28457e-06	10.1164	hyper	Distal promoter
cg00145915	chr1	74059019	+	cg00145915	OpenSea					0.942196	4.32568	5.62243	7.40274e-05	0.000973841	1.30152	hypo	Distal Intergenic
cg00146004	chr16	3241434	-	cg00146004	N_Shore					-0.55695	-2.02965	-6.41574	1.97847e-05	0.000339482	2.66694	hyper	Distal Intergenic
cg00146490	chr17	2120742	+	cg00146490	OpenSea	SMG6;SMG6;SMG6	Body;Body;Body			0.639241	1.92674	3.69243	0.00258136	0.0166541	-2.33167	hypo	Intron
cg00146645	chr1	228644750	+	cg00146645	N_Shore	HIST3H2BB	TSS1500			1.05483	-3.26431	6.57919	1.52389e-05	0.000275506	2.93748	hypo	Promoter (<=1kb)
cg00146676	chr4	113442804	+	cg00146676	N_Shore					-0.968911	-2.80256	-11.8695	1.71936e-08	1.45115e-06	9.94485	hyper	Distal Intergenic
cg00146683	chr20	58411359	+	cg00146683	OpenSea	PHACTR3;PHACTR3;PHACTR3;PHACTR3;PHACTR3;PHACTR3	Body;Body;Body;Body;Body;Body			0.686378	0.728778	9.74802	1.86132e-07	8.69648e-06	7.49938	hypo	Promoter (<=1kb)
cg00146755	chr21	45551519	+	cg00146755	N_Shore					-0.741384	3.71941	-4.09652	0.00118672	0.00899768	-1.54531	hyper	Distal promoter
cg00146864	chr17	43392332	-	cg00146864	N_Shore	MAP3K14	5'UTR			0.758962	0.272108	9.37478	2.95045e-07	1.23783e-05	7.02387	hypo	Distal promoter
cg00147244	chr17	1811354	+	cg00147244	N_Shore					-0.564165	-1.95633	-7.03512	7.49867e-06	0.000156452	3.67269	hyper	Distal Intergenic
cg00147286	chr16	70713933	-	cg00147286	Island	MTSS1L	Body			-0.880387	3.43764	-6.71797	1.22441e-05	0.000231304	3.16429	hyper	Promoter (<=1kb)
cg00147371	chr21	34543968	+	cg00147371	OpenSea	LINC01548	TSS1500			-1.40019	4.37073	-7.4369	4.10615e-06	9.69692e-05	4.29724	hyper	Distal promoter
cg00147509	chr22	48917166	+	cg00147509	OpenSea	FAM19A5	Body			-0.510977	1.30585	-5.87488	4.8185e-05	0.000691459	1.74538	hyper	Intron
cg00147638	chr1	25228039	-	cg00147638	N_Shore	RUNX3;RUNX3	3'UTR;3'UTR			1.38149	3.07698	5.49697	9.19387e-05	0.00116093	1.07775	hypo	3' UTR
cg00147850	chr1	144994715	+	cg00147850	OpenSea	PDE4DIP;PDE4DIP;PDE4DIP;PDE4DIP	1stExon;1stExon;Body;1stExon			-0.803688	2.84486	-9.75464	1.84639e-07	8.64208e-06	7.50768	hyper	Promoter (<=1kb)
cg00148114	chr7	5468197	-	cg00148114	Island					-0.523361	-3.93339	-3.21464	0.00654377	0.0345122	-3.26214	hyper	Distal Intergenic
cg00148223	chr5	957913	+	cg00148223	N_Shore					0.718038	1.37668	7.76101	2.56406e-06	6.68604e-05	4.78551	hypo	Distal Intergenic
cg00148935	chr3	16398839	-	cg00148935	OpenSea	RFTN1	Body			0.686241	1.14262	4.45752	0.000600109	0.00522517	-0.850384	hypo	Intron
cg00149121	chr12	70388822	-	cg00149121	OpenSea				chr12:70388549-70388549	1.9605	2.35789	8.97925	4.88171e-07	1.82615e-05	6.50343	hypo	Distal Intergenic
cg00149716	chr20	13200069	-	cg00149716	N_Shore					-0.848414	-2.12007	-11.6437	2.1773e-08	1.72979e-06	9.70363	hyper	Distal promoter
cg00150030	chr8	102853897	-	cg00150030	OpenSea	NCALD;NCALD;NCALD;NCALD;NCALD;NCALD;NCALD	5'UTR;5'UTR;5'UTR;5'UTR;5'UTR;5'UTR;5'UTR			-0.525584	4.74698	-3.13187	0.00769082	0.039104	-3.42218	hyper	Intron
cg00150631	chr7	98106355	+	cg00150631	OpenSea					-1.18041	-4.86501	-8.7497	6.58819e-07	2.30425e-05	6.19329	hyper	Distal Intergenic
cg00150807	chr10	61890311	-	cg00150807	OpenSea	ANK3;ANK3;ANK3;ANK3	Body;Body;Body;Body			0.521319	1.11501	3.37702	0.00476683	0.0269646	-2.94678	hypo	Intron
cg00150882	chr4	171011502	+	cg00150882	Island	AADAT;AADAT	TSS1500;TSS200			-0.851463	-4.33953	-7.21527	5.70935e-06	0.000125874	3.95541	hyper	Promoter (<=1kb)
cg00151073	chr8	115801828	+	cg00151073	OpenSea					-0.539357	0.244324	-4.1722	0.00102753	0.00801962	-1.39885	hyper	Distal Intergenic
cg00151089	chr6	29624824	-	cg00151089	OpenSea	MOG;MOG;MOG;MOG;MOG;MOG;MOG;MOG;MOG;MOG;MOG;MOG;MOG;MOG;MOG;MOG;MOG;MOG	5'UTR;5'UTR;5'UTR;5'UTR;5'UTR;5'UTR;5'UTR;5'UTR;5'UTR;1stExon;1stExon;1stExon;1stExon;1stExon;1stExon;1stExon;1stExon;1stExon			-1.06035	3.47906	-5.06992	0.00019536	0.00212636	0.300839	hyper	Promoter (<=1kb)
cg00151563	chr19	57862056	-	cg00151563	N_Shore	ZNF304;ZNF304;ZNF304	TSS1500;TSS1500;TSS1500			-1.05274	1.86511	-5.21382	0.000151126	0.00173003	0.565191	hyper	Promoter (<=1kb)
cg00151675	chr3	52321051	+	cg00151675	N_Shore	GLYCTK;GLYCTK;GLYCTK;GLYCTK;GLYCTK;GLYCTK	TSS1500;TSS1500;TSS1500;TSS1500;TSS1500;TSS1500			0.726642	2.24707	11.4034	2.81118e-08	2.08559e-06	9.44226	hypo	Promoter (<=1kb)
cg00151680	chr10	26720032	-	cg00151680	OpenSea				chr10:26719871-26719871	0.880567	-3.5578	3.9378	0.0016079	0.0114571	-1.85346	hypo	Distal Intergenic
cg00151922	chr20	10652103	-	cg00151922	N_Shore	JAG1	Body		chr20:10652083-10652083	1.31306	-2.89953	10.217	1.0633e-07	5.67736e-06	8.07638	hypo	Distal promoter
cg00152008	chr1	50889225	-	cg00152008	Island	DMRTA2	TSS200			-0.660517	-4.15487	-5.97081	4.10257e-05	0.000607938	1.91178	hyper	Promoter (<=1kb)
cg00152117	chr1	156928845	+	cg00152117	OpenSea	ARHGEF11;ARHGEF11	Body;Body			0.523184	1.62791	4.90428	0.000263418	0.00270239	-0.00651544	hypo	Distal promoter
cg00152322	chr15	65198005	-	cg00152322	Island					0.604	-2.59558	7.79704	2.43528e-06	6.42035e-05	4.83894	hypo	Distal Intergenic
cg00152946	chr10	130338781	+	cg00152946	Island					-0.938925	-4.14427	-8.42351	1.01877e-06	3.24067e-05	5.742	hyper	Distal Intergenic
cg00152948	chr21	43197205	-	cg00152948	N_Shore					0.62482	2.94235	3.36355	0.00489371	0.0275273	-2.97299	hypo	Distal Intergenic
cg00153106	chr5	172671561	+	cg00153106	Island					-0.766681	-4.89265	-9.45353	2.67409e-07	1.14706e-05	7.12544	hyper	Distal Intergenic
cg00153395	chr1	65327523	+	cg00153395	OpenSea	JAK1	Body			0.798834	0.30219	9.28733	3.29334e-07	1.34623e-05	6.91029	hypo	Intron
cg00153707	chr9	135584293	-	cg00153707	Island					-0.504115	3.74959	-3.61168	0.00301901	0.0188498	-2.48925	hyper	Distal Intergenic
cg00153919	chr16	88859944	+	cg00153919	OpenSea					-1.81631	-2.48656	-8.32907	1.1584e-06	3.5806e-05	5.60897	hyper	Distal Intergenic
cg00154107	chr7	8010695	+	cg00154107	S_Shore	GLCCI1	Body			0.818031	-1.37223	7.00156	7.89304e-06	0.000162882	3.61954	hypo	Distal promoter
cg00154232	chr13	99181322	+	cg00154232	OpenSea	STK24;STK24	Body;Body			1.03688	5.67283	6.09449	3.34055e-05	0.000515874	2.12444	hypo	Intron
cg00154357	chr3	147111280	-	cg00154357	Island	ZIC4;ZIC4;ZIC4;ZIC4;ZIC4	Body;TSS1500;Body;Body;TSS1500			-1.4218	-3.64494	-11.8945	1.67533e-08	1.42272e-06	9.97133	hyper	Distal promoter
cg00154846	chr1	2130580	+	cg00154846	S_Shelf	C1orf86	Body			0.813464	1.70401	8.05953	1.68081e-06	4.79306e-05	5.22328	hypo	Intron
cg00154888	chr12	85304514	+	cg00154888	N_Shore	SLC6A15;SLC6A15;SLC6A15	5'UTR;5'UTR;5'UTR			-0.614449	-3.37523	-3.08086	0.00849539	0.042233	-3.52051	hyper	Distal promoter
cg00154957	chr1	109850562	+	cg00154957	OpenSea	MYBPHL	TSS1500			-0.800391	4.30284	-4.45681	0.000600915	0.00523085	-0.851756	hyper	Promoter (<=1kb)
cg00155310	chr6	50814011	+	cg00155310	S_Shore	TFAP2B	3'UTR			-1.33869	-3.96851	-14.304	1.67457e-09	2.6678e-07	12.3047	hyper	3' UTR
cg00155314	chr1	244012398	+	cg00155314	N_Shore					0.917364	-4.56953	7.06823	7.12988e-06	0.000150228	3.72499	hypo	Distal Intergenic
cg00155345	chr6	89852017	+	cg00155345	N_Shelf					-0.579912	6.29943	-3.60096	0.00308254	0.0191639	-2.51017	hyper	Distal Intergenic
cg00155430	chr4	25816029	-	cg00155430	OpenSea	SEL1L3;SEL1L3;SEL1L3	Body;Body;Body		chr4:25815962-25815962	-0.718686	2.64488	-5.03799	0.000206887	0.00222656	0.24185	hyper	Intron
cg00155535	chr12	132671473	-	cg00155535	N_Shelf					0.8039	-1.75536	6.18459	2.88001e-05	0.000457548	2.27802	hypo	Distal Intergenic
cg00155711	chr2	70944762	+	cg00155711	OpenSea	ADD2;ADD2;ADD2;ADD2;ADD2	5'UTR;5'UTR;5'UTR;5'UTR;Body			-1.26696	4.37397	-4.47743	0.000578203	0.00507202	-0.812372	hyper	Intron
cg00155799	chr2	172904495	-	cg00155799	OpenSea	METAP1D	Body			1.04503	3.9715	3.59414	0.00312365	0.0193637	-2.52348	hypo	Intron
cg00155879	chr10	26222849	+	cg00155879	N_Shore	MYO3A	TSS200			-0.664966	-1.37787	-8.32922	1.15815e-06	3.58009e-05	5.60919	hyper	Promoter (<=1kb)
cg00156232	chr7	65417317	+	cg00156232	OpenSea	VKORC1L1;VKORC1L1	Body;Body			0.671297	2.01106	3.95576	0.00155341	0.0111425	-1.81854	hypo	Intron
cg00156395	chr10	11516002	+	cg00156395	OpenSea	USP6NL;USP6NL	Body;Body			0.576011	5.8888	3.83696	0.00195222	0.0133573	-2.0498	hypo	Intron
cg00156573	chr15	52390737	-	cg00156573	OpenSea					0.975119	5.01393	4.8234	0.000305203	0.00304123	-0.157731	hypo	Distal Intergenic
cg00156588	chr1	172924959	+	cg00156588	OpenSea					-0.828418	5.73479	-4.00941	0.0014016	0.0102702	-1.71427	hyper	Distal Intergenic
cg00156995	chr13	41055588	+	cg00156995	OpenSea	LOC646982;LOC646982;LOC646982	TSS1500;TSS1500;TSS1500			-1.58863	-0.917691	-18.7438	5.2596e-11	2.4432e-08	15.7203	hyper	Promoter (<=1kb)
cg00157012	chr8	25059252	+	cg00157012	OpenSea	DOCK5	Body		chr8:25059177-25059177	-1.5912	-2.95633	-6.35281	2.18982e-05	0.000367916	2.56179	hyper	Intron
cg00157223	chr6	112691490	-	cg00157223	S_Shelf					0.613067	5.39626	4.04269	0.00131517	0.00976448	-1.64968	hypo	Distal Intergenic
cg00157359	chr11	66233183	+	cg00157359	N_Shore	PELI3;PELI3	TSS1500;TSS1500			-0.809933	-0.791605	-8.96604	4.96586e-07	1.85003e-05	6.48575	hyper	Promoter (<=1kb)
cg00157515	chr2	63275959	-	cg00157515	Island	LOC100132215;OTX1;LOC100132215	TSS1500;TSS1500;TSS1500			-0.957858	-5.87989	-6.46288	1.83432e-05	0.000319418	2.74534	hyper	Promoter (<=1kb)
cg00157572	chr14	60977961	+	cg00157572	Island	SIX6	Body			-1.04186	-3.22429	-7.62493	3.11961e-06	7.80361e-05	4.58217	hyper	Distal promoter
cg00158092	chr13	64210567	+	cg00158092	OpenSea					0.824095	1.71586	7.40145	4.32663e-06	0.000101019	4.243	hypo	Distal Intergenic
cg00158333	chr17	47075855	-	cg00158333	Island	IGF2BP1;IGF2BP1	Body;Body			-1.43834	-5.97096	-18.279	7.27748e-11	3.02352e-08	15.4058	hyper	Distal promoter
cg00158528	chr7	121956859	-	cg00158528	Island					-0.673638	-4.50444	-5.92109	4.45852e-05	0.00064993	1.82569	hyper	Downstream
cg00159214	chr16	508949	+	cg00159214	OpenSea	RAB11FIP3	Body			0.70372	4.21355	3.404	0.00452258	0.0258796	-2.89426	hypo	Intron
cg00159289	chr7	100844060	+	cg00159289	N_Shore	MOGAT3	1stExon			-0.644508	1.46003	-9.01069	4.68738e-07	1.76757e-05	6.54543	hyper	Promoter (<=1kb)
cg00159953	chr21	47547796	-	cg00159953	N_Shore	COL6A2;COL6A2;COL6A2	Body;Body;Body			-0.666321	4.73932	-3.6673	0.00271018	0.0173033	-2.3807	hyper	Intron
cg00160143	chr7	17442316	+	cg00160143	OpenSea	KCCAT333;KCCAT333	Body;Body			0.609197	0.782749	8.64183	7.59976e-07	2.57577e-05	6.04545	hypo	Distal Intergenic
cg00160260	chr8	142039278	+	cg00160260	OpenSea					1.98295	-2.70672	14.7319	1.15318e-09	2.04643e-07	12.6788	hypo	Distal Intergenic
cg00160618	chr11	64738312	-	cg00160618	N_Shore	C11orf85;C11orf85	5'UTR;5'UTR			-0.6717	-0.995774	-4.76426	0.000340073	0.00331672	-0.268761	hyper	Distal promoter
cg00160670	chr21	35320599	+	cg00160670	OpenSea	LINC00649;LINC00649	TSS1500;Body			0.872503	0.727705	5.02493	0.000211806	0.00226822	0.21768	hypo	Intron
cg00161114	chr9	31542525	+	cg00161114	OpenSea					-0.777208	0.0409747	-6.84144	1.01004e-05	0.000198357	3.36384	hyper	Distal Intergenic
cg00161345	chr16	66866226	+	cg00161345	S_Shore	NAE1;NAE1;NAE1	TSS1500;TSS1500;TSS1500			-0.727319	4.92132	-3.01785	0.0096056	0.0464463	-3.6416	hyper	Distal promoter
cg00162001	chr2	42479385	+	cg00162001	OpenSea	EML4;EML4	Body;Body			0.592193	3.89027	4.78452	0.000327684	0.00321996	-0.230683	hypo	Intron
cg00162064	chr1	44998151	+	cg00162064	OpenSea	RNF220	Body			1.3724	-1.26706	17.008	1.84221e-10	5.67256e-08	14.4987	hypo	Intron
cg00162231	chr3	11035357	+	cg00162231	Island	SLC6A1	5'UTR			-1.0951	-5.34108	-6.89136	9.34943e-06	0.000186389	3.44395	hyper	Promoter (<=1kb)
cg00162361	chr10	80848009	-	cg00162361	OpenSea	ZMIZ1	5'UTR			0.53336	2.52875	4.60815	0.00045342	0.00417831	-0.563622	hypo	Intron
cg00162492	chr1	221014404	+	cg00162492	OpenSea	HLX-AS1	Body			1.12907	-0.454444	14.7745	1.11171e-09	1.99679e-07	12.7155	hypo	Distal Intergenic
cg00162806	chr10	135051929	-	cg00162806	Island	VENTX	Body			-1.8859	3.54552	-9.33433	3.10409e-07	1.28671e-05	6.97143	hyper	Promoter (<=1kb)
cg00163365	chr4	84203456	-	cg00163365	N_Shore	COQ2	Body			0.713605	-2.70251	5.01065	0.000217323	0.00231484	0.19123	hypo	Distal promoter
cg00163372	chr8	128752988	+	cg00163372	S_Shore	MYC	Body			0.795136	2.76479	5.59969	7.69805e-05	0.00100536	1.26111	hypo	Exon
cg00163459	chr20	10411528	-	cg00163459	N_Shelf	MKKS;MKKS	5'UTR;5'UTR			1.27348	3.15904	6.2811	2.45993e-05	0.000403631	2.44131	hypo	Distal promoter
cg00163541	chr1	238811442	-	cg00163541	OpenSea				chr1:238811242-238811242	0.504493	3.92732	3.96877	0.00151511	0.0109219	-1.79324	hypo	Distal Intergenic
cg00163920	chr22	38480278	+	cg00163920	S_Shore	SLC16A8	TSS1500			-0.767252	4.98885	-4.40239	0.00066538	0.00567406	-0.955864	hyper	Distal promoter
cg00164282	chr17	30830732	-	cg00164282	OpenSea	MYO1D	Body		chr17:30830584-30830584	0.911401	-5.47828	3.46444	0.00402012	0.0236121	-2.77649	hypo	Intron
cg00164803	chr20	43125673	+	cg00164803	OpenSea	SERINC3	3'UTR			1.26706	4.98914	6.25438	2.56936e-05	0.000418042	2.39623	hypo	Intron
cg00164847	chr8	33425904	+	cg00164847	S_Shore	RNF122	TSS1500			0.579186	2.48871	4.34459	0.000741699	0.00618866	-1.06671	hypo	Distal promoter
cg00165631	chr1	201159988	-	cg00165631	OpenSea	IGFN1;IGFN1	1stExon;5'UTR			-0.787048	-3.70324	-7.71149	2.75302e-06	7.07146e-05	4.71179	hyper	Promoter (<=1kb)
cg00166216	chr3	194407860	-	cg00166216	Island	FAM43A	1stExon			-1.46166	-4.3941	-15.7298	5.01026e-10	1.14304e-07	13.5102	hyper	Distal promoter
cg00166343	chr17	29150100	-	cg00166343	N_Shore	CRLF3	Body			1.41289	-4.64869	8.28975	1.22239e-06	3.73479e-05	5.55327	hypo	Distal promoter
cg00166722	chr3	10149974	-	cg00166722	Island	C3orf24;C3orf24	TSS200;TSS200			-0.56035	4.6483	-4.25875	0.000872086	0.00703793	-1.23184	hyper	Promoter (<=1kb)
cg00166915	chr14	101361359	-	cg00166915	OpenSea	MEG8	Body			0.593539	3.09898	3.55358	0.00337982	0.0206016	-2.60262	hypo	Promoter (<=1kb)
cg00167092	chr2	159908274	+	cg00167092	OpenSea	TANC1;TANC1	5'UTR;5'UTR			0.701018	4.2302	3.70868	0.0025014	0.0162419	-2.29997	hypo	Intron
cg00167301	chr22	45286241	-	cg00167301	OpenSea	PHF21B;PHF21B;PHF21B;PHF21B	Body;Body;Body;Body			-0.556058	6.40946	-3.05655	0.0089078	0.0438105	-3.56729	hyper	Intron
cg00167545	chr7	1329467	-	cg00167545	Island					-1.18088	-1.43475	-14.9644	9.45442e-10	1.77452e-07	12.8775	hyper	Distal Intergenic
cg00167670	chr4	13922944	-	cg00167670	OpenSea					0.65126	2.86068	4.71864	0.000369786	0.00354687	-0.354677	hypo	Intron
cg00168147	chr22	36020612	+	cg00168147	OpenSea	MB	TSS1500			-0.532269	3.474	-4.02985	0.00134785	0.00995759	-1.67459	hyper	Distal promoter
cg00168225	chr20	62086622	-	cg00168225	S_Shore	KCNQ2;KCNQ2;KCNQ2;KCNQ2;KCNQ2	Body;Body;Body;Body;Body			-1.1747	-1.1808	-14.2931	1.69075e-09	2.68539e-07	12.295	hyper	Intron
cg00168785	chr2	160142643	+	cg00168785	Island	WDSUB1;WDSUB1;WDSUB1	5'UTR;5'UTR;5'UTR			-0.975796	-2.84562	-4.2548	0.000878611	0.00707943	-1.23943	hyper	Promoter (<=1kb)
cg00168942	chr10	35894430	-	cg00168942	N_Shelf	GJD4;GJD4	1stExon;5'UTR			0.518553	1.92406	3.85658	0.00187977	0.0129674	-2.01157	hypo	Promoter (<=1kb)
cg00168981	chr22	39216109	-	cg00168981	OpenSea	NPTXR	3'UTR			-0.617238	2.69922	-4.68457	0.000393719	0.00373022	-0.418974	hyper	3' UTR
cg00169019	chr6	32056438	+	cg00169019	S_Shore	TNXB	Body			-0.993808	3.96639	-7.34041	4.73612e-06	0.000108457	4.14922	hyper	Intron
cg00169061	chr12	66089047	-	cg00169061	OpenSea					0.954861	3.17756	3.51021	0.00367734	0.0220163	-2.68723	hypo	Distal Intergenic
cg00169122	chr16	89488963	-	cg00169122	S_Shore	ANKRD11	5'UTR		chr16:89488709-89488709	0.868432	1.11824	7.59932	3.23773e-06	8.04285e-05	4.54364	hypo	Intron
cg00169303	chr10	90227592	+	cg00169303	OpenSea	RNLS;RNLS	Body;Body			-0.596138	4.75304	-3.32035	0.005324	0.0294059	-3.05701	hyper	Intron
cg00169304	chr1	116193696	-	cg00169304	OpenSea	VANGL1;VANGL1;VANGL1	5'UTR;5'UTR;5'UTR			-1.27043	5.26256	-5.70517	6.42458e-05	0.000870194	1.44795	hyper	Intron
cg00169354	chr20	54922827	-	cg00169354	S_Shelf					-0.556405	-0.989833	-6.63306	1.39938e-05	0.000257505	3.02583	hyper	Distal Intergenic
cg00169401	chr1	249111280	-	cg00169401	OpenSea	SH3BP5L	Body			-0.718745	-1.69931	-3.02035	0.00955878	0.0462789	-3.63679	hyper	Distal promoter
cg00169407	chr18	44295231	-	cg00169407	OpenSea	ST8SIA5;ST8SIA5;ST8SIA5	Body;Body;Body			-1.13548	2.62861	-10.6685	6.32007e-08	3.82218e-06	8.61144	hyper	Intron
cg00169617	chr3	87138700	+	cg00169617	S_Shore					-0.513231	-5.40285	-3.44595	0.00416753	0.024288	-2.81253	hyper	Exon
cg00169776	chr1	2948512	+	cg00169776	OpenSea					-0.955836	5.15533	-4.80548	0.000315361	0.00312283	-0.191341	hyper	Distal Intergenic
cg00170213	chr6	155053949	+	cg00170213	N_Shore	RBM16	TSS1500			-0.765621	-4.63015	-5.07475	0.000193673	0.00211166	0.309765	hyper	Promoter (<=1kb)
cg00170421	chr6	71996384	-	cg00170421	N_Shore					-0.595495	5.89395	-3.56267	0.00332066	0.0203191	-2.5849	hyper	Distal promoter
cg00170483	chr1	110090242	+	cg00170483	N_Shore	GNAI3	TSS1500			1.53793	-1.44598	16.7933	2.16861e-10	6.31844e-08	14.3383	hypo	Promoter (<=1kb)
cg00170487	chr4	153871345	+	cg00170487	OpenSea	FHDC1	Body			-0.65685	2.21903	-4.68965	0.000390047	0.00370277	-0.409368	hyper	Intron
cg00170868	chr3	193157043	+	cg00170868	OpenSea	ATP13A4	Body			0.510693	5.09573	3.23307	0.00631258	0.0335599	-3.22643	hypo	Intron
cg00171092	chr3	124531371	+	cg00171092	OpenSea	ITGB5	Body			0.640207	2.47993	3.83038	0.00197713	0.0134884	-2.06261	hypo	Intron
cg00171154	chr12	311647	-	cg00171154	N_Shore	SLC6A12;SLC6A12;SLC6A12	Body;Body;Body			-0.791918	4.54895	-5.33061	0.000122951	0.00146701	0.777859	hyper	Intron
cg00172603	chr1	54822031	+	cg00172603	Island	SSBP3;SSBP3;SSBP3	Body;Body;Body			-0.955642	-4.03929	-5.62376	7.38583e-05	0.000972033	1.30388	hyper	Intron
cg00172672	chr20	34895136	-	cg00172672	Island					-0.620467	-3.3357	-5.90164	4.60649e-05	0.000667305	1.79192	hyper	Promoter (<=1kb)
cg00172849	chr1	103574532	+	cg00172849	OpenSea	COL11A1;COL11A1;COL11A1;COL11A1	TSS1500;TSS1500;TSS1500;TSS1500			-1.24954	-1.86659	-16.8857	2.02109e-10	6.03829e-08	14.4076	hyper	Promoter (<=1kb)
cg00172979	chr19	19549603	+	cg00172979	OpenSea	GATAD2A	5'UTR			0.769822	2.14761	8.22338	1.3391e-06	4.01407e-05	5.4588	hypo	Intron
cg00173005	chr1	158258366	-	cg00173005	OpenSea	CD1C	TSS1500			0.977709	4.926	3.30373	0.00549948	0.0301617	-3.08931	hypo	Distal promoter
cg00173641	chr13	76428926	+	cg00173641	OpenSea	LMO7;LMO7;LMO7	Body;Body;Body			-0.821607	4.63381	-5.62737	7.34021e-05	0.000967121	1.31028	hyper	Intron
cg00173659	chr7	156871088	+	cg00173659	Island					-0.669122	-2.87145	-6.52067	1.67251e-05	0.000296956	2.84103	hyper	Distal Intergenic
cg00174103	chr7	116654903	+	cg00174103	OpenSea	ST7;ST7	Body;Body			-1.2405	-3.5031	-6.25679	2.55928e-05	0.000416766	2.4003	hyper	Promoter (<=1kb)
cg00174179	chr3	49450293	-	cg00174179	S_Shore	RHOA;TCTA	TSS1500;Body			0.541171	-0.109539	8.196	1.39063e-06	4.13233e-05	5.41967	hypo	Promoter (<=1kb)
cg00174275	chr8	143210411	+	cg00174275	OpenSea					-0.519514	-1.56112	-6.82685	1.03315e-05	0.000201925	3.34038	hyper	Distal Intergenic
cg00174279	chr17	75525361	-	cg00174279	S_Shore					-0.724831	-0.401418	-9.58679	2.26732e-07	1.01127e-05	7.29579	hyper	Exon
cg00174428	chr1	165204791	-	cg00174428	Island	LMX1A	Body		chr1:165204752-165204752	-0.83209	-3.50357	-8.13208	1.51931e-06	4.42677e-05	5.32797	hyper	Intron
cg00174452	chr1	9825023	-	cg00174452	S_Shelf	CLSTN1;CLSTN1;CLSTN1	Body;Body;Body			0.74127	3.73997	5.20484	0.000153554	0.0017527	0.548771	hypo	Intron
cg00174500	chr14	23846479	-	cg00174500	OpenSea	CMTM5;CMTM5	1stExon;1stExon			-0.846227	2.10136	-7.89379	2.12214e-06	5.76002e-05	4.98163	hyper	Promoter (<=1kb)
cg00174573	chr12	125172635	-	cg00174573	OpenSea					-0.530592	-4.43243	-4.18124	0.00101003	0.0079092	-1.38138	hyper	Distal Intergenic
cg00174734	chr14	69126547	+	cg00174734	OpenSea					-0.523574	3.53229	-4.00039	0.00142604	0.0104108	-1.7318	hyper	Intron
cg00174851	chr7	134142981	-	cg00174851	N_Shore	AKR1B1	Body			0.546183	0.418947	7.82549	2.33841e-06	6.22036e-05	4.88102	hypo	Promoter (<=1kb)
cg00174992	chr2	169659121	+	cg00174992	OpenSea	NOSTRIN;NOSTRIN;NOSTRIN;NOSTRIN;NOSTRIN;NOSTRIN;NOSTRIN	5'UTR;5'UTR;1stExon;5'UTR;5'UTR;1stExon;1stExon			1.33236	2.89206	11.4876	2.56916e-08	1.95318e-06	9.53439	hypo	Promoter (<=1kb)
cg00175153	chr16	2012763	-	cg00175153	N_Shore	SNORA10;RPS2	TSS1500;Body			0.802841	3.04283	9.66377	2.06283e-07	9.39969e-06	7.39333	hypo	Promoter (<=1kb)
cg00175180	chr20	44851583	-	cg00175180	OpenSea	CDH22	Body			-1.21715	-1.14379	-15.2821	7.23835e-10	1.47642e-07	13.1441	hyper	Distal promoter
cg00175344	chr13	79168044	+	cg00175344	N_Shelf					-1.15122	-4.47441	-8.63663	7.65251e-07	2.58961e-05	6.03829	hyper	Intron
cg00175395	chr6	4610744	-	cg00175395	OpenSea	KU-MEL-3	TSS200			-0.544661	-0.985563	-5.1352	0.000173821	0.00193676	0.421084	hyper	Distal Intergenic
cg00175487	chr14	101490186	+	cg00175487	OpenSea	MIR380;MIR299	TSS1500;Body			0.53264	2.36245	4.25399	0.000879971	0.00708871	-1.24101	hypo	Promoter (<=1kb)
cg00176043	chr1	67900465	-	cg00176043	S_Shelf					-0.991045	-1.02806	-5.23975	0.000144336	0.00166847	0.612552	hyper	Distal Intergenic
cg00176111	chr1	27331151	+	cg00176111	N_Shore					-0.720306	3.97078	-4.11332	0.00114932	0.00877339	-1.51277	hyper	Intron
cg00176348	chr14	21055927	-	cg00176348	OpenSea	LOC254028;RNASE11	TSS1500;5'UTR			1.13299	2.51659	8.50239	9.15854e-07	2.97932e-05	5.85229	hypo	Promoter (<=1kb)
cg00176638	chr1	202778443	-	cg00176638	N_Shore	KDM5B	TSS1500			-1.27524	1.54124	-10.8537	5.13122e-08	3.27134e-06	8.82544	hyper	Promoter (<=1kb)
cg00176709	chr6	85483334	+	cg00176709	Island					-0.711584	-4.90583	-5.61334	7.51925e-05	0.000985884	1.28538	hyper	Distal Intergenic
cg00176863	chr14	103396890	+	cg00176863	Island	AMN	Body			-1.94706	-3.8137	-15.2554	7.40105e-10	1.49946e-07	13.1219	hyper	Intron
cg00176949	chr16	86160795	+	cg00176949	OpenSea					0.722393	4.27267	6.83359	1.02241e-05	0.00020027	3.35122	hypo	Distal Intergenic
cg00177203	chr1	149901142	-	cg00177203	S_Shore	MTMR11;MTMR11;SF3B4	Body;Body;TSS1500			-0.913226	3.20441	-5.55687	8.28806e-05	0.00106719	1.18484	hyper	Promoter (<=1kb)
cg00177237	chr21	43658316	-	cg00177237	S_Shelf	ABCG1;ABCG1;ABCG1;ABCG1;ABCG1;ABCG1	Body;Body;Body;Body;Body;Body		chr21:43658296-43658296	1.45525	3.02298	6.1888	2.86018e-05	0.000455071	2.28518	hypo	Intron
cg00177239	chr10	116581112	-	cg00177239	N_Shore	FAM160B1;FAM160B1	TSS1500;TSS1500			1.43891	0.357495	11.2072	3.47518e-08	2.44928e-06	9.2251	hypo	Promoter (<=1kb)
cg00177243	chr10	18434068	+	cg00177243	S_Shelf	CACNB2;CACNB2;CACNB2;CACNB2;CACNB2;CACNB2	Body;Body;Body;Body;Body;Body			0.538691	-2.15695	4.50656	0.00054762	0.00485748	-0.756804	hypo	Intron
cg00177388	chr5	72677886	-	cg00177388	Island					-1.34488	-4.5053	-7.81106	2.38701e-06	6.31849e-05	4.8597	hyper	Distal Intergenic
cg00177797	chr1	180203837	-	cg00177797	Island	LHX4	Body			-0.628402	-4.4488	-6.26714	2.51645e-05	0.000410935	2.41778	hyper	Intron
cg00177875	chr11	75478404	-	cg00177875	N_Shore	DGAT2	TSS1500			-0.533585	2.40372	-3.76315	0.00225119	0.0149443	-2.1937	hyper	Distal promoter
cg00178061	chr18	61107327	-	cg00178061	OpenSea					0.89878	4.18144	4.27854	0.000840058	0.00683187	-1.19371	hypo	Distal Intergenic
cg00178249	chr8	77589908	+	cg00178249	N_Shore	LOC100192378	Body			-1.36848	-3.67843	-14.6135	1.2773e-09	2.19462e-07	12.5764	hyper	Intron
cg00178864	chr4	140201574	+	cg00178864	S_Shore	C4orf49	TSS200			-2.27146	-2.84824	-11.9458	1.58875e-08	1.37179e-06	10.0255	hyper	Promoter (<=1kb)
cg00178897	chr2	175208588	-	cg00178897	Island					-0.54619	-5.39653	-4.64484	0.000423668	0.00395449	-0.494104	hyper	Distal Intergenic
cg00178928	chr2	233366275	-	cg00178928	N_Shore					-0.554504	0.800737	-6.23951	2.63245e-05	0.000426537	2.3711	hyper	Distal Intergenic
cg00178998	chr12	27678513	-	cg00178998	OpenSea	PPFIBP1;PPFIBP1;PPFIBP1;PPFIBP1	5'UTR;5'UTR;5'UTR;5'UTR		chr12:27678444-27678444	-0.959699	-3.0791	-4.00359	0.00141732	0.0103627	-1.72559	hyper	Distal promoter
cg00179070	chr17	48279007	+	cg00179070	Island	COL1A1	TSS200			-0.720572	-3.03717	-6.43348	1.92286e-05	0.000331778	2.69649	hyper	Promoter (<=1kb)
cg00179082	chr7	73698370	-	cg00179082	OpenSea					-0.952835	1.13814	-5.75006	5.95153e-05	0.000818212	1.527	hyper	Distal Intergenic
cg00179110	chr2	25942734	+	cg00179110	OpenSea					1.98645	3.00675	9.81225	1.72181e-07	8.2045e-06	7.57973	hypo	Distal Intergenic
cg00179844	chr2	98530285	-	cg00179844	OpenSea	TMEM131	Body			0.572933	1.43027	4.85793	0.000286581	0.00289066	-0.0930873	hypo	Intron
cg00180963	chr15	45626808	+	cg00180963	OpenSea					1.48057	4.26365	7.61625	3.15913e-06	7.88006e-05	4.56912	hypo	Distal Intergenic
cg00181125	chr12	22095182	+	cg00181125	Island					-0.59042	-4.92501	-4.14577	0.00108048	0.00835101	-1.44997	hyper	Promoter (<=1kb)
cg00181731	chr13	41052081	+	cg00181731	OpenSea	LINC00598;LINC00598;LINC00598	Body;Body;Body		chr13:41051870-41051870	-1.10339	1.8061	-12.5374	8.73561e-09	8.77884e-07	10.6348	hyper	Intron
cg00181834	chr10	23463015	-	cg00181834	Island					-0.614161	-2.95999	-7.49443	3.77324e-06	9.07342e-05	4.38492	hyper	Distal Intergenic
cg00182149	chr19	18760578	+	cg00182149	N_Shore	KLHL26	Body		chr19:18760437-18760437	-0.860153	-2.47515	-4.21278	0.000951378	0.00753916	-1.32048	hyper	Intron
cg00182170	chr9	21852933	-	cg00182170	OpenSea	MTAP	Body			1.48811	4.50581	8.7485	6.59855e-07	2.30715e-05	6.19166	hypo	Intron
cg00182393	chr13	106381542	+	cg00182393	OpenSea	LINC00343;LINC00343	Body;Body			0.810434	3.17432	6.51888	1.67729e-05	0.000297589	2.83808	hypo	Intron
cg00182421	chr3	170586396	-	cg00182421	N_Shore	RPL22L1	Body			1.10155	3.40257	7.72521	2.69923e-06	6.96227e-05	4.73225	hypo	Distal promoter
cg00182635	chr1	225877787	-	cg00182635	OpenSea					0.784227	2.16071	6.14877	3.05452e-05	0.000479748	2.21711	hypo	Distal Intergenic
cg00182639	chr12	114841671	+	cg00182639	N_Shore	TBX5;TBX5;TBX5;TBX5	Body;Body;5'UTR;1stExon			-0.66489	-2.70192	-8.12423	1.53596e-06	4.4663e-05	5.31668	hyper	Promoter (<=1kb)
cg00182712	chr5	43397617	+	cg00182712	S_Shore	CCL28;CCL28;CCL28;CCL28	TSS1500;Body;Body;Body			2.18439	2.61022	13.3905	3.84223e-09	4.81605e-07	11.4676	hypo	Promoter (<=1kb)
cg00182780	chr7	123973418	-	cg00182780	OpenSea					0.860882	2.21514	6.09075	3.36125e-05	0.000518396	2.11804	hypo	Intron
cg00182877	chr12	96254573	+	cg00182877	S_Shore	SNRPF	Body			-0.52616	5.34777	-4.21475	0.00094783	0.00751683	-1.31667	hyper	Distal promoter
cg00183186	chr6	78174065	-	cg00183186	Island	HTR1B	TSS1500			-1.00991	-4.32668	-8.62405	7.78178e-07	2.6237e-05	6.02095	hyper	Promoter (<=1kb)
cg00183239	chr10	12164781	+	cg00183239	OpenSea	DHTKD1	3'UTR			1.45754	2.31906	5.70662	6.40881e-05	0.000868353	1.45049	hypo	3' UTR
cg00183684	chr1	86043834	+	cg00183684	S_Shore	DDAH1;DDAH1	1stExon;5'UTR			-0.589268	-2.22118	-5.36513	0.000115719	0.00139703	0.840378	hyper	Promoter (<=1kb)
cg00183786	chr2	71817620	-	cg00183786	OpenSea	DYSF;DYSF;DYSF;DYSF;DYSF;DYSF;DYSF;DYSF;DYSF;DYSF;DYSF;DYSF;DYSF;DYSF	Body;Body;Body;Body;Body;Body;Body;Body;Body;Body;Body;Body;Body;Body			0.848837	4.53458	3.22939	0.00635807	0.0337492	-3.23356	hypo	Intron
cg00183889	chr7	33765202	+	cg00183889	OpenSea					-1.96018	3.4455	-11.5458	2.41486e-08	1.86648e-06	9.59774	hyper	Distal Intergenic
cg00184203	chr2	187558402	-	cg00184203	N_Shore	FAM171B	TSS1500			-0.623243	-2.14268	-6.29393	2.40914e-05	0.000396861	2.46291	hyper	Promoter (<=1kb)
cg00184290	chr15	102066966	-	cg00184290	OpenSea					-0.826536	3.47104	-5.79975	5.47021e-05	0.000765051	1.61419	hyper	Distal Intergenic
cg00184376	chr13	28499045	+	cg00184376	Island	PDX1	3'UTR			-0.774964	-3.30618	-9.78095	1.78834e-07	8.44045e-06	7.54063	hyper	3' UTR
cg00184593	chr4	15940066	+	cg00184593	OpenSea	FGFBP1	5'UTR			-0.695367	1.56011	-8.70749	6.96582e-07	2.40848e-05	6.13561	hyper	Promoter (<=1kb)
cg00184826	chr7	28312246	+	cg00184826	OpenSea					-1.03703	-3.36321	-5.11446	0.000180382	0.0019954	0.38294	hyper	Distal Intergenic
cg00184953	chr6	31146222	-	cg00184953	N_Shelf	PSORS1C3	TSS1500			1.40628	4.03281	4.75678	0.000344774	0.00335342	-0.282843	hypo	Promoter (<=1kb)
cg00185482	chr2	213902216	+	cg00185482	OpenSea	IKZF2;IKZF2	Body;Body			1.29055	3.22241	4.7944	0.000321816	0.00317393	-0.212139	hypo	Intron
cg00185804	chr8	22907738	-	cg00185804	OpenSea	TNFRSF10B;TNFRSF10B;TNFRSF10B	Body;Body;Body			-1.05079	-0.0536994	-7.75423	2.58913e-06	6.73972e-05	4.77543	hyper	Intron
cg00186181	chr1	203498197	-	cg00186181	OpenSea					-0.532534	2.7878	-4.67509	0.000400661	0.00378232	-0.436888	hyper	Distal Intergenic
cg00186909	chr12	93129288	-	cg00186909	OpenSea	PLEKHG7	TSS1500			0.915995	0.128769	6.69612	1.26711e-05	0.000237823	3.12876	hypo	Promoter (<=1kb)
cg00187229	chr4	788140	+	cg00187229	N_Shore	CPLX1	Body			-0.639115	-1.32721	-6.94965	8.54668e-06	0.00017365	3.53704	hyper	Intron
cg00187244	chr22	41492007	+	cg00187244	S_Shelf	EP300	Body			0.767481	2.26999	4.43485	0.000626109	0.00540489	-0.893725	hypo	Intron
cg00187299	chr10	72545473	+	cg00187299	OpenSea	C10orf27	TSS1500			0.544518	2.62837	6.02487	3.74921e-05	0.000566414	2.00498	hypo	Promoter (<=1kb)
cg00187375	chr3	49850499	+	cg00187375	OpenSea	UBA7;UBA7	Body;ExonBnd			0.771683	0.207168	11.074	4.01984e-08	2.72861e-06	9.07587	hypo	Promoter (<=1kb)
cg00187380	chr12	54427384	-	cg00187380	Island	HOXC4;HOXC5;HOXC5	5'UTR;Body;Body			-0.800372	-3.155	-6.769	1.13049e-05	0.000217116	3.24703	hyper	Promoter (<=1kb)
cg00187414	chr4	37892193	+	cg00187414	Island	TBC1D1	TSS1500			-0.583671	-4.05869	-6.73006	1.20145e-05	0.000227808	3.18392	hyper	Promoter (<=1kb)
cg00187535	chr19	7747028	-	cg00187535	Island	TRAPPC5;TRAPPC5;TRAPPC5	5'UTR;5'UTR;5'UTR			-0.840511	-2.30025	-5.20163	0.000154431	0.00176059	0.542903	hyper	Distal promoter
cg00187557	chr5	139081136	-	cg00187557	Island					-0.83544	-4.98823	-5.43812	0.00010185	0.00126018	0.972077	hyper	Distal Intergenic
cg00187704	chr5	146131753	+	cg00187704	OpenSea	PPP2R2B;PPP2R2B;PPP2R2B;PPP2R2B;PPP2R2B;PPP2R2B;PPP2R2B;PPP2R2B;PPP2R2B;PPP2R2B	Body;Body;Body;Body;Body;Body;Body;Body;Body;Body		chr5:146131375-146131375	0.936595	-1.17337	8.51708	8.97932e-07	2.9354e-05	5.87276	hypo	Intron
cg00187837	chr2	102721024	+	cg00187837	OpenSea	IL1R1	5'UTR			1.26243	-5.21029	5.54385	8.47657e-05	0.00108687	1.16162	hypo	Intron
cg00187889	chr6	159463103	+	cg00187889	OpenSea	TAGAP;TAGAP;TAGAP	5'UTR;Body;Body			0.890962	2.05763	3.33447	0.00517928	0.0287845	-3.02955	hypo	Promoter (<=1kb)
cg00188055	chr6	32076079	-	cg00188055	OpenSea	TNXB	5'UTR		chr6:32075999-32075999	-0.603233	-3.44679	-6.61257	1.44542e-05	0.000264313	2.99228	hyper	Distal promoter
cg00188327	chr11	12146621	+	cg00188327	OpenSea	MICAL2;MICAL2;MICAL2	5'UTR;5'UTR;5'UTR		chr11:12146355-12146355	-1.10784	-1.60652	-4.03312	0.00133943	0.00990928	-1.66824	hyper	Intron
cg00188704	chr7	27140797	-	cg00188704	N_Shelf	HOXA2	Body			-0.915457	4.53008	-5.80029	5.46524e-05	0.000764487	1.61513	hyper	Distal promoter
cg00189101	chr2	242088304	+	cg00189101	N_Shore	PASK	5'UTR			-0.888176	-3.72359	-7.18415	5.98285e-06	0.000130723	3.90688	hyper	Promoter (<=1kb)
cg00189689	chr11	413350	+	cg00189689	N_Shelf	SIGIRR;SIGIRR;SIGIRR	5'UTR;5'UTR;5'UTR			3.73747	3.2859	27.46	3.56235e-13	1.06902e-09	20.3352	hypo	Distal promoter
cg00189975	chr3	170767884	+	cg00189975	OpenSea					0.503446	-2.96787	6.12575	3.17256e-05	0.000494717	2.17786	hypo	Distal Intergenic
cg00190116	chr14	22986483	+	cg00190116	OpenSea					0.828265	1.14011	5.13956	0.000172475	0.00192447	0.429091	hypo	Intron
cg00190294	chr3	52873158	+	cg00190294	OpenSea	TMEM110-MUSTN1;TMEM110	Body;3'UTR			0.613609	1.51137	3.37553	0.00478073	0.0270249	-2.94969	hypo	3' UTR
cg00191463	chr7	83097391	-	cg00191463	OpenSea	SEMA3E;SEMA3E	Body;Body			0.580584	3.14517	3.79471	0.00211801	0.0142401	-2.13215	hypo	Intron
cg00191625	chr22	40021996	-	cg00191625	OpenSea	CACNA1I;CACNA1I	Body;Body			-0.527962	-0.583549	-8.19842	1.38599e-06	4.12214e-05	5.42314	hyper	Intron
cg00192031	chr7	47620790	-	cg00192031	N_Shore					-0.546338	-3.9573	-4.95852	0.000238765	0.00249527	0.0944747	hyper	Promoter (<=1kb)
cg00192136	chr11	20178496	-	cg00192136	Island	DBX1	Body			-0.523534	-4.80303	-4.38245	0.00069075	0.00584698	-0.994073	hyper	Intron
cg00192220	chr16	48570215	-	cg00192220	OpenSea					-0.545976	-1.03528	-3.31706	0.00535829	0.0295566	-3.06341	hyper	Downstream
cg00192297	chr2	200330296	-	cg00192297	S_Shore	SATB2;SATB2	TSS1500;5'UTR			-0.770038	-1.49743	-5.2081	0.000152667	0.00174418	0.554738	hyper	Promoter (<=1kb)
cg00192535	chr11	34609696	+	cg00192535	OpenSea					-0.651154	4.97574	-3.29216	0.005625	0.0306996	-3.11177	hyper	Distal Intergenic
cg00192969	chr1	66813597	+	cg00192969	OpenSea	PDE4B;PDE4B;PDE4B;PDE4B;PDE4B;PDE4B	Body;Body;Body;Body;Body;Body			0.588626	2.48684	4.44843	0.0006104	0.00529725	-0.867761	hypo	Intron
cg00193200	chr3	120626653	+	cg00193200	N_Shore	STXBP5L	TSS1500			-0.855554	-3.30895	-4.51301	0.000541069	0.0048115	-0.744495	hyper	Promoter (<=1kb)
cg00193521	chr17	68133597	+	cg00193521	OpenSea				chr17:68133591-68133591	1.11352	-1.12232	10.8129	5.37114e-08	3.38266e-06	8.77853	hypo	Distal Intergenic
cg00193581	chr1	77879926	+	cg00193581	OpenSea	AK5;AK5	Body;Body			0.8939	2.47681	5.81515	5.32947e-05	0.000749741	1.64114	hypo	Intron
cg00193613	chr17	77042810	-	cg00193613	N_Shore	C1QTNF1;C1QTNF1;C1QTNF1	Body;Body;Body			-1.18462	2.66789	-8.38534	1.07293e-06	3.37134e-05	5.68836	hyper	Intron
cg00193853	chr4	8127257	+	cg00193853	OpenSea	ABLIM2;ABLIM2;ABLIM2;ABLIM2;ABLIM2;ABLIM2;ABLIM2	Body;Body;Body;Body;Body;Body;Body			-0.644096	4.77007	-3.68934	0.00259687	0.0167318	-2.3377	hyper	Distal promoter
cg00193963	chr7	29923832	+	cg00193963	N_Shore	WIPF3	Body			-0.51719	-5.48832	-3.2259	0.00640147	0.0339281	-3.24032	hyper	Exon
cg00194126	chr2	157186312	-	cg00194126	Island	NR4A2	Body			-0.737979	-4.03123	-3.42239	0.00436336	0.025172	-2.85844	hyper	Promoter (<=1kb)
cg00194374	chr1	226890928	-	cg00194374	N_Shore	ITPKB	Body		chr1:226890865-226890865	0.52494	-5.04366	6.53999	1.62182e-05	0.00028963	2.87293	hypo	Intron
cg00194540	chr9	134497345	+	cg00194540	OpenSea	RAPGEF1;RAPGEF1;RAPGEF1	Body;Body;Body			0.878931	3.74491	4.67642	0.000399681	0.00377489	-0.434378	hypo	Promoter (<=1kb)
cg00194555	chr6	156878460	+	cg00194555	OpenSea					-0.973082	-2.92174	-5.11571	0.000179981	0.001992	0.38523	hyper	Distal Intergenic
cg00194771	chr12	13256639	-	cg00194771	S_Shelf	GSG1;GSG1	TSS200;TSS200			0.912399	3.49257	4.33248	0.0007588	0.00629939	-1.08997	hypo	Promoter (<=1kb)
cg00194869	chr5	153593984	+	cg00194869	OpenSea	GALNT10	Body			1.07614	3.63382	5.80292	5.44092e-05	0.000761955	1.61974	hypo	Intron
cg00195322	chr20	48278559	-	cg00195322	OpenSea	B4GALT5	Body			0.526653	0.013164	3.22534	0.00640846	0.0339561	-3.2414	hypo	Intron
cg00195646	chr4	105895196	-	cg00195646	OpenSea					0.5169	-1.61507	5.96524	4.14093e-05	0.000612441	1.90215	hypo	Distal Intergenic
cg00195689	chr3	113931498	+	cg00195689	OpenSea					-0.685042	2.81528	-5.42727	0.000103797	0.00127929	0.952546	hyper	Distal Intergenic
cg00195796	chr3	181444131	-	cg00195796	N_Shore	SOX2OT	Body			-0.901763	-3.41977	-8.86552	5.65936e-07	2.05078e-05	6.35053	hyper	Intron
cg00196200	chr15	93688604	-	cg00196200	OpenSea					-1.05571	0.480797	-13.5314	3.36953e-09	4.37686e-07	11.6003	hyper	Distal Intergenic
cg00196440	chr12	7000017	-	cg00196440	N_Shore					0.952878	-3.4919	7.83387	2.31064e-06	6.16145e-05	4.89341	hypo	Distal Intergenic
cg00196636	chr19	38495687	+	cg00196636	OpenSea	SIPA1L3	5'UTR		chr19:38495647-38495647	-0.884801	1.23715	-9.61719	2.18409e-07	9.83102e-06	7.33439	hyper	Intron
cg00196671	chr18	28682229	-	cg00196671	Island	DSC2;DSC2;DSC2;DSC2	1stExon;5'UTR;1stExon;5'UTR	high-CpG:26935540-26936579		-0.856452	-5.52569	-7.40544	4.30118e-06	0.000100548	4.24912	hyper	Promoter (<=1kb)
cg00196827	chr18	55108068	+	cg00196827	Island	ONECUT2	Body			-0.61602	-4.50734	-6.29839	2.39174e-05	0.000394574	2.47042	hyper	Intron
cg00197322	chr7	1990554	+	cg00197322	N_Shore	MAD1L1;MAD1L1;MAD1L1	Body;Body;Body			0.790599	3.2475	3.63305	0.00289636	0.0182391	-2.44755	hypo	Intron
cg00197373	chr5	180581937	-	cg00197373	OpenSea	OR2V2	TSS200			-0.875043	4.31291	-6.90002	9.22528e-06	0.000184491	3.45781	hyper	Promoter (<=1kb)
cg00198066	chr2	136964552	-	cg00198066	OpenSea				chr2:136964188-136964188	1.09295	3.22906	3.72283	0.00243379	0.0158974	-2.27235	hypo	Distal Intergenic
cg00198594	chr3	192734341	-	cg00198594	OpenSea					0.583421	-3.43482	5.9865	3.99654e-05	0.000595672	1.93887	hypo	Distal Intergenic
cg00198604	chr3	193548821	-	cg00198604	OpenSea				chr3:193548514-193548514	0.512073	4.96853	3.20324	0.00669094	0.0351071	-3.28421	hypo	Distal Intergenic
cg00198729	chr17	42020748	-	cg00198729	OpenSea	PPY	TSS1500			-0.661457	4.70681	-4.62088	0.000442859	0.00410007	-0.539486	hyper	Promoter (<=1kb)
cg00198750	chr1	9005913	+	cg00198750	OpenSea	CA6;CA6;CA6;CA6;CA6;CA6;CA6;CA6	5'UTR;5'UTR;5'UTR;5'UTR;1stExon;1stExon;1stExon;1stExon			-1.31194	3.3399	-9.73754	1.88519e-07	8.78953e-06	7.48624	hyper	Promoter (<=1kb)
cg00198898	chr8	110988545	+	cg00198898	S_Shore					-0.502621	-0.0251947	-4.6901	0.000389725	0.0037002	-0.40852	hyper	Promoter (<=1kb)
cg00199059	chr20	45317219	-	cg00199059	N_Shore	TP53RK	Body			0.779636	0.790602	8.80465	6.12879e-07	2.18065e-05	6.26808	hypo	Promoter (<=1kb)
cg00199799	chr10	130894873	+	cg00199799	OpenSea					0.880748	2.09566	4.43461	0.000626394	0.00540663	-0.894189	hypo	Distal Intergenic
cg00200056	chr6	140862587	-	cg00200056	OpenSea					0.555815	4.48764	3.14429	0.00750666	0.0383644	-3.3982	hypo	Distal Intergenic
cg00200230	chr2	161992806	+	cg00200230	OpenSea	TANK;TANK	TSS1500;TSS1500			1.47562	1.00527	11.1561	3.67424e-08	2.55783e-06	9.16802	hypo	Promoter (<=1kb)
cg00200734	chr9	970379	+	cg00200734	Island					-1.06975	-2.86039	-11.051	4.12296e-08	2.77696e-06	9.0499	hyper	Distal Intergenic
cg00201234	chr3	13590968	-	cg00201234	Island	FBLN2;FBLN2	5'UTR;5'UTR			-0.563511	-6.41622	-7.39337	4.37857e-06	0.000101964	4.23062	hyper	Promoter (<=1kb)
cg00201445	chr3	192634310	-	cg00201445	Island	C3orf59	Body		chr3:192634153-192634153	-0.803422	-5.72894	-4.06088	0.00127023	0.00949654	-1.61439	hyper	Distal promoter
cg00201819	chr10	134910421	-	cg00201819	N_Shore	GPR123	Body			-0.79674	4.96701	-3.88724	0.001772	0.0123764	-1.95185	hyper	Intron
cg00201968	chr7	144354238	-	cg00201968	OpenSea	TPK1;TPK1	Body;Body			0.757686	-1.78152	6.65517	1.35141e-05	0.000250378	3.06199	hypo	Intron
cg00202266	chr1	205168888	-	cg00202266	OpenSea	DSTYK;DSTYK	Body;Body			1.00025	-0.815439	12.0844	1.37801e-08	1.23261e-06	10.1706	hypo	Intron
cg00202441	chr4	47033126	-	cg00202441	N_Shore	GABRB1	TSS200			-0.8776	-1.88704	-11.0822	3.98408e-08	2.71139e-06	9.08503	hyper	Promoter (<=1kb)
cg00202479	chr6	31760383	-	cg00202479	N_Shelf	VARS	Body			0.895143	3.50507	7.22036	5.6659e-06	0.000125102	3.96333	hypo	Intron
cg00202522	chr1	156127527	-	cg00202522	OpenSea	SEMA4A;SEMA4A;SEMA4A;SEMA4A	Body;Body;Body;Body			0.68855	-0.783953	4.00784	0.00140583	0.010294	-1.71733	hypo	Intron
cg00202829	chr15	74609868	+	cg00202829	OpenSea	CCDC33;CCDC33	Body;TSS1500			-1.05622	-2.82601	-8.13093	1.52174e-06	4.43268e-05	5.32632	hyper	Distal promoter
cg00203284	chr1	47910914	-	cg00203284	Island					-0.681256	-4.64825	-7.50097	3.73725e-06	9.00345e-05	4.39486	hyper	Distal Intergenic
cg00203364	chr2	153285969	+	cg00203364	OpenSea	FMNL2	Body			0.786512	3.30596	3.33311	0.00519307	0.0288442	-3.0322	hypo	Intron
cg00203466	chr3	149954839	-	cg00203466	OpenSea	LINC01213	TSS1500			1.61579	0.911208	14.6658	1.22078e-09	2.12878e-07	12.6217	hypo	Distal Intergenic
cg00203687	chr13	20681200	+	cg00203687	OpenSea					-0.594938	-0.248672	-8.15135	1.47924e-06	4.33645e-05	5.35567	hyper	Distal Intergenic
cg00203913	chr17	13506186	+	cg00203913	S_Shore	HS3ST3A1	TSS1500			-0.637831	-0.819004	-4.11028	0.00115599	0.00881324	-1.51865	hyper	Promoter (<=1kb)
cg00204375	chr14	104150951	+	cg00204375	OpenSea	KLC1;KLC1;KLC1	Body;Body;Body			0.557625	3.53665	3.48315	0.00387628	0.022939	-2.74002	hypo	Intron
cg00204465	chr17	73583945	-	cg00204465	Island	MYO15B	TSS200	high-CpG:71095432-71096174		-0.657335	-4.168	-3.32846	0.0052404	0.0290502	-3.04124	hyper	Promoter (<=1kb)
cg00204649	chr21	43227994	-	cg00204649	N_Shore	PRDM15;PRDM15	Body;Body			-0.675783	4.16236	-4.22721	0.00092571	0.00737747	-1.29263	hyper	Intron
cg00204743	chr6	30848726	-	cg00204743	N_Shelf					-1.69832	3.2161	-13.0929	5.09023e-09	5.91665e-07	11.183	hyper	Distal promoter
cg00204989	chr10	30404218	-	cg00204989	OpenSea					-0.792006	-0.815817	-10.6397	6.52954e-08	3.91322e-06	8.57794	hyper	Promoter (<=1kb)
cg00205078	chr3	9464700	-	cg00205078	OpenSea	SETD5;SETD5	5'UTR;5'UTR			1.61866	-1.30423	5.99678	3.92866e-05	0.000587488	1.9566	hypo	Intron
cg00205083	chr7	151090892	+	cg00205083	N_Shore	WDR86;WDR86;WDR86;WDR86	Body;Body;Body;Body			-0.886304	-0.607122	-13.0844	5.13153e-09	5.95405e-07	11.1748	hyper	Intron
cg00205419	chr3	122369449	-	cg00205419	OpenSea					0.61616	2.11702	3.20399	0.00668117	0.0350706	-3.28276	hypo	Distal Intergenic
cg00205636	chr6	40412178	-	cg00205636	OpenSea	LRFN2	5'UTR			-1.1872	4.49454	-5.9973	3.92523e-05	0.00058712	1.9575	hyper	Intron
cg00205913	chr3	13837712	-	cg00205913	OpenSea					-0.602806	-0.620307	-4.94505	0.000244655	0.00254504	0.0694265	hyper	Distal Intergenic
cg00206161	chr16	89966879	+	cg00206161	OpenSea	TCF25	Body			0.807408	2.89024	5.45433	9.90143e-05	0.00123219	1.00122	hypo	Intron
cg00206277	chr1	231162727	-	cg00206277	OpenSea	FAM89A	Body			0.679762	2.13711	5.23338	0.000145974	0.00168293	0.600926	hypo	Intron
cg00206463	chr6	30179435	-	cg00206463	N_Shore	TRIM26	5'UTR			1.02009	4.40093	5.3815	0.000112447	0.00136512	0.869965	hypo	Distal promoter
cg00206487	chr8	28228641	+	cg00206487	OpenSea	ZNF395	5'UTR			0.685418	2.72395	3.49373	0.00379726	0.0225727	-2.71939	hypo	Intron
cg00206490	chr16	89469729	+	cg00206490	OpenSea	ANKRD11	5'UTR			-1.08977	-2.24942	-5.37794	0.000113149	0.00137184	0.86354	hyper	Intron
cg00206542	chr11	59210965	-	cg00206542	OpenSea	OR5A1	1stExon			-0.941247	4.16888	-4.11519	0.00114523	0.00874958	-1.50914	hyper	Promoter (<=1kb)
cg00206636	chr3	183855493	-	cg00206636	S_Shelf	EIF2B5	Body			0.859034	4.33896	3.41789	0.00440172	0.0253384	-2.86719	hypo	Distal promoter
cg00207280	chr8	126441393	+	cg00207280	N_Shore	TRIB1	TSS1500			-0.893669	-2.16491	-4.57345	0.000483553	0.00439841	-0.6295	hyper	Distal promoter
cg00207283	chr3	127553098	+	cg00207283	OpenSea					1.36441	4.20361	6.88764	9.40328e-06	0.000187229	3.43799	hypo	Distal Intergenic
cg00207352	chr3	48470181	+	cg00207352	N_Shore	PLXNB1;PLXNB1	5'UTR;5'UTR			-0.935181	-1.27891	-12.4392	9.63097e-09	9.4567e-07	10.5355	hyper	Promoter (<=1kb)
cg00207392	chr16	27248847	+	cg00207392	OpenSea	NSMCE1	Body		chr16:27248798-27248798	1.00111	-4.68133	6.71085	1.23817e-05	0.000233375	3.15271	hypo	Intron
cg00207541	chr14	68888041	-	cg00207541	OpenSea	RAD51B;RAD51B;RAD51B	Body;Body;Body			-0.533705	4.66789	-3.41691	0.00441018	0.0253754	-2.86911	hyper	Intron
cg00207731	chr15	91416118	-	cg00207731	S_Shore	FURIN	5'UTR			0.725198	0.809747	6.44061	1.90097e-05	0.000328688	2.70835	hypo	Intron
cg00207856	chr7	1054120	+	cg00207856	S_Shore	C7orf50;C7orf50;C7orf50	Body;Body;Body			-1.26217	2.58902	-7.69844	2.80523e-06	7.18083e-05	4.69231	hyper	Intron
cg00208349	chr3	63997428	-	cg00208349	OpenSea	PSMD6;PSMD6;PSMD6;PSMD6;PSMD6-AS2	Body;Body;Body;Body;Body			-1.5043	5.69158	-4.30981	0.000791919	0.00651759	-1.13354	hyper	Intron
cg00208709	chr22	24143603	-	cg00208709	OpenSea	SMARCB1;SMARCB1	Body;Body			0.543269	2.35531	4.00829	0.00140463	0.0102867	-1.71646	hypo	3' UTR
cg00208912	chr1	101185248	-	cg00208912	OpenSea	VCAM1;VCAM1;VCAM1;VCAM1;VCAM1;VCAM1	5'UTR;5'UTR;5'UTR;1stExon;1stExon;1stExon			-0.694285	3.13391	-4.64289	0.000425197	0.00396631	-0.497794	hyper	Promoter (<=1kb)
cg00209037	chr22	46443395	-	cg00209037	S_Shelf					0.747212	-0.0607067	5.87526	4.8154e-05	0.000691154	1.74604	hypo	Distal promoter
cg00209038	chr2	48982683	-	cg00209038	Island	LHCGR	1stExon			-1.16287	-3.9955	-9.32933	3.12364e-07	1.29278e-05	6.96494	hyper	Promoter (<=1kb)
cg00209431	chr22	42552804	-	cg00209431	S_Shelf					0.996003	1.78829	7.20136	5.82992e-06	0.000128031	3.93373	hypo	Distal Intergenic
cg00209786	chr20	56752779	-	cg00209786	N_Shore					0.611041	3.28543	3.46539	0.00401268	0.0235764	-2.77464	hypo	Distal Intergenic
cg00210007	chr1	217251566	+	cg00210007	OpenSea	ESRRG;ESRRG;ESRRG;ESRRG;ESRRG;ESRRG;ESRRG;ESRRG;ESRRG	TSS1500;TSS1500;5'UTR;5'UTR;5'UTR;5'UTR;5'UTR;5'UTR;5'UTR			1.01899	2.51168	8.45496	9.76331e-07	3.13377e-05	5.78607	hypo	Distal promoter
cg00210192	chr16	73103019	+	cg00210192	S_Shelf				chr16:73102955-73102955	-0.638926	-2.36689	-3.27725	0.00579107	0.0314004	-3.14073	hyper	Distal Intergenic
cg00210249	chr10	71135679	-	cg00210249	OpenSea	HK1;HK1;HK1;HK1;HK1	Body;Body;Body;Body;Body			0.713486	2.57247	5.57334	8.05568e-05	0.00104328	1.21421	hypo	Intron
cg00210346	chr12	4605814	-	cg00210346	OpenSea	C12orf4;C12orf4	Body;Body			0.749034	4.50893	4.2907	0.000820994	0.00671047	-1.17031	hypo	Intron
cg00210562	chr15	89914046	-	cg00210562	N_Shore					-0.779039	-1.68424	-8.80047	6.1625e-07	2.18996e-05	6.26241	hyper	Distal promoter
cg00210856	chr5	158466226	-	cg00210856	OpenSea	EBF1	Body			0.746951	-0.234564	7.83943	2.29244e-06	6.12468e-05	4.9016	hypo	Intron
cg00211064	chr7	63370802	-	cg00211064	OpenSea					-0.705051	5.308	-3.31805	0.00534796	0.0295115	-3.06149	hyper	Intron
cg00211069	chr6	135260435	+	cg00211069	OpenSea	ALDH8A1;ALDH8A1;ALDH8A1	Body;Body;Body			0.657471	3.02334	6.29254	2.41458e-05	0.000397615	2.46058	hypo	Exon
cg00211115	chr11	69257736	-	cg00211115	N_Shore					-0.74742	0.642924	-5.69656	6.51977e-05	0.00088053	1.43275	hyper	Distal Intergenic
cg00211403	chr12	108525241	-	cg00211403	S_Shore	WSCD2	5'UTR			-0.671354	-4.66489	-5.54937	8.39604e-05	0.00107853	1.17147	hyper	Promoter (<=1kb)
cg00211630	chr11	74022875	+	cg00211630	S_Shore	P4HA3	TSS200			-0.894842	-3.41567	-7.86115	2.22272e-06	5.9722e-05	4.93362	hyper	Promoter (<=1kb)
cg00211661	chr11	72433619	+	cg00211661	OpenSea	ARAP1;ARAP1;ARAP1	Body;TSS1500;TSS1500			0.619965	-5.61563	4.10286	0.00117246	0.00891128	-1.53302	hypo	Promoter (<=1kb)
cg00211719	chr14	94596756	-	cg00211719	OpenSea	IFI27L2	TSS1500			0.714305	-3.66945	3.88445	0.00178154	0.01243	-1.95728	hypo	Promoter (<=1kb)
cg00211883	chr3	176378514	+	cg00211883	OpenSea					0.620904	3.57857	5.73881	6.06661e-05	0.000830768	1.50721	hypo	Distal Intergenic
cg00212512	chr4	6196386	+	cg00212512	OpenSea	JAKMIP1;JAKMIP1;JAKMIP1;JAKMIP1	TSS200;TSS200;5'UTR;5'UTR			-0.670743	3.43451	-5.26138	0.000138915	0.00161759	0.652008	hyper	Promoter (<=1kb)
cg00212979	chr11	64647505	-	cg00212979	S_Shore	EHD1	TSS1500			0.72214	3.67571	4.31552	0.000783447	0.00646159	-1.12257	hypo	Promoter (<=1kb)
cg00212988	chr10	95326311	+	cg00212988	Island	GPR120	TSS200			-0.52094	-5.5326	-6.04378	3.63325e-05	0.00055211	2.0375	hyper	Promoter (<=1kb)
cg00213052	chr18	77397557	-	cg00213052	Island					-0.625865	-2.77388	-4.89426	0.000268256	0.00274186	-0.025214	hyper	Distal Intergenic
cg00213082	chr12	47338061	+	cg00213082	OpenSea					0.818491	-0.81261	7.56579	3.39961e-06	8.35999e-05	4.49305	hypo	Distal Intergenic
cg00213189	chr7	143012820	-	cg00213189	OpenSea	CLCN1	TSS1500			-0.724433	5.21567	-5.94066	4.31468e-05	0.000633191	1.85962	hyper	Promoter (<=1kb)
cg00213192	chr2	159363889	+	cg00213192	OpenSea	PKP4;PKP4;PKP4;PKP4;PKP4	5'UTR;5'UTR;5'UTR;5'UTR;5'UTR			2.20985	3.25351	13.4629	3.59098e-09	4.59315e-07	11.536	hypo	Intron
cg00213281	chr2	149639822	-	cg00213281	OpenSea	KIF5C;MIR1978	Body;TSS1500			-0.796589	3.19853	-2.97031	0.0105373	0.0499066	-3.73265	hyper	Intron
cg00213295	chr17	32925561	-	cg00213295	OpenSea	TMEM132E	Body			-2.7425	0.324449	-33.5655	2.50418e-14	2.32529e-10	22.5602	hyper	Intron
cg00213487	chr15	75341903	+	cg00213487	OpenSea	PPCDC;PPCDC;PPCDC;PPCDC;PPCDC;PPCDC;PPCDC	3'UTR;3'UTR;3'UTR;3'UTR;3'UTR;3'UTR;Body			3.03578	0.911239	26.5371	5.58988e-13	1.37051e-09	19.9396	hypo	3' UTR
cg00213668	chr7	98028207	+	cg00213668	N_Shore	BAIAP2L1	Body			-0.619264	3.81239	-5.26343	0.000138413	0.00161256	0.655738	hyper	Distal promoter
cg00213761	chr12	15139528	-	cg00213761	OpenSea					-0.513678	6.06602	-3.26283	0.00595637	0.03209	-3.16871	hyper	Distal Intergenic
cg00213822	chr6	10210316	-	cg00213822	OpenSea					1.7362	0.671555	14.2473	1.76071e-09	2.76513e-07	12.2543	hypo	Intron
cg00213870	chr17	74748401	+	cg00213870	OpenSea	MFSD11;MFSD11;MFSD11;MFSD11;MFSD11;MFSD11;MFSD11	Body;Body;Body;Body;Body;Body;Body		chr17:74748247-74748247	0.883625	4.09003	5.75382	5.91366e-05	0.000814148	1.5336	hypo	Intron
cg00214171	chr17	73642991	-	cg00214171	OpenSea	RECQL5;LOC100130933	Body;5'UTR			0.600221	1.40864	7.64657	3.02338e-06	7.60755e-05	4.61466	hypo	Promoter (<=1kb)
cg00214268	chr2	98766037	-	cg00214268	OpenSea	VWA3B	Body			0.543835	-0.186679	4.56463	0.000491534	0.00445473	-0.646255	hypo	Promoter (<=1kb)
cg00214313	chr9	98082940	-	cg00214313	S_Shelf					1.13085	2.84475	5.27401	0.000135849	0.00158833	0.675012	hypo	Distal promoter
cg00214566	chr17	263918	-	cg00214566	S_Shore	C17orf97	3'UTR			-0.676687	-3.59084	-6.59935	1.47598e-05	0.000268693	2.97059	hyper	3' UTR
cg00214628	chr17	46583511	-	cg00214628	OpenSea				chr17:46583139-46583139	0.51562	0.714023	5.58886	7.84299e-05	0.00102065	1.24184	hypo	Distal Intergenic
cg00215011	chr2	202119221	+	cg00215011	OpenSea	CASP8;CASP8;CASP8;CASP8	5'UTR;5'UTR;5'UTR;5'UTR			0.601776	0.00435671	6.60895	1.45371e-05	0.000265554	2.98635	hypo	Intron
cg00215736	chr13	44625095	+	cg00215736	OpenSea					0.78928	4.2279	3.86555	0.00184757	0.0127918	-1.9941	hypo	Distal Intergenic
cg00215787	chr10	4048359	-	cg00215787	OpenSea				chr10:4048194-4048194	-0.812189	-0.971916	-3.24127	0.00621229	0.0331505	-3.21052	hyper	Distal Intergenic
cg00216055	chr2	136889249	+	cg00216055	OpenSea				chr2:136888890-136888890	1.54075	-2.50919	7.91675	2.05431e-06	5.6207e-05	5.0153	hypo	Distal Intergenic
cg00216061	chr16	88547579	-	cg00216061	OpenSea	ZFPM1	Body			-0.58195	3.03812	-4.37434	0.000701358	0.00591845	-1.00963	hyper	Intron
cg00216131	chr19	916776	-	cg00216131	N_Shore	KISS1R	TSS1500			-0.736108	2.33944	-7.36372	4.57507e-06	0.000105531	4.1851	hyper	Promoter (<=1kb)
cg00216138	chr15	37171175	-	cg00216138	N_Shore	LOC145845	Body			-0.507698	-4.58064	-5.01146	0.000217005	0.00231192	0.192736	hyper	Intron
cg00216667	chr8	134212701	-	cg00216667	OpenSea	WISP1;WISP1;WISP1;WISP1;WISP1	Body;Body;Body;Body;Body			-0.547782	4.25224	-3.76209	0.00225579	0.014967	-2.19576	hyper	Intron
cg00217953	chr2	97527635	-	cg00217953	Island	SEMA4C	Body			-1.15929	0.21511	-11.0904	3.94839e-08	2.69411e-06	9.09426	hyper	Distal promoter
cg00218103	chr22	46465977	-	cg00218103	Island					1.39248	-2.32793	9.44947	2.68765e-07	1.15122e-05	7.12022	hypo	Intron
cg00218229	chr8	131515581	+	cg00218229	OpenSea					0.916644	-1.84058	9.77256	1.80664e-07	8.50223e-06	7.53013	hypo	Distal Intergenic
cg00218406	chr6	31431407	-	cg00218406	OpenSea	HCP5	3'UTR			1.96956	1.49515	11.4811	2.58703e-08	1.96259e-06	9.52729	hypo	Promoter (<=1kb)
cg00218409	chr2	74963008	-	cg00218409	OpenSea					0.660488	-3.23659	5.32061	0.000125134	0.00148784	0.759714	hypo	Distal Intergenic
cg00219233	chr7	44488884	+	cg00219233	OpenSea	NUDCD3	Body			1.00469	3.57331	4.80378	0.00031634	0.00313056	-0.194524	hypo	Intron
cg00219585	chr12	2114225	+	cg00219585	S_Shore	DCP1B	TSS1500			0.655395	5.74557	3.61787	0.00298295	0.0186751	-2.47717	hypo	Promoter (<=1kb)
cg00219626	chr6	28983835	+	cg00219626	N_Shore					0.908955	-0.382415	11.3487	2.98147e-08	2.1807e-06	9.38205	hypo	Distal Intergenic
cg00220102	chr16	8806756	+	cg00220102	OpenSea	ABAT;ABAT	5'UTR;TSS200	low-CpG:8714165-8715094		-1.30302	-0.442669	-14.6158	1.27479e-09	2.19175e-07	12.5784	hyper	Promoter (<=1kb)
cg00220162	chr17	35297652	+	cg00220162	Island	LHX1	Body			-0.644683	-2.57703	-6.65025	1.36194e-05	0.000251995	3.05394	hyper	Distal promoter
cg00220225	chr3	50194470	+	cg00220225	S_Shore	SEMA3F	5'UTR			-1.144	0.567394	-14.2215	1.80138e-09	2.81208e-07	12.2313	hyper	Distal promoter
cg00220294	chr16	54322494	+	cg00220294	Island					-0.679179	-3.81884	-9.7614	1.8313e-07	8.58731e-06	7.51615	hyper	Distal promoter
cg00220571	chr12	49982772	-	cg00220571	OpenSea	FAM186B;FAM186B	Body;Body			0.594163	1.41388	4.57405	0.00048301	0.00439444	-0.628349	hypo	Intron
cg00220654	chr1	212382611	-	cg00220654	OpenSea					-0.629608	3.23685	-4.11574	0.00114402	0.00874232	-1.50807	hyper	Distal Intergenic
cg00220661	chr18	74241269	-	cg00220661	OpenSea	LOC284276	Body			-0.740341	-3.98574	-4.29766	0.00081029	0.00664091	-1.15692	hyper	Promoter (<=1kb)
cg00220673	chr2	11735535	-	cg00220673	S_Shelf	GREB1	Body			-0.81567	5.5797	-3.86011	0.00186702	0.0128988	-2.00469	hyper	Intron
cg00220721	chr11	36422443	+	cg00220721	OpenSea	PRR5L;PRR5L;PRR5L;PRR5L	5'UTR;5'UTR;TSS200;Body			2.12378	-0.771019	19.1537	3.97412e-11	2.02182e-08	15.9906	hypo	Promoter (<=1kb)
cg00220737	chr4	44448469	-	cg00220737	N_Shore	KCTD8	Body			-0.667391	-3.84196	-4.63283	0.00043318	0.00402768	-0.516849	hyper	Distal promoter
cg00221382	chr16	54322308	+	cg00221382	Island					-0.815335	-3.51189	-9.22618	3.55814e-07	1.42927e-05	6.83038	hyper	Distal promoter
cg00221462	chr7	42293921	-	cg00221462	OpenSea					-0.608702	5.23792	-4.21779	0.000942396	0.00748289	-1.31082	hyper	Distal Intergenic
cg00221654	chr11	44333030	+	cg00221654	S_Shore	ALX4	TSS1500			-0.660077	-3.04316	-6.00003	3.90745e-05	0.000585042	1.9622	hyper	Distal promoter
cg00221709	chr15	96905554	+	cg00221709	S_Shore					-1.14998	-4.01454	-8.02865	1.75501e-06	4.96132e-05	5.17851	hyper	Distal Intergenic
cg00221794	chr2	20776620	+	cg00221794	OpenSea				chr2:20776456-20776456	1.09527	0.357672	7.1471	6.32666e-06	0.000136643	3.84894	hypo	Distal Intergenic
cg00222056	chr6	52535647	+	cg00222056	N_Shore	TMEM14A	TSS1500			1.18678	-3.57451	11.3884	2.85701e-08	2.11242e-06	9.42571	hypo	Promoter (<=1kb)
cg00222174	chr7	55584235	-	cg00222174	OpenSea	VOPP1;VOPP1;VOPP1;VOPP1	Body;Body;Body;Body			1.76424	4.60677	5.73202	6.13715e-05	0.000838333	1.49526	hypo	Intron
cg00222341	chr15	83951913	-	cg00222341	N_Shore	BNC1	Body			-0.545068	-3.93124	-5.47378	9.57186e-05	0.0011995	1.03616	hyper	Promoter (<=1kb)
cg00222452	chr5	124485794	-	cg00222452	OpenSea	LOC101927421	Body			0.678956	2.3382	5.83459	5.15721e-05	0.000730303	1.67512	hypo	Distal Intergenic
cg00222455	chr3	23632628	+	cg00222455	OpenSea	MIR548AC	Body			1.04987	3.14748	4.31766	0.000780293	0.00644013	-1.11846	hypo	Intron
cg00222472	chr1	164545783	+	cg00222472	Island	PBX1	Body			-2.06022	1.99862	-14.7269	1.15812e-09	2.05378e-07	12.6745	hyper	Intron
cg00222646	chr14	90855548	-	cg00222646	OpenSea					1.11516	4.62174	5.06417	0.000197385	0.00214342	0.290228	hypo	Distal Intergenic
cg00222867	chr15	85677925	+	cg00222867	OpenSea	PDE8A;PDE8A;PDE8A	Body;Body;Body			-0.548141	5.22932	-3.72358	0.00243027	0.015878	-2.27089	hyper	Intron
cg00223245	chr3	64307530	+	cg00223245	OpenSea					-0.616844	1.3859	-5.24988	0.000141771	0.00164435	0.63103	hyper	Distal Intergenic
cg00223564	chr15	44956213	-	cg00223564	S_Shore	SPG11;SPG11	TSS1500;TSS1500			1.34905	2.17544	5.27532	0.000135536	0.00158528	0.677391	hypo	Promoter (<=1kb)
cg00223569	chr12	25064560	+	cg00223569	OpenSea	BCAT1;BCAT1;BCAT1	Body;Body;Body			1.31683	1.79979	7.98072	1.87712e-06	5.23439e-05	5.1088	hypo	Intron
cg00223647	chr6	3900395	+	cg00223647	OpenSea					0.856138	4.74463	3.90566	0.00171031	0.0120345	-1.91599	hypo	Distal Intergenic
cg00223681	chr2	177024117	-	cg00223681	N_Shore					-0.82094	-3.05216	-8.52117	8.93007e-07	2.92454e-05	5.87845	hyper	Distal Intergenic
cg00223847	chr20	31427091	-	cg00223847	OpenSea	MAPRE1	Body			0.796264	5.46888	4.49556	0.000558969	0.00493895	-0.777781	hypo	Intron
cg00223867	chr8	86087386	-	cg00223867	N_Shore					-0.504759	1.44485	-3.89257	0.00175395	0.0122758	-1.94149	hyper	Distal promoter
cg00224083	chr4	139773135	+	cg00224083	OpenSea					-0.701533	-2.95343	-6.74251	1.17827e-05	0.000224346	3.20412	hyper	Distal Intergenic
cg00224222	chr8	139699051	-	cg00224222	OpenSea	COL22A1	Body			0.794612	-2.18629	6.19067	2.85141e-05	0.000453989	2.28836	hypo	Intron
cg00224335	chr21	31747827	-	cg00224335	OpenSea	MIR4327	TSS200			0.523827	0.907696	4.69387	0.000387029	0.00367923	-0.401406	hypo	Promoter (<=1kb)
cg00224471	chr5	169918864	-	cg00224471	OpenSea	KCNIP1	Body			-0.689799	2.5022	-3.71007	0.00249465	0.0162094	-2.29724	hyper	Intron
cg00224730	chr6	145315294	-	cg00224730	OpenSea					-0.796242	3.78717	-5.79712	5.49469e-05	0.000767716	1.60957	hyper	Distal Intergenic
cg00224834	chr4	48205502	+	cg00224834	OpenSea	TEC	Body			0.722392	5.559	3.90569	0.00171022	0.012034	-1.91594	hypo	Intron
cg00226489	chr10	17212031	-	cg00226489	OpenSea	TRDMT1	Body			-0.96866	4.12799	-3.84432	0.00192471	0.0132084	-2.03545	hyper	Promoter (<=1kb)
cg00226580	chr5	89000691	+	cg00226580	OpenSea					0.915078	4.04021	3.94926	0.0015729	0.0112552	-1.83117	hypo	Distal Intergenic
cg00226651	chr17	2338521	+	cg00226651	OpenSea	METTL16	Body			-1.37042	0.0405796	-12.5886	8.30434e-09	8.44622e-07	10.6862	hyper	Intron
cg00226815	chr3	47029143	-	cg00226815	OpenSea	NBEAL2	Body			0.839104	-0.36109	9.28817	3.28985e-07	1.34508e-05	6.91138	hypo	Promoter (<=1kb)
cg00227093	chr5	149979838	-	cg00227093	OpenSea	SYNPO	TSS1500			0.90174	1.02852	4.44515	0.00061416	0.00532291	-0.874036	hypo	Promoter (<=1kb)
cg00227342	chr17	40284353	+	cg00227342	OpenSea	RAB5C;RAB5C;RAB5C	5'UTR;5'UTR;5'UTR			-0.610925	-1.45352	-3.3788	0.00475034	0.0268929	-2.94332	hyper	Intron
cg00227665	chr16	87735443	+	cg00227665	N_Shore	LOC100129637	Body			-0.588659	1.45945	-3.70655	0.00251173	0.0162981	-2.30412	hyper	Exon
cg00228272	chr1	77332813	+	cg00228272	N_Shore	ST6GALNAC5	TSS1500			-0.529488	-0.576538	-4.77873	0.00033118	0.00324764	-0.241572	hyper	Promoter (<=1kb)
cg00228640	chr4	17421224	+	cg00228640	OpenSea					0.685683	1.704	6.45211	1.86623e-05	0.000323918	2.72746	hypo	Distal Intergenic
cg00228712	chr5	171291077	-	cg00228712	OpenSea	FBXW11;FBXW11;FBXW11	3'UTR;3'UTR;3'UTR			1.0894	2.07571	11.6068	2.26379e-08	1.78206e-06	9.6638	hypo	3' UTR
cg00228908	chr17	1487573	+	cg00228908	OpenSea	SLC43A2;SLC43A2;SLC43A2	Body;Body;Body			0.967185	4.39709	3.48212	0.00388405	0.0229764	-2.74202	hypo	Intron
cg00229192	chr10	22545524	-	cg00229192	S_Shelf	LOC100130992	Body			1.52157	2.44041	9.1315	4.01385e-07	1.56757e-05	6.70582	hypo	3' UTR
cg00229387	chr6	43445942	+	cg00229387	OpenSea	TJAP1;TJAP1;TJAP1;TJAP1;TJAP1;TJAP1	5'UTR;5'UTR;5'UTR;5'UTR;Body;5'UTR			0.597468	0.0226387	8.90393	5.38295e-07	1.97048e-05	6.40233	hypo	Promoter (<=1kb)
cg00229477	chr10	101697616	+	cg00229477	OpenSea	DNMBP;DNMBP-AS1	Body;Body			0.66081	2.33131	3.00184	0.00990975	0.0475814	-3.67228	hypo	Intron
cg00230074	chr17	72358042	-	cg00230074	S_Shore	BTBD17	TSS200			-0.653845	-1.41425	-8.78427	6.29505e-07	2.22606e-05	6.24039	hyper	Promoter (<=1kb)
cg00230689	chr7	26368063	+	cg00230689	OpenSea	SNX10;SNX10;SNX10	5'UTR;5'UTR;Body			-0.551341	4.08101	-3.7944	0.00211932	0.0142472	-2.13277	hyper	Intron
cg00230725	chr18	7453101	-	cg00230725	OpenSea					0.601123	2.71677	3.52422	0.00357847	0.0215465	-2.65991	hypo	Distal Intergenic
cg00230815	chr6	85304889	+	cg00230815	OpenSea					0.892097	3.131	5.49213	9.27142e-05	0.00116899	1.06908	hypo	Distal Intergenic
cg00231338	chr12	14711607	-	cg00231338	OpenSea	PLBD1	Body			-0.871941	-4.40508	-5.89838	4.63173e-05	0.000670255	1.78627	hyper	Intron
cg00231389	chr16	8806753	+	cg00231389	OpenSea	ABAT;ABAT	5'UTR;TSS200	low-CpG:8714165-8715094		-0.862905	-1.66549	-9.8303	1.68463e-07	8.0656e-06	7.60224	hyper	Promoter (<=1kb)
cg00231504	chr6	100906448	-	cg00231504	Island	SIM1	Body			-0.792365	-3.99978	-8.0402	1.72685e-06	4.89887e-05	5.19527	hyper	Intron
cg00231728	chr4	113442709	+	cg00231728	N_Shore					-0.789507	-4.46268	-7.72668	2.69357e-06	6.95086e-05	4.73443	hyper	Distal Intergenic
cg00231966	chr17	80377299	-	cg00231966	S_Shore	C17orf101;C17orf101;HEXDC	TSS1500;TSS1500;5'UTR			1.05924	-0.761586	6.90196	9.1978e-06	0.000184054	3.4609	hypo	Promoter (<=1kb)
cg00232076	chr4	26753673	-	cg00232076	OpenSea	TBC1D19;TBC1D19	Body;Body			2.1684	4.51413	7.93902	1.99069e-06	5.48454e-05	5.04791	hypo	Intron
cg00232092	chr7	5518887	-	cg00232092	N_Shelf	FBXL18	3'UTR			0.769846	1.7926	4.51956	0.000534513	0.00476515	-0.732027	hypo	3' UTR
cg00232105	chr14	100752338	+	cg00232105	Island					0.914347	2.01148	8.64496	7.56822e-07	2.56794e-05	6.04976	hypo	Distal Intergenic
cg00232107	chr3	65390065	-	cg00232107	OpenSea	MAGI1;MAGI1;MAGI1	Body;Body;Body			-1.34963	2.29483	-9.79155	1.76551e-07	8.3538e-06	7.55389	hyper	Distal promoter
cg00232201	chr9	113763001	-	cg00232201	OpenSea	LPAR1;LPAR1	5'UTR;5'UTR			0.931829	2.70454	4.91063	0.000260401	0.00267764	0.00532175	hypo	Distal promoter
cg00232261	chr3	186355746	-	cg00232261	OpenSea					-0.92487	3.95024	-3.25203	0.00608318	0.032615	-3.18966	hyper	Distal promoter
cg00232265	chr5	1814816	-	cg00232265	OpenSea	NDUFS6	Body			1.23456	4.55799	7.16318	6.17491e-06	0.000134045	3.87411	hypo	Intron
cg00232387	chr19	2717526	-	cg00232387	Island	DIRAS1	Body			-0.801944	1.31003	-8.80094	6.15872e-07	2.18921e-05	6.26304	hyper	Exon
cg00232388	chr17	928957	-	cg00232388	S_Shelf	ABR;ABR;ABR	Body;Body;Body			-0.649263	5.34662	-3.15826	0.00730486	0.03758	-3.37122	hyper	Intron
cg00232402	chr18	77385290	-	cg00232402	N_Shore				chr18:77385208-77385208	-1.09694	-4.22059	-4.67544	0.000400397	0.00378006	-0.436213	hyper	Distal Intergenic
cg00232483	chr16	19849514	+	cg00232483	OpenSea	IQCK	Body			-0.618318	0.786368	-9.27843	3.33053e-07	1.3586e-05	6.89869	hyper	Intron
cg00232535	chr7	5593287	-	cg00232535	N_Shore					-1.0262	3.75874	-5.30616	0.000128358	0.00151762	0.733482	hyper	Distal Intergenic
cg00232772	chr20	1612808	+	cg00232772	OpenSea	SIRPG-AS1;SIRPG;SIRPG;SIRPG	TSS1500;Body;Body;Body			0.522562	1.18772	3.83215	0.00197039	0.0134508	-2.05916	hypo	Intron
cg00232827	chr5	172096764	-	cg00232827	Island	NEURL1B	Body			-0.611733	1.08374	-8.64996	7.51811e-07	2.55392e-05	6.05663	hyper	Intron
cg00232868	chr21	17358642	-	cg00232868	OpenSea					1.56365	2.92414	8.97028	4.93872e-07	1.84229e-05	6.49142	hypo	Distal Intergenic
cg00232996	chr6	32094729	+	cg00232996	N_Shelf	ATF6B;ATF6B	Body;Body			1.68835	4.33667	7.08919	6.90647e-06	0.000146547	3.758	hypo	Promoter (<=1kb)
cg00233028	chr11	44642914	+	cg00233028	OpenSea					-0.793946	-1.3973	-4.81559	0.000309586	0.00307608	-0.172371	hyper	Distal Intergenic
cg00233198	chr13	24844684	-	cg00233198	OpenSea	SPATA13;SPATA13;SPATA13;SPATA13;SPATA13;SPATA13	TSS200;TSS200;TSS200;Body;Body;Body			1.71606	-2.9983	16.8123	2.1373e-10	6.2615e-08	14.3526	hypo	Promoter (<=1kb)
cg00233257	chr6	30063768	+	cg00233257	OpenSea					-0.790401	5.04049	-4.71043	0.000375411	0.00359032	-0.370157	hyper	Distal Intergenic
cg00233307	chr19	39109076	-	cg00233307	N_Shore	MAP4K1;EIF3K;MAP4K1	TSS1500;TSS1500;TSS1500			0.859373	-3.69576	8.71592	6.88857e-07	2.38662e-05	6.14715	hypo	Promoter (<=1kb)
cg00233633	chr7	29153560	+	cg00233633	OpenSea	CPVL;CPVL	Body;Body			1.36453	-3.13205	10.4831	7.80833e-08	4.4789e-06	8.39409	hypo	Intron
cg00234176	chr5	156642893	-	cg00234176	OpenSea	ITK	Body			1.07373	3.04446	5.05291	0.000201414	0.00217866	0.269437	hypo	Intron
cg00234200	chr15	58723769	-	cg00234200	OpenSea	LIPC	TSS1500			0.884736	2.91658	5.41647	0.000105774	0.00129886	0.933078	hypo	Promoter (<=1kb)
cg00234363	chr8	61649271	-	cg00234363	OpenSea	CHD7	5'UTR			0.575987	1.62192	3.6776	0.00265661	0.0170336	-2.3606	hypo	Intron
cg00234384	chr5	54179570	-	cg00234384	Island					-0.743184	-5.36554	-6.66015	1.34086e-05	0.000248841	3.07011	hyper	Distal Intergenic
cg00234446	chr18	74208345	+	cg00234446	Island			high-CpG:72337329-72337364		-0.924308	-5.87105	-4.73774	0.00035703	0.00344896	-0.318675	hyper	Promoter (<=1kb)
cg00234616	chr2	74740572	+	cg00234616	Island	TLX2	TSS1500	high-CpG:74594080-74594095		-0.681981	-2.29883	-7.1957	5.8798e-06	0.000128937	3.9249	hyper	Promoter (<=1kb)
cg00234625	chr5	177811648	+	cg00234625	OpenSea	COL23A1	Body			0.604703	2.5106	6.12167	3.19395e-05	0.00049743	2.1709	hypo	Intron
cg00234726	chr2	216756432	+	cg00234726	OpenSea				chr2:216756224-216756224	2.13841	3.2348	13.7932	2.64837e-09	3.68961e-07	11.8434	hypo	Distal Intergenic
cg00234998	chr11	3254324	+	cg00234998	Island	MRGPRE	TSS1500			0.58308	4.01001	3.16553	0.00720192	0.0371664	-3.35716	hypo	Promoter (<=1kb)
cg00235336	chr4	42117223	+	cg00235336	OpenSea	BEND4;BEND4	3'UTR;3'UTR			-0.597967	4.20788	-3.06813	0.00870889	0.0430573	-3.54501	hyper	3' UTR
cg00235367	chr3	147110322	+	cg00235367	Island	ZIC4;ZIC4;ZIC4;ZIC4;ZIC4	Body;TSS200;TSS200;Body;Body			-0.810451	-5.4299	-6.13119	3.14427e-05	0.000491157	2.18713	hyper	Promoter (<=1kb)
cg00235442	chr7	157408294	+	cg00235442	N_Shore	PTPRN2;PTPRN2;PTPRN2	Body;Body;Body			-1.21558	3.40814	-10.1964	1.0893e-07	5.77718e-06	8.05152	hyper	Intron
cg00235629	chr2	242484617	-	cg00235629	S_Shelf	BOK-AS1	Body			0.682655	1.37796	6.62159	1.42496e-05	0.000261329	3.00705	hypo	Intron
cg00235865	chr2	64069505	+	cg00235865	S_Shore	UGP2;UGP2	5'UTR;Body			-0.924705	-6.24319	-7.28242	5.16329e-06	0.000116145	4.05966	hyper	Promoter (<=1kb)
cg00235934	chr3	193765230	+	cg00235934	OpenSea					-0.637955	-2.12638	-3.59557	0.00311496	0.0193213	-2.52069	hyper	Distal Intergenic
cg00236576	chr17	81039406	+	cg00236576	Island	METRNL	Body		chr17:81038687-81038687	0.57236	-0.901984	7.27053	5.25583e-06	0.000117831	4.04124	hypo	Distal promoter
cg00236832	chr17	38465489	+	cg00236832	OpenSea	RARA;RARA	5'UTR;1stExon			-1.07415	-5.4708	-5.54578	8.44833e-05	0.00108407	1.16506	hyper	Promoter (<=1kb)
cg00236919	chr4	48018263	+	cg00236919	N_Shore	NIPAL1	TSS1500			-0.610421	-2.04782	-7.65694	2.97838e-06	7.5209e-05	4.63021	hyper	Promoter (<=1kb)
cg00237010	chr12	772861	+	cg00237010	OpenSea	NINJ2	TSS200			0.851258	4.5218	3.75068	0.00230612	0.0152309	-2.21802	hypo	Promoter (<=1kb)
cg00237080	chr19	46899291	-	cg00237080	OpenSea					-1.23041	2.27531	-8.1918	1.39872e-06	4.15123e-05	5.41366	hyper	Distal Intergenic
cg00237156	chr9	114557446	-	cg00237156	Island	C9orf84	TSS200			-0.643174	5.85729	-4.57462	0.000482499	0.0043903	-0.627265	hyper	Promoter (<=1kb)
cg00237179	chr18	72759385	+	cg00237179	OpenSea	ZNF407	Body			-0.510311	4.69146	-3.76749	0.00223238	0.0148447	-2.18523	hyper	Intron
cg00237390	chr1	93423079	-	cg00237390	N_Shelf	FAM69A;FAM69A;FAM69A;FAM69A	Body;Body;Body;Body			0.720973	3.07249	2.99337	0.0100746	0.0482009	-3.68851	hypo	Intron
cg00237475	chr15	68118521	-	cg00237475	Island	LBXCOR1	Body			-0.708423	-2.87312	-6.94163	8.65267e-06	0.000175329	3.52426	hyper	Exon
cg00237554	chr9	108081551	+	cg00237554	OpenSea	SLC44A1;SLC44A1	Body;Body			0.66774	3.03767	3.90917	0.00169883	0.0119702	-1.90917	hypo	Intron
cg00237606	chr6	29455256	+	cg00237606	OpenSea	MAS1L	1stExon			0.830253	4.29971	6.21689	2.7316e-05	0.000439114	2.33281	hypo	Promoter (<=1kb)
cg00237714	chr16	28169559	+	cg00237714	OpenSea	XPO6;XPO6	Body;Body		chr16:28169506-28169506	0.897358	1.75503	3.42893	0.00430805	0.0249211	-2.84569	hypo	Intron
cg00237753	chr16	85785218	+	cg00237753	S_Shore	C16orf74	TSS1500			-0.794014	-1.40186	-5.24777	0.0001423	0.00164938	0.627195	hyper	Promoter (<=1kb)
cg00238213	chr7	75896399	+	cg00238213	N_Shore	SRRM3	Body			-0.57083	-2.78556	-5.56204	8.2143e-05	0.00105987	1.19407	hyper	Distal promoter
cg00238353	chr10	129785537	+	cg00238353	OpenSea	PTPRE	5'UTR			-0.581377	2.41876	-3.98061	0.00148112	0.0107305	-1.77023	hyper	Promoter (<=1kb)
cg00238510	chr2	38961590	+	cg00238510	OpenSea	GALM	3'UTR			-1.27473	4.70088	-7.01728	7.70559e-06	0.000159862	3.64446	hyper	3' UTR
cg00238533	chr1	174768656	+	cg00238533	OpenSea	RABGAP1L;RABGAP1L	TSS1500;Body			0.852045	-0.515466	11.6415	2.18235e-08	1.73321e-06	9.70126	hypo	Promoter (<=1kb)
cg00238662	chr6	43235803	+	cg00238662	N_Shore	TTBK1	Body			-0.550664	4.0019	-3.0254	0.00946521	0.0459231	-3.6271	hyper	Intron
cg00239353	chr16	3115133	+	cg00239353	OpenSea	IL32;IL32;IL32;IL32;IL32;IL32;IL32;IL32	TSS1500;TSS200;TSS1500;TSS1500;TSS200;TSS200;TSS200;TSS1500			1.53764	3.84429	5.9149	4.50505e-05	0.000655445	1.81495	hypo	Promoter (<=1kb)
cg00239772	chr19	6268065	+	cg00239772	N_Shelf	MLLT1	Body			0.503649	3.29064	3.23735	0.00626001	0.0333432	-3.21812	hypo	Intron
cg00240178	chr6	74232108	-	cg00240178	N_Shore	EEF1A1	TSS1500			0.990973	3.37732	5.14454	0.00017095	0.00191067	0.438235	hypo	Distal promoter
cg00240195	chr2	157184880	+	cg00240195	N_Shore	NR4A2	Body			-0.865516	-1.05208	-7.01948	7.67977e-06	0.000159447	3.64794	hyper	Promoter (<=1kb)
cg00240880	chr20	43343233	+	cg00240880	OpenSea	WISP2	TSS1500			0.765902	4.45695	5.88825	4.71133e-05	0.000679227	1.76864	hypo	Promoter (<=1kb)
cg00241076	chr16	27120945	+	cg00241076	N_Shore					-0.532079	-1.72352	-6.89555	9.28923e-06	0.000185481	3.45065	hyper	Distal Intergenic
cg00241142	chr15	96155191	-	cg00241142	OpenSea					-0.883868	4.02721	-4.8865	0.000272065	0.0027729	-0.0396958	hyper	Distal Intergenic
cg00241281	chr14	105779794	-	cg00241281	N_Shore	PACS2;PACS2	TSS1500;TSS1500			0.523358	2.19102	7.52435	3.61157e-06	8.76273e-05	4.43033	hypo	Promoter (<=1kb)
cg00241285	chr2	118818727	+	cg00241285	OpenSea					0.766489	4.33665	3.54551	0.00343327	0.0208583	-2.61837	hypo	Distal Intergenic
cg00241558	chr10	60159299	+	cg00241558	OpenSea					0.927287	5.13468	5.56239	8.20931e-05	0.00105935	1.1947	hypo	Distal Intergenic
cg00241626	chr18	77731847	-	cg00241626	OpenSea					1.17842	3.47175	3.27579	0.00580763	0.0314694	-3.14357	hypo	Downstream
cg00241638	chr8	144097644	+	cg00241638	N_Shore	LOC100133669	Body			2.78631	-1.52358	26.2298	6.51657e-13	1.48036e-09	19.8038	hypo	Distal promoter
cg00241967	chr6	4609631	-	cg00241967	OpenSea	KU-MEL-3	TSS1500			0.581787	4.3566	3.32087	0.00531855	0.0293847	-3.05599	hypo	Distal Intergenic
cg00242096	chr1	236074111	+	cg00242096	OpenSea					2.02488	4.42519	11.7592	1.92864e-08	1.57931e-06	9.82755	hypo	Distal Intergenic
cg00242263	chr4	80132081	+	cg00242263	OpenSea	LINC01088	Body			1.00862	1.42637	12.1894	1.2383e-08	1.14073e-06	10.2796	hypo	Intron
cg00242423	chr2	65782280	+	cg00242423	OpenSea					0.613833	0.747879	7.91197	2.06824e-06	5.64817e-05	5.00829	hypo	Intron
cg00242443	chr15	74887909	-	cg00242443	OpenSea	ARID3B;ARID3B	Body;Body			-0.674957	5.44307	-3.21833	0.00649673	0.0343194	-3.25498	hyper	Intron
cg00242472	chr6	52046244	-	cg00242472	OpenSea					0.746845	0.953128	6.2288	2.67891e-05	0.000432437	2.35298	hypo	Distal Intergenic
cg00242949	chr6	88106888	+	cg00242949	OpenSea	LINC01590	Body			-0.743239	-1.20105	-5.02148	0.000213127	0.0022794	0.211285	hyper	Intron
cg00242965	chr11	68658969	+	cg00242965	OpenSea	MRPL21;MRPL21	Body;Body			0.819403	0.611024	6.83297	1.02338e-05	0.000200415	3.35024	hypo	Intron
cg00243184	chr22	42840270	-	cg00243184	OpenSea				chr22:42839941-42839941	-0.600797	-5.18076	-5.80939	5.38167e-05	0.000755317	1.63106	hyper	Distal Intergenic
cg00243364	chr8	79527876	-	cg00243364	OpenSea					0.863266	0.807833	8.21724	1.35048e-06	4.03959e-05	5.45003	hypo	Distal Intergenic
cg00243551	chr3	25346615	+	cg00243551	OpenSea	RARB	Body			0.667557	2.92808	5.29882	0.00013003	0.00153355	0.720137	hypo	Intron
cg00243574	chr12	54410727	-	cg00243574	N_Shore	HOXC4;HOXC5;HOXC4;HOXC6;HOXC6	5'UTR;Body;1stExon;1stExon;5'UTR	low-CpG:52696910-52697193		-0.638563	-4.57183	-5.77771	5.67849e-05	0.000788127	1.57555	hyper	Promoter (<=1kb)
cg00244001	chr10	126336805	-	cg00244001	OpenSea	FAM53B	Body			0.595284	-1.70582	2.9717	0.0105089	0.0498062	-3.72999	hypo	Intron
cg00244312	chr2	131622518	+	cg00244312	OpenSea					1.21026	-0.705418	9.03993	4.51403e-07	1.7178e-05	6.5844	hypo	Intron
cg00244745	chr13	100636276	-	cg00244745	N_Shore	ZIC2	Body			-0.642902	-3.57854	-5.89824	4.63282e-05	0.000670367	1.78602	hyper	Distal promoter
cg00244747	chr12	58016626	+	cg00244747	S_Shore	SLC26A10	Body			-0.962136	1.89507	-11.2458	3.33232e-08	2.37703e-06	9.26811	hyper	Distal promoter
cg00244776	chr6	30883192	+	cg00244776	S_Shore	VARS2;VARS2;VARS2	Body;5'UTR;Body			0.776499	1.03207	9.91209	1.52661e-07	7.47622e-06	7.70379	hypo	Promoter (<=1kb)
cg00244882	chr10	7708290	-	cg00244882	OpenSea	ITIH5;ITIH5	Body;Body			-0.83116	-4.64019	-6.21346	2.74697e-05	0.000441052	2.327	hyper	Promoter (<=1kb)
cg00245050	chr1	220661023	-	cg00245050	OpenSea					-1.05164	-2.80149	-6.77609	1.11807e-05	0.000215228	3.25849	hyper	Distal Intergenic
cg00245454	chr4	159746160	-	cg00245454	OpenSea	FNIP2	Body		chr4:159746098-159746098	1.25396	3.11373	7.54034	3.52814e-06	8.60115e-05	4.45457	hypo	Intron
cg00245833	chr2	64251309	+	cg00245833	OpenSea					0.945861	2.59397	5.03593	0.000207658	0.0022332	0.238026	hypo	Distal Intergenic
cg00245850	chr8	143925513	+	cg00245850	OpenSea	GML	Body			1.2667	-2.53169	7.88417	2.15128e-06	5.82177e-05	4.96749	hypo	Intron
cg00245890	chr3	58574042	+	cg00245890	S_Shore					-0.72616	1.5999	-8.13402	1.51523e-06	4.41881e-05	5.33076	hyper	Distal promoter
cg00246003	chr7	69154040	+	cg00246003	OpenSea	AUTS2;AUTS2;AUTS2	Body;Body;Body			0.798114	5.83037	3.39423	0.00460952	0.0262684	-2.91328	hypo	Intron
cg00246208	chr16	87758888	-	cg00246208	OpenSea	KLHDC4;KLHDC4;KLHDC4	Body;Body;Body		chr16:87758673-87758673	0.958997	2.85638	5.86298	4.91604e-05	0.000702933	1.72465	hypo	Intron
cg00246332	chr12	79809932	+	cg00246332	OpenSea	SYT1;SYT1;SYT1;SYT1	Body;Body;Body;Body			0.987034	3.90548	6.00197	3.89479e-05	0.000583602	1.96556	hypo	Intron
cg00246409	chr5	43874085	-	cg00246409	OpenSea					0.632251	0.107904	5.88039	4.77397e-05	0.000686251	1.75498	hypo	Distal Intergenic
cg00246451	chr1	155949012	+	cg00246451	S_Shore	ARHGEF2;ARHGEF2;ARHGEF2	TSS1500;TSS1500;TSS1500			0.82568	-3.47254	4.20979	0.000956793	0.00757419	-1.32626	hypo	Promoter (<=1kb)
cg00246969	chr13	99159656	+	cg00246969	OpenSea	STK24;STK24	Body;Body			0.741815	4.39886	3.44961	0.00413792	0.0241547	-2.80539	hypo	Intron
cg00247196	chr10	47124934	-	cg00247196	OpenSea	LINC00842	Body			0.615167	3.88937	5.09389	0.000187146	0.00205567	0.345045	hypo	Intron
cg00247557	chr18	5197071	-	cg00247557	Island	LOC642597;LOC642597	1stExon;5'UTR			-0.64642	-4.29604	-5.52161	8.80924e-05	0.0011222	1.12187	hyper	Promoter (<=1kb)
cg00247571	chr13	50707065	-	cg00247571	N_Shore					-1.07411	-3.72045	-9.17643	3.79034e-07	1.50032e-05	6.76504	hyper	Intron
cg00247629	chr4	995263	-	cg00247629	N_Shore	IDUA	Body			-0.636861	3.35317	-6.39821	2.03511e-05	0.000347186	2.6377	hyper	Exon
cg00248242	chr2	240867059	-	cg00248242	N_Shore				chr2:240866823-240866823	2.05743	4.72754	9.99354	1.38484e-07	6.94024e-06	7.80425	hypo	Distal Intergenic
cg00248638	chr11	14521711	+	cg00248638	OpenSea	COPB1;COPB1;COPB1	TSS1500;TSS1500;TSS1500			0.864829	-5.497	5.7349	6.10707e-05	0.000835127	1.50034	hypo	Promoter (<=1kb)
cg00248903	chr19	3834516	-	cg00248903	Island	ZFR2	Body			-0.580198	3.82108	-4.32398	0.000771059	0.00637897	-1.10631	hyper	Intron
cg00248914	chr10	52107117	+	cg00248914	OpenSea	SGMS1	5'UTR			0.639687	4.5151	3.75857	0.00227123	0.0150494	-2.20264	hypo	Intron
cg00249251	chr7	22005752	+	cg00249251	OpenSea					0.609962	5.63329	3.73492	0.00237753	0.0156077	-2.24877	hypo	Distal Intergenic
cg00249268	chr18	45458594	+	cg00249268	S_Shore	SMAD2;SMAD2	TSS1500;TSS1500			-0.743424	1.18679	-7.48009	3.85346e-06	9.22554e-05	4.3631	hyper	Distal promoter
cg00249357	chr15	73900218	-	cg00249357	OpenSea	NPTN;NPTN;NPTN;NPTN	Body;Body;Body;Body			-0.593744	2.80792	-4.93204	0.000250484	0.0025936	0.0452251	hyper	Intron
cg00249383	chr16	2287763	+	cg00249383	Island	DNASE1L2	Body			-0.640132	-1.08506	-6.41083	1.99419e-05	0.000341557	2.65875	hyper	Distal promoter
cg00249522	chr1	169878814	-	cg00249522	OpenSea					0.587142	4.01339	3.26446	0.00593743	0.0320064	-3.16555	hypo	Distal Intergenic
cg00249621	chr8	98290359	-	cg00249621	Island	TSPYL5	TSS200			-0.654547	-3.08571	-7.14136	6.38173e-06	0.000137582	3.83995	hyper	Promoter (<=1kb)
cg00250092	chr20	33461847	+	cg00250092	S_Shore	GGT7;ACSS2	TSS1500;TSS1500			-0.646539	-3.82709	-3.28374	0.00571825	0.0310898	-3.12814	hyper	Promoter (<=1kb)
cg00250123	chr4	69048335	+	cg00250123	Island	LOC100130017	Body			0.694548	2.22392	6.77327	1.12299e-05	0.000215929	3.25394	hypo	Promoter (<=1kb)
cg00250483	chr1	163172914	-	cg00250483	OpenSea	RGS5	TSS200			-0.789341	1.30701	-8.94839	5.08079e-07	1.88386e-05	6.46209	hyper	Promoter (<=1kb)
cg00250525	chr8	37719489	+	cg00250525	OpenSea	RAB11FIP1;RAB11FIP1;RAB11FIP1	3'UTR;3'UTR;3'UTR			-0.608415	4.39509	-3.20718	0.00663971	0.0348967	-3.27658	hyper	3' UTR
cg00250572	chr9	111929883	-	cg00250572	S_Shore	FRRS1L	TSS1500			-0.901386	3.51516	-4.78414	0.000327917	0.00322185	-0.231412	hyper	Promoter (<=1kb)
cg00250581	chr2	150716867	-	cg00250581	OpenSea					0.707594	3.49331	3.74414	0.00233547	0.0153862	-2.23077	hypo	Distal Intergenic
cg00251405	chr1	33219246	-	cg00251405	N_Shore	KIAA1522	Body			0.881627	-1.58487	10.7544	5.73581e-08	3.55217e-06	8.71108	hypo	Promoter (<=1kb)
cg00251443	chr22	42052796	+	cg00251443	OpenSea	XRCC6;XRCC6;XRCC6;XRCC6	Body;Body;Body;Body			-1.42588	3.59112	-5.41637	0.000105792	0.00129902	0.932901	hyper	Intron
cg00251519	chr2	97481232	-	cg00251519	N_Shore	CNNM3;CNNM3	TSS1500;TSS1500			0.538527	-4.77497	3.8043	0.00207919	0.0140359	-2.11346	hypo	Promoter (<=1kb)
cg00251610	chr5	158527817	+	cg00251610	Island	EBF1	TSS1500			-0.667821	-5.17652	-6.73034	1.20092e-05	0.00022774	3.18437	hyper	Distal promoter
cg00251618	chr16	2835624	+	cg00251618	Island	PRSS33	Body			0.729324	-3.40967	7.61038	3.18614e-06	7.93633e-05	4.56029	hypo	Distal promoter
cg00251635	chr3	54101306	+	cg00251635	OpenSea					-0.986307	-4.42485	-5.18631	0.000158694	0.00179945	0.514851	hyper	Distal Intergenic
cg00252058	chr1	32001306	+	cg00252058	OpenSea					0.532626	3.13048	3.5211	0.00360025	0.0216494	-2.666	hypo	Distal Intergenic
cg00252069	chr10	97575640	+	cg00252069	OpenSea	ENTPD1;ENTPD1-AS1;ENTPD1;ENTPD1;ENTPD1;ENTPD1;ENTPD1;ENTPD1	Body;Body;5'UTR;Body;5'UTR;5'UTR;Body;Body			1.14417	2.51361	9.72187	1.92151e-07	8.9191e-06	7.46655	hypo	Intron
cg00252282	chr12	5542736	-	cg00252282	Island	NTF3	Body			-0.758533	-5.3514	-4.7487	0.000349919	0.00339416	-0.29804	hyper	Distal promoter
cg00252442	chr1	201451260	-	cg00252442	S_Shore					-0.596718	-4.51916	-7.21301	5.7288e-06	0.000126217	3.95188	hyper	Downstream
cg00252594	chr14	102974737	+	cg00252594	Island	ANKRD9	5'UTR			-0.902777	4.46488	-4.88538	0.000272618	0.0027775	-0.0417826	hyper	Promoter (<=1kb)
cg00252615	chr5	160976283	+	cg00252615	S_Shore	GABRB2;GABRB2	TSS1500;TSS1500			-0.580004	-3.41265	-4.90694	0.000262149	0.00269205	-0.00155276	hyper	Distal promoter
cg00252781	chr1	179334658	+	cg00252781	N_Shore	C1orf125;C1orf125	TSS1500;TSS200			1.30646	-2.122	13.5222	3.39836e-09	4.40483e-07	11.5917	hypo	Promoter (<=1kb)
cg00252813	chr12	6642229	+	cg00252813	N_Shore	GAPDH	TSS1500			-0.972457	-2.5435	-3.70291	0.00252947	0.0163884	-2.31121	hyper	Distal promoter
cg00252814	chr7	150647757	-	cg00252814	N_Shore	KCNH2;KCNH2;KCNH2	Body;Body;Body			0.599426	3.84283	3.50924	0.00368429	0.0220492	-2.68913	hypo	Intron
cg00253045	chr1	12555729	+	cg00253045	OpenSea	VPS13D;VPS13D	Body;Body			-1.06068	4.40544	-5.17831	0.000160969	0.00182053	0.500191	hyper	Intron
cg00253058	chr10	5241574	-	cg00253058	OpenSea	AKR1C4	Body			-0.707993	3.94403	-4.1097	0.00115728	0.00882135	-1.51978	hyper	Distal promoter
cg00253228	chr8	145025610	-	cg00253228	S_Shore	PLEC1;PLEC1;PLEC1;PLEC1	Body;Body;Body;TSS1500			-1.08376	-0.860487	-8.18956	1.40306e-06	4.16122e-05	5.41045	hyper	Promoter (<=1kb)
cg00253681	chr12	14996583	+	cg00253681	OpenSea	ART4	TSS200			-0.81861	3.56379	-3.10639	0.00808277	0.0406344	-3.47133	hyper	Promoter (<=1kb)
cg00253705	chr1	162635313	-	cg00253705	OpenSea	DDR2;DDR2	5'UTR;5'UTR			-0.530111	4.58124	-3.77873	0.00218442	0.0145914	-2.16331	hyper	Intron
cg00253735	chr1	150779776	-	cg00253735	OpenSea	CTSK	5'UTR			-1.03411	-2.49684	-5.15382	0.000168142	0.00188582	0.455288	hyper	Distal promoter
cg00253851	chr16	8223276	-	cg00253851	OpenSea					-0.881502	-5.353	-6.27792	2.47268e-05	0.000405274	2.43595	hyper	Distal Intergenic
cg00254133	chr20	61340542	+	cg00254133	Island	NTSR1;NTSR1	5'UTR;1stExon			-1.07214	-5.46013	-8.71001	6.94262e-07	2.40184e-05	6.13906	hyper	Promoter (<=1kb)
cg00254258	chr1	3105189	+	cg00254258	Island	PRDM16;PRDM16	Body;Body			0.89687	1.84011	5.97651	4.0637e-05	0.00060357	1.92163	hypo	Intron
cg00254470	chr8	129006087	-	cg00254470	OpenSea	PVT1	Body	low-CpG:129074526-129075407		1.69296	1.75978	12.8158	6.6473e-09	7.20873e-07	10.9123	hypo	Intron
cg00254681	chr6	32118457	-	cg00254681	Island	PRRT1	Body			-2.3608	-3.50098	-26.4364	5.87701e-13	1.41275e-09	19.8953	hyper	Distal promoter
cg00254886	chr5	134824841	+	cg00254886	N_Shore					-0.673059	-4.24165	-7.4975	3.75634e-06	9.04109e-05	4.38957	hyper	Distal Intergenic
cg00255368	chr1	217310887	-	cg00255368	Island	ESRRG	5'UTR			-0.550387	-4.15463	-7.0269	7.59321e-06	0.00015802	3.6597	hyper	Promoter (<=1kb)
cg00255573	chr14	66313911	-	cg00255573	OpenSea					1.32648	-2.93777	7.18633	5.9633e-06	0.000130388	3.91027	hypo	Distal Intergenic
cg00255726	chr8	21769114	+	cg00255726	N_Shore	DOK2	Body			1.60174	-3.84347	9.23441	3.52124e-07	1.41816e-05	6.84115	hypo	Distal promoter
cg00255799	chr16	83841040	+	cg00255799	N_Shore	HSBP1	TSS1500			0.781784	2.72029	5.61991	7.43488e-05	0.000977176	1.29704	hypo	Promoter (<=1kb)
cg00256046	chr1	217306763	-	cg00256046	N_Shore	ESRRG	5'UTR			-0.703795	2.44721	-6.21922	2.7212e-05	0.000437857	2.33676	hyper	Intron
cg00256393	chr14	55625397	-	cg00256393	OpenSea	DLGAP5;DLGAP5	Body;Body			1.36913	5.6169	8.16225	1.45705e-06	4.28391e-05	5.37133	hypo	Exon
cg00256463	chr10	121155987	-	cg00256463	OpenSea	GRK5	Body			-0.851015	2.35227	-10.1275	1.18124e-07	6.14261e-06	7.96807	hyper	Intron
cg00256873	chr4	6037615	-	cg00256873	OpenSea	JAKMIP1	Body			-0.665299	4.4554	-3.43856	0.00422798	0.0245602	-2.82693	hyper	Intron
cg00257029	chr6	106279548	+	cg00257029	OpenSea					1.13696	2.44622	8.27919	1.24022e-06	3.77674e-05	5.53827	hypo	Distal Intergenic
cg00257047	chr2	88849457	+	cg00257047	Island					-0.610808	-4.1875	-3.49422	0.0037936	0.0225559	-2.71842	hyper	Distal Intergenic
cg00257296	chr12	120799373	-	cg00257296	Island	MSI1	Body			-0.86355	-4.46157	-7.72519	2.69933e-06	6.96229e-05	4.73221	hyper	Intron
cg00257455	chr1	65530538	-	cg00257455	N_Shore					1.35379	-3.26293	12.4209	9.80846e-09	9.58655e-07	10.5169	hypo	Distal Intergenic
cg00257775	chr6	37904681	+	cg00257775	OpenSea	ZFAND3	Body			2.23198	-0.360119	16.0599	3.84272e-10	9.46479e-08	13.7734	hypo	Intron
cg00257800	chr2	57938135	-	cg00257800	OpenSea					0.711857	3.87746	3.92795	0.00163859	0.0116327	-1.87261	hypo	Distal Intergenic
cg00257893	chr6	138820840	-	cg00257893	OpenSea	NHSL1;NHSL1	TSS1500;Body			-0.855997	-3.35658	-4.44872	0.000610072	0.00529556	-0.867211	hyper	Promoter (<=1kb)
cg00257954	chr1	78841416	+	cg00257954	OpenSea					-0.501657	3.98792	-4.40479	0.000662392	0.00565248	-0.951268	hyper	Distal Intergenic
cg00258006	chr22	27047193	-	cg00258006	OpenSea					1.61323	5.01289	5.16949	0.000163515	0.00184374	0.484025	hypo	Distal Intergenic
cg00258597	chr8	23567607	+	cg00258597	Island					-0.831054	-3.58515	-7.75139	2.59968e-06	6.76068e-05	4.77121	hyper	Distal Intergenic
cg00258809	chr3	72704324	-	cg00258809	Island					-0.989984	-2.17311	-7.89438	2.12038e-06	5.75685e-05	4.98248	hyper	Distal Intergenic
cg00259111	chr20	22542761	+	cg00259111	OpenSea	LINC00261	Body			-0.917339	-1.63273	-7.83612	2.30328e-06	6.14651e-05	4.89672	hyper	Exon
cg00259549	chr8	689968	+	cg00259549	S_Shore					-0.816374	2.89434	-4.27762	0.00084153	0.0068415	-1.19549	hyper	Distal promoter
cg00259581	chr1	42785618	-	cg00259581	OpenSea	FOXJ3;FOXJ3;FOXJ3;FOXJ3	5'UTR;5'UTR;5'UTR;5'UTR			-0.878712	-5.82481	-4.77865	0.000331225	0.00324797	-0.241711	hyper	Intron
cg00259588	chr9	101559271	+	cg00259588	S_Shore	ANKS6	TSS1500			-1.38414	-4.92489	-7.38415	4.43874e-06	0.00010305	4.21647	hyper	Promoter (<=1kb)
cg00259834	chr3	16553499	+	cg00259834	N_Shore	RFTN1	5'UTR			0.865317	-3.74633	5.44841	0.00010004	0.00124266	0.99059	hypo	Distal promoter
cg00260489	chr1	154844136	+	cg00260489	OpenSea	KCNN3;KCNN3	TSS1500;TSS1500			1.94289	-4.18364	11.4677	2.62428e-08	1.98278e-06	9.51267	hypo	Distal promoter
cg00260664	chr7	37105350	+	cg00260664	OpenSea	ELMO1;ELMO1;ELMO1	Body;Body;Body			1.43471	4.15061	4.33046	0.000761698	0.00631839	-1.09385	hypo	Intron
cg00260680	chr21	38641729	+	cg00260680	S_Shore					-0.758597	6.30024	-3.2901	0.00564767	0.0307934	-3.11578	hyper	Distal promoter
cg00260715	chr4	104120051	-	cg00260715	S_Shore	CENPE;CENPE	TSS1500;TSS1500			1.17162	-4.03071	7.35165	4.65777e-06	0.000107035	4.16652	hypo	Promoter (<=1kb)
cg00260802	chr20	21372203	+	cg00260802	Island					-2.06792	-3.68153	-16.9389	1.94109e-10	5.88454e-08	14.4473	hyper	Distal Intergenic
cg00260803	chr16	2107101	-	cg00260803	S_Shore	TSC2;TSC2;TSC2	Body;Body;Body			-0.502311	5.56323	-3.62919	0.00291816	0.0183487	-2.45509	hyper	Exon
cg00260810	chr3	183894469	+	cg00260810	S_Shore	AP2M1;AP2M1	5'UTR;5'UTR			0.948245	3.17379	5.50356	9.08923e-05	0.00115005	1.08956	hypo	Promoter (<=1kb)
cg00261337	chr15	102198820	-	cg00261337	OpenSea	TARSL2	Body			0.717545	5.68681	3.19162	0.00684439	0.0357332	-3.3067	hypo	Intron
cg00261592	chr5	149659812	-	cg00261592	OpenSea	CAMK2A;CAMK2A	Body;Body			-0.837795	-2.74732	-6.3748	2.11337e-05	0.000357644	2.5986	hyper	Intron
cg00262054	chr17	27491416	+	cg00262054	N_Shore	MYO18A;MYO18A	Body;Body			-0.836786	-0.21786	-11.2214	3.42205e-08	2.42164e-06	9.24089	hyper	Intron
cg00262132	chr4	113430381	+	cg00262132	N_Shore					-0.834133	-2.80956	-5.40344	0.00010821	0.00132346	0.909587	hyper	Distal Intergenic
cg00262195	chr19	36561453	-	cg00262195	OpenSea	WDR62;WDR62	Body;Body			0.947784	5.33289	6.0284	3.72723e-05	0.000563745	2.01107	hypo	Intron
cg00262263	chr6	170184901	+	cg00262263	OpenSea					-0.757237	5.23556	-3.61132	0.00302118	0.0188596	-2.48997	hyper	Distal Intergenic
cg00262563	chr9	38016509	+	cg00262563	OpenSea	SHB	Body			1.40014	3.77214	5.78875	5.57315e-05	0.000776394	1.59491	hypo	Intron
cg00262621	chr1	1566374	-	cg00262621	Island	MMP23B	TSS1500			-0.738685	-2.61231	-8.21982	1.34568e-06	4.02936e-05	5.45372	hyper	Distal promoter
cg00263240	chr2	242711599	+	cg00263240	S_Shore				chr2:242711564-242711564	-0.691712	1.96754	-5.3111	0.000127247	0.00150721	0.742443	hyper	Distal Intergenic
cg00263619	chr12	94727462	+	cg00263619	OpenSea	CCDC41;CCDC41	Body;Body			2.34791	4.63104	11.5451	2.41678e-08	1.86777e-06	9.59693	hypo	Intron
cg00263899	chr14	61906190	+	cg00263899	OpenSea	PRKCH	Body			0.667315	-2.24994	7.59813	3.24335e-06	8.05323e-05	4.54184	hypo	Intron
cg00264110	chr15	70772760	+	cg00264110	OpenSea				chr15:70772674-70772674	-0.726817	-5.68252	-4.7913	0.000323646	0.00318858	-0.217956	hyper	Distal Intergenic
cg00264291	chr4	54298874	+	cg00264291	OpenSea	FIP1L1;FIP1L1;FIP1L1	Body;Body;Body			1.28033	5.95579	8.35625	1.11624e-06	3.47772e-05	5.64738	hypo	Intron
cg00264419	chr8	22922124	-	cg00264419	N_Shelf	TNFRSF10B;TNFRSF10B;TNFRSF10B	Body;Body;Body			0.633737	4.41815	3.90744	0.0017045	0.0120023	-1.91254	hypo	Intron
cg00264650	chr9	22030259	+	cg00264650	OpenSea	CDKN2B-AS1;CDKN2B-AS1;CDKN2B-AS1;CDKN2B-AS1;CDKN2B-AS1;CDKN2B-AS1;CDKN2B-AS1;CDKN2B-AS1;CDKN2B-AS1;CDKN2B-AS1;CDKN2B-AS1;CDKN2B-AS1;CDKN2B-AS1;CDKN2B-AS1	Body;Body;Body;Body;Body;Body;Body;Body;Body;Body;Body;Body;Body;Body			-1.89281	-3.52462	-9.17331	3.80541e-07	1.50522e-05	6.76094	hyper	Intron
cg00264754	chr11	40136810	-	cg00264754	OpenSea	LRRC4C	Body			0.520469	3.785	3.13563	0.00763454	0.0388786	-3.41492	hypo	Exon
cg00264873	chr18	72917924	-	cg00264873	N_Shore	ZADH2;ZADH2	Body;TSS1500			-1.26052	-0.603013	-10.9778	4.46976e-08	2.9507e-06	8.96706	hyper	Promoter (<=1kb)
cg00264994	chr17	47991806	+	cg00264994	S_Shelf					-0.885477	2.73397	-6.87354	9.61056e-06	0.000190548	3.41539	hyper	Distal Intergenic
cg00265076	chr19	35815390	-	cg00265076	OpenSea					0.91293	3.4323	4.64773	0.000421412	0.00393817	-0.488632	hypo	Intron
cg00265360	chr17	1101278	-	cg00265360	OpenSea					-0.731339	-3.91343	-8.25997	1.27337e-06	3.85822e-05	5.51094	hyper	Distal Intergenic
cg00265412	chr5	16741057	+	cg00265412	OpenSea	MYO10	Body			0.58624	2.4497	4.29516	0.000814113	0.00666597	-1.16172	hypo	Distal promoter
cg00265512	chr15	89147917	-	cg00265512	Island	LINC01586;LINC01586	TSS200;Body			-0.512519	-3.93573	-6.63008	1.40597e-05	0.000258474	3.02096	hyper	Distal Intergenic
cg00265801	chr19	47834063	-	cg00265801	OpenSea	C5AR2	TSS1500		chr19:47833817-47833817	-0.935655	-4.68531	-3.64874	0.0028095	0.0178038	-2.41692	hyper	Distal promoter
cg00265826	chr6	82323837	-	cg00265826	OpenSea					-0.803285	-3.52074	-4.49032	0.000564459	0.00497591	-0.787777	hyper	Distal Intergenic
cg00265891	chr3	171471619	-	cg00265891	OpenSea	PLD1;PLD1	5'UTR;5'UTR			1.05221	2.37469	9.34196	3.07447e-07	1.27661e-05	6.98133	hypo	Intron
cg00266433	chr5	59481426	-	cg00266433	OpenSea	PDE4D	5'UTR			0.768173	3.22673	5.00938	0.00021782	0.00231916	0.188878	hypo	5' UTR
cg00266535	chr1	27695876	-	cg00266535	S_Shelf	FCN3;FCN3	Body;Body			0.885796	-1.68889	7.82129	2.35243e-06	6.24832e-05	4.87482	hypo	Distal promoter
cg00266764	chr5	17444953	+	cg00266764	OpenSea					1.05591	3.01113	3.93291	0.00162306	0.0115448	-1.86297	hypo	Distal Intergenic
cg00267286	chr10	16564187	-	cg00267286	S_Shore	C1QL3	TSS200			-1.42589	0.78803	-11.3837	2.87145e-08	2.11986e-06	9.42055	hyper	Promoter (<=1kb)
cg00267360	chr8	101119691	+	cg00267360	S_Shore	RGS22	TSS1500			0.560195	6.05644	3.00574	0.00983481	0.0472997	-3.66481	hypo	Distal promoter
cg00267652	chr1	211739788	-	cg00267652	OpenSea					0.62997	4.85892	5.32396	0.000124399	0.00148086	0.765787	hypo	Distal Intergenic
cg00267839	chr8	1337571	+	cg00267839	N_Shelf					-0.609873	2.47965	-5.2524	0.00014114	0.00163824	0.635629	hyper	Distal Intergenic
cg00268004	chr9	139268214	+	cg00268004	S_Shelf	CARD9;CARD9	TSS200;TSS200			-0.757228	-1.62428	-4.80376	0.000316356	0.00313067	-0.194574	hyper	Promoter (<=1kb)
cg00268149	chr4	184017790	+	cg00268149	N_Shore					-0.73932	5.08142	-5.86054	4.93628e-05	0.000705352	1.7204	hyper	Distal promoter
cg00268185	chr3	123602768	+	cg00268185	Island	MYLK;MYLK;MYLK;MYLK	5'UTR;5'UTR;5'UTR;5'UTR			0.594052	-3.84675	3.2077	0.00663301	0.0348713	-3.27558	hypo	Promoter (<=1kb)
cg00268322	chr3	126237562	-	cg00268322	OpenSea	UROC1;UROC1	TSS1500;TSS1500			1.23279	2.94781	5.67823	6.7273e-05	0.000902525	1.40037	hypo	Promoter (<=1kb)
cg00268685	chr15	40761721	+	cg00268685	N_Shore	CHST14	TSS1500			-0.54125	5.57196	-3.36607	0.00486968	0.027417	-2.96808	hyper	Distal promoter
cg00269406	chr11	128548468	+	cg00269406	OpenSea					0.631698	1.39699	5.74264	6.02716e-05	0.0008264	1.51395	hypo	Distal Intergenic
cg00270778	chr2	127977559	+	cg00270778	Island					-0.527019	-4.86057	-5.44524	0.000100594	0.00124803	0.984884	hyper	Promoter (<=1kb)
cg00270789	chr16	46919075	+	cg00270789	S_Shore	GPT2;GPT2	Body;TSS200			-1.16854	-1.91382	-10.0977	1.22371e-07	6.30696e-06	7.93169	hyper	Promoter (<=1kb)
cg00270878	chr11	64334217	-	cg00270878	N_Shore	SLC22A11	Body			-0.517937	1.81664	-3.21667	0.00651787	0.0344086	-3.2582	hyper	Intron
cg00271043	chr1	91188999	+	cg00271043	N_Shore					-0.608818	-4.45312	-4.73384	0.000359599	0.00346847	-0.326029	hyper	Distal Intergenic
cg00271126	chr18	24091447	-	cg00271126	OpenSea	KCTD1;KCTD1;KCTD1;KCTD1;KCTD1	Body;Body;5'UTR;5'UTR;5'UTR			0.51589	-0.19278	5.87275	4.8358e-05	0.00069346	1.74167	hypo	Intron
cg00271210	chr6	167070053	+	cg00271210	OpenSea	RPS6KA2	Body			-1.36926	-0.793174	-11.7037	2.0442e-08	1.64912e-06	9.7681	hyper	Intron
cg00271522	chr7	1264195	-	cg00271522	Island					-0.884131	-4.29735	-9.50078	2.52162e-07	1.09728e-05	7.18606	hyper	Distal Intergenic
cg00272009	chr3	122398855	+	cg00272009	N_Shore	PARP14	TSS1500			1.05178	2.18259	6.06655	3.49862e-05	0.000535221	2.07658	hypo	Promoter (<=1kb)
cg00272070	chr2	102983575	+	cg00272070	OpenSea	IL18R1;IL18R1	5'UTR;Body			1.68085	3.72382	5.01584	0.000215302	0.00229743	0.200838	hypo	Intron
cg00272343	chr10	3584776	-	cg00272343	OpenSea	LOC105376360	Body			0.991284	2.89539	6.72842	1.20453e-05	0.000228292	3.18126	hypo	Intron
cg00272500	chr1	174946178	+	cg00272500	OpenSea	RABGAP1L;RABGAP1L	Body;Body			0.919197	3.53448	6.51874	1.67764e-05	0.000297638	2.83786	hypo	Intron
cg00272709	chr1	203734167	-	cg00272709	OpenSea	LAX1;LAX1	TSS200;TSS200			-1.37199	-3.33714	-9.4862	2.56765e-07	1.11175e-05	7.16738	hyper	Promoter (<=1kb)
cg00272971	chr10	102419564	-	cg00272971	Island					-0.78845	-3.4791	-6.90564	9.14573e-06	0.000183218	3.46679	hyper	Distal Intergenic
cg00273257	chr1	89665022	-	cg00273257	OpenSea	GBP4	TSS1500			1.4165	-1.55486	6.42251	1.95706e-05	0.000336596	2.67822	hypo	Promoter (<=1kb)
cg00273658	chr6	53791988	+	cg00273658	OpenSea					1.85559	-0.852991	12.7696	6.95308e-09	7.43781e-07	10.8667	hypo	Distal Intergenic
cg00274125	chr16	56679419	-	cg00274125	S_Shore					-1.15267	2.97747	-12.2923	1.11594e-08	1.05617e-06	10.3856	hyper	Distal promoter
cg00274203	chr12	56661537	-	cg00274203	S_Shore	COQ10A;COQ10A	Body;Body			0.594775	2.61868	5.61394	7.51161e-05	0.00098518	1.28643	hypo	Promoter (<=1kb)
cg00274428	chr1	236066569	+	cg00274428	OpenSea					0.773511	1.50728	6.31127	2.34226e-05	0.000387971	2.49208	hypo	Distal Intergenic
cg00274965	chr21	34405681	+	cg00274965	Island					-1.56891	-1.97211	-6.04255	3.64066e-05	0.000552979	2.03539	hyper	Distal Intergenic
cg00275103	chr16	87102642	+	cg00275103	OpenSea					-2.0188	1.8077	-7.14905	6.30801e-06	0.000136345	3.852	hyper	Distal Intergenic
cg00275132	chr8	100093383	-	cg00275132	OpenSea	VPS13B;VPS13B;VPS13B;VPS13B;VPS13B	Body;Body;Body;Body;Body			0.844832	2.41226	4.59636	0.000463433	0.00425312	-0.58599	hypo	Intron
cg00275449	chr3	195162127	-	cg00275449	N_Shore	ACAP2	Body			1.60618	-4.13608	6.53447	1.63614e-05	0.000291635	2.86382	hypo	Distal promoter
cg00275479	chr5	134882430	-	cg00275479	S_Shelf					-1.62947	0.355832	-17.9774	9.02195e-11	3.51555e-08	15.1969	hyper	Distal Intergenic
cg00275557	chr17	25659820	+	cg00275557	Island					1.60681	-4.08712	11.953	1.57696e-08	1.36401e-06	10.0331	hypo	Distal Intergenic
cg00275689	chr22	27728138	+	cg00275689	OpenSea					-1.10498	-4.37678	-5.24051	0.000144141	0.00166666	0.613945	hyper	Distal Intergenic
cg00275741	chr5	140261749	+	cg00275741	N_Shore	PCDHA7;PCDHA12;PCDHA6;PCDHA10;PCDHA4;PCDHA11;PCDHA8;PCDHA1;PCDHA2;PCDHA6;PCDHA1;PCDHA9;PCDHA5;PCDHA13;PCDHA3;PCDHA13;PCDHA10	Body;Body;Body;Body;Body;Body;Body;Body;Body;Body;Body;Body;Body;TSS200;Body;TSS200;Body			-0.665862	-2.40814	-8.86797	5.64131e-07	2.04532e-05	6.35383	hyper	Promoter (<=1kb)
cg00275967	chr13	106716455	-	cg00275967	OpenSea					0.653586	3.50409	3.15807	0.00730749	0.037589	-3.37158	hypo	Distal Intergenic
cg00276256	chr10	1330230	+	cg00276256	OpenSea	ADARB2	Body			-0.575041	0.845748	-7.40765	4.28719e-06	0.000100298	4.25249	hyper	Intron
cg00276606	chr3	127541243	-	cg00276606	N_Shore	MGLL;MGLL;MGLL;MGLL;MGLL	5'UTR;1stExon;1stExon;5'UTR;5'UTR	high-CpG:129023873-129024999		1.09379	-3.24427	7.51267	3.67381e-06	8.88145e-05	4.41261	hypo	Promoter (<=1kb)
cg00276799	chr11	107463054	+	cg00276799	S_Shore	LOC643923;ELMOD1;ELMOD1	Body;5'UTR;5'UTR			-0.534177	-2.99049	-5.50724	9.03154e-05	0.0011444	1.09614	hyper	Promoter (<=1kb)
cg00276826	chr10	18940907	-	cg00276826	S_Shore	NSUN6	TSS1500			0.570122	-5.04154	4.28352	0.000832195	0.00678172	-1.18412	hypo	Promoter (<=1kb)
cg00277030	chr6	138060923	-	cg00277030	OpenSea	LOC100507406;LOC100507406	TSS1500;TSS1500			-0.53779	4.65595	-4.72801	0.000363469	0.00349763	-0.337009	hyper	Distal Intergenic
cg00277334	chr10	82204260	+	cg00277334	OpenSea					0.507634	1.32239	6.48508	1.77028e-05	0.000310399	2.78215	hypo	Distal Intergenic
cg00277397	chr7	71800412	-	cg00277397	N_Shore	CALN1;CALN1	5'UTR;Body			1.82037	3.94879	9.26539	3.38587e-07	1.37673e-05	6.88166	hypo	Distal promoter
cg00277596	chr12	13044862	+	cg00277596	S_Shore	GPRC5A	5'UTR			-0.504701	-0.179204	-6.90525	9.15116e-06	0.000183299	3.46617	hyper	Promoter (<=1kb)
cg00277797	chr12	119616440	-	cg00277797	OpenSea	HSPB8	TSS200			-0.755925	-5.20741	-8.20163	1.37986e-06	4.10827e-05	5.42773	hyper	Promoter (<=1kb)
cg00277804	chr18	77549539	+	cg00277804	Island					-0.647853	2.26812	-4.03637	0.00133114	0.00985955	-1.66194	hyper	Distal Intergenic
cg00278158	chr1	32860766	-	cg00278158	S_Shore	BSDC1;BSDC1;BSDC1;BSDC1;BSDC1;BSDC1	TSS1500;TSS1500;TSS1500;TSS1500;TSS1500;TSS1500			-1.45067	-4.04623	-9.79829	1.75116e-07	8.30494e-06	7.56231	hyper	Promoter (<=1kb)
cg00278359	chr6	30652829	-	cg00278359	N_Shore	KIAA1949;KIAA1949	Body;1stExon			0.885699	-0.951688	5.95105	4.24031e-05	0.000624368	1.87761	hypo	Distal promoter
cg00278472	chr1	226558929	+	cg00278472	OpenSea	PARP1	Body			0.936114	3.26858	4.47325	0.000582734	0.00510312	-0.820352	hypo	Intron
cg00278517	chr6	167070616	+	cg00278517	OpenSea	RPS6KA2	Body			-0.685048	-2.42013	-3.88926	0.00176513	0.0123368	-1.94792	hyper	Intron
cg00278547	chr2	177037212	+	cg00278547	Island	HOXD3	3'UTR			-1.04395	-2.91789	-10.2082	1.07433e-07	5.7194e-06	8.06576	hyper	3' UTR
cg00278655	chr5	173741058	-	cg00278655	S_Shore					0.770207	3.22666	3.89571	0.00174339	0.0122183	-1.93538	hypo	Distal Intergenic
cg00279489	chr5	68596641	-	cg00279489	OpenSea	CCDC125;CCDC125;CCDC125	Body;Body;Body			-0.978292	6.22165	-3.21597	0.00652673	0.0344438	-3.25955	hyper	Intron
cg00279790	chr1	46914033	+	cg00279790	Island					-0.657487	-5.25321	-5.68727	6.6241e-05	0.000891731	1.41634	hyper	Distal Intergenic
cg00279848	chr1	17662573	+	cg00279848	OpenSea	PADI4	Body			-0.664555	-0.268732	-8.56091	8.46649e-07	2.80171e-05	5.93364	hyper	Intron
cg00280235	chr7	107797076	+	cg00280235	OpenSea	NRCAM;NRCAM;NRCAM;NRCAM	1stExon;5'UTR;Body;Body			0.976341	0.478076	5.2193	0.000149663	0.00171669	0.575211	hypo	Promoter (<=1kb)
cg00280524	chr5	141487482	+	cg00280524	N_Shore	NDFIP1	TSS1500			1.05016	0.806055	7.80861	2.39536e-06	6.33786e-05	4.85607	hypo	Promoter (<=1kb)
cg00281467	chr22	23522460	-	cg00281467	N_Shore	BCR;BCR	TSS200;TSS200			0.85445	-2.22429	8.38562	1.07252e-06	3.37072e-05	5.68876	hypo	Promoter (<=1kb)
cg00281664	chr13	113384048	+	cg00281664	S_Shore	ATP11A;ATP11A	Body;Body			-0.62163	2.9694	-3.92162	0.00165865	0.0117449	-1.88494	hyper	Intron
cg00281776	chr2	209224225	-	cg00281776	N_Shore					0.826402	5.27719	5.19039	0.000157548	0.00178923	0.522319	hypo	Promoter (<=1kb)
cg00282195	chr2	168674769	+	cg00282195	OpenSea	B3GALT1	TSS1500			0.79124	2.80218	4.26743	0.000857887	0.0069476	-1.21511	hypo	Promoter (<=1kb)
cg00282245	chr7	51130590	+	cg00282245	OpenSea	COBL;COBL	Body;Body			-0.617798	3.2468	-7.32032	4.8797e-06	0.000111057	4.11825	hyper	Intron
cg00282362	chr8	36924710	-	cg00282362	OpenSea					1.14826	3.52792	6.88288	9.47278e-06	0.000188355	3.43036	hypo	Distal Intergenic
cg00282529	chr12	107730052	+	cg00282529	OpenSea	BTBD11	Body			-0.600985	4.60399	-3.27138	0.00585782	0.0316792	-3.15212	hyper	Intron
cg00282674	chr1	167416847	+	cg00282674	OpenSea	CD247;CD247	Body;Body			0.601652	-3.78067	3.66004	0.00274863	0.0174969	-2.39488	hypo	Intron
cg00283046	chr19	3942223	+	cg00283046	Island	ITGB1BP3	Body			-0.719373	6.66563	-4.91033	0.00026054	0.00267861	0.00477306	hyper	Exon
cg00283157	chr16	75096418	-	cg00283157	OpenSea	ZNRF1	Body			-0.997839	4.62733	-3.76556	0.00224075	0.0148891	-2.189	hyper	Intron
cg00283187	chr5	95514729	-	cg00283187	OpenSea					0.741409	2.11813	5.75951	5.85673e-05	0.000807686	1.5436	hypo	Distal Intergenic
cg00283662	chr19	46178101	-	cg00283662	N_Shelf	MIR642;GIPR	TSS200;Body			-1.05396	2.8964	-8.50162	9.16798e-07	2.98177e-05	5.85122	hyper	Promoter (<=1kb)
cg00283986	chr2	20875062	+	cg00283986	S_Shelf					-0.688194	3.99869	-4.23198	0.000917388	0.0073247	-1.28343	hyper	Distal Intergenic
cg00284153	chr10	135171713	-	cg00284153	Island	C10orf125;C10orf125	TSS200;TSS200			-1.15694	-0.512964	-13.904	2.39487e-09	3.43918e-07	11.9448	hyper	Promoter (<=1kb)
cg00284173	chr2	24273093	-	cg00284173	Island	FKBP1B;FKBP1B	Body;Body			-0.942226	-4.73894	-9.99527	1.38198e-07	6.92989e-06	7.80638	hyper	Promoter (<=1kb)
cg00284585	chr8	95912996	+	cg00284585	S_Shelf					0.537119	3.19573	3.70442	0.00252209	0.0163502	-2.30827	hypo	Distal Intergenic
cg00284713	chr14	55129544	+	cg00284713	OpenSea	SAMD4A;SAMD4A	Body;Body			-0.610859	2.06641	-5.44599	0.000100463	0.00124681	0.986234	hyper	Intron
cg00285174	chr5	132368863	+	cg00285174	OpenSea				chr5:132368718-132368718	0.838342	3.68541	3.9556	0.00155387	0.0111451	-1.81883	hypo	Distal Intergenic
cg00285294	chr7	1089767	-	cg00285294	N_Shore	C7orf50;C7orf50;C7orf50	Body;Body;Body			-0.976453	-0.0839017	-10.4325	8.27598e-08	4.67966e-06	8.33427	hyper	Intron
cg00285343	chr7	41733356	+	cg00285343	OpenSea	LOC285954;LOC285954;INHBA	TSS200;TSS200;Body			1.13725	3.30467	6.39344	2.05081e-05	0.000349293	2.62974	hypo	Promoter (<=1kb)
cg00285394	chr8	126011954	+	cg00285394	S_Shore	SQLE	Body			-0.786499	0.886456	-8.1921	1.39813e-06	4.14989e-05	5.4141	hyper	Distal promoter
cg00285620	chr11	102147694	-	cg00285620	OpenSea					-0.801775	1.58865	-11.9382	1.60132e-08	1.37915e-06	10.0174	hyper	Distal Intergenic
cg00285676	chr16	75106860	-	cg00285676	OpenSea	ZNRF1	Body			-0.763115	4.48453	-3.23437	0.0062966	0.0334914	-3.22391	hyper	Intron
cg00286125	chr19	36246906	+	cg00286125	Island	HSPB6	Body			-1.40799	-3.64223	-11.8292	1.79286e-08	1.49738e-06	9.90211	hyper	Distal promoter
cg00286621	chr1	27709881	-	cg00286621	S_Shore	CD164L2	TSS200			-0.579924	-5.39675	-4.92742	0.000252593	0.00261143	0.0366073	hyper	Promoter (<=1kb)
cg00286773	chr11	12207449	-	cg00286773	OpenSea	MICAL2	Body			-0.552461	4.98506	-4.36315	0.000716259	0.00601817	-1.03109	hyper	Intron
cg00287009	chr2	201273195	+	cg00287009	OpenSea	SPATS2L;SPATS2L;SPATS2L;SPATS2L;SPATS2L;SPATS2L;SPATS2L	5'UTR;Body;Body;Body;Body;Body;Body		chr2:201273148-201273148	1.16368	2.34352	6.01343	3.82119e-05	0.00057495	1.9853	hypo	Intron
cg00287322	chr2	171670379	-	cg00287322	Island					-0.835905	-4.21336	-8.58468	8.20149e-07	2.73415e-05	5.96657	hyper	Distal promoter
cg00287753	chr2	20709840	-	cg00287753	OpenSea					-0.549049	1.01325	-6.97045	8.27816e-06	0.000169293	3.57014	hyper	Distal Intergenic
cg00287915	chr5	1503595	+	cg00287915	OpenSea	LPCAT1	Body		chr5:1503544-1503544	-0.712665	-3.16441	-3.14047	0.00756278	0.0385894	-3.40557	hyper	Intron
cg00288612	chr6	40302419	+	cg00288612	OpenSea					-0.657133	0.0858605	-7.73595	2.65794e-06	6.87892e-05	4.74823	hyper	Distal Intergenic
cg00288957	chr15	65203541	-	cg00288957	N_Shore	ANKDD1A	TSS1500			-0.744155	1.61886	-7.77173	2.525e-06	6.60502e-05	4.80143	hyper	Promoter (<=1kb)
cg00289211	chr2	109966791	+	cg00289211	OpenSea	SH3RF3	Body			-0.666	-1.88319	-5.3559	0.000117608	0.00141556	0.823676	hyper	Intron
cg00289969	chr17	62185243	-	cg00289969	OpenSea	ERN1	Body			1.09892	1.77565	7.49621	3.76345e-06	9.05458e-05	4.38761	hypo	Intron
cg00290086	chr9	1050903	-	cg00290086	N_Shore	DMRT2;DMRT2;DMRT2	5'UTR;5'UTR;5'UTR			-0.943557	-2.58602	-10.8529	5.13565e-08	3.27363e-06	8.82456	hyper	Promoter (<=1kb)
cg00290158	chr20	5092801	+	cg00290158	N_Shore	C20orf30;C20orf30;C20orf30;C20orf30	5'UTR;5'UTR;5'UTR;Body			1.09963	3.941	8.59547	8.08413e-07	2.70239e-05	5.98149	hypo	Promoter (<=1kb)
cg00290355	chr3	150996599	+	cg00290355	OpenSea	MED12L;P2RY14	Body;TSS1500			-1.03192	1.42734	-6.13108	3.14479e-05	0.000491209	2.18696	hyper	Promoter (<=1kb)
cg00290758	chr10	121171859	-	cg00290758	OpenSea	GRK5	Body			1.84741	3.13886	5.3138	0.000126643	0.00150162	0.747349	hypo	Intron
cg00290791	chr21	43457792	-	cg00290791	OpenSea					-1.11741	3.10301	-5.32494	0.000124183	0.00147878	0.767577	hyper	Distal Intergenic
cg00290974	chr11	10316461	+	cg00290974	Island	SBF2	TSS1500			-1.00648	-4.29325	-6.52183	1.66941e-05	0.00029652	2.84296	hyper	Promoter (<=1kb)
cg00291006	chr15	26056773	+	cg00291006	OpenSea	ATP10A	Body			0.845631	-3.80767	4.40937	0.000656727	0.005613	-0.942497	hypo	Intron
cg00291616	chr12	93454614	-	cg00291616	OpenSea	LOC643339	Body			1.36268	3.446	5.50471	9.07123e-05	0.0011482	1.09161	hypo	Intron
cg00291837	chr1	55460884	+	cg00291837	N_Shore					-1.1947	1.85498	-14.1325	1.95004e-09	2.96788e-07	12.1516	hyper	Distal Intergenic
cg00292001	chr3	46853850	+	cg00292001	Island					-0.570321	-1.18059	-7.41244	4.25696e-06	9.9755e-05	4.25983	hyper	Promoter (<=1kb)
cg00292029	chr6	36703127	-	cg00292029	OpenSea				chr6:36702912-36702912	-0.919721	-4.58997	-4.78549	0.000327104	0.00321544	-0.228863	hyper	Distal Intergenic
cg00292073	chr16	1187671	-	cg00292073	OpenSea					-0.53796	5.72121	-3.18506	0.00693255	0.0360913	-3.31939	hyper	Distal Intergenic
cg00292107	chr1	32800350	-	cg00292107	N_Shore	MARCKSL1	Body			-0.66819	-1.10879	-7.87292	2.18588e-06	5.89586e-05	4.95095	hyper	Distal promoter
cg00292971	chr7	143060536	-	cg00292971	S_Shore	FAM131B;FAM131B	TSS1500;TSS1500			-1.0005	1.68751	-10.9214	4.75861e-08	3.08856e-06	8.90281	hyper	Promoter (<=1kb)
cg00293189	chr3	186856440	-	cg00293189	N_Shore	RPL39L	5'UTR			1.38424	4.53857	4.02654	0.0013564	0.0100089	-1.68101	hypo	Promoter (<=1kb)
cg00293644	chr1	32674341	-	cg00293644	S_Shelf	DCDC2B	TSS1500			0.840344	2.98671	5.05856	0.000199381	0.00216088	0.279874	hypo	Promoter (<=1kb)
cg00293660	chr6	55103999	-	cg00293660	OpenSea	HCRTR2	Body			1.54907	4.67485	7.01267	7.76001e-06	0.000160742	3.63716	hypo	Distal promoter
cg00293940	chr12	60044871	-	cg00293940	OpenSea					4.44697	1.96044	26.4379	5.87248e-13	1.41275e-09	19.896	hypo	Intron
cg00294058	chr4	1593762	+	cg00294058	N_Shore					-1.77063	4.43974	-7.43941	4.09101e-06	9.67018e-05	4.30107	hyper	Distal Intergenic
cg00294109	chr3	3219781	-	cg00294109	N_Shore	CRBN	Body			1.41087	-3.67382	8.30252	1.20121e-06	3.68371e-05	5.57138	hypo	Distal promoter
cg00294149	chr16	75604552	+	cg00294149	S_Shelf	GABARAPL2	Body			0.626292	4.82998	5.3206	0.000125135	0.00148784	0.759701	hypo	Intron
cg00294550	chr10	62144786	+	cg00294550	OpenSea	ANK3	Body			-0.69555	4.96332	-4.5372	0.000517243	0.00464033	-0.698426	hyper	Intron
cg00294562	chr22	39487550	+	cg00294562	OpenSea					1.10613	3.07043	5.47368	9.57351e-05	0.00119961	1.03598	hypo	Distal Intergenic
cg00295135	chr6	90637695	-	cg00295135	OpenSea	BACH2;BACH2	3'UTR;3'UTR			-0.885031	-1.72583	-3.09387	0.00828248	0.0414116	-3.49545	hyper	3' UTR
cg00295382	chr1	40364870	+	cg00295382	N_Shore	MYCL1;MYCL1	Body;Body			-0.968369	4.27345	-6.20677	2.77721e-05	0.000444719	2.31566	hyper	Distal promoter
cg00295485	chr2	106755721	+	cg00295485	OpenSea	UXS1	Body			-0.876953	-0.205843	-8.76518	6.45517e-07	2.26794e-05	6.2144	hyper	Promoter (<=1kb)
cg00295547	chr5	146270627	+	cg00295547	OpenSea	PPP2R2B;PPP2R2B;PPP2R2B;PPP2R2B;PPP2R2B;PPP2R2B	Body;Body;Body;Body;Body;5'UTR			0.725525	0.735282	7.9684	1.90993e-06	5.30683e-05	5.09083	hypo	Intron
cg00295572	chr1	3568236	+	cg00295572	Island	TP73	TSS1500			-0.625416	-5.70468	-6.70099	1.25747e-05	0.000236346	3.13668	hyper	Promoter (<=1kb)
cg00296018	chr5	141205206	-	cg00296018	OpenSea					-1.09982	2.23564	-8.19307	1.39627e-06	4.14562e-05	5.41548	hyper	Distal Intergenic
cg00296080	chr6	44096081	-	cg00296080	Island	TMEM63B;MRPL14	5'UTR;TSS1500			-0.614276	-4.64913	-4.03554	0.00133326	0.00987223	-1.66355	hyper	Promoter (<=1kb)
cg00296121	chr10	13933247	+	cg00296121	N_Shore	FRMD4A	Body	high-CpG:13973247-13974322		-0.532973	-5.33466	-3.94768	0.00157768	0.0112822	-1.83424	hyper	Intron
cg00296779	chr6	36211096	+	cg00296779	OpenSea	PNPLA1;PNPLA1	5'UTR;5'UTR			-0.501885	5.76313	-3.50223	0.00373493	0.0222838	-2.70281	hyper	Promoter (<=1kb)
cg00296804	chr12	29219319	-	cg00296804	OpenSea					1.18336	2.34979	11.4453	2.68806e-08	2.0182e-06	9.48809	hypo	Distal Intergenic
cg00297048	chr7	27186930	+	cg00297048	Island	HOXA-AS3;HOXA6;HOXA-AS3	Body;1stExon;Body			0.604592	1.21091	6.85818	9.84169e-06	0.000194285	3.39075	hypo	Promoter (<=1kb)
cg00297075	chr9	79627672	-	cg00297075	N_Shore					-0.74496	-1.02398	-7.15252	6.27507e-06	0.000135787	3.85743	hyper	Distal Intergenic
cg00297099	chr6	365158	-	cg00297099	OpenSea					0.839999	4.37867	4.53215	0.000522128	0.00467586	-0.708044	hypo	Distal Intergenic
cg00297426	chr7	66282757	-	cg00297426	OpenSea	GTF2IRD1P1	Body			-0.688726	-1.63573	-6.95235	8.51126e-06	0.000173074	3.54134	hyper	Intron
cg00297832	chr1	1565541	+	cg00297832	Island	MIB2;MIB2;MIB2;MIB2;MIB2;MIB2	Body;Body;Body;Body;Body;Body			0.845719	-3.63363	4.68611	0.000392604	0.00372163	-0.416065	hypo	Distal promoter
cg00298065	chr19	58715577	-	cg00298065	Island	ZNF274;ZNF274;ZNF274	Body;Body;5'UTR			-0.668694	-0.0215189	-10.3542	9.0606e-08	5.01725e-06	8.24109	hyper	Intron
cg00298230	chr3	66352837	+	cg00298230	OpenSea	SLC25A26;SLC25A26;SLC25A26	Body;Body;Body		chr3:66352729-66352729	0.770888	0.686664	5.69404	6.54795e-05	0.000883408	1.42829	hypo	Intron
cg00298324	chr20	822788	-	cg00298324	S_Shore	FAM110A;FAM110A	5'UTR;5'UTR			-1.48127	-2.56411	-7.34458	4.70688e-06	0.00010792	4.15564	hyper	Distal promoter
cg00298689	chr16	27730146	-	cg00298689	OpenSea	KIAA0556	Body			-0.632275	1.21163	-9.17411	3.80152e-07	1.50406e-05	6.762	hyper	Intron
cg00299229	chr2	109033972	+	cg00299229	OpenSea					0.539623	3.10987	3.09891	0.00820153	0.0410965	-3.48575	hypo	Distal Intergenic
cg00299719	chr3	40964878	-	cg00299719	OpenSea				chr3:40964745-40964745	0.884708	-1.21341	11.5655	2.36506e-08	1.83815e-06	9.61905	hypo	Distal Intergenic
cg00299736	chr11	60869969	+	cg00299736	OpenSea	CD5;CD5	5'UTR;1stExon	low-CpG:60626530-60626549		0.965024	-2.47662	6.46135	1.8388e-05	0.000320021	2.74281	hypo	Promoter (<=1kb)
cg00299829	chr22	49926853	+	cg00299829	OpenSea	C22orf34;C22orf34	Body;Body			-0.636379	2.71153	-9.24463	3.47597e-07	1.40397e-05	6.85452	hyper	Intron
cg00299943	chr22	41613692	-	cg00299943	OpenSea	L3MBTL2	Body			-0.87655	-3.89144	-6.55393	1.58625e-05	0.000284535	2.89591	hyper	Intron
cg00300627	chr9	132646360	-	cg00300627	N_Shore					0.996648	-0.152735	10.0496	1.29546e-07	6.5939e-06	7.873	hypo	Distal Intergenic
cg00301180	chr17	74126498	-	cg00301180	OpenSea					-0.865531	1.49442	-8.33829	1.14392e-06	3.54409e-05	5.622	hyper	Distal Intergenic
cg00301372	chr2	139654347	-	cg00301372	OpenSea					0.574686	1.1839	5.36443	0.000115861	0.00139846	0.839114	hypo	Promoter (<=1kb)
cg00301576	chr2	42397985	-	cg00301576	S_Shore	LOC102723824;EML4;EML4	TSS1500;Body;Body			0.56966	3.95565	4.13614	0.00110045	0.00847419	-1.46859	hypo	Distal promoter
cg00302245	chr3	169914622	-	cg00302245	OpenSea					0.705622	5.29483	3.25747	0.00601895	0.0323528	-3.1791	hypo	Distal Intergenic
cg00302494	chr2	237080354	+	cg00302494	Island					-1.0689	-3.62616	-9.16024	3.86931e-07	1.52503e-05	6.74373	hyper	Distal Intergenic
cg00302763	chr15	22442000	-	cg00302763	OpenSea					-0.549539	2.38758	-4.29152	0.000819721	0.00670195	-1.16872	hyper	Intron
cg00302983	chr13	24007545	-	cg00302983	OpenSea	SACS	5'UTR			-0.900141	-4.32221	-11.2375	3.36261e-08	2.39254e-06	9.25884	hyper	Promoter (<=1kb)
cg00303067	chr12	93708041	+	cg00303067	OpenSea	LOC643339	Body			0.888682	4.53664	5.25634	0.000140159	0.00162932	0.642817	hypo	Intron
cg00303153	chr5	157661545	+	cg00303153	OpenSea					-1.53664	-4.14537	-10.9715	4.50126e-08	2.96541e-06	8.95986	hyper	Distal Intergenic
cg00303183	chr2	162283559	+	cg00303183	N_Shore					-0.861973	-3.67675	-7.73779	2.65092e-06	6.86682e-05	4.75097	hyper	Distal Intergenic
cg00303223	chr3	157814981	-	cg00303223	N_Shore	SHOX2;SHOX2;SHOX2	3'UTR;3'UTR;3'UTR			-0.6056	-3.73114	-4.23615	0.000910185	0.00728069	-1.2754	hyper	3' UTR
cg00303269	chr14	85706085	-	cg00303269	OpenSea					1.00464	4.20441	5.75244	5.92756e-05	0.000815646	1.53118	hypo	Distal Intergenic
cg00303293	chr11	95976375	-	cg00303293	OpenSea	MAML2	Body		chr11:95976157-95976157	-1.01213	-4.71378	-4.9604	0.000237951	0.00248808	0.0979867	hyper	Intron
cg00303429	chr7	13782482	+	cg00303429	OpenSea					0.828023	1.61971	6.61276	1.44498e-05	0.000264252	2.99259	hypo	Distal Intergenic
cg00303541	chr3	51741280	-	cg00303541	Island	GRM2;GRM2	5'UTR;5'UTR			-1.57699	-2.98208	-11.6751	2.10659e-08	1.6876e-06	9.73737	hyper	Promoter (<=1kb)
cg00303665	chr6	113011848	-	cg00303665	OpenSea					0.643643	0.721288	6.48289	1.77649e-05	0.000311265	2.77853	hypo	Distal Intergenic
cg00303773	chr17	17752575	-	cg00303773	OpenSea	TOM1L2;TOM1L2;TOM1L2;TOM1L2;TOM1L2;TOM1L2	Body;Body;Body;Body;Body;Body		chr17:17752508-17752508	0.860626	-1.45772	7.24892	5.42849e-06	0.000120881	4.00772	hypo	Intron
cg00303982	chr8	145556952	-	cg00303982	Island	SCRT1	Body			-0.594431	-5.08417	-5.12484	0.000177067	0.00196595	0.402033	hyper	Distal promoter
cg00304081	chr16	50105230	+	cg00304081	OpenSea	HEATR3	Body			1.5897	1.45414	12.0771	1.38829e-08	1.23982e-06	10.1631	hypo	Intron
cg00304185	chr16	1033074	-	cg00304185	Island	SOX8	Body			-0.962638	1.35275	-8.97438	4.91252e-07	1.83426e-05	6.49692	hyper	Distal promoter
cg00304631	chr1	246132849	-	cg00304631	OpenSea	SMYD3;SMYD3	Body;Body			-0.757882	3.7699	-3.98497	0.00146877	0.0106585	-1.76174	hyper	Intron
cg00304894	chr3	60579763	+	cg00304894	OpenSea	FHIT;FHIT	5'UTR;5'UTR			1.7403	3.18843	12.0269	1.46163e-08	1.29048e-06	10.1106	hypo	Intron
cg00305016	chr6	124287962	+	cg00305016	OpenSea	NKAIN2;NKAIN2;NKAIN2;NKAIN2	5'UTR;5'UTR;Body;Body			0.661425	4.49211	4.11759	0.00114	0.00871813	-1.50449	hypo	Intron
cg00305126	chr19	3315707	-	cg00305126	OpenSea					-0.570998	3.70054	-5.29599	0.00013068	0.00153977	0.714997	hyper	Distal Intergenic
cg00305193	chr1	26158583	-	cg00305193	OpenSea	FAM54B;FAM54B;FAM54B;FAM54B	3'UTR;3'UTR;3'UTR;3'UTR			-1.20451	-3.51842	-7.78471	2.47857e-06	6.50922e-05	4.82067	hyper	3' UTR
cg00305229	chr1	46943714	+	cg00305229	S_Shelf					-1.20999	2.48326	-7.9023	2.09672e-06	5.70623e-05	4.99412	hyper	Distal Intergenic
cg00305281	chr22	42316176	+	cg00305281	Island					-1.58997	-3.65665	-9.25429	3.43371e-07	1.39221e-05	6.86716	hyper	Intron
cg00305624	chr19	2237672	+	cg00305624	S_Shore	PLEKHJ1;PLEKHJ1;SF3A2	TSS1500;TSS1500;5'UTR			0.623557	2.47357	6.52572	1.65908e-05	0.000294957	2.84939	hypo	Promoter (<=1kb)
cg00305629	chr9	117265998	-	cg00305629	N_Shore	DFNB31;DFNB31	Body;TSS1500			1.17089	2.95073	4.36348	0.000715816	0.00601509	-1.03046	hypo	Promoter (<=1kb)
cg00305774	chr1	1361077	-	cg00305774	N_Shore	TMEM88B	TSS1500			-1.02831	3.40052	-6.65022	1.36201e-05	0.000252001	3.05389	hyper	Promoter (<=1kb)
cg00305797	chr4	186989236	+	cg00305797	OpenSea	TLR3	TSS1500			1.30079	1.48534	11.5048	2.52253e-08	1.9269e-06	9.55312	hypo	Distal promoter
cg00305996	chr2	227655319	-	cg00305996	N_Shore	IRS1	3'UTR			-0.85499	5.20615	-4.04094	0.00131958	0.00979008	-1.65308	hyper	Intron
cg00306311	chr4	17783936	+	cg00306311	S_Shore	FAM184B	TSS1500			-0.916264	-0.0280277	-12.2848	1.1244e-08	1.062e-06	10.3779	hyper	Promoter (<=1kb)
cg00306459	chr5	57377289	+	cg00306459	OpenSea					-0.706705	0.591412	-6.19724	2.8209e-05	0.000450201	2.2995	hyper	Distal Intergenic
cg00306721	chr11	62477480	+	cg00306721	Island	BSCL2	TSS1500			1.32341	-2.64315	15.1327	8.20165e-10	1.60682e-07	13.0195	hypo	Promoter (<=1kb)
cg00306851	chr15	39742079	+	cg00306851	OpenSea				chr15:39741887-39741887	0.531564	4.85191	3.4913	0.00381524	0.0226519	-2.72412	hypo	Distal Intergenic
cg00307066	chr4	41880465	-	cg00307066	Island					-1.16247	-1.38973	-11.338	3.01617e-08	2.20132e-06	9.3702	hyper	Distal Intergenic
cg00307191	chr12	75126292	+	cg00307191	OpenSea					-0.998469	1.71722	-5.46964	9.64103e-05	0.00120635	1.02873	hyper	Distal Intergenic
cg00307214	chr14	69726319	+	cg00307214	Island	GALNTL1;GALNTL1	TSS1500;TSS1500			-0.525961	-5.62552	-3.92317	0.00165373	0.0117182	-1.88193	hyper	Promoter (<=1kb)
cg00307236	chr4	79627663	+	cg00307236	OpenSea					1.17881	3.64803	5.12281	0.000177711	0.00197175	0.3983	hypo	Distal Intergenic
cg00307770	chr16	58541223	-	cg00307770	OpenSea	NDRG4;NDRG4;NDRG4;NDRG4;NDRG4;NDRG4;NDRG4;NDRG4	Body;Body;Body;Body;Body;Body;Body;Body			-0.632565	-3.47591	-3.00178	0.00991093	0.0475858	-3.6724	hyper	Distal promoter
cg00307818	chr1	55463592	-	cg00307818	S_Shore	BSND	TSS1500			-1.93682	1.8211	-20.8182	1.34544e-11	9.78986e-09	17.0243	hyper	Distal promoter
cg00308065	chr12	124422135	-	cg00308065	Island	CCDC92	Body			1.50978	3.67647	5.8101	5.37517e-05	0.000754595	1.63231	hypo	Exon
cg00308222	chr16	74540646	-	cg00308222	OpenSea	GLG1;GLG1;GLG1;GLG1;GLG1	Body;Body;Body;Body;Body			0.525911	5.76648	3.1476	0.00745836	0.0381787	-3.39181	hypo	Intron
cg00308361	chr8	130994109	-	cg00308361	N_Shore					-0.687348	6.46162	-3.81948	0.00201915	0.0137117	-2.08387	hyper	Intron
cg00308460	chr7	113532947	-	cg00308460	OpenSea	PPP1R3A	Body			-1.08664	-2.64578	-7.69595	2.81533e-06	7.20151e-05	4.68859	hyper	Intron
cg00308650	chr12	7060112	+	cg00308650	OpenSea	PTPN6;PTPN6;PTPN6	TSS1500;TSS1500;Body			0.97061	-5.53642	7.53034	3.5801e-06	8.70135e-05	4.43941	hypo	Promoter (<=1kb)
cg00308680	chr18	2963259	+	cg00308680	OpenSea	LPIN2	5'UTR		chr18:2963165-2963165	1.05131	-4.0737	4.49712	0.000557342	0.00492741	-0.774801	hypo	Intron
cg00308841	chr5	90790737	+	cg00308841	OpenSea					1.24745	2.10318	9.69578	1.98364e-07	9.13015e-06	7.43372	hypo	Distal Intergenic
cg00308936	chr1	85883665	-	cg00308936	OpenSea	DDAH1;DDAH1	Body;5'UTR			-0.604361	4.50509	-2.9807	0.0103262	0.0491351	-3.71277	hyper	Intron
cg00309133	chr15	69452320	+	cg00309133	N_Shore	MIR548H4;GLCE	Body;TSS1500			0.619918	-1.0663	9.59577	2.2424e-07	1.00321e-05	7.30719	hypo	Promoter (<=1kb)
cg00309479	chr15	42363445	-	cg00309479	OpenSea	PLA2G4D	Body			-0.652414	-2.15559	-4.44225	0.000617502	0.00534611	-0.879582	hyper	Exon
cg00309945	chr1	22148926	-	cg00309945	N_Shore	LDLRAD2;HSPG2	3'UTR;3'UTR			-0.684865	1.45308	-3.35675	0.00495901	0.0278156	-2.98622	hyper	Promoter (<=1kb)
cg00310215	chr16	51185346	+	cg00310215	Island	SALL1;SALL1	TSS1500;TSS200	high-CpG:49742657-49743175		-0.571476	-5.36956	-4.9701	0.000233816	0.00245389	0.116009	hyper	Promoter (<=1kb)
cg00310410	chr2	105852798	-	cg00310410	N_Shore					-0.702553	3.17049	-5.4147	0.000106102	0.00130212	0.929882	hyper	Distal Intergenic
cg00310728	chr6	33678419	-	cg00310728	N_Shore	C6orf125	Body			0.512516	3.43976	5.11229	0.000181083	0.00200174	0.378948	hypo	Distal promoter
cg00311012	chr5	145489205	+	cg00311012	OpenSea					1.73855	1.35558	12.1787	1.2518e-08	1.14896e-06	10.2686	hypo	Distal Intergenic
cg00311303	chr1	228399562	+	cg00311303	Island	OBSCN;OBSCN	Body;Body			-0.893231	4.52853	-6.38795	2.06902e-05	0.000351815	2.62058	hyper	Distal promoter
cg00312486	chr1	209877438	-	cg00312486	OpenSea	HSD11B1;HSD11B1;HSD11B1	TSS1500;5'UTR;5'UTR			1.3523	2.77695	5.27969	0.000134494	0.0015755	0.68534	hypo	Promoter (<=1kb)
cg00312896	chr1	158430394	-	cg00312896	OpenSea					0.891279	3.59022	5.22012	0.000149446	0.00171451	0.576706	hypo	Distal Intergenic
cg00312921	chr4	113441703	+	cg00312921	N_Shelf					-1.02102	-4.44176	-9.27084	3.36262e-07	1.36905e-05	6.88878	hyper	Distal Intergenic
cg00313297	chr8	41079627	+	cg00313297	OpenSea					-0.616038	5.12291	-3.8554	0.00188407	0.0129899	-2.01388	hyper	Distal Intergenic
cg00313477	chr19	8565406	-	cg00313477	S_Shore	PRAM1	Body			-1.07567	-3.16981	-6.19005	2.85433e-05	0.000454352	2.2873	hyper	Distal promoter
cg00314003	chr11	126873943	-	cg00314003	S_Shore					-0.637242	-0.639513	-8.81594	6.03865e-07	2.15562e-05	6.28342	hyper	Promoter (<=1kb)
cg00314250	chr2	39453876	-	cg00314250	OpenSea	CDKL4	Body			-1.39851	4.54896	-5.20212	0.000154297	0.00175934	0.543795	hyper	Distal promoter
cg00314660	chr2	37312231	-	cg00314660	S_Shore	CCDC75;HEATR5B	5'UTR;TSS1500			0.617876	-0.781415	8.1173	1.55081e-06	4.49781e-05	5.30671	hypo	Promoter (<=1kb)
cg00315255	chr3	174675825	-	cg00315255	OpenSea	NAALADL2	Body			0.723032	4.64488	4.15497	0.00106173	0.00823602	-1.43217	hypo	Intron
cg00315563	chr3	182243039	-	cg00315563	OpenSea					0.898477	-2.15352	6.85564	9.88043e-06	0.000194919	3.38667	hypo	Distal Intergenic
cg00316222	chr6	137817512	-	cg00316222	N_Shore					-1.60909	-3.37698	-14.9127	9.8786e-10	1.83447e-07	12.8336	hyper	Distal promoter
cg00316485	chr16	49789549	+	cg00316485	OpenSea	ZNF423	Body			0.835808	-2.46212	7.14068	6.38827e-06	0.000137693	3.83889	hypo	Intron
cg00316839	chr4	85414135	-	cg00316839	Island					-1.61595	-4.69528	-14.1726	1.88146e-09	2.90012e-07	12.1876	hyper	Downstream
cg00317626	chr1	53600741	+	cg00317626	OpenSea	SLC1A7	Body			0.670646	5.87185	5.42738	0.000103777	0.00127913	0.952742	hypo	Intron
cg00317764	chr11	35071737	+	cg00317764	OpenSea					0.843639	1.82573	4.68468	0.000393642	0.00372967	-0.418772	hypo	Distal Intergenic
cg00317879	chr11	68920611	+	cg00317879	OpenSea					-0.875991	2.01748	-9.19812	3.68717e-07	1.46794e-05	6.79356	hyper	Distal Intergenic
cg00318034	chr5	131681008	-	cg00318034	OpenSea	LOC553103	Body			0.65045	4.00338	3.92543	0.00164654	0.011678	-1.87752	hypo	Intron
cg00318322	chr16	67708822	+	cg00318322	OpenSea	GFOD2;GFOD2	3'UTR;Body			0.53922	3.96381	3.33342	0.00518989	0.0288323	-3.03159	hypo	3' UTR
cg00318864	chr12	40959322	+	cg00318864	OpenSea	MUC19;MUC19	ExonBnd;Body			0.713077	5.24541	4.01667	0.00138226	0.0101632	-1.70018	hypo	Exon
cg00318989	chr1	167136147	+	cg00318989	OpenSea					1.49201	0.625905	13.7304	2.80494e-09	3.8496e-07	11.7854	hypo	Distal Intergenic
cg00319168	chr2	176958174	+	cg00319168	Island	HOXD13	1stExon			-1.02354	-4.5266	-8.53766	8.73461e-07	2.87434e-05	5.90136	hyper	Promoter (<=1kb)
cg00320094	chr1	68695183	+	cg00320094	N_Shore	GPR177;GPR177	Body;Body			-1.5833	0.185684	-19.5081	3.13292e-11	1.72533e-08	16.2191	hyper	Intron
cg00320216	chr11	128450029	+	cg00320216	OpenSea	ETS1	5'UTR			1.32939	4.19135	8.09604	1.59738e-06	4.60086e-05	5.27604	hypo	Intron
cg00320288	chr16	85863167	-	cg00320288	N_Shore					-1.03277	-3.48426	-5.87795	4.79364e-05	0.000688523	1.75073	hyper	Distal Intergenic
cg00320414	chr17	43380215	-	cg00320414	OpenSea	MAP3K14	5'UTR			0.702692	-1.53984	4.25543	0.00087757	0.00707294	-1.23823	hypo	Intron
cg00321406	chr14	21699674	-	cg00321406	OpenSea	HNRNPC;HNRNPC;HNRNPC;HNRNPC	Body;Body;Body;Body			0.636242	1.38	6.29534	2.40361e-05	0.000396192	2.46529	hypo	Distal promoter
cg00321459	chr11	72858249	-	cg00321459	OpenSea					1.34096	3.08982	3.90266	0.00172023	0.0120902	-1.92184	hypo	Distal Intergenic
cg00321478	chr1	197238398	+	cg00321478	OpenSea	CRB1	Body		chr1:197238259-197238259	-1.10499	5.13611	-7.47653	3.87368e-06	9.26432e-05	4.35768	hyper	Distal promoter
cg00321603	chr10	49532757	+	cg00321603	OpenSea	MAPK8	5'UTR			0.928559	4.5692	3.88121	0.0017927	0.01249	-1.9636	hypo	Intron
cg00321619	chr9	131153847	-	cg00321619	N_Shore					-0.633537	4.19542	-4.57014	0.000486531	0.00441901	-0.635784	hyper	Distal promoter
cg00321638	chr3	186998894	-	cg00321638	OpenSea	MASP1;MASP1;MASP1	Body;Body;Body			-0.580214	5.43439	-3.20354	0.00668702	0.0350931	-3.28363	hyper	Intron
cg00322212	chr22	28072555	-	cg00322212	N_Shore					0.819704	3.21428	4.79897	0.000319134	0.00315272	-0.20355	hypo	Distal Intergenic
cg00322656	chr5	58883504	-	cg00322656	OpenSea	PDE4D;PDE4D;PDE4D;PDE4D	TSS1500;Body;Body;Body			-1.09635	-2.60272	-6.3005	2.38356e-05	0.000393448	2.47397	hyper	Distal promoter
cg00322814	chr15	52393233	-	cg00322814	OpenSea					0.928417	2.61203	4.82317	0.000305333	0.0030423	-0.158169	hypo	Distal Intergenic
cg00322866	chr3	196150185	-	cg00322866	OpenSea	UBXN7	Body			0.576359	0.573485	7.47298	3.8939e-06	9.30559e-05	4.35228	hypo	Intron
cg00323385	chr1	21593084	+	cg00323385	OpenSea	ECE1;ECE1;ECE1;ECE1	Body;Body;Body;Body			-0.666502	2.97482	-4.51883	0.000535236	0.00477038	-0.733409	hyper	Intron
cg00323458	chr12	81330134	-	cg00323458	N_Shore	MIR618;LIN7A	TSS1500;Body			-1.01765	-4.35651	-6.43439	1.92007e-05	0.000331391	2.69799	hyper	Promoter (<=1kb)
cg00323501	chr22	37464839	-	cg00323501	N_Shore	TMPRSS6	Body			-0.590195	-3.13692	-4.62261	0.000441444	0.00408963	-0.536207	hyper	Intron
cg00323680	chr4	134850300	-	cg00323680	OpenSea					1.09648	3.56254	6.82049	1.0434e-05	0.000203573	3.33015	hypo	Distal Intergenic
cg00323695	chr19	39989978	-	cg00323695	Island	DLL3;DLL3	Body;Body			-0.649763	-4.4393	-5.46357	9.74344e-05	0.00121631	1.01782	hyper	Promoter (<=1kb)
cg00324018	chr19	56048593	+	cg00324018	S_Shore	SBK2	TSS200			-1.14266	-1.2254	-14.1023	2.00339e-09	3.02281e-07	12.1245	hyper	Promoter (<=1kb)
cg00324201	chr7	92347234	-	cg00324201	OpenSea	CDK6;CDK6	Body;Body			0.964808	1.49096	9.17995	3.77336e-07	1.49466e-05	6.76968	hypo	Intron
cg00324520	chr15	41411926	-	cg00324520	S_Shelf					1.1692	2.27759	10.3786	8.80777e-08	4.90742e-06	8.27021	hypo	Distal Intergenic
cg00324592	chr8	42914541	+	cg00324592	S_Shelf	FNTA;FNTA;FNTA	Body;Body;Body			0.80654	2.14581	3.8088	0.00206118	0.0139411	-2.10467	hypo	Intron
cg00324935	chr19	2615752	+	cg00324935	S_Shore	GNG7	5'UTR			-0.935568	5.29146	-4.88255	0.000274028	0.00278918	-0.047081	hyper	Intron
cg00325113	chr20	44097716	-	cg00325113	N_Shore	WFDC2	TSS1500			-0.63465	2.65713	-6.23803	2.63883e-05	0.000427283	2.36859	hyper	Promoter (<=1kb)
cg00325139	chr6	57178623	+	cg00325139	OpenSea					-0.663562	4.26528	-4.01199	0.0013947	0.0102321	-1.70927	hyper	Distal Intergenic
cg00325149	chr1	103574072	-	cg00325149	OpenSea	COL11A1;COL11A1;COL11A1;COL11A1	TSS200;TSS200;TSS200;TSS200			-0.518618	-5.29436	-4.24356	0.000897503	0.00719849	-1.26111	hyper	Promoter (<=1kb)
cg00325212	chr8	42011981	+	cg00325212	S_Shore	AP3M2;AP3M2;AP3M2	5'UTR;5'UTR;ExonBnd			1.15446	2.99357	4.01429	0.00138857	0.0101965	-1.7048	hypo	Promoter (<=1kb)
cg00325272	chr21	30517741	+	cg00325272	OpenSea	MAP3K7CL;MAP3K7CL;MAP3K7CL;MAP3K7CL;MAP3K7CL;MAP3K7CL;MAP3K7CL;MAP3K7CL	TSS200;Body;Body;Body;Body;Body;Body;Body			0.905875	1.88418	5.7602	5.84988e-05	0.000806955	1.54481	hypo	Promoter (<=1kb)
cg00325383	chr6	85404488	+	cg00325383	OpenSea	LOC102724201;LOC102724201;LOC102724201	Body;Body;Body			0.846799	2.35477	5.54248	8.49673e-05	0.00108899	1.15916	hypo	Intron
cg00325491	chr11	93286170	+	cg00325491	OpenSea					0.576965	4.41285	3.32604	0.00526524	0.029157	-3.04595	hypo	Distal Intergenic
cg00325914	chr11	48088520	+	cg00325914	OpenSea	PTPRJ;PTPRJ	Body;Body			0.69208	-0.866538	5.72428	6.21856e-05	0.000847297	1.48164	hypo	Intron
cg00326642	chr3	140949072	+	cg00326642	N_Shore					-0.983081	5.44122	-3.26675	0.00591097	0.031894	-3.16111	hyper	Distal promoter
cg00326690	chr19	34283376	-	cg00326690	N_Shelf					0.731019	2.49941	4.8176	0.000308456	0.00306714	-0.168615	hypo	Distal Intergenic
cg00326825	chr2	118906774	+	cg00326825	OpenSea					1.42446	-0.033023	16.4961	2.72684e-10	7.47695e-08	14.1125	hypo	Distal Intergenic
cg00327072	chr5	172110477	+	cg00327072	Island	NEURL1B	Body			-1.11391	2.25212	-9.82397	1.69756e-07	8.11611e-06	7.59436	hyper	Exon
cg00327209	chr2	173859340	-	cg00327209	OpenSea	RAPGEF4;RAPGEF4;RAPGEF4;RAPGEF4;RAPGEF4	Body;Body;Body;Body;Body			0.565638	3.64055	3.32679	0.00525747	0.0291247	-3.04448	hypo	Intron
cg00327355	chr2	240884831	-	cg00327355	OpenSea					-0.646289	-4.42866	-5.8412	5.09995e-05	0.00072392	1.68666	hyper	Distal promoter
cg00327399	chr16	48642773	-	cg00327399	N_Shore	MIR5095;N4BP1	Body;Body			1.62705	4.24893	9.93301	1.48877e-07	7.33199e-06	7.72967	hypo	Distal promoter
cg00327524	chr8	144510753	+	cg00327524	N_Shore					-0.720223	-4.83714	-6.33307	2.26089e-05	0.000377357	2.5287	hyper	Distal promoter
cg00327697	chr8	24076220	-	cg00327697	OpenSea					0.876513	-1.80649	10.5962	6.86045e-08	4.06706e-06	8.52713	hypo	Distal Intergenic
cg00327772	chr14	75535155	-	cg00327772	N_Shore	FAM164C;FAM164C	TSS1500;TSS1500			-0.692951	4.02117	-4.66249	0.000410083	0.00385404	-0.46071	hyper	Distal promoter
cg00327890	chr13	49227825	+	cg00327890	OpenSea	CYSLTR2;CYSLTR2;CYSLTR2;CYSLTR2;CYSLTR2;CYSLTR2;CYSLTR2;CYSLTR2	TSS200;TSS200;TSS200;TSS200;TSS200;TSS200;TSS200;TSS200			0.724692	-4.64562	3.13016	0.00771648	0.0392024	-3.42548	hypo	Distal Intergenic
cg00328219	chr8	29033680	+	cg00328219	OpenSea	KIF13B	Body			1.00477	3.28371	4.85677	0.000287189	0.00289531	-0.0952639	hypo	Exon
cg00328782	chr5	52367801	+	cg00328782	OpenSea	ITGA2;ITGA2;ITGA2;ITGA2;ITGA2;ITGA2	Body;Body;Body;Body;Body;Body			-0.653636	4.69567	-4.08172	0.00122069	0.00920085	-1.57398	hyper	Exon
cg00328785	chr6	33860913	+	cg00328785	OpenSea	LINC01016	Body			-0.719474	3.30184	-7.01313	7.7546e-06	0.000160668	3.63789	hyper	Promoter (<=1kb)
cg00329097	chr19	49403246	-	cg00329097	Island	TULP2;NUCB1	TSS1500;TSS200			-0.630606	-5.6828	-3.25994	0.00599008	0.0322369	-3.17432	hyper	Promoter (<=1kb)
cg00329157	chr3	111844870	-	cg00329157	OpenSea	GCET2;GCET2	5'UTR;Body			0.5673	2.25442	4.17724	0.00101774	0.00795759	-1.38911	hypo	Intron
cg00329237	chr20	21106143	+	cg00329237	N_Shore	KIZ;KIZ;KIZ;KIZ	TSS1500;TSS1500;TSS1500;TSS1500			-0.76761	-3.43428	-8.97014	4.9396e-07	1.84235e-05	6.49123	hyper	Promoter (<=1kb)
cg00329307	chr5	131808892	-	cg00329307	OpenSea	C5orf56	Body			0.845135	-2.57983	3.06927	0.0086895	0.0429856	-3.54281	hypo	Intron
cg00329570	chr10	114437411	+	cg00329570	OpenSea	VTI1A	Body			-1.2841	4.35607	-3.35105	0.0050145	0.0280614	-2.99732	hyper	Intron
cg00330059	chr4	183637135	-	cg00330059	OpenSea	ODZ3	Body			-0.993595	1.57542	-10.8518	5.14243e-08	3.27662e-06	8.8232	hyper	Intron
cg00330170	chr19	42830596	+	cg00330170	Island	MEGF8	Body			-0.703959	-2.69591	-5.7764	5.6911e-05	0.000789556	1.57326	hyper	Promoter (<=1kb)
cg00330253	chr13	95833155	+	cg00330253	OpenSea	ABCC4;ABCC4;ABCC4;ABCC4	Body;Body;Body;Body			-1.438	0.571869	-19.439	3.28065e-11	1.78784e-08	16.1749	hyper	Intron
cg00330735	chr19	51642070	+	cg00330735	OpenSea					-0.928519	-0.949094	-3.83221	0.00197019	0.0134498	-2.05906	hyper	Distal Intergenic
cg00330825	chr11	811545	+	cg00330825	S_Shore	RPLP2;SNORA52	Body;TSS200			0.764001	3.36253	4.56471	0.00049146	0.00445425	-0.646101	hypo	Promoter (<=1kb)
cg00330953	chr6	31733810	+	cg00330953	OpenSea	C6orf27	Body			-0.643134	1.10446	-9.34595	3.05908e-07	1.2721e-05	6.98652	hyper	Exon
cg00331199	chr8	67638560	+	cg00331199	OpenSea	C8orf44-SGK3;SGK3	5'UTR;5'UTR			0.825661	2.41715	3.03465	0.00929623	0.0452774	-3.60936	hypo	Intron
cg00331237	chr12	77273319	-	cg00331237	S_Shore	CSRP2	TSS1500			-0.572686	-3.8879	-3.26575	0.00592252	0.0319439	-3.16305	hyper	Promoter (<=1kb)
cg00331334	chr4	156363392	-	cg00331334	OpenSea					0.839083	2.1468	10.7603	5.69799e-08	3.53573e-06	8.71787	hypo	Distal Intergenic
cg00331508	chr12	58003965	+	cg00331508	Island	GEFT;GEFT;GEFT	5'UTR;1stExon;TSS1500			-1.2278	-3.05884	-7.29498	5.06741e-06	0.000114465	4.0791	hyper	Promoter (<=1kb)
cg00331580	chr1	249152158	-	cg00331580	N_Shore	ZNF692;ZNF692;ZNF692	Body;Body;Body			-0.506417	-0.963237	-6.97032	8.27976e-06	0.00016932	3.56994	hyper	Promoter (<=1kb)
cg00332146	chr5	175975901	+	cg00332146	OpenSea	PCDH24	TSS1500			-1.21014	-1.9515	-4.67768	0.000398747	0.00376779	-0.43198	hyper	Promoter (<=1kb)
cg00332659	chr16	78132184	+	cg00332659	N_Shore	WWOX;WWOX;WWOX;WWOX;WWOX	TSS1500;TSS1500;TSS1500;TSS1500;TSS1500			1.99289	4.19487	7.7366	2.65546e-06	6.8747e-05	4.7492	hypo	Distal promoter
cg00332776	chr2	218766840	+	cg00332776	OpenSea	MIR6809;TNS1;TNS1;TNS1	TSS1500;5'UTR;5'UTR;5'UTR			0.553441	-0.309429	6.48754	1.76332e-05	0.000309392	2.78624	hypo	Distal promoter
cg00332855	chr1	78353781	+	cg00332855	N_Shore	NEXN;NEXN;NEXN-AS1	TSS1500;TSS1500;Body			-0.701254	0.25311	-8.05106	1.70083e-06	4.83976e-05	5.21101	hyper	Promoter (<=1kb)
cg00332937	chr5	72740460	+	cg00332937	Island					-0.946499	-3.77091	-9.50544	2.5071e-07	1.09266e-05	7.19202	hyper	Distal Intergenic
cg00332963	chr2	242093288	-	cg00332963	S_Shelf	PPP1R7;PPP1R7;PPP1R7;PPP1R7;PPP1R7;PPP1R7;PPP1R7	Body;Body;Body;Body;Body;Body;Body			0.754771	2.48258	5.64786	7.08646e-05	0.000940596	1.34663	hypo	Intron
cg00333302	chr4	27272360	-	cg00333302	OpenSea	LOC101929199	Body			0.685804	3.63705	4.06367	0.00126348	0.00945681	-1.60898	hypo	Distal Intergenic
cg00333314	chr17	4854880	+	cg00333314	S_Shore	ENO3;ENO3;ENO3	5'UTR;5'UTR;5'UTR			-0.747955	3.19692	-4.41865	0.000645395	0.00553619	-0.924717	hyper	Promoter (<=1kb)
cg00333679	chr6	33943783	+	cg00333679	Island					-0.646074	-2.67602	-7.41877	4.21739e-06	9.90468e-05	4.26952	hyper	Distal Intergenic
cg00333824	chr18	63417605	-	cg00333824	N_Shore	CDH7;CDH7;CDH7	1stExon;5'UTR;TSS1500			-1.09932	-5.27899	-8.49735	9.22089e-07	2.99289e-05	5.84527	hyper	Promoter (<=1kb)
cg00333919	chr7	155087199	+	cg00333919	N_Shore					-1.16983	5.72641	-4.85897	0.000286037	0.00288645	-0.0911383	hyper	Distal promoter
cg00334063	chr3	147106010	-	cg00334063	N_Shelf	ZIC4;ZIC4;ZIC4;ZIC4;ZIC4	3'UTR;Body;3'UTR;Body;3'UTR			-1.0952	-3.81987	-10.9627	4.5455e-08	2.9861e-06	8.94982	hyper	3' UTR
cg00334507	chr16	29824599	+	cg00334507	S_Shore	PRRT2	Body			-0.535887	1.40774	-5.96432	4.14727e-05	0.000613161	1.90057	hyper	Distal promoter
cg00334933	chr7	84629717	+	cg00334933	OpenSea	SEMA3D	Body			0.70917	4.04096	5.53263	8.64276e-05	0.0011044	1.14157	hypo	Intron
cg00335124	chr5	58652808	-	cg00335124	OpenSea	PDE4D;PDE4D;PDE4D	Body;Body;Body	low-CpG:58688565-58688572		-1.10052	-1.10695	-4.02359	0.00136407	0.0100544	-1.68674	hyper	Promoter (<=1kb)
cg00335219	chr16	86012305	-	cg00335219	OpenSea				chr16:86012146-86012146	-1.24864	-2.73329	-5.6627	6.90851e-05	0.000921988	1.3729	hyper	Distal Intergenic
cg00335252	chr2	161245200	-	cg00335252	OpenSea	RBMS1;RBMS1	Body;Body			-0.855182	-3.5969	-4.78526	0.000327243	0.00321653	-0.229301	hyper	Intron
cg00335360	chr12	2793097	+	cg00335360	OpenSea	CACNA1C-AS1;CACNA1C;CACNA1C;CACNA1C;CACNA1C;CACNA1C;CACNA1C;CACNA1C;CACNA1C;CACNA1C;CACNA1C;CACNA1C;CACNA1C;CACNA1C;CACNA1C;CACNA1C;CACNA1C;CACNA1C;CACNA1C;CACNA1C;CACNA1C;CACNA1C;CACNA1C;CACNA1C	Body;Body;Body;Body;Body;Body;Body;Body;Body;Body;Body;Body;Body;Body;Body;Body;Body;Body;Body;Body;Body;Body;Body;Body			-0.728395	-1.00893	-3.8051	0.00207597	0.0140192	-2.1119	hyper	Intron
cg00336149	chr3	53700195	+	cg00336149	OpenSea	CACNA1D;CACNA1D;CACNA1D	Body;Body;Body			1.26352	0.340846	12.8374	6.50927e-09	7.10334e-07	10.9336	hypo	Promoter (<=1kb)
cg00336164	chr2	219906404	-	cg00336164	S_Shore	CCDC108;CCDC108	TSS200;TSS200			-0.840182	-3.81738	-4.9411	0.000246407	0.00255987	0.0620912	hyper	Promoter (<=1kb)
cg00336376	chr20	57798096	+	cg00336376	S_Shore	ZNF831	Body			-1.33514	-3.56911	-8.18699	1.40804e-06	4.17094e-05	5.40678	hyper	Intron
cg00336700	chr2	176943704	+	cg00336700	N_Shore					-1.29476	-2.18974	-15.2636	7.35119e-10	1.4936e-07	13.1287	hyper	Downstream
cg00336867	chr2	10857774	+	cg00336867	N_Shelf					-0.707898	1.76701	-4.36635	0.000711961	0.00598957	-1.02495	hyper	Distal Intergenic
cg00337157	chr7	148282561	-	cg00337157	OpenSea					-0.562281	5.99394	-3.42921	0.00430569	0.0249123	-2.84514	hyper	Distal Intergenic
cg00337466	chr10	135090565	-	cg00337466	S_Shore	ADAM8;ADAM8;ADAM8	TSS200;TSS200;TSS200			-1.20023	-2.44754	-6.8141	1.05382e-05	0.000205289	3.31985	hyper	Promoter (<=1kb)
cg00337593	chr6	112374119	-	cg00337593	OpenSea	WISP3;WISP3;WISP3;WISP3	TSS1500;TSS1500;TSS1500;TSS1500			1.0662	3.90008	6.01736	3.79632e-05	0.000571954	1.99206	hypo	Distal promoter
cg00337662	chr15	68113328	+	cg00337662	Island					-0.626322	-6.14237	-7.13436	6.44967e-06	0.000138722	3.82897	hyper	Distal promoter
cg00337803	chr10	46983569	-	cg00337803	OpenSea					0.748445	0.896911	9.96204	1.43792e-07	7.14411e-06	7.76549	hypo	Distal Intergenic
cg00338296	chr9	98189381	+	cg00338296	OpenSea					-0.751897	-4.91865	-5.35249	0.000118313	0.00142239	0.817507	hyper	Distal Intergenic
cg00338702	chr12	133463694	-	cg00338702	N_Shore	CHFR;CHFR;CHFR;CHFR;CHFR	Body;Body;Body;Body;Body			-0.524413	-3.12443	-6.61057	1.45001e-05	0.00026499	2.98899	hyper	Promoter (<=1kb)
cg00338763	chr6	131385135	+	cg00338763	S_Shore	EPB41L2;EPB41L2;EPB41L2;EPB41L2	TSS1500;TSS1500;TSS1500;TSS1500			1.41649	2.97394	5.80442	5.42714e-05	0.000760434	1.62236	hypo	Promoter (<=1kb)
cg00338940	chr15	85146238	+	cg00338940	S_Shore	ZSCAN2;ZSCAN2;ZSCAN2	5'UTR;5'UTR;5'UTR			0.569993	5.29872	4.32917	0.000763551	0.0063307	-1.09633	hypo	Promoter (<=1kb)
cg00339168	chr11	95938227	-	cg00339168	OpenSea	MAML2	Body		chr11:95938142-95938142	0.839111	-0.412965	5.15287	0.000168427	0.00188848	0.453544	hypo	Intron
cg00339281	chr19	8676470	-	cg00339281	S_Shore	ADAMTS10	TSS1500			-0.52081	-4.56828	-4.3587	0.000722281	0.00605922	-1.03964	hyper	Promoter (<=1kb)
cg00339682	chr4	13531163	+	cg00339682	Island					-0.981234	-4.34572	-13.335	4.04728e-09	5.0074e-07	11.4151	hyper	Distal promoter
cg00339726	chr13	36293991	+	cg00339726	OpenSea	MIR548F5	Body			0.907754	2.72786	3.34846	0.00503992	0.0281706	-3.00236	hypo	Intron
cg00340127	chr1	242250508	-	cg00340127	OpenSea					0.81766	3.50529	4.52916	0.000525043	0.0046959	-0.71374	hypo	Downstream
cg00340179	chr4	89730906	-	cg00340179	OpenSea	FAM13A;FAM13A;FAM13A;FAM13A;FAM13A	Body;Body;Body;Body;Body			0.983854	3.61632	3.89304	0.00175235	0.012267	-1.94056	hypo	Intron
cg00340793	chr2	216491772	+	cg00340793	OpenSea	LINC00607	Body			0.975958	4.58308	5.96714	4.1278e-05	0.000610879	1.90543	hypo	Intron
cg00340855	chr6	30458586	+	cg00340855	S_Shore	HLA-E	Body			1.73186	0.470388	14.8063	1.08182e-09	1.95565e-07	12.7427	hypo	Distal promoter
cg00341504	chr18	6833342	-	cg00341504	OpenSea	ARHGAP28	TSS1500			0.863975	3.06583	3.71702	0.00246133	0.0160396	-2.28369	hypo	Distal promoter
cg00342062	chr16	84859968	-	cg00342062	OpenSea	CRISPLD2	5'UTR			0.560216	2.92222	3.38739	0.0046714	0.0265464	-2.92659	hypo	Intron
cg00342068	chr12	27745800	-	cg00342068	OpenSea	PPFIBP1;PPFIBP1;PPFIBP1;PPFIBP1	5'UTR;5'UTR;5'UTR;5'UTR			0.938622	5.18187	5.07261	0.000194419	0.00211832	0.305809	hypo	Intron
cg00342214	chr11	126787964	+	cg00342214	OpenSea	KIRREL3;KIRREL3;KIRREL3	Body;Body;Body			0.622911	2.08365	4.82419	0.000304764	0.00303798	-0.156253	hypo	Intron
cg00342310	chr2	139262302	-	cg00342310	S_Shelf	SPOPL	5'UTR			-1.31624	-3.2854	-6.34658	2.21198e-05	0.000370924	2.55136	hyper	Distal promoter
cg00342313	chr22	42074919	-	cg00342313	N_Shelf	NHP2L1;NHP2L1	Body;Body			0.590445	3.95355	3.82388	0.00200208	0.013621	-2.07529	hypo	Intron
cg00342684	chr17	34128661	-	cg00342684	OpenSea					-1.17368	-3.63404	-7.6166	3.15752e-06	7.87656e-05	4.56965	hyper	Distal Intergenic
cg00342761	chr6	152701625	+	cg00342761	OpenSea	SYNE1-AS1;SYNE1;SYNE1	TSS200;Body;Body			-0.628884	1.33114	-4.11776	0.00113963	0.00871585	-1.50416	hyper	Promoter (<=1kb)
cg00342891	chr1	113263764	+	cg00342891	N_Shore	FAM19A3;FAM19A3	5'UTR;5'UTR			0.887103	3.42151	5.76418	5.81045e-05	0.000802647	1.5518	hypo	Promoter (<=1kb)
cg00343092	chr22	43547974	+	cg00343092	Island	TSPO;TSPO	5'UTR;5'UTR			1.70412	-1.68422	13.3816	3.87434e-09	4.84777e-07	11.4592	hypo	Promoter (<=1kb)
cg00343305	chr16	22104151	+	cg00343305	OpenSea	VWA3A	Body			-0.73975	3.90186	-5.36136	0.000116487	0.00140464	0.833551	hyper	Promoter (<=1kb)
cg00343433	chr8	62600110	+	cg00343433	OpenSea	ASPH;ASPH;ASPH;ASPH;ASPH;ASPH;ASPH;ASPH;ASPH;ASPH;ASPH;ASPH	Body;Body;Body;Body;Body;Body;Body;Body;Body;Body;Body;Body			-1.00926	-4.69797	-6.51735	1.68137e-05	0.000298144	2.83556	hyper	Distal promoter
cg00343839	chr17	5403516	+	cg00343839	Island	LOC728392;LOC728392	1stExon;3'UTR			-0.555726	-1.25009	-6.30306	2.37368e-05	0.000392111	2.47827	hyper	Promoter (<=1kb)
cg00344343	chr3	177104119	-	cg00344343	OpenSea					0.93691	4.79653	5.31865	0.000125566	0.0014918	0.75616	hypo	Distal Intergenic
cg00344411	chr3	64547108	+	cg00344411	OpenSea	ADAMTS9	Body			-0.690981	5.35093	-3.81177	0.0020494	0.013878	-2.09889	hyper	Intron
cg00344445	chr11	128647107	-	cg00344445	OpenSea	FLI1;FLI1	Body;Body			-0.939175	1.50331	-4.58547	0.000472882	0.00432106	-0.606655	hyper	Intron
cg00344572	chr2	137080313	+	cg00344572	OpenSea				chr2:137080106-137080106	-0.612981	-0.742245	-3.75519	0.00228611	0.0151274	-2.20923	hyper	Distal Intergenic
cg00344766	chr11	45400938	+	cg00344766	OpenSea	LOC399886	Body			0.647621	2.72039	5.57378	8.0496e-05	0.00104261	1.21499	hypo	Exon
cg00344767	chr15	76469196	-	cg00344767	OpenSea	LOC101929439;C15orf27	Body;Body			-0.523546	4.39942	-3.02027	0.00956041	0.0462847	-3.63696	hyper	Intron
cg00344888	chr15	58699976	-	cg00344888	OpenSea					-0.565841	4.18072	-4.08332	0.00121698	0.00917777	-1.57089	hyper	Distal promoter
cg00344900	chr3	126006749	-	cg00344900	Island					-0.746413	-5.39174	-5.39138	0.000110518	0.00134572	0.88781	hyper	Distal Intergenic
cg00344920	chr17	42031985	+	cg00344920	S_Shore	PYY	5'UTR			-0.736117	4.56152	-3.7603	0.00226361	0.0150081	-2.19925	hyper	Promoter (<=1kb)
cg00345047	chr6	71942797	-	cg00345047	OpenSea					0.950175	2.91209	6.18528	2.87673e-05	0.000457183	2.27921	hypo	Distal Intergenic
cg00345121	chr6	88614427	+	cg00345121	OpenSea	LOC101928911	Body			-0.682537	3.67232	-4.57242	0.000484472	0.00440452	-0.631444	hyper	Intron
cg00345123	chr1	41446245	+	cg00345123	S_Shore	CTPS1;CTPS1	5'UTR;Body			-0.969862	-5.74829	-7.79468	2.44348e-06	6.4377e-05	4.83546	hyper	Distal promoter
cg00345314	chr8	67624394	+	cg00345314	N_Shore	SGK3	TSS1500			-1.38099	-2.47741	-4.52349	0.000530617	0.00473737	-0.724543	hyper	Promoter (<=1kb)
cg00345443	chr3	54121778	-	cg00345443	Island					-0.541444	-6.14736	-4.70088	0.000382066	0.00364085	-0.388173	hyper	Distal Intergenic
cg00345747	chr5	16701354	-	cg00345747	Island	MYO10	Body			-0.63246	6.20743	-4.29079	0.00082085	0.0067095	-1.17013	hyper	Distal promoter
cg00346493	chr14	102533484	+	cg00346493	OpenSea					0.716983	5.04848	2.99445	0.0100535	0.0481207	-3.68645	hypo	Distal Intergenic
cg00346985	chr1	46940516	-	cg00346985	S_Shore					-1.58922	-0.995536	-15.0689	8.65425e-10	1.67044e-07	12.9658	hyper	Distal Intergenic
cg00347056	chr8	3254000	-	cg00347056	OpenSea	CSMD1	Body			0.596159	2.41986	3.16212	0.00725003	0.0373595	-3.36376	hypo	Promoter (<=1kb)
cg00347198	chr17	74073419	+	cg00347198	Island	GALR2	Body			-0.561522	-3.50571	-3.93364	0.00162078	0.0115314	-1.86154	hyper	Distal promoter
cg00347584	chr11	47283025	+	cg00347584	OpenSea	NR1H3;NR1H3;NR1H3	Body;Body;Body			0.793797	3.46546	6.56605	1.55601e-05	0.000280175	2.91586	hypo	Intron
cg00347607	chr22	29986708	-	cg00347607	OpenSea					0.530509	2.4839	3.09168	0.00831797	0.0415445	-3.49967	hypo	Distal Intergenic
cg00347662	chr14	105735897	-	cg00347662	N_Shelf	BRF1;BRF1;BRF1;BRF1;BRF1	Body;Body;Body;Body;Body			0.574038	2.60036	3.04847	0.00904916	0.0443405	-3.58281	hypo	Intron
cg00347798	chr3	45077649	-	cg00347798	Island					-1.103	-2.92008	-3.86866	0.00183653	0.012729	-1.98804	hyper	Distal Intergenic
cg00347818	chr8	130692530	-	cg00347818	OpenSea	CCDC26	TSS200			0.862669	2.03413	6.60722	1.4577e-05	0.000266119	2.98351	hypo	Distal Intergenic
cg00347893	chr12	8184760	-	cg00347893	N_Shore	FOXJ2	TSS1500			0.741628	-0.927228	9.14339	3.95336e-07	1.54897e-05	6.72151	hypo	Promoter (<=1kb)
cg00348168	chr19	30196030	-	cg00348168	OpenSea	C19orf12;C19orf12;C19orf12;C19orf12;C19orf12;C19orf12;C19orf12	Body;Body;Body;Body;5'UTR;5'UTR;5'UTR			1.10439	1.80611	4.55885	0.000496837	0.00449466	-0.657238	hypo	Intron
cg00348467	chr17	43222121	-	cg00348467	Island					0.557235	0.778156	5.6601	6.93939e-05	0.000925337	1.3683	hypo	Distal promoter
cg00348763	chr19	40696613	-	cg00348763	N_Shore	MAP3K10	TSS1500			1.69825	-3.50335	14.3268	1.64114e-09	2.62576e-07	12.3249	hypo	Distal promoter
cg00348836	chr7	128367251	-	cg00348836	OpenSea	FAM71F1;FAM71F1;FAM71F1;FAM71F1;FAM71F1	Body;Body;Body;Body;Body			0.567009	2.06253	4.21649	0.000944709	0.00749807	-1.31332	hypo	Intron
cg00348858	chr16	28858442	+	cg00348858	S_Shore	TUFM	TSS1500			0.544483	-2.61052	6.79955	1.07794e-05	0.00020902	3.29639	hypo	Promoter (<=1kb)
cg00348968	chr8	11627974	-	cg00348968	S_Shore	NEIL2;NEIL2;NEIL2;NEIL2	5'UTR;5'UTR;5'UTR;5'UTR			0.523149	-3.66899	5.02684	0.000211078	0.002262	0.22122	hypo	Promoter (<=1kb)
cg00349061	chr1	26371865	-	cg00349061	N_Shore	SLC30A2;SLC30A2	Body;Body			-0.561582	-0.0815679	-7.35336	4.64597e-06	0.000106811	4.16915	hyper	Promoter (<=1kb)
cg00349493	chr2	131566727	-	cg00349493	OpenSea					0.516897	1.23034	5.82629	5.23001e-05	0.00073861	1.66062	hypo	Distal Intergenic
cg00349607	chr1	39546688	-	cg00349607	N_Shore	MACF1	TSS1500			-0.505584	-4.20557	-5.74067	6.04742e-05	0.000828575	1.51048	hyper	Promoter (<=1kb)
cg00349736	chr3	126373101	-	cg00349736	N_Shore	TXNRD3;TXNRD3	Body;Body			0.582669	-0.127195	6.81818	1.04716e-05	0.000204204	3.32642	hypo	Promoter (<=1kb)
cg00349895	chr4	154073501	-	cg00349895	N_Shore	TRIM2	TSS1500			-0.582219	-4.72975	-4.96563	0.000235713	0.00246992	0.107703	hyper	Promoter (<=1kb)
cg00349943	chr20	21500021	-	cg00349943	N_Shore					-0.757261	-4.76934	-5.80231	5.44657e-05	0.000762529	1.61867	hyper	Distal Intergenic
cg00349963	chr8	131947453	-	cg00349963	OpenSea	ADCY8	Body			0.726031	3.3788	4.77896	0.000331041	0.0032466	-0.24114	hypo	Intron
cg00350074	chr7	30916915	-	cg00350074	OpenSea	FAM188B;INMT-FAM188B	Body;Body			0.576879	4.89432	4.01351	0.00139065	0.0102087	-1.70631	hypo	Intron
cg00350353	chr14	94631746	+	cg00350353	OpenSea					-1.4096	1.99272	-8.17884	1.42399e-06	4.20706e-05	5.39511	hyper	Distal Intergenic
cg00350448	chr11	72433866	+	cg00350448	N_Shelf	ARAP1;ARAP1;ARAP1	Body;TSS1500;TSS1500			0.634178	-1.37213	9.08332	4.26925e-07	1.64348e-05	6.64205	hypo	Promoter (<=1kb)
cg00351443	chr10	105252720	-	cg00351443	N_Shore	NEURL	TSS1500			-0.715989	-0.291588	-8.07833	1.63728e-06	4.69215e-05	5.25048	hyper	Distal promoter
cg00352005	chr2	86672885	-	cg00352005	S_Shelf	KDM3A;KDM3A	Body;Body			0.722274	4.75118	6.88786	9.40008e-06	0.000187181	3.43835	hypo	Intron
cg00352027	chr10	71893159	+	cg00352027	S_Shore	AIFM2	TSS1500			0.645897	5.59689	3.26046	0.00598403	0.0322112	-3.17332	hypo	Promoter (<=1kb)
cg00352780	chr20	33544183	-	cg00352780	S_Shore	GSS	TSS1500			0.963192	1.4441	7.31222	4.93889e-06	0.00011214	4.10574	hypo	Promoter (<=1kb)
cg00353330	chr4	101715708	-	cg00353330	OpenSea					1.46068	3.58535	6.39092	2.05914e-05	0.000350409	2.62554	hypo	Distal Intergenic
cg00353432	chr7	139372972	+	cg00353432	OpenSea	HIPK2;HIPK2	Body;Body			1.12365	2.60958	5.72669	6.19308e-05	0.000844491	1.48588	hypo	Intron
cg00353923	chr7	127671044	-	cg00353923	N_Shore	LRRC4;SND1	TSS200;Body			-1.54192	-3.27912	-10.2428	1.03159e-07	5.53896e-06	8.10755	hyper	Promoter (<=1kb)
cg00354484	chr2	114007283	-	cg00354484	OpenSea	PAX8;PAX8;LOC654433;PAX8;PAX8;PAX8;LOC440839	Body;Body;Body;Body;Body;Body;Body			0.946078	4.27258	3.51544	0.00364009	0.0218413	-2.67703	hypo	Intron
cg00354690	chr10	22626242	-	cg00354690	S_Shore					-0.798367	-3.98956	-5.92783	4.40841e-05	0.000644004	1.83739	hyper	Distal Intergenic
cg00354743	chr10	124107113	+	cg00354743	OpenSea					-0.644185	6.24817	-3.67103	0.00269068	0.0172049	-2.37343	hyper	Distal Intergenic
cg00354992	chr11	63984558	-	cg00354992	OpenSea	FERMT3;FERMT3	Body;Body			1.1378	3.61729	9.34071	3.07931e-07	1.27834e-05	6.97971	hypo	Intron
cg00355609	chr14	50510848	+	cg00355609	OpenSea	LINC01599	Body			1.76725	-2.09147	13.0317	5.3971e-09	6.18075e-07	11.1236	hypo	Distal promoter
cg00355633	chr1	227923938	-	cg00355633	S_Shore	JMJD4;SNAP47;JMJD4	TSS1500;Body;TSS1500			0.574207	-3.99088	3.82117	0.00201258	0.0136761	-2.08057	hypo	Promoter (<=1kb)
cg00355656	chr1	229692519	-	cg00355656	N_Shore	ABCB10	Body			0.570208	1.78866	3.85795	0.00187482	0.0129398	-2.0089	hypo	Distal promoter
cg00356131	chr5	72593933	+	cg00356131	N_Shore					-0.786994	-3.20925	-8.59865	8.04995e-07	2.69337e-05	5.98588	hyper	Distal Intergenic
cg00356499	chr4	3516065	-	cg00356499	N_Shore	LRPAP1	Body			-2.04876	2.20697	-7.67147	2.91649e-06	7.3938e-05	4.65198	hyper	Intron
cg00356862	chr8	116951359	+	cg00356862	OpenSea					0.863442	4.54723	4.4205	0.000643168	0.00552071	-0.921186	hypo	Distal Intergenic
cg00357273	chr6	31138611	+	cg00357273	OpenSea	POU5F1	TSS200			-1.05206	2.35152	-8.3411	1.13954e-06	3.53541e-05	5.62597	hyper	Promoter (<=1kb)
cg00357663	chr20	5278603	-	cg00357663	OpenSea					-0.80961	1.9965	-8.04784	1.70849e-06	4.85699e-05	5.20635	hyper	Distal Intergenic
cg00357837	chr2	192700610	-	cg00357837	OpenSea	SDPR	3'UTR			0.613642	5.55013	3.89296	0.00175262	0.0122682	-1.94072	hypo	3' UTR
cg00357904	chr12	12489166	+	cg00357904	OpenSea	MANSC1	Body			0.997101	4.25738	4.61682	0.000446195	0.0041246	-0.547172	hypo	Distal promoter
cg00357988	chr12	122990019	-	cg00357988	OpenSea	RSRC2;RSRC2;RSRC2	3'UTR;3'UTR;3'UTR			0.713449	3.32965	3.91366	0.00168422	0.0118885	-1.90042	hypo	3' UTR
cg00357989	chr6	44617531	+	cg00357989	OpenSea					0.935313	3.40247	3.13828	0.00759522	0.0387242	-3.40981	hypo	Distal Intergenic
cg00358278	chr16	88594506	+	cg00358278	N_Shelf	ZFPM1	Body			0.82859	2.64334	9.2054	3.65323e-07	1.45798e-05	6.80312	hypo	Exon
cg00358609	chr19	55586676	+	cg00358609	OpenSea	EPS8L1	TSS1500			0.633804	1.61951	3.75295	0.00229602	0.0151775	-2.21359	hypo	Promoter (<=1kb)
cg00359181	chr2	38893519	+	cg00359181	OpenSea	GALM	Body			-0.962568	-4.24396	-6.48269	1.77706e-05	0.000311336	2.7782	hyper	Promoter (<=1kb)
cg00359633	chr19	58567177	+	cg00359633	N_Shelf					0.66618	1.45721	6.6794	1.30085e-05	0.00024283	3.10151	hypo	Distal Intergenic
cg00360052	chr4	159456584	+	cg00360052	OpenSea	RXFP1;RXFP1;RXFP1;RXFP1;RXFP1;RXFP1;RXFP1;RXFP1;RXFP1;RXFP1;RXFP1;RXFP1;RXFP1	5'UTR;5'UTR;5'UTR;Body;Body;Body;Body;Body;Body;Body;Body;Body;Body		chr4:159456414-159456414	0.914277	3.74604	4.55266	0.000502589	0.00453654	-0.669018	hypo	Intron
cg00360107	chr19	41731934	-	cg00360107	N_Shore	AXL;AXL	Body;Body			-0.778865	-4.44859	-5.49575	9.21326e-05	0.00116306	1.07557	hyper	Intron
cg00360176	chr15	90034199	-	cg00360176	S_Shelf	RHCG;RHCG	Body;Body			-1.66858	0.886706	-14.3035	1.67532e-09	2.66791e-07	12.3042	hyper	Intron
cg00360414	chr10	63213391	+	cg00360414	S_Shore	TMEM26	TSS200			-1.14004	-3.70192	-8.30632	1.19498e-06	3.66966e-05	5.57676	hyper	Promoter (<=1kb)
cg00360474	chr6	37504404	+	cg00360474	S_Shore					-0.826409	-2.04917	-7.72639	2.69468e-06	6.95328e-05	4.734	hyper	Distal Intergenic
cg00360761	chr2	43398079	-	cg00360761	Island					0.766662	-1.36067	4.49769	0.000556752	0.00492287	-0.773718	hypo	Distal Intergenic
cg00360794	chr15	41803850	-	cg00360794	Island	LTK;LTK;LTK	Body;Body;Body			-0.948041	-3.84751	-11.1984	3.50878e-08	2.46697e-06	9.21524	hyper	Distal promoter
cg00360798	chr7	140139524	-	cg00360798	S_Shelf					0.555911	4.94134	4.46933	0.000587014	0.00513362	-0.827834	hypo	Distal Intergenic
cg00361017	chr6	166073666	-	cg00361017	N_Shore	PDE10A;PDE10A	Body;5'UTR			-0.771364	2.18944	-6.99813	7.93446e-06	0.000163541	3.61411	hyper	Distal promoter
cg00361040	chr13	73354967	-	cg00361040	N_Shore	PIBF1;DIS3;DIS3;DIS3	TSS1500;ExonBnd;Body;Body			1.02065	0.550161	6.85724	9.85607e-06	0.000194495	3.38923	hypo	Distal promoter
cg00361159	chr1	167487871	-	cg00361159	OpenSea	CD247;CD247	TSS200;TSS200			1.01572	-1.83918	4.74832	0.000350167	0.00339623	-0.298768	hypo	Promoter (<=1kb)
cg00361201	chr1	45974726	+	cg00361201	OpenSea	MMACHC	Body			1.3137	1.557	11.4455	2.68723e-08	2.01789e-06	9.48841	hypo	Exon
cg00361219	chr14	105715841	-	cg00361219	Island	BTBD6;BRF1;BRF1;BRF1;BRF1;BRF1	Body;TSS200;Body;Body;Body;Body			-0.61103	1.4358	-6.29306	2.41254e-05	0.000397311	2.46146	hyper	Promoter (<=1kb)
cg00361264	chr1	203198777	+	cg00361264	OpenSea	CHIT1;CHIT1;CHIT1;CHIT1;CHIT1;CHIT1;CHIT1;CHIT1	1stExon;1stExon;1stExon;5'UTR;5'UTR;5'UTR;Body;Body			-0.760545	1.51234	-4.04123	0.00131882	0.00978563	-1.6525	hyper	Promoter (<=1kb)
cg00362285	chr1	236444212	+	cg00362285	N_Shore	ERO1LB	Body			0.532317	-0.0452881	4.84266	0.000294665	0.00295627	-0.121656	hypo	Distal promoter
cg00362381	chr16	665320	-	cg00362381	S_Shore	RAB40C	Body			0.960194	4.07398	6.49277	1.74865e-05	0.000307329	2.7949	hypo	Intron
cg00362487	chr15	53098554	+	cg00362487	S_Shore					-0.715609	-5.18432	-7.878	2.1702e-06	5.86325e-05	4.95841	hyper	Distal Intergenic
cg00362567	chr6	135410330	+	cg00362567	OpenSea					1.08845	1.42853	7.4891	3.80285e-06	9.13254e-05	4.37681	hypo	Distal Intergenic
cg00362816	chr2	61405629	+	cg00362816	S_Shore	AHSA2;AHSA2	1stExon;5'UTR			0.56895	2.54108	4.21202	0.000952756	0.00754803	-1.32195	hypo	Distal promoter
cg00362818	chr13	77565320	+	cg00362818	N_Shore	CLN5	TSS1500			1.29876	3.4796	5.42143	0.000104861	0.00128957	0.942021	hypo	Promoter (<=1kb)
cg00363045	chr13	28611746	-	cg00363045	OpenSea	FLT3;FLT3	Body;Body		chr13:28611666-28611666	0.623345	1.42618	3.96674	0.00152101	0.0109544	-1.79718	hypo	Intron
cg00363082	chr5	172654771	-	cg00363082	N_Shore					-0.820867	-0.0896015	-11.3455	2.99184e-08	2.187e-06	9.3785	hyper	Distal Intergenic
cg00363215	chr18	51650861	+	cg00363215	OpenSea					-0.586293	5.25149	-3.13881	0.0075873	0.0386911	-3.40878	hyper	Distal Intergenic
cg00363312	chr7	139333296	+	cg00363312	OpenSea	HIPK2;HIPK2	Body;Body			-1.09253	-2.97672	-8.45247	9.79624e-07	3.14177e-05	5.78259	hyper	Intron
cg00363337	chr3	111329355	-	cg00363337	OpenSea	CD96;CD96	Body;Body		chr3:111329147-111329147	1.13605	-0.363934	5.77518	5.70287e-05	0.000790767	1.57113	hypo	Intron
cg00364016	chr6	10113648	-	cg00364016	OpenSea					-0.571052	-4.78361	-4.61451	0.000448115	0.00413919	-0.551569	hyper	Intron
cg00364074	chr4	71580427	+	cg00364074	OpenSea	RUFY3	Body			0.615708	3.07358	4.97019	0.000233779	0.0024536	0.116173	hypo	Intron
cg00364287	chr12	121570752	-	cg00364287	OpenSea	P2RX7;P2RX7	5'UTR;1stExon	low-CpG:120055038-120055141		-1.52309	-3.99817	-11.1085	3.87054e-08	2.65417e-06	9.11467	hyper	Promoter (<=1kb)
cg00364445	chr19	15198451	+	cg00364445	OpenSea	OR1I1	1stExon			-0.913449	4.9902	-8.49778	9.21553e-07	2.99206e-05	5.84587	hyper	Promoter (<=1kb)
cg00364704	chr7	2750071	-	cg00364704	OpenSea	AMZ1;AMZ1	Body;Body		chr7:2749963-2749963	1.99006	3.164	6.98752	8.06438e-06	0.000165737	3.59727	hypo	Intron
cg00364956	chr17	33777219	-	cg00364956	S_Shore	SLFN13	TSS1500			-0.522672	2.14947	-3.43596	0.00424944	0.0246566	-2.83199	hyper	Distal promoter
cg00365749	chr1	16472001	-	cg00365749	N_Shelf	EPHA2	Body			0.907599	5.28241	3.65549	0.00277299	0.0176203	-2.40376	hypo	Intron
cg00366103	chr7	96645019	-	cg00366103	N_Shore					-0.575206	-1.96287	-5.52183	8.80597e-05	0.00112186	1.12225	hyper	Distal promoter
cg00366537	chr9	125095058	+	cg00366537	OpenSea					0.544956	2.6792	3.78236	0.00216916	0.0145094	-2.15623	hypo	Distal Intergenic
cg00366685	chr3	121796397	+	cg00366685	OpenSea	CD86;CD86;CD86;CD86;CD86	TSS1500;TSS1500;5'UTR;Body;Body			0.803811	-3.70775	7.2503	5.41725e-06	0.0001207	4.00987	hypo	Promoter (<=1kb)
cg00367135	chr11	61722666	-	cg00367135	N_Shore	BEST1;BEST1	Body;Body			-0.807585	-4.95172	-8.30909	1.19046e-06	3.65736e-05	5.58069	hyper	Promoter (<=1kb)
cg00368636	chr7	64734674	+	cg00368636	Island					-0.67204	-5.31544	-6.18792	2.86432e-05	0.000455573	2.28368	hyper	Distal Intergenic
cg00369056	chr16	16963007	+	cg00369056	OpenSea					-1.08628	3.97876	-7.0336	7.51604e-06	0.000156737	3.67029	hyper	Distal Intergenic
cg00369659	chr21	29542998	+	cg00369659	OpenSea	LOC101927973	Body			0.707483	3.77719	6.19748	2.81977e-05	0.000450058	2.29991	hypo	Intron
cg00370608	chr16	70784519	+	cg00370608	OpenSea	VAC14	Body			-0.574682	1.55246	-5.30959	0.000127586	0.00151041	0.739705	hyper	Intron
cg00370612	chr4	90359646	+	cg00370612	OpenSea					0.555105	0.708016	7.64233	3.04198e-06	7.64676e-05	4.6083	hypo	Distal Intergenic
cg00370824	chr8	50080891	+	cg00370824	OpenSea					-0.706678	2.65061	-6.7295	1.20249e-05	0.000227983	3.18302	hyper	Distal Intergenic
cg00370874	chr5	10509317	+	cg00370874	OpenSea					0.511253	2.09939	3.60304	0.00307012	0.0191016	-2.50612	hypo	Distal Intergenic
cg00371430	chr10	111837463	-	cg00371430	OpenSea	ADD3;ADD3;ADD3	5'UTR;5'UTR;5'UTR			-0.519948	-1.66576	-3.19417	0.0068105	0.0355938	-3.30178	hyper	Intron
cg00372003	chr5	6708035	-	cg00372003	OpenSea	LOC100505625	TSS1500			-0.516422	2.89844	-5.25186	0.000141275	0.00163939	0.634648	hyper	Distal Intergenic
cg00372249	chr4	185745711	+	cg00372249	N_Shore	ACSL1	5'UTR			1.69585	3.25209	9.20735	3.64421e-07	1.45586e-05	6.80568	hypo	Distal promoter
cg00372369	chr6	157169669	-	cg00372369	OpenSea	ARID1B;ARID1B	Body;Body			1.52394	-0.670647	13.5487	3.31586e-09	4.32887e-07	11.6165	hypo	Intron
cg00372928	chr6	7618875	+	cg00372928	OpenSea				chr6:7618671-7618671	1.91919	-1.94645	14.1657	1.89304e-09	2.90996e-07	12.1814	hypo	Distal Intergenic
cg00373031	chr1	161202794	-	cg00373031	OpenSea	NR1I3;NR1I3;NR1I3;NR1I3;NR1I3;NR1I3;NR1I3;NR1I3;NR1I3;NR1I3;NR1I3;NR1I3;NR1I3;NR1I3;NR1I3	Body;Body;Body;Body;Body;Body;Body;Body;Body;Body;Body;Body;Body;Body;Body			-1.28521	4.05491	-6.05219	3.58289e-05	0.000545797	2.05195	hyper	Intron
cg00373256	chr3	186519153	-	cg00373256	OpenSea	RFC4;RFC4	Body;Body			0.901198	4.69999	4.32317	0.000772233	0.00638659	-1.10787	hypo	Intron
cg00373274	chr1	232403393	-	cg00373274	OpenSea					-0.992623	-0.293395	-11.6422	2.18068e-08	1.73217e-06	9.70204	hyper	Distal Intergenic
cg00373327	chr1	205741853	-	cg00373327	N_Shelf	RAB29;RAB29;RAB29;RAB29	Body;Body;Body;5'UTR			1.56709	3.25434	5.99651	3.93038e-05	0.000587705	1.95615	hypo	Distal promoter
cg00373538	chr2	217180892	-	cg00373538	OpenSea	MARCH4	Body		chr2:217180784-217180784	-0.547062	1.18915	-5.94765	4.26454e-05	0.000627242	1.87171	hyper	Intron
cg00373987	chr22	37868968	+	cg00373987	OpenSea	MFNG;MFNG;MFNG	Body;Body;Body			-0.502161	4.52291	-3.54121	0.0034621	0.0209972	-2.62676	hyper	Intron
cg00374071	chr14	21921513	+	cg00374071	N_Shelf					1.28122	2.67269	5.01526	0.000215527	0.00229936	0.199767	hypo	Distal Intergenic
cg00374101	chr8	87878605	+	cg00374101	OpenSea	CNBD1	TSS200			0.57184	4.31626	3.37931	0.0047456	0.026872	-2.94233	hypo	Promoter (<=1kb)
cg00374492	chr6	42015867	+	cg00374492	N_Shore	CCND3;CCND3	5'UTR;5'UTR			1.19626	-4.72406	7.02203	7.64995e-06	0.000158954	3.65198	hypo	Promoter (<=1kb)
cg00374627	chr1	234382721	+	cg00374627	OpenSea	SLC35F3;SLC35F3	Body;Body			0.664992	0.930552	5.09258	0.000187586	0.00205945	0.34263	hypo	Intron
cg00374672	chr7	100463416	+	cg00374672	N_Shore	SLC12A9	Body			1.77984	0.949618	12.5377	8.73296e-09	8.77731e-07	10.6351	hypo	Distal promoter
cg00374747	chr11	2907930	+	cg00374747	S_Shore	CDKN1C;CDKN1C;CDKN1C	TSS1500;TSS1500;TSS1500			-0.951272	-0.620797	-11.4108	2.78909e-08	2.07351e-06	9.45033	hyper	Promoter (<=1kb)
cg00374839	chr11	44332454	+	cg00374839	Island	ALX4	TSS1500			-0.565024	-5.11179	-4.31167	0.000789154	0.00649943	-1.12997	hyper	Promoter (<=1kb)
cg00375199	chr4	11723771	-	cg00375199	OpenSea					0.63038	4.76248	3.35753	0.00495151	0.0277848	-2.98471	hypo	Distal Intergenic
cg00375250	chr9	127539738	+	cg00375250	Island	OLFML2A	Body			-0.525647	-4.0091	-6.08211	3.40964e-05	0.000524342	2.10325	hyper	Promoter (<=1kb)
cg00375819	chr3	11033866	+	cg00375819	N_Shore	SLC6A1	TSS1500			-0.638636	-5.13965	-5.55587	8.30228e-05	0.00106864	1.18307	hyper	Promoter (<=1kb)
cg00376255	chr13	23946885	-	cg00376255	N_Shelf	SACS;SACS	5'UTR;Body			0.57594	0.239117	7.11008	6.69105e-06	0.00014282	3.79086	hypo	Distal promoter
cg00376480	chr21	46892832	+	cg00376480	N_Shore	COL18A1;COL18A1;COL18A1	Body;Body;Body			0.6497	3.49922	3.56406	0.00331171	0.0202765	-2.58219	hypo	Intron
cg00376553	chr7	100073281	-	cg00376553	N_Shelf	TSC22D4	Body			-0.84696	-0.026162	-7.09701	6.82496e-06	0.000145153	3.77031	hyper	Intron
cg00376735	chr19	11473212	+	cg00376735	Island	LPPR2;LPPR2	Body;Body			-1.52693	2.48405	-10.4885	7.75975e-08	4.45853e-06	8.4005	hyper	Distal promoter
cg00377173	chr18	72873707	+	cg00377173	OpenSea					1.07794	-1.17048	13.2705	4.30078e-09	5.23218e-07	11.3536	hypo	Distal Intergenic
cg00377320	chr17	47988100	+	cg00377320	Island					-0.9492	-3.42795	-10.7518	5.75241e-08	3.55908e-06	8.70811	hyper	Distal Intergenic
cg00377358	chr20	61639277	-	cg00377358	N_Shore	BHLHE23	TSS1500			-1.94354	-3.60266	-12.5439	8.67932e-09	8.73572e-07	10.6413	hyper	Promoter (<=1kb)
cg00377497	chr8	27167110	+	cg00377497	N_Shore	TRIM35	Body			0.568268	1.64312	3.31208	0.00541061	0.0297808	-3.07309	hypo	Distal promoter
cg00377591	chr11	36527638	+	cg00377591	N_Shelf	TRAF6;TRAF6	5'UTR;5'UTR			0.523201	4.26741	4.07118	0.0012455	0.00935102	-1.59442	hypo	Intron
cg00378029	chr22	26875537	-	cg00378029	N_Shelf	HPS4;HPS4;HPS4;HPS4;HPS4	1stExon;5'UTR;Body;Body;Body			-1.49076	-4.68568	-12.7843	6.8542e-09	7.36989e-07	10.8812	hyper	Promoter (<=1kb)
cg00378144	chr2	149895643	-	cg00378144	Island	LYPD6B	5'UTR			-0.959527	-4.80803	-8.3407	1.14015e-06	3.53661e-05	5.62542	hyper	Promoter (<=1kb)
cg00378158	chr22	34314305	-	cg00378158	N_Shore	LARGE;LARGE	5'UTR;5'UTR			-0.752652	1.0277	-9.56972	2.31553e-07	1.02745e-05	7.27407	hyper	Distal promoter
cg00378211	chr8	1237075	+	cg00378211	OpenSea					1.7325	1.04591	7.95891	1.93564e-06	5.36132e-05	5.07698	hypo	Distal Intergenic
cg00378510	chr19	2291020	+	cg00378510	Island	LINGO3	Body			-0.78397	-2.65744	-4.5383	0.000516189	0.00463337	-0.69634	hyper	5' UTR
cg00379012	chr16	80561535	+	cg00379012	OpenSea	LOC102724084	Body			-0.632708	4.94663	-4.29121	0.000820201	0.00670531	-1.16932	hyper	Distal Intergenic
cg00379103	chr5	129096098	+	cg00379103	OpenSea	KIAA1024L	Body			1.15244	3.39214	6.75429	1.15677e-05	0.000221165	3.22321	hypo	Exon
cg00379420	chr4	90031681	+	cg00379420	N_Shore					-0.522395	-4.17304	-3.64566	0.00282637	0.0178877	-2.42294	hyper	Promoter (<=1kb)
cg00379559	chr16	88564934	+	cg00379559	S_Shore	ZFPM1	Body			-0.612451	3.03713	-6.44906	1.87539e-05	0.00032517	2.72239	hyper	Intron
cg00379635	chr2	25635205	+	cg00379635	OpenSea	DTNB;DTNB;DTNB;DTNB;DTNB;DTNB;DTNB;DTNB	Body;Body;Body;Body;Body;Body;Body;Body			1.06785	3.03561	5.16642	0.000164411	0.00185171	0.4784	hypo	Intron
cg00379648	chr12	106979451	-	cg00379648	Island	RFX4	Body			-0.584946	-4.72193	-3.71378	0.00247679	0.0161193	-2.29	hyper	Distal promoter
cg00379713	chr11	124940631	-	cg00379713	OpenSea	SLC37A2;SLC37A2	Body;Body		chr11:124940571-124940571	-0.644433	-1.78442	-3.16281	0.00724028	0.0373195	-3.36243	hyper	Intron
cg00379740	chr17	38507518	+	cg00379740	OpenSea	RARA;RARA;RARA;RARA	Body;Body;Body;Body			-1.51379	1.27816	-9.31659	3.17412e-07	1.30904e-05	6.94838	hyper	Intron
cg00380565	chr6	99871538	-	cg00380565	N_Shore	PNISR;PNISR;LOC101927365	5'UTR;5'UTR;TSS1500			0.816485	4.00903	5.18924	0.000157868	0.00179175	0.520226	hypo	Distal promoter
cg00380904	chr6	20468372	-	cg00380904	OpenSea	E2F3	Body			1.0179	3.2097	6.54244	1.61551e-05	0.000288648	2.87697	hypo	Intron
cg00380954	chr1	194803708	-	cg00380954	OpenSea					0.613886	2.27405	3.92894	0.00163548	0.0116165	-1.87069	hypo	Distal Intergenic
cg00381131	chr4	154073616	+	cg00381131	N_Shore	TRIM2	TSS1500			-1.07145	-5.41011	-8.8952	5.44448e-07	1.98947e-05	6.39057	hyper	Promoter (<=1kb)
cg00381233	chr7	55602372	+	cg00381233	OpenSea	VOPP1;VOPP1;VOPP1;VOPP1	Body;Body;Body;Body		chr7:55601949-55601949	1.04179	-2.95883	4.63334	0.000432769	0.00402467	-0.515877	hypo	Intron
cg00381511	chr14	92355626	-	cg00381511	OpenSea	FBLN5	Body			-0.681428	4.24467	-4.75986	0.000342831	0.00333834	-0.277047	hyper	Intron
cg00381755	chr16	30572815	+	cg00381755	Island					-0.593476	-3.29728	-5.16666	0.000164339	0.00185104	0.478846	hyper	Distal Intergenic
cg00382138	chr4	110723299	+	cg00382138	OpenSea	CFI;CFI	1stExon;5'UTR	low-CpG:110942599-110942806		1.14284	1.11886	7.16547	6.15363e-06	0.000133701	3.87769	hypo	Promoter (<=1kb)
cg00382859	chr8	119106241	+	cg00382859	OpenSea	EXT1	Body			0.922382	1.08126	6.69526	1.26882e-05	0.000238072	3.12736	hypo	Intron
cg00382930	chr16	87100229	-	cg00382930	OpenSea					-1.47502	1.14616	-9.46905	2.62296e-07	1.13005e-05	7.14537	hyper	Distal Intergenic
cg00382999	chr3	136649333	+	cg00382999	OpenSea	NCK1	Body	low-CpG:138132012-138132038		-0.821421	-0.577804	-3.28289	0.00572775	0.03113	-3.12979	hyper	Promoter (<=1kb)
cg00383136	chr6	32410247	-	cg00383136	OpenSea	HLA-DRA	Body			0.851633	2.7803	8.60149	8.0194e-07	2.68548e-05	5.98981	hypo	Distal promoter
cg00383292	chr8	141320382	-	cg00383292	OpenSea	TRAPPC9;TRAPPC9	Body;Body			1.94679	4.1112	10.3906	8.68601e-08	4.85235e-06	8.28453	hypo	Intron
cg00383321	chr7	79707732	+	cg00383321	OpenSea					0.604917	-5.89898	4.73177	0.000360966	0.00347875	-0.329921	hypo	Distal Intergenic
cg00383763	chr1	202682124	+	cg00383763	S_Shelf					-1.66775	0.798205	-15.3385	6.90696e-10	1.42679e-07	13.1908	hyper	Distal promoter
cg00383793	chr3	50488162	-	cg00383793	OpenSea	CACNA2D2;CACNA2D2	Body;Body		chr3:50488140-50488140	0.692131	0.812348	7.53014	3.58113e-06	8.70332e-05	4.43911	hypo	Intron
cg00383808	chr22	25102225	+	cg00383808	OpenSea					-0.506411	-1.11913	-5.64151	7.16412e-05	0.000948862	1.33537	hyper	Distal Intergenic
cg00384163	chr14	76860720	-	cg00384163	OpenSea	ESRRB	5'UTR			-0.6533	4.93829	-3.49035	0.00382231	0.0226865	-2.72597	hyper	Intron
cg00384221	chr6	52859375	-	cg00384221	N_Shore	GSTA4	5'UTR			-1.37043	-4.50474	-9.0684	4.35178e-07	1.66892e-05	6.62225	hyper	Promoter (<=1kb)
cg00384537	chr17	39637963	+	cg00384537	OpenSea	KRT35	TSS1500			0.619941	2.783	5.26675	0.000137602	0.00160492	0.661794	hypo	Promoter (<=1kb)
cg00384539	chr8	70983567	-	cg00384539	Island	PRDM14	TSS200			-0.633311	-5.62409	-5.89697	4.64272e-05	0.000671535	1.78382	hyper	Promoter (<=1kb)
cg00384847	chr1	12291339	+	cg00384847	S_Shore	VPS13D;VPS13D	5'UTR;5'UTR			0.931197	2.20315	7.58823	3.29036e-06	8.14879e-05	4.52692	hypo	Distal promoter
cg00385142	chr3	98235918	+	cg00385142	OpenSea	CLDND1;CLDND1;CLDND1;CLDND1;CLDND1;CLDND1	Body;Body;Body;Body;Body;Body			0.550221	5.0251	4.68275	0.000395042	0.00374027	-0.422412	hypo	Exon
cg00385620	chr6	34759158	-	cg00385620	N_Shore	UHRF1BP1	TSS1500			-0.552999	-5.24598	-5.99123	3.96515e-05	0.000591848	1.94703	hyper	Promoter (<=1kb)
cg00385908	chr12	87121310	+	cg00385908	OpenSea	MGAT4C	5'UTR			0.529988	4.4194	3.61099	0.00302307	0.0188685	-2.4906	hypo	Intron
cg00386101	chr2	11621399	+	cg00386101	N_Shore					-0.660636	3.00706	-5.17364	0.000162311	0.0018327	0.491638	hyper	Distal Intergenic
cg00386141	chr1	205419411	-	cg00386141	OpenSea	BLACAT1	Body			-0.734346	-0.691122	-9.31358	3.18616e-07	1.3122e-05	6.94447	hyper	Distal promoter
cg00386386	chr9	136216149	-	cg00386386	S_Shore	MED22;MED22;SNORD24;RPL7A;SNORD36B;SNORD36A	TSS1500;TSS1500;TSS200;Body;TSS1500;TSS1500			0.521581	4.25201	5.11665	0.000179678	0.00198935	0.386965	hypo	Promoter (<=1kb)
cg00386405	chr19	30863275	-	cg00386405	N_Shelf	ZNF536	TSS200			-0.956483	4.22148	-5.13069	0.000175226	0.00194962	0.412795	hyper	Promoter (<=1kb)
cg00386853	chr17	38109870	-	cg00386853	OpenSea					0.519981	2.36224	3.37186	0.00481507	0.0271763	-2.95683	hypo	Distal Intergenic
cg00387090	chr1	201615401	+	cg00387090	N_Shore					-0.531737	-1.95285	-4.49703	0.000557429	0.00492802	-0.774961	hyper	Distal promoter
cg00387115	chr12	115889598	-	cg00387115	Island					-0.585184	-4.10659	-7.42229	4.19552e-06	9.86427e-05	4.27491	hyper	Distal Intergenic
cg00387245	chr4	54538142	-	cg00387245	OpenSea					-0.799511	3.12259	-6.16909	2.95419e-05	0.000466778	2.25169	hyper	Intron
cg00387524	chr10	11861819	+	cg00387524	N_Shelf					1.84374	-2.14772	11.038	4.18272e-08	2.80663e-06	9.03514	hypo	Distal Intergenic
cg00387776	chr8	130713698	+	cg00387776	OpenSea					0.71574	5.17507	3.60506	0.0030581	0.0190427	-2.50218	hypo	Distal Intergenic
cg00388000	chr4	168024180	+	cg00388000	OpenSea	SPOCK3;SPOCK3;SPOCK3;SPOCK3;SPOCK3;SPOCK3;SPOCK3;SPOCK3;SPOCK3	5'UTR;5'UTR;Body;Body;Body;Body;Body;Body;Body			0.573565	3.95733	4.00932	0.00140186	0.0102716	-1.71446	hypo	Intron
cg00388154	chr15	68498857	-	cg00388154	OpenSea	CALML4;CALML4	TSS1500;TSS1500			-0.692968	2.94757	-3.17299	0.00709785	0.0367543	-3.34274	hyper	Promoter (<=1kb)
cg00388195	chr7	96647323	-	cg00388195	S_Shore					-1.0196	-3.41532	-10.4634	7.9872e-08	4.55156e-06	8.3708	hyper	Downstream
cg00388204	chr11	103417168	+	cg00388204	OpenSea					-0.626572	1.2864	-4.99284	0.000224415	0.00237446	0.158206	hyper	Distal Intergenic
cg00388210	chr13	111167881	+	cg00388210	S_Shelf					0.783242	1.79995	6.00299	3.8882e-05	0.000582833	1.96731	hypo	Distal Intergenic
cg00388262	chr4	1554466	+	cg00388262	Island					-0.677266	4.2884	-4.37857	0.000695794	0.00588071	-1.0015	hyper	Distal Intergenic
cg00388870	chr5	59189669	+	cg00388870	Island	PDE4D;PDE4D	TSS200;Body			-0.652879	-5.03884	-6.36303	2.15395e-05	0.000363151	2.5789	hyper	Promoter (<=1kb)
cg00389045	chr12	11840863	-	cg00389045	OpenSea	ETV6	Body			0.781758	4.91786	5.17498	0.000161925	0.00182939	0.49409	hypo	Intron
cg00389108	chr9	108643954	+	cg00389108	OpenSea					0.620036	4.93139	3.53669	0.00349272	0.0211411	-2.63559	hypo	Distal Intergenic
cg00389225	chr2	102724345	+	cg00389225	OpenSea	IL1R1	5'UTR			1.85603	4.6543	8.56511	8.41908e-07	2.78987e-05	5.93946	hypo	Intron
cg00389919	chr5	52007086	-	cg00389919	OpenSea					-1.20731	3.48289	-5.87514	4.81636e-05	0.000691215	1.74584	hyper	Distal Intergenic
cg00390724	chr3	18484742	+	cg00390724	N_Shore					1.53337	0.5497	6.53344	1.63881e-05	0.000292045	2.86213	hypo	Distal Intergenic
cg00390775	chr9	79521282	+	cg00390775	Island	PRUNE2	TSS1500			-0.742454	-4.36992	-7.34985	4.6702e-06	0.000107261	4.16375	hyper	Promoter (<=1kb)
cg00390941	chr12	15124659	+	cg00390941	OpenSea	PDE6H	TSS1500			-0.715986	3.86181	-3.28977	0.00565126	0.0308098	-3.11641	hyper	Distal promoter
cg00391399	chr2	39011692	+	cg00391399	OpenSea					-0.574262	3.10783	-3.49174	0.00381199	0.0226359	-2.72327	hyper	Distal Intergenic
cg00391448	chr2	97198595	+	cg00391448	N_Shelf					-0.701707	5.18479	-4.45596	0.000601869	0.0052377	-0.853376	hyper	Distal Intergenic
cg00391990	chr16	21608518	-	cg00391990	N_Shelf	METTL9;METTL9;LOC101927814	TSS200;TSS200;Body			0.79935	3.36185	4.66577	0.000407609	0.00383525	-0.454509	hypo	Distal promoter
cg00392978	chr5	150713027	+	cg00392978	OpenSea	SLC36A2	Body			0.518702	4.5187	4.59329	0.000466078	0.00427204	-0.591817	hypo	Intron
cg00393050	chr3	14435541	+	cg00393050	OpenSea					-0.532193	5.35845	-3.51264	0.00366	0.0219343	-2.6825	hyper	Distal Intergenic
cg00393487	chr3	186916546	+	cg00393487	N_Shore	RTP1	Body			0.777131	3.01661	4.69266	0.000387894	0.00368604	-0.403693	hypo	Distal promoter
cg00393531	chr18	9139650	+	cg00393531	S_Shelf	ANKRD12;ANKRD12;ANKRD12	5'UTR;5'UTR;5'UTR			1.32051	3.00664	6.35012	2.19938e-05	0.000369198	2.55728	hypo	Distal promoter
cg00393533	chr22	26801377	-	cg00393533	OpenSea					0.545793	2.42333	5.15449	0.000167943	0.00188389	0.456506	hypo	Distal Intergenic
cg00393837	chr2	105470050	-	cg00393837	Island					-0.71805	-5.287	-7.41256	4.2562e-06	9.97461e-05	4.26002	hyper	Distal promoter
cg00394026	chr13	113357420	-	cg00394026	OpenSea	ATP11A;ATP11A	Body;Body			-1.42865	-0.620413	-4.43647	0.00062422	0.0053922	-0.890637	hyper	Intron
cg00394062	chr19	18601728	+	cg00394062	OpenSea	ELL	Body		chr19:18601625-18601625	1.48967	3.46549	4.30851	0.000793872	0.00653071	-1.13605	hypo	Intron
cg00394180	chr8	97167170	-	cg00394180	N_Shelf	GDF6	Body			-0.974466	-4.1676	-7.45661	3.98872e-06	9.47953e-05	4.32733	hyper	Intron
cg00394261	chr5	42483732	+	cg00394261	OpenSea	GHR	5'UTR			1.06163	3.37679	8.7822	6.31218e-07	2.23031e-05	6.23758	hypo	Intron
cg00394658	chr11	48001669	-	cg00394658	Island	PTPRJ;PTPRJ	TSS1500;TSS1500			-1.2032	-1.97566	-13.5562	3.29306e-09	4.3068e-07	11.6235	hyper	Promoter (<=1kb)
cg00394823	chr16	20775166	-	cg00394823	OpenSea	ACSM3;ACSM3	TSS200;TSS200			1.55931	-3.23796	10.9297	4.71473e-08	3.0677e-06	8.91232	hypo	Promoter (<=1kb)
cg00394870	chr4	88162328	-	cg00394870	OpenSea					0.804465	4.50971	4.23289	0.000915819	0.00731531	-1.28169	hypo	Distal Intergenic
cg00394874	chr6	30747276	-	cg00394874	OpenSea				chr6:30746716-30746716	0.563895	-2.30575	3.20586	0.00665683	0.0349693	-3.27914	hypo	Distal Intergenic
cg00395009	chr13	51697247	-	cg00395009	OpenSea	LINC00371;LINC00371	Body;Body			0.786076	-3.68436	6.17345	2.93313e-05	0.000463974	2.2591	hypo	Intron
cg00395130	chr9	93748084	+	cg00395130	OpenSea					-0.538875	5.36981	-3.53544	0.00350119	0.0211811	-2.63802	hyper	Distal Intergenic
cg00395667	chr8	127513706	+	cg00395667	OpenSea					1.67715	1.87503	11.2758	3.22575e-08	2.31534e-06	9.30141	hypo	Distal Intergenic
cg00396894	chr2	27362420	-	cg00396894	OpenSea	C2orf53	TSS200			-0.529606	2.41541	-6.20204	2.7988e-05	0.000447367	2.30764	hyper	Promoter (<=1kb)
cg00397154	chr7	97502735	-	cg00397154	S_Shore	ASNS;ASNS;ASNS;ASNS;ASNS;ASNS	TSS1500;TSS1500;TSS1500;TSS1500;TSS1500;TSS1500			-0.849293	5.04983	-3.44988	0.00413576	0.0241442	-2.80487	hyper	Promoter (<=1kb)
cg00397190	chr10	126154829	+	cg00397190	OpenSea	LHPP;LHPP	Body;Body			-0.540489	4.40736	-3.44	0.00421612	0.0245062	-2.82412	hyper	Intron
cg00397739	chr22	47010373	-	cg00397739	N_Shelf					-0.541801	-4.72669	-3.08304	0.0084594	0.0420895	-3.51632	hyper	Distal Intergenic
cg00397859	chr20	13768987	+	cg00397859	S_Shelf	C20orf7;C20orf7;C20orf7	Body;Body;Body			0.854204	-0.96096	9.87538	1.59549e-07	7.73617e-06	7.6583	hypo	Intron
cg00397911	chr22	36367762	+	cg00397911	OpenSea	RBFOX2;RBFOX2	Body;Body			-1.42729	2.68721	-11.0711	4.03268e-08	2.7343e-06	9.0726	hyper	Intron
cg00398130	chr8	80525764	-	cg00398130	Island	STMN2	Body			-0.580715	-2.98065	-5.68927	6.60153e-05	0.000889364	1.41987	hyper	Distal promoter
cg00398268	chr18	47017166	-	cg00398268	N_Shore	RPL17;SNORD58C;U58;RPL17	Body;TSS1500;TSS1500;Body			1.59182	4.89019	8.26674	1.26158e-06	3.83005e-05	5.52058	hypo	Promoter (<=1kb)
cg00398420	chr16	56681867	-	cg00398420	OpenSea					-1.82513	-1.81255	-21.1727	1.07964e-11	8.64219e-09	17.2321	hyper	Distal Intergenic
cg00398492	chr12	89495415	+	cg00398492	OpenSea					-1.27751	-0.155488	-17.0339	1.80652e-10	5.60228e-08	14.5179	hyper	Distal Intergenic
cg00398764	chr15	37402637	-	cg00398764	N_Shore					-1.39754	-3.67834	-15.3979	6.57546e-10	1.38111e-07	13.2398	hyper	Distal Intergenic
cg00399059	chr8	143859774	-	cg00399059	S_Shore	LYNX1;LYNX1;LYNX1;LYNX1	TSS200;TSS1500;TSS200;TSS1500			-0.954248	1.12933	-8.17969	1.42233e-06	4.20358e-05	5.39632	hyper	Promoter (<=1kb)
cg00399354	chr15	67068074	-	cg00399354	OpenSea	SMAD6;SMAD6	Body;Body			0.722878	3.13647	4.02587	0.00135813	0.0100192	-1.68231	hypo	Intron
cg00399483	chr18	49868378	-	cg00399483	Island	DCC	Body		chr18:49868333-49868333	-0.743103	-2.83233	-7.82819	2.32942e-06	6.20106e-05	4.88502	hyper	Distal promoter
cg00399614	chr5	17070483	-	cg00399614	OpenSea					0.550973	3.64683	3.26591	0.00592068	0.0319358	-3.16274	hypo	Distal Intergenic
cg00399776	chr17	60198629	-	cg00399776	OpenSea					-0.750219	-0.824236	-7.12263	6.56513e-06	0.000140654	3.81056	hyper	Distal Intergenic
cg00400028	chr3	140949916	-	cg00400028	Island	PXYLP1;PXYLP1;PXYLP1	TSS1500;TSS1500;TSS1500			0.571905	-2.65315	6.42722	1.9423e-05	0.000334527	2.68607	hypo	Promoter (<=1kb)
cg00400448	chr15	60285691	-	cg00400448	N_Shore					-1.20441	5.65109	-3.92785	0.00163892	0.0116339	-1.87282	hyper	Distal Intergenic
cg00400591	chr1	14026298	-	cg00400591	N_Shore	PRDM2	TSS1500			0.809488	-1.53829	11.002	4.35195e-08	2.89193e-06	8.99446	hypo	Promoter (<=1kb)
cg00400614	chr7	41745354	+	cg00400614	Island	LOC285954;LOC285954	Body;Body			-0.561207	-6.48114	-5.11682	0.000179622	0.0019889	0.387285	hyper	Distal promoter
cg00400733	chr5	176170704	-	cg00400733	Island					-0.778205	-3.18712	-6.49598	1.73971e-05	0.000306065	2.80021	hyper	Distal Intergenic
cg00400760	chr4	15789286	-	cg00400760	OpenSea	CD38	Body			0.641003	3.88779	3.86313	0.00185619	0.01284	-1.9988	hypo	Intron
cg00400832	chr7	96650323	-	cg00400832	Island	DLX5	Body			-0.805917	-5.281	-5.8455	5.06303e-05	0.000719748	1.69418	hyper	Exon
cg00400885	chr9	136610820	+	cg00400885	OpenSea					0.734575	3.56447	4.34241	0.000744752	0.00620938	-1.0709	hypo	Distal Intergenic
cg00400987	chr16	28915821	-	cg00400987	S_Shelf	ATP2A1;ATP2A1;RABEP2	3'UTR;3'UTR;3'UTR			-0.66848	4.96395	-3.37079	0.00482514	0.0272208	-2.95892	hyper	3' UTR
cg00402156	chr16	79328703	-	cg00402156	OpenSea					-0.70394	-0.534505	-4.06272	0.00126577	0.00947123	-1.61081	hyper	Distal Intergenic
cg00402343	chr16	30494547	+	cg00402343	OpenSea	ITGAL;ITGAL	Body;Body			-0.725341	3.987	-4.13501	0.00110282	0.00848818	-1.47078	hyper	Intron
cg00402381	chr19	42416271	+	cg00402381	N_Shore					-1.49612	0.695996	-14.1825	1.865e-09	2.88212e-07	12.1964	hyper	Intron
cg00402417	chr13	100649423	+	cg00402417	Island					-1.38831	-2.36253	-17.2036	1.59027e-10	5.1264e-08	14.643	hyper	Distal Intergenic
cg00402420	chr13	34594919	+	cg00402420	OpenSea					0.666177	4.59543	3.67217	0.00268475	0.0171756	-2.37121	hypo	Distal Intergenic
cg00402559	chr19	2566449	+	cg00402559	OpenSea	GNG7	5'UTR			-0.837376	2.06577	-3.58568	0.00317544	0.0196132	-2.54	hyper	Intron
cg00402783	chr18	12092978	-	cg00402783	N_Shore	ANKRD62	TSS1500			-0.523506	4.44792	-4.8998	0.000265567	0.00271949	-0.0148638	hyper	Promoter (<=1kb)
cg00402941	chr10	36783791	-	cg00402941	OpenSea					0.844203	2.43509	5.16593	0.000164555	0.00185307	0.477498	hypo	Distal Intergenic
cg00403251	chr9	129986197	+	cg00403251	N_Shore					-0.859046	1.31598	-9.94877	1.46094e-07	7.22547e-06	7.74912	hyper	Distal Intergenic
cg00403478	chr6	33040769	-	cg00403478	OpenSea	HLA-DPA1	Body			0.998837	-1.32038	10.7866	5.53167e-08	3.45965e-06	8.74829	hypo	Promoter (<=1kb)
cg00403498	chr6	32119923	-	cg00403498	N_Shore	PRRT1;PPT2	TSS1500;TSS1500			-0.630195	-4.32543	-3.62558	0.00293868	0.018453	-2.46213	hyper	Promoter (<=1kb)
cg00403919	chr1	46872718	+	cg00403919	OpenSea	FAAH	Body			-0.764539	3.65275	-9.10635	4.14505e-07	1.60672e-05	6.67257	hyper	Distal promoter
cg00403955	chr16	11680241	+	cg00403955	Island	LITAF;LITAF;LITAF;LITAF	5'UTR;TSS200;5'UTR;Body			1.21282	-2.89501	8.64541	7.56367e-07	2.56698e-05	6.05038	hypo	Promoter (<=1kb)
cg00404280	chr8	144631887	+	cg00404280	Island					1.02055	1.00916	7.99145	1.84901e-06	5.17331e-05	5.12444	hypo	Distal Intergenic
cg00404400	chr3	186078568	-	cg00404400	N_Shore	DGKG;DGKG;DGKG	5'UTR;5'UTR;5'UTR			-0.550489	-2.50641	-3.88192	0.00179025	0.0124779	-1.96222	hyper	Distal promoter
cg00404862	chr9	6874022	-	cg00404862	OpenSea	KDM4C;KDM4C;KDM4C;KDM4C;KDM4C;KDM4C	Body;Body;Body;Body;Body;Body			1.12701	3.31958	4.74383	0.000353062	0.00341914	-0.307212	hypo	Intron
cg00405069	chr1	52455390	-	cg00405069	N_Shore	RAB3B	5'UTR			-0.877661	-0.17109	-9.49249	2.54771e-07	1.10556e-05	7.17543	hyper	Distal promoter
cg00405086	chr6	131949743	+	cg00405086	S_Shore	MED23;MED23	TSS1500;TSS1500			0.806735	-2.09873	8.13556	1.51197e-06	4.41112e-05	5.33299	hypo	Promoter (<=1kb)
cg00405112	chr3	137728329	-	cg00405112	N_Shore	CLDN18;CLDN18	TSS1500;Body			1.02921	4.12219	3.52229	0.00359192	0.0216113	-2.66368	hypo	Promoter (<=1kb)
cg00405198	chr6	10419885	+	cg00405198	Island	TFAP2A	TSS200			-0.720189	-6.05284	-6.78438	1.10372e-05	0.000213071	3.27188	hyper	Promoter (<=1kb)
cg00405484	chr8	141544373	-	cg00405484	N_Shore	EIF2C2;EIF2C2	Body;Body			0.779199	4.51097	3.64183	0.00284746	0.0179906	-2.43042	hypo	Intron
cg00405677	chr5	153858102	+	cg00405677	Island	HAND1	TSS1500			-0.746634	-5.11785	-5.9399	4.32022e-05	0.000633826	1.85829	hyper	Promoter (<=1kb)
cg00405713	chr2	172886349	+	cg00405713	OpenSea	METAP1D	Body			-0.578966	1.84396	-4.07265	0.001242	0.00932962	-1.59156	hyper	Intron
cg00405942	chr2	208977726	+	cg00405942	S_Shore					-0.615557	5.36105	-3.27215	0.00584902	0.0316429	-3.15063	hyper	Distal Intergenic
cg00406022	chr6	31691696	+	cg00406022	Island	C6orf25;C6orf25;C6orf25;C6orf25;C6orf25;C6orf25	Body;Body;Body;Body;Body;Body			0.838221	3.76663	5.74383	6.01499e-05	0.000825112	1.51604	hypo	Promoter (<=1kb)
cg00406098	chr13	40716180	-	cg00406098	OpenSea					1.3899	-0.0471115	8.72968	6.76451e-07	2.3531e-05	6.16596	hypo	Distal Intergenic
cg00406211	chr10	121077022	+	cg00406211	OpenSea	GRK5	Body			-1.43874	1.87791	-11.7322	1.98387e-08	1.61307e-06	9.79871	hyper	Intron
cg00406225	chr1	78510568	+	cg00406225	N_Shore	GIPC2;GIPC2	TSS1500;TSS200			-2.90643	-3.23391	-20.5323	1.61095e-11	1.09992e-08	16.8537	hyper	Distal promoter
cg00406711	chr18	56474777	+	cg00406711	OpenSea					1.40305	4.48088	5.27978	0.000134472	0.00157528	0.685515	hypo	Distal Intergenic
cg00407062	chr9	130964374	-	cg00407062	N_Shore	CIZ1;DNM1;DNM1;CIZ1	5'UTR;TSS1500;TSS1500;5'UTR			0.971105	4.14121	3.89895	0.00173255	0.0121589	-1.92906	hypo	Distal promoter
cg00407093	chr9	23826461	+	cg00407093	S_Shelf	ELAVL2	TSS1500			-1.07729	-4.22437	-10.6498	6.45519e-08	3.88232e-06	8.5897	hyper	Promoter (<=1kb)
cg00407231	chr1	205312199	-	cg00407231	N_Shore	KLHDC8A	Body			-1.4364	-0.0760939	-18.6351	5.67083e-11	2.58222e-08	15.6475	hyper	Intron
cg00407291	chr6	8118983	-	cg00407291	OpenSea					0.517781	3.26552	3.36633	0.00486727	0.0274078	-2.96759	hypo	Distal Intergenic
cg00407537	chr16	57576394	-	cg00407537	OpenSea	GPR114	TSS1500			-1.27627	-4.306	-6.05401	3.57212e-05	0.000544424	2.05506	hyper	Promoter (<=1kb)
cg00407815	chr14	64909251	+	cg00407815	OpenSea	MIR548AZ;MTHFD1	Body;Body			-1.19431	3.01907	-4.99634	0.000223	0.00236246	0.164711	hyper	Intron
cg00407944	chr9	139424152	-	cg00407944	N_Shore	NOTCH1	Body			-1.08758	-2.13107	-6.87776	9.54796e-06	0.000189546	3.42216	hyper	Intron
cg00408068	chr9	114720562	+	cg00408068	OpenSea				chr9:114720285-114720285	-0.933659	-6.03601	-5.25913	0.000139469	0.00162262	0.647907	hyper	Distal Intergenic
cg00408348	chr11	122851122	+	cg00408348	N_Shore	BSX	Body			-0.703079	-2.41239	-8.94236	5.12067e-07	1.89662e-05	6.454	hyper	Distal promoter
cg00409126	chr5	67730128	-	cg00409126	OpenSea					0.66122	-4.9894	4.09988	0.00117913	0.00895087	-1.53879	hypo	Distal Intergenic
cg00409171	chr16	16221078	-	cg00409171	OpenSea	ABCC1	Body			-0.950062	4.56277	-3.86941	0.00183389	0.0127145	-1.98658	hyper	Intron
cg00409684	chr10	102984527	+	cg00409684	Island					-1.46804	-3.02444	-13.0331	5.38969e-09	6.17587e-07	11.125	hyper	Downstream
cg00409844	chr5	68798649	-	cg00409844	OpenSea	OCLN	5'UTR			0.569893	4.25088	3.54631	0.00342798	0.0208325	-2.61682	hypo	Distal promoter
cg00410106	chr2	207140303	+	cg00410106	S_Shore	ZDBF2	5'UTR			-1.09843	-5.1648	-8.96418	4.97787e-07	1.85345e-05	6.48325	hyper	Promoter (<=1kb)
cg00410248	chr14	94443962	-	cg00410248	OpenSea	ASB2	TSS1500			-0.653215	2.83592	-5.14832	0.000169799	0.00190047	0.445187	hyper	Promoter (<=1kb)
cg00410370	chr2	175200477	-	cg00410370	Island	SP9	Body			-0.695669	-4.51605	-5.99713	3.92633e-05	0.000587223	1.95721	hyper	Promoter (<=1kb)
cg00410926	chr9	35563534	-	cg00410926	OpenSea	FAM166B;FAM166B	Body;Body			-1.18845	2.89709	-6.57543	1.533e-05	0.000276821	2.9313	hyper	Promoter (<=1kb)
cg00411097	chr7	1596050	-	cg00411097	OpenSea	TMEM184A;TMEM184A	1stExon;5'UTR			0.945353	-1.164	10.3549	9.05299e-08	5.01411e-06	8.24195	hypo	Promoter (<=1kb)
cg00411413	chr16	83171299	-	cg00411413	OpenSea	CDH13	Body			1.37849	3.63068	6.27689	2.47684e-05	0.000405803	2.43421	hypo	Intron
cg00411716	chr6	53348354	+	cg00411716	OpenSea					-0.780965	-3.08434	-5.50246	9.10667e-05	0.0011518	1.08759	hyper	Distal Intergenic
cg00411948	chr11	133800473	+	cg00411948	N_Shore	IGSF9B	Body			-0.792694	3.47562	-5.54273	8.49306e-05	0.00108862	1.15961	hyper	Intron
cg00412294	chr12	97300582	-	cg00412294	N_Shore	NEDD1;NEDD1;NEDD1;NEDD1	TSS1500;TSS1500;TSS1500;TSS1500			0.864772	-6.71068	4.89782	0.000266528	0.00272748	-0.0185746	hypo	Promoter (<=1kb)
cg00412337	chr6	45982653	+	cg00412337	N_Shore	CLIC5;CLIC5	Body;Body			0.809886	-4.07918	6.03059	3.71374e-05	0.000562085	2.01482	hypo	Promoter (<=1kb)
cg00412749	chr6	28603173	-	cg00412749	Island				chr6:28603148-28603148	-0.671951	-4.40074	-8.04514	1.71498e-06	4.87135e-05	5.20243	hyper	Distal Intergenic
cg00413544	chr2	45163442	+	cg00413544	S_Shore					-0.613723	-1.47153	-7.04765	7.35674e-06	0.000154067	3.69251	hyper	Distal Intergenic
cg00413617	chr11	17757415	-	cg00413617	Island	KCNC1;KCNC1	TSS200;TSS200			-1.09221	-3.1661	-12.7248	7.26382e-09	7.68925e-07	10.8223	hyper	Promoter (<=1kb)
cg00413721	chr16	16119418	+	cg00413721	OpenSea	ABCC1	Body			1.45279	4.17073	6.57981	1.5224e-05	0.000275308	2.9385	hypo	Intron
cg00413852	chr15	78079584	+	cg00413852	OpenSea	LINGO1;LINGO1;LINGO1;LINGO1;LINGO1;LINGO1;LINGO1	TSS1500;5'UTR;5'UTR;5'UTR;5'UTR;5'UTR;5'UTR			-0.747805	5.01999	-6.55597	1.58113e-05	0.000283825	2.89927	hyper	Distal Intergenic
cg00414136	chr7	40813666	-	cg00414136	OpenSea	SUGCT;SUGCT;SUGCT;SUGCT	Body;Body;Body;Body			2.62911	3.11556	16.465	2.7935e-10	7.61203e-08	14.0887	hypo	Intron
cg00414565	chr12	69291229	-	cg00414565	OpenSea	CPM;CPM;CPM	Body;Body;Body			-0.815522	0.665637	-8.51029	9.0617e-07	2.95547e-05	5.8633	hyper	Intron
cg00415057	chr16	68333694	+	cg00415057	OpenSea	SLC7A6;SLC7A6	3'UTR;3'UTR			0.767275	4.17866	5.42607	0.000104014	0.00128127	0.950383	hypo	3' UTR
cg00415613	chr1	204597392	-	cg00415613	OpenSea	LRRN2;LRRN2	5'UTR;5'UTR			0.595612	2.19599	5.40253	0.000108382	0.00132517	0.907946	hypo	Exon
cg00415748	chr13	107360539	+	cg00415748	OpenSea					0.726797	4.65067	7.16478	6.16003e-06	0.000133811	3.87661	hypo	Distal Intergenic
cg00416130	chr1	35257924	-	cg00416130	N_Shore	GJA4	TSS1500			0.840832	2.87546	5.31185	0.000127078	0.00150557	0.743812	hypo	Promoter (<=1kb)
cg00416475	chr19	19745573	+	cg00416475	Island	GMIP	Body			-0.578265	4.81621	-3.34237	0.00510009	0.0284384	-3.01419	hyper	Intron
cg00416538	chr2	28584002	+	cg00416538	OpenSea				chr2:28583784-28583784	0.501873	0.873748	3.63663	0.00287632	0.0181379	-2.44056	hypo	Distal Intergenic
cg00417068	chr8	143926282	-	cg00417068	OpenSea	GML	Body		chr8:143926112-143926112	0.852976	-2.71478	7.38407	4.43923e-06	0.000103058	4.21635	hypo	Intron
cg00417197	chr7	111817978	-	cg00417197	OpenSea	DOCK4	Body			1.21711	3.47163	5.07923	0.000192125	0.00209847	0.318019	hypo	Intron
cg00417826	chr9	101610706	+	cg00417826	OpenSea	GALNT12	Body			1.43666	-0.777543	17.6648	1.13124e-10	4.09283e-08	14.9763	hypo	Intron
cg00417929	chr14	75696843	-	cg00417929	OpenSea					1.15744	1.99073	5.94139	4.30943e-05	0.00063261	1.86088	hypo	Distal Intergenic
cg00418150	chr11	44327869	-	cg00418150	Island	ALX4	Body			-0.784927	-1.80507	-10.6466	6.47892e-08	3.89301e-06	8.58593	hyper	Intron
cg00418282	chr5	2740132	+	cg00418282	Island					-0.546689	-5.27056	-4.84094	0.000295594	0.00296376	-0.124886	hyper	Distal Intergenic
cg00418799	chr6	169989419	-	cg00418799	OpenSea	WDR27;WDR27	Body;Body			0.997589	0.865301	4.20923	0.0009578	0.00758025	-1.32733	hypo	Intron
cg00418839	chr14	91724127	-	cg00418839	S_Shelf					-0.883509	-2.15703	-5.96262	4.15909e-05	0.000614649	1.89762	hyper	Distal Intergenic
cg00418943	chr1	3528682	+	cg00418943	Island	MEGF6	TSS1500			-1.05299	-3.96095	-6.32135	2.30427e-05	0.000383104	2.50901	hyper	Promoter (<=1kb)
cg00419213	chr8	121963695	-	cg00419213	OpenSea					0.718394	-2.19878	4.28376	0.000831823	0.00677939	-1.18366	hypo	Distal Intergenic
cg00419321	chr1	75593476	+	cg00419321	N_Shelf	LHX8	TSS1500			-0.645659	-2.85416	-6.17884	2.90726e-05	0.000460841	2.26827	hyper	Promoter (<=1kb)
cg00419604	chr2	45239247	+	cg00419604	N_Shore					-0.516725	-2.40496	-6.57086	1.54417e-05	0.000278374	2.92378	hyper	Distal promoter
cg00419676	chr6	1486146	+	cg00419676	OpenSea					0.590542	3.06581	3.78057	0.00217667	0.0145491	-2.15973	hypo	Distal Intergenic
cg00420391	chr13	40726420	+	cg00420391	OpenSea					2.48791	3.04477	14.4487	1.47452e-09	2.41952e-07	12.4324	hypo	Distal Intergenic
cg00420877	chr12	8841003	+	cg00420877	OpenSea	RIMKLB	Body			1.8469	2.53328	8.42947	1.01058e-06	3.21996e-05	5.75037	hypo	Intron
cg00420997	chr8	29607076	+	cg00420997	OpenSea	C8orf75	TSS1500			-0.950279	-3.23944	-3.97663	0.00149244	0.0107947	-1.77795	hyper	Distal promoter
cg00421221	chr2	121106091	-	cg00421221	N_Shore	INHBB	Body			-0.913715	-2.38618	-8.5541	8.54407e-07	2.8235e-05	5.9242	hyper	Distal promoter
cg00421356	chr2	233843507	-	cg00421356	OpenSea	NGEF	5'UTR			-0.641441	1.23193	-8.86896	5.63396e-07	2.04336e-05	6.35518	hyper	Intron
cg00421693	chr5	118689293	+	cg00421693	N_Shelf	TNFAIP8	Body			0.942819	2.64668	5.02061	0.000213461	0.00228217	0.209671	hypo	Distal promoter
cg00422488	chr9	100747767	+	cg00422488	Island	ANP32B	Body		chr9:100747732-100747732	-1.06312	-5.55069	-7.7945	2.44411e-06	6.43858e-05	4.83519	hyper	Distal promoter
cg00422935	chr5	115908483	+	cg00422935	Island	SEMA6A	5'UTR			-0.682973	-2.0899	-7.11677	6.62358e-06	0.000141677	3.80137	hyper	Distal promoter
cg00423030	chr17	76037075	-	cg00423030	Island	TNRC6C;TNRC6C	5'UTR;5'UTR			0.51935	0.433805	6.07235	3.4652e-05	0.000531177	2.08652	hypo	Intron
cg00423277	chr8	65719068	-	cg00423277	OpenSea					0.544311	2.06271	4.04039	0.00132095	0.00979752	-1.65414	hypo	Distal Intergenic
cg00423364	chr11	850952	-	cg00423364	Island	TSPAN4;TSPAN4;TSPAN4;TSPAN4;TSPAN4;TSPAN4;TSPAN4	5'UTR;Body;Body;Body;Body;Body;Body			-0.54108	2.7971	-7.43181	4.13703e-06	9.75631e-05	4.28947	hyper	Intron
cg00423845	chr8	119112130	-	cg00423845	OpenSea	EXT1	Body			-0.794656	-3.42917	-3.31247	0.00540642	0.0297621	-3.07231	hyper	Intron
cg00423871	chr19	4827986	-	cg00423871	N_Shelf	TICAM1	5'UTR			-0.64209	3.90852	-3.01667	0.00962766	0.046524	-3.64386	hyper	Intron
cg00423969	chr2	97359879	+	cg00423969	OpenSea	FER1L5;FER1L5	Body;TSS1500			-0.963242	-1.30876	-5.51701	8.87984e-05	0.00112921	1.11363	hyper	Distal promoter
cg00424169	chr13	31506837	+	cg00424169	OpenSea	C13orf26;C13orf26	1stExon;5'UTR			-2.63021	0.609731	-26.9608	4.53693e-13	1.2266e-09	20.1234	hyper	Promoter (<=1kb)
cg00424276	chr7	105222180	+	cg00424276	N_Shore	EFCAB10	TSS1500			-1.10463	-3.15235	-4.34479	0.000741428	0.00618693	-1.06634	hyper	Promoter (<=1kb)
cg00424286	chr6	166887879	-	cg00424286	OpenSea	RPS6KA2;RPS6KA2	Body;Body			-0.537838	1.1885	-3.47127	0.00396695	0.0233595	-2.76317	hyper	Intron
cg00424785	chr10	126731988	-	cg00424785	OpenSea	CTBP2;CTBP2	5'UTR;5'UTR			0.96037	4.73567	4.75533	0.000345689	0.00336078	-0.285563	hypo	Intron
cg00424967	chr6	10163569	+	cg00424967	OpenSea					-0.541901	3.25037	-3.71733	0.00245986	0.0160317	-2.28309	hyper	Intron
cg00425217	chr19	13205470	-	cg00425217	N_Shore	NFIX	3'UTR			-1.33648	-5.72969	-8.61501	7.87616e-07	2.64721e-05	6.00847	hyper	3' UTR
cg00425710	chr16	56672671	+	cg00425710	S_Shore	MT1A	1stExon			-0.84659	0.579392	-12.4693	9.34705e-09	9.23714e-07	10.566	hyper	Promoter (<=1kb)
cg00425827	chr5	131346715	-	cg00425827	N_Shore	ACSL6;ACSL6	Body;Body			-0.882875	2.60954	-6.55248	1.58992e-05	0.000285037	2.89352	hyper	Promoter (<=1kb)
cg00425918	chr8	23563146	+	cg00425918	Island	NKX2-6	Body			-0.883805	-1.86751	-12.9444	5.86929e-09	6.59945e-07	11.0386	hyper	Promoter (<=1kb)
cg00426089	chr1	212671907	-	cg00426089	OpenSea					-1.32468	4.00126	-7.11463	6.64507e-06	0.00014204	3.79801	hyper	Distal Intergenic
cg00426310	chr5	139030390	+	cg00426310	S_Shore	CXXC5	5'UTR			-0.80685	-4.83111	-5.70378	6.43995e-05	0.000871748	1.44548	hyper	Distal promoter
cg00426585	chr2	21504786	-	cg00426585	OpenSea					1.00825	3.54283	6.27154	2.4985e-05	0.00040861	2.42519	hypo	Distal Intergenic
cg00426822	chr1	39546536	-	cg00426822	N_Shore	MACF1	TSS1500			-0.898756	-0.277468	-9.57266	2.30714e-07	1.02478e-05	7.27782	hyper	Promoter (<=1kb)
cg00426968	chr19	47138284	-	cg00426968	N_Shore	GNG8	TSS1500			-1.02488	-4.00409	-6.80472	1.0693e-05	0.000207695	3.30473	hyper	Promoter (<=1kb)
cg00426976	chr22	51140977	+	cg00426976	N_Shore	SHANK3	Body			0.801581	0.838347	4.77583	0.000332943	0.00326142	-0.247019	hypo	Intron
cg00427260	chr17	62401212	+	cg00427260	OpenSea	PECAM1	TSS200			1.06209	5.05785	5.88504	4.73683e-05	0.000682151	1.76306	hypo	Intron
cg00428134	chr5	168229751	-	cg00428134	OpenSea	SLIT3;SLIT3	Body;Body			0.816092	2.41433	4.05713	0.00127937	0.00955094	-1.62167	hypo	Intron
cg00428512	chr8	8379921	-	cg00428512	OpenSea					-0.792645	5.05996	-4.68264	0.000395119	0.00374073	-0.422613	hyper	Distal Intergenic
cg00428568	chr11	18067256	-	cg00428568	N_Shore					-0.617399	1.54959	-7.44198	4.07554e-06	9.6435e-05	4.305	hyper	Distal Intergenic
cg00428680	chr14	91961292	+	cg00428680	OpenSea	PPP4R3A;PPP4R3A	Body;Body			1.17991	2.1081	5.21683	0.00015032	0.00172262	0.570699	hypo	Intron
cg00428727	chr5	25108192	+	cg00428727	OpenSea					0.913524	3.54457	4.70989	0.000375783	0.00359322	-0.371174	hypo	Distal Intergenic
cg00429217	chr2	190656531	-	cg00429217	OpenSea	PMS1;PMS1;PMS1;PMS1;PMS1;PMS1;PMS1;PMS1;PMS1;PMS1;PMS1;PMS1	5'UTR;5'UTR;5'UTR;ExonBnd;ExonBnd;ExonBnd;ExonBnd;ExonBnd;ExonBnd;5'UTR;5'UTR;Body			0.751297	4.36345	6.68446	1.29053e-05	0.000241305	3.10977	hypo	Promoter (<=1kb)
cg00429509	chr2	365132	-	cg00429509	OpenSea					-0.617592	4.42626	-3.27597	0.00580561	0.0314615	-3.14322	hyper	Distal Intergenic
cg00430022	chr1	44475499	-	cg00430022	OpenSea	SLC6A9;SLC6A9;SLC6A9;SLC6A9;SLC6A9;SLC6A9	Body;Body;Body;Body;Body;Body			0.903486	5.47759	5.57165	8.0792e-05	0.00104576	1.2112	hypo	Intron
cg00430080	chr11	134202533	-	cg00430080	S_Shore	GLB1L2	Body			-0.774701	-2.91798	-11.5392	2.4319e-08	1.87577e-06	9.59055	hyper	Promoter (<=1kb)
cg00430155	chr1	230850009	+	cg00430155	OpenSea	AGT;AGT	5'UTR;1stExon	low-CpG:228916477-228916680		-0.786203	-0.411446	-9.02544	4.59907e-07	1.74263e-05	6.5651	hyper	Promoter (<=1kb)
cg00430372	chr1	24853821	+	cg00430372	OpenSea	RCAN3;RCAN3;RCAN3;RCAN3;RCAN3;RCAN3;RCAN3;RCAN3;RCAN3;RCAN3	5'UTR;5'UTR;Body;Body;Body;Body;Body;Body;Body;Body			0.558362	-0.203227	5.5456	8.451e-05	0.00108434	1.16473	hypo	Intron
cg00430484	chr22	38484679	-	cg00430484	Island	BAIAP2L2	Body			-0.7617	2.73448	-6.99237	8.00473e-06	0.000164697	3.60497	hyper	Distal promoter
cg00430559	chr14	71276990	-	cg00430559	S_Shore	MAP3K9;MAP3K9	TSS1500;TSS1500			-0.527139	-1.48588	-7.50226	3.73021e-06	8.98925e-05	4.39681	hyper	Distal promoter
cg00430581	chr7	132738398	-	cg00430581	OpenSea	CHCHD3	Body			0.545047	4.72998	3.6433	0.00283935	0.01795	-2.42755	hypo	Intron
cg00430888	chr4	185926063	+	cg00430888	N_Shore					-0.799733	-4.03579	-4.49947	0.000554904	0.0049099	-0.770317	hyper	Distal Intergenic
cg00430895	chr18	13136340	+	cg00430895	N_Shore					1.90206	-3.43656	10.4208	8.3886e-08	4.72596e-06	8.32036	hypo	Distal Intergenic
cg00431187	chr7	27161749	-	cg00431187	N_Shore	HOXA3	5'UTR			-0.575889	5.80628	-4.88118	0.000274708	0.00279491	-0.0496297	hyper	Distal promoter
cg00431549	chr12	15039025	-	cg00431549	OpenSea	MGP	TSS200			0.859477	-1.3054	4.17065	0.00103056	0.00803807	-1.40185	hypo	Promoter (<=1kb)
cg00431565	chr19	3369478	-	cg00431565	Island	NFIC;NFIC	Body;Body		chr19:3369394-3369394	-0.952698	-2.47344	-9.43069	2.7513e-07	1.17198e-05	7.09604	hyper	Distal promoter
cg00431699	chr2	63278831	-	cg00431699	Island	OTX1	5'UTR			-0.598928	-4.87451	-5.65876	6.95537e-05	0.000927059	1.36592	hyper	Promoter (<=1kb)
cg00431813	chr7	1051703	+	cg00431813	N_Shore	C7orf50;C7orf50;C7orf50	Body;Body;Body			0.97236	3.48226	3.36371	0.00489216	0.0275204	-2.97268	hypo	Intron
cg00431837	chr6	107812732	+	cg00431837	Island	SOBP	Body			-0.875421	-5.10158	-6.50559	1.71322e-05	0.000302436	2.81611	hyper	Distal promoter
cg00431894	chr4	189871012	-	cg00431894	OpenSea					1.13298	2.93476	6.05153	3.58684e-05	0.000546201	2.05081	hypo	Distal Intergenic
cg00432233	chr6	6292977	+	cg00432233	OpenSea	F13A1	Body			-0.71978	4.85996	-4.4698	0.000586495	0.00513035	-0.826929	hyper	Intron
cg00432454	chr20	741937	+	cg00432454	Island	C20orf54	Body			-1.13513	1.84669	-12.4824	9.22594e-09	9.15769e-07	10.5792	hyper	3' UTR
cg00432578	chr1	9828009	-	cg00432578	OpenSea	CLSTN1;CLSTN1;CLSTN1	Body;Body;Body			0.576126	4.06763	3.2103	0.00659939	0.0347386	-3.27054	hypo	Intron
cg00432659	chr18	11151283	+	cg00432659	S_Shore					-0.812492	0.274543	-10.5012	7.64771e-08	4.40769e-06	8.41546	hyper	Distal promoter
cg00432884	chr9	36148527	-	cg00432884	OpenSea	GLIPR2;GLIPR2;GLIPR2;GLIPR2;GLIPR2;GLIPR2;GLIPR2;GLIPR2;GLIPR2;GLIPR2;GLIPR2;GLIPR2;GLIPR2;GLIPR2;GLIPR2;GLIPR2;GLIPR2;GLIPR2;GLIPR2	ExonBnd;ExonBnd;ExonBnd;ExonBnd;ExonBnd;ExonBnd;ExonBnd;ExonBnd;Body;Body;Body;Body;Body;Body;Body;Body;Body;Body;Body			0.999848	1.80266	7.13874	6.40703e-06	0.000137983	3.83584	hypo	Intron
cg00433188	chr6	43545251	+	cg00433188	S_Shore	XPO5;POLH;POLH;POLH	TSS1500;5'UTR;5'UTR;5'UTR			0.7028	2.61763	3.50251	0.00373287	0.0222763	-2.70225	hypo	Distal promoter
cg00433866	chr6	29623646	+	cg00433866	OpenSea	MOG;MOG;MOG;MOG;MOG;MOG;MOG;MOG;MOG;MOG;MOG	TSS1500;TSS1500;TSS1500;TSS1500;TSS1500;TSS1500;TSS1500;TSS1500;TSS1500;TSS1500;TSS1500			-1.01076	2.6574	-5.88197	4.7613e-05	0.000684832	1.75773	hyper	Distal promoter
cg00433921	chr3	44690012	-	cg00433921	N_Shore	ZNF35	TSS1500			-0.733859	-2.29126	-7.32266	4.86275e-06	0.000110768	4.12186	hyper	Promoter (<=1kb)
cg00434010	chr6	100903691	+	cg00434010	Island	SIM1	Body			-1.35137	-3.42667	-16.3844	2.97473e-10	7.90765e-08	14.0266	hyper	Intron
cg00434461	chr5	92905860	+	cg00434461	N_Shore	FLJ42709;FLJ42709;FLJ42709	Body;Body;Body			-1.09338	-3.14286	-9.15383	3.90107e-07	1.53362e-05	6.73528	hyper	Promoter (<=1kb)
cg00434573	chr19	2041960	+	cg00434573	Island	MKNK2;MKNK2	Body;Body	high-CpG:1992862-1993038		1.37891	-0.943881	11.9046	1.65785e-08	1.41324e-06	9.98204	hypo	Promoter (<=1kb)
cg00434985	chr5	146101940	+	cg00434985	OpenSea	PPP2R2B;PPP2R2B;PPP2R2B;PPP2R2B;PPP2R2B;PPP2R2B;PPP2R2B;PPP2R2B;PPP2R2B;PPP2R2B	Body;Body;Body;Body;Body;Body;Body;Body;Body;Body			-1.23847	-1.6986	-6.0135	3.82077e-05	0.000574908	1.98542	hyper	Intron
cg00435017	chr19	47239995	+	cg00435017	OpenSea	STRN4;STRN4	Body;Body			-1.26166	4.23575	-4.54942	0.000505619	0.0045588	-0.67517	hyper	Intron
cg00435374	chr13	50574290	+	cg00435374	S_Shelf	TRIM13;TRIM13;TRIM13;TRIM13;DLEU2	5'UTR;5'UTR;5'UTR;5'UTR;Body			0.542215	5.05374	4.87691	0.000276851	0.00281219	-0.0576119	hypo	Intron
cg00436050	chr8	123916744	-	cg00436050	OpenSea	ZHX2	5'UTR			1.25715	2.79087	6.43388	1.92162e-05	0.000331593	2.69715	hypo	Intron
cg00436253	chr17	16373725	-	cg00436253	OpenSea	LRRC75A-AS1;LRRC75A-AS1;LRRC75A-AS1;LRRC75A-AS1;LRRC75A-AS1;LRRC75A-AS1;LRRC75A-AS1;LRRC75A-AS1;LRRC75A-AS1;LRRC75A-AS1;LRRC75A;LRRC75A	Body;Body;Body;Body;Body;Body;Body;Body;Body;Body;Body;Body			0.873605	2.61482	6.66919	1.32191e-05	0.000245981	3.08487	hypo	Exon
cg00436527	chr11	45184890	+	cg00436527	OpenSea	PRDM11;PRDM11;PRDM11	5'UTR;5'UTR;Body			1.40233	3.54443	8.52094	8.93282e-07	2.92494e-05	5.87813	hypo	Intron
cg00437019	chr14	81796100	-	cg00437019	OpenSea	STON2;STON2	Body;Body			1.04988	4.23366	5.16655	0.000164373	0.00185139	0.478638	hypo	Intron
[truncated: 63,536 more rows]

## Sheet: 5vs10_dmCpGs
	chr	pos	strand	Name	Relation_to_Island	UCSC_RefGene_Name	UCSC_RefGene_Group	Phantom4_Enhancers	Phantom5_Enhancers	logFC	AveExpr	t	P.Value	adj.P.Val	B	methylstat	annotation
cg00002033	chr19	39798481	-	cg00002033	Island	LRFN1	Body			-0.694393	1.01135	-7.38704	3.81542e-06	0.0280088	4.31287	hyper	Exon
cg00026363	chr4	154720946	-	cg00026363	OpenSea					0.524322	2.88521	6.2106	2.46898e-05	0.0459125	2.74661	hypo	Distal Intergenic
cg00026920	chr14	101409592	+	cg00026920	OpenSea					0.983615	4.25444	7.34744	4.05085e-06	0.028599	4.26386	hypo	Distal promoter
cg00088399	chr3	156470129	-	cg00088399	OpenSea	LINC00886	Body			0.566601	3.42999	7.25304	4.67614e-06	0.0297927	4.14602	hypo	Intron
cg00135497	chr4	155661849	-	cg00135497	Island					-0.970618	2.08705	-6.26982	2.23738e-05	0.0453059	2.83105	hyper	Intron
cg00153707	chr9	135584293	-	cg00153707	Island					0.572103	3.7156	6.0506	3.22949e-05	0.0494767	2.51552	hypo	Distal Intergenic
cg00213822	chr6	10210316	-	cg00213822	OpenSea					0.641728	-0.51741	7.64752	2.58624e-06	0.0273882	4.62898	hypo	Intron
cg00233174	chr2	31499671	-	cg00233174	OpenSea					0.772838	4.76644	6.49077	1.556e-05	0.0424757	3.14073	hypo	Distal Intergenic
cg00404923	chr4	184882211	-	cg00404923	OpenSea	STOX2	Body			0.644172	4.26703	6.56198	1.38609e-05	0.0416969	3.23877	hypo	Intron
cg00552574	chr9	130454217	-	cg00552574	N_Shore	STXBP1;STXBP1	3'UTR;3'UTR			0.550173	3.55662	6.02594	3.36704e-05	0.0498054	2.47951	hypo	Distal promoter
cg00561183	chr1	64509006	-	cg00561183	OpenSea	ROR1;ROR1	Body;Body			0.84884	4.37596	7.43316	3.55936e-06	0.0279565	4.36962	hypo	Intron
cg00789086	chr18	39994636	-	cg00789086	OpenSea	LINC00907;LINC00907;LINC00907;LINC00907;LINC00907	Body;Body;Body;Body;Body			0.606546	3.24666	6.61894	1.26428e-05	0.0409333	3.31657	hypo	Intron
cg00821310	chr1	6420733	+	cg00821310	OpenSea	ACOT7;ACOT7;ACOT7;ACOT7	Body;5'UTR;1stExon;Body			0.595972	2.95068	6.70298	1.1047e-05	0.0391221	3.43037	hypo	Promoter (<=1kb)
cg00827395	chr4	105372404	+	cg00827395	OpenSea					-0.621316	3.59803	-6.6852	1.13661e-05	0.0392384	3.40639	hyper	Distal Intergenic
cg00883329	chr14	54422411	-	cg00883329	Island	BMP4;BMP4;BMP4	5'UTR;5'UTR;TSS1500			-0.520742	-3.87519	-6.25876	2.27885e-05	0.0455514	2.81532	hyper	Distal promoter
cg00887636	chr10	75385724	+	cg00887636	Island			high-CpG:75055461-75055827		-0.71009	-5.66138	-6.0257	3.36841e-05	0.0498054	2.47915	hyper	Distal Intergenic
cg01119503	chr12	58814528	-	cg01119503	OpenSea					0.611101	0.931605	6.52455	1.47281e-05	0.0418181	3.18736	hypo	Distal Intergenic
cg01264963	chr11	123885967	+	cg01264963	OpenSea	OR10G4	TSS1500			0.569033	1.97818	6.8141	9.25572e-06	0.0359905	3.57899	hypo	Promoter (<=1kb)
cg01323777	chr17	7832943	-	cg01323777	Island	KCNAB3	TSS200			-0.88915	0.65748	-7.88376	1.83104e-06	0.0263029	4.90651	hyper	Promoter (<=1kb)
cg01331772	chr2	131094827	+	cg01331772	OpenSea					-0.757423	-0.199331	-8.95819	4.13786e-07	0.0140986	6.06475	hyper	Downstream
cg01337111	chr13	107124225	+	cg01337111	OpenSea					0.800558	3.54436	6.65993	1.18361e-05	0.0404174	3.37223	hypo	Distal Intergenic
cg01345315	chr12	43945998	+	cg01345315	Island	ADAMTS20	TSS1500			-0.583204	-3.04264	-7.20349	5.04438e-06	0.0312696	4.0836	hyper	Promoter (<=1kb)
cg01410876	chr19	49004716	+	cg01410876	Island	LMTK3	Body			-0.549953	-2.68204	-6.99041	7.01416e-06	0.0334177	3.81057	hyper	Intron
cg01421252	chr16	5590677	+	cg01421252	OpenSea					0.804853	2.25225	6.39457	1.82106e-05	0.0437438	3.00692	hypo	Intron
cg01436362	chr1	229479015	+	cg01436362	S_Shore	C1orf96	TSS1500			-0.558011	-5.63048	-6.42319	1.73756e-05	0.0437438	3.0469	hyper	Promoter (<=1kb)
cg01459453	chr1	169599212	-	cg01459453	OpenSea	SELP	Body			0.626192	3.77152	6.55155	1.40969e-05	0.0416969	3.22448	hypo	Promoter (<=1kb)
cg01511232	chr4	155661929	-	cg01511232	Island					-0.851749	1.15947	-6.21249	2.46118e-05	0.0459125	2.74933	hyper	Intron
cg01557798	chr1	228400628	-	cg01557798	Island	OBSCN;OBSCN	Body;Body			-0.664871	-3.2823	-7.36011	3.97392e-06	0.0283109	4.27956	hyper	Promoter (<=1kb)
cg01577707	chr11	122057720	-	cg01577707	OpenSea	MIR100HG	Body			1.11754	2.66432	6.41464	1.76207e-05	0.0437438	3.03498	hypo	Intron
cg01649837	chr19	16830643	-	cg01649837	OpenSea	NWD1;NWD1	TSS200;TSS200			0.580948	2.15158	6.65055	1.20158e-05	0.0404174	3.35952	hypo	Promoter (<=1kb)
cg01654035	chr3	29133230	+	cg01654035	OpenSea					1.00509	-2.09519	8.10213	1.33875e-06	0.0236572	5.15547	hypo	Distal Intergenic
cg01722394	chr14	91112135	+	cg01722394	OpenSea	LOC101928909;TTC7B	Body;Body			0.560208	4.61116	6.40133	1.80098e-05	0.0437438	3.01637	hypo	Distal promoter
cg01792230	chr9	99374658	+	cg01792230	OpenSea	CDC14B;CDC14B	Body;Body			0.602213	1.93914	6.11781	2.88378e-05	0.0484513	2.61312	hypo	Intron
cg01794929	chr22	31500940	-	cg01794929	Island	SELM	3'UTR			-0.566095	1.49933	-6.91094	7.94391e-06	0.0356352	3.70683	hyper	Distal promoter
cg01883570	chr4	102893963	-	cg01883570	OpenSea	BANK1;BANK1;BANK1	Body;Body;Body			0.775913	3.69211	6.34013	1.99173e-05	0.0446499	2.93049	hypo	Intron
cg01949324	chr2	209431307	+	cg01949324	OpenSea					1.16795	2.34887	7.44443	3.49958e-06	0.0279565	4.38344	hypo	Intron
cg01963582	chr14	46389644	+	cg01963582	OpenSea					0.636775	1.83065	6.07173	3.11637e-05	0.0492417	2.54628	hypo	Distal Intergenic
cg02129236	chr14	38759937	+	cg02129236	OpenSea					0.53604	1.55802	6.23592	2.367e-05	0.0456721	2.78279	hypo	Distal Intergenic
cg02135118	chr12	131152197	-	cg02135118	OpenSea					0.624781	4.19169	7.37934	3.86003e-06	0.0280088	4.30336	hypo	Intron
cg02181555	chr6	149684434	-	cg02181555	OpenSea	TAB2;TAB2;TAB2	Body;5'UTR;5'UTR			-0.562622	2.50773	-6.32157	2.05368e-05	0.0446499	2.90433	hyper	Intron
cg02213103	chr3	181421548	-	cg02213103	OpenSea	SOX2OT	Body			-0.753547	-3.27722	-6.28668	2.17572e-05	0.045226	2.85497	hyper	Intron
cg02231404	chr20	62679635	-	cg02231404	Island	SOX18	Body			-0.618134	-1.18707	-8.60684	6.63298e-07	0.0192518	5.70406	hyper	Distal promoter
cg02272993	chr2	45159972	-	cg02272993	Island					-0.523965	-3.20946	-6.04509	3.25972e-05	0.0494767	2.50748	hyper	Distal Intergenic
cg02324238	chr13	101528074	-	cg02324238	OpenSea	NALCN-AS1	Body			0.540145	2.01417	6.55419	1.40369e-05	0.0416969	3.22809	hypo	Intron
cg02385153	chr5	404766	+	cg02385153	OpenSea	AHRR;LOC100310782	Body;TSS200			0.75583	2.94275	6.11252	2.90949e-05	0.0485664	2.60548	hypo	Intron
cg02449225	chr8	67744382	+	cg02449225	OpenSea	SGK3;C8orf44-SGK3;SGK3;SGK3	Body;Body;Body;Body			0.547381	5.36149	6.07743	3.08653e-05	0.0491623	2.55458	hypo	Intron
cg02568334	chr15	59564232	+	cg02568334	OpenSea	MYO1E	Body			0.552692	5.22887	6.05924	3.1827e-05	0.0494767	2.52811	hypo	Intron
cg02589483	chr1	220678586	-	cg02589483	OpenSea					0.725498	3.93085	9.0737	3.55364e-07	0.0126584	6.17968	hypo	Distal Intergenic
cg02695677	chr7	130673538	-	cg02695677	OpenSea	FLJ43663;FLJ43663	Body;Body			0.97368	4.14152	6.12126	2.86708e-05	0.0484513	2.61812	hypo	Intron
cg02727247	chr11	4792401	+	cg02727247	OpenSea	OR51F1	TSS1500			0.777016	4.30817	7.3983	3.75118e-06	0.0279967	4.32675	hypo	Distal promoter
cg02775223	chr19	57679590	+	cg02775223	OpenSea	DUXA	TSS1500			-0.61784	5.64925	-7.01662	6.73323e-06	0.0334177	3.84456	hyper	Promoter (<=1kb)
cg02797108	chr3	5293209	-	cg02797108	OpenSea	MIR4790	TSS1500			0.75364	3.80096	7.15451	5.43858e-06	0.0313382	4.0215	hypo	Distal promoter
cg02825196	chr7	113850541	+	cg02825196	OpenSea	FOXP2	Body			0.509618	3.26504	6.80028	9.46081e-06	0.0359905	3.56061	hypo	Intron
cg02844688	chr20	11758521	-	cg02844688	OpenSea					0.624947	1.71282	7.71964	2.32579e-06	0.0273882	4.71461	hypo	Distal Intergenic
cg02872426	chr6	110736772	+	cg02872426	OpenSea	DDO;DDO	TSS200;TSS200	low-CpG:110843441-110843473		1.18097	3.89618	9.65682	1.68339e-07	0.00809832	6.73356	hypo	Promoter (<=1kb)
cg02920129	chr3	21792195	+	cg02920129	OpenSea	ZNF385D	Body			-0.824067	-2.05599	-6.12006	2.87286e-05	0.0484513	2.61639	hyper	Promoter (<=1kb)
cg03010489	chr2	70571946	+	cg03010489	OpenSea					0.580977	2.97701	6.54897	1.41561e-05	0.0416969	3.22093	hypo	Distal Intergenic
cg03089032	chr15	59608147	-	cg03089032	OpenSea	MYO1E	Body			0.527144	1.61965	6.36381	1.91551e-05	0.0443784	2.9638	hypo	Intron
cg03095055	chr19	49133436	-	cg03095055	Island	SPHK2;SPHK2;SPHK2;SPHK2;SPHK2	3'UTR;3'UTR;3'UTR;3'UTR;3'UTR			-0.818213	3.81623	-6.83459	8.96028e-06	0.0359905	3.60617	hyper	3' UTR
cg03199285	chr13	29598098	+	cg03199285	OpenSea	MTUS2	TSS1500			0.767148	3.34888	6.81701	9.2132e-06	0.0359905	3.58285	hypo	Promoter (<=1kb)
cg03206779	chr3	117539832	+	cg03206779	OpenSea					0.610579	2.02154	6.65208	1.19864e-05	0.0404174	3.36158	hypo	Distal Intergenic
cg03306956	chr11	5291298	-	cg03306956	OpenSea	HBE1;HBE1	1stExon;5'UTR			0.894863	3.94198	6.11606	2.89224e-05	0.0484513	2.6106	hypo	Promoter (<=1kb)
cg03351510	chr1	30059780	+	cg03351510	OpenSea					0.687614	3.29118	6.11771	2.88424e-05	0.0484513	2.61299	hypo	Distal Intergenic
cg03372207	chr21	25801511	+	cg03372207	OpenSea					0.854892	2.62476	6.5139	1.49852e-05	0.0419782	3.17268	hypo	Intron
cg03381721	chr1	162642577	+	cg03381721	OpenSea	DDR2;DDR2	5'UTR;5'UTR			0.554235	4.78129	6.23973	2.35206e-05	0.0456721	2.78822	hypo	Intron
cg03428868	chr8	88986273	+	cg03428868	OpenSea					0.64856	2.93024	6.55467	1.40258e-05	0.0416969	3.22876	hypo	Distal Intergenic
cg03432101	chr13	90236485	+	cg03432101	OpenSea					0.700169	1.57725	6.61755	1.26712e-05	0.0409333	3.31468	hypo	Distal Intergenic
cg03465600	chr2	206272776	+	cg03465600	OpenSea	PARD3B;PARD3B;PARD3B;PARD3B	Body;Body;Body;Body			0.954296	2.44038	8.09792	1.34678e-06	0.0236572	5.15074	hypo	Intron
cg03513740	chr8	55251631	-	cg03513740	OpenSea					0.794132	4.34039	6.17495	2.62038e-05	0.0470063	2.69551	hypo	Distal Intergenic
cg03557384	chr3	182288739	-	cg03557384	OpenSea					0.622852	3.46262	6.38796	1.84093e-05	0.0437438	2.99767	hypo	Distal Intergenic
cg03557417	chr14	79478040	+	cg03557417	OpenSea	NRXN3;NRXN3	Body;Body			1.03196	3.80693	6.9308	7.69997e-06	0.0348795	3.73286	hypo	Intron
cg03830443	chr8	106333948	+	cg03830443	S_Shore	ZFPM2	Body			0.98239	1.21012	8.39427	8.88401e-07	0.021346	5.47748	hypo	Distal promoter
cg03853945	chr13	84024017	+	cg03853945	OpenSea					0.646256	1.7159	7.72771	2.2984e-06	0.0273882	4.72415	hypo	Distal Intergenic
cg04000271	chr10	31567984	+	cg04000271	OpenSea					0.679745	2.41489	6.29163	2.15796e-05	0.0452167	2.86198	hypo	Distal Intergenic
cg04075972	chr6	6059067	+	cg04075972	S_Shore					0.68804	5.25283	6.03289	3.32766e-05	0.0496714	2.48967	hypo	Distal Intergenic
cg04238913	chr20	1486149	-	cg04238913	OpenSea					0.623108	4.51953	6.19628	2.52867e-05	0.0462994	2.72611	hypo	Distal Intergenic
cg04246397	chr11	127521194	+	cg04246397	OpenSea					0.576734	5.2321	6.43761	1.69705e-05	0.0435813	3.06698	hypo	Distal Intergenic
cg04370442	chr16	58019866	+	cg04370442	Island	TEPP;TEPP	Body;Body			-0.592239	2.76946	-7.26719	4.57623e-06	0.0295391	4.16379	hyper	Intron
cg04449479	chr9	137967397	-	cg04449479	Island	OLFM1;OLFM1;OLFM1;OLFM1	5'UTR;1stExon;5'UTR;1stExon	high-CpG:137106932-137107225		-0.974832	-4.18861	-6.54596	1.42253e-05	0.0416969	3.2168	hyper	Promoter (<=1kb)
cg04467618	chr6	134210946	+	cg04467618	Island	TCF21;TCF21	1stExon;1stExon			-0.562999	-3.25852	-6.20737	2.48228e-05	0.0459125	2.742	hyper	Promoter (<=1kb)
cg04499041	chr6	7645556	+	cg04499041	OpenSea					0.809108	5.01017	6.88681	8.25137e-06	0.0358498	3.67512	hypo	Distal Intergenic
cg04565201	chr13	53382856	+	cg04565201	OpenSea	MIR759	TSS1500			0.586202	3.83823	6.38699	1.84388e-05	0.0437438	2.99631	hypo	Distal promoter
cg04830146	chr17	31203787	+	cg04830146	Island	MYO1D	Body			0.532304	-5.75169	6.9884	7.03613e-06	0.0334177	3.80797	hypo	Promoter (<=1kb)
cg04876101	chr3	3551638	+	cg04876101	OpenSea					0.664053	2.38105	6.19092	2.55138e-05	0.0464929	2.71843	hypo	Distal Intergenic
cg04878152	chr3	148415960	+	cg04878152	S_Shore	AGTR1;AGTR1;AGTR1;AGTR1	5'UTR;5'UTR;5'UTR;5'UTR			-0.559873	-3.0488	-6.99156	7.00154e-06	0.0334177	3.81207	hyper	Promoter (<=1kb)
cg04922222	chr15	33494369	-	cg04922222	OpenSea				chr15:33494122-33494122	0.602437	-2.10266	7.88257	1.83419e-06	0.0263029	4.90513	hypo	Distal Intergenic
cg04935434	chr2	177024947	-	cg04935434	Island					-0.585354	-3.2327	-6.05705	3.19451e-05	0.0494767	2.52492	hyper	Distal Intergenic
cg04971534	chr17	27333432	-	cg04971534	S_Shore	SEZ6;SEZ6	TSS1500;TSS1500			-0.710341	-3.56733	-6.37522	1.87989e-05	0.0441075	2.97982	hyper	Promoter (<=1kb)
cg04979000	chr8	81235942	+	cg04979000	OpenSea					0.661283	4.69004	6.09962	2.97331e-05	0.0485699	2.58679	hypo	Distal Intergenic
cg05062655	chr1	95608743	+	cg05062655	OpenSea	TMEM56;TMEM56;TMEM56-RWDD3	5'UTR;5'UTR;5'UTR			0.925814	4.6269	6.71841	1.07779e-05	0.0387652	3.45113	hypo	Intron
cg05074636	chr8	61605480	-	cg05074636	OpenSea	CHD7	5'UTR			0.809867	5.09758	10.0886	9.8935e-08	0.00666516	7.11679	hypo	Intron
cg05138103	chr2	171459244	-	cg05138103	OpenSea	MYO3B;MYO3B;MYO3B;MYO3B;MYO3B	Body;Body;Body;Body;Body			0.579519	3.51069	6.07031	3.12381e-05	0.0492417	2.54423	hypo	Intron
cg05226678	chr2	232152758	-	cg05226678	OpenSea	ARMC9;ARMC9;ARMC9	Body;Body;Body			0.835508	4.15648	6.41099	1.77264e-05	0.0437438	3.02988	hypo	Intron
cg05245284	chr11	100316089	+	cg05245284	OpenSea					0.613935	1.86754	6.43592	1.70174e-05	0.0435813	3.06463	hypo	Distal Intergenic
cg05280698	chr19	37825388	-	cg05280698	Island	HKR1	TSS200			-1.28331	-3.31744	-10.8561	4.01319e-08	0.00628994	7.74587	hyper	Promoter (<=1kb)
cg05305630	chr11	133922184	-	cg05305630	OpenSea					0.615924	4.63378	6.8818	8.31666e-06	0.0358498	3.66853	hypo	Distal Intergenic
cg05324516	chr10	29421357	-	cg05324516	OpenSea					0.662634	3.42765	6.54981	1.41368e-05	0.0416969	3.22208	hypo	Distal Intergenic
cg05331214	chr2	167343774	+	cg05331214	OpenSea	SCN7A	TSS1500			0.805233	3.08804	6.38238	1.85789e-05	0.0437438	2.98986	hypo	Promoter (<=1kb)
cg05346619	chr7	8857497	-	cg05346619	OpenSea					1.2711	0.699486	8.20846	1.1518e-06	0.023144	5.27412	hypo	Distal Intergenic
cg05436231	chr1	27709789	-	cg05436231	Island	CD164L2;CD164L2	1stExon;5'UTR			-0.523632	-2.84377	-6.23208	2.38217e-05	0.0457233	2.77731	hyper	Promoter (<=1kb)
cg05437648	chr3	43778670	-	cg05437648	OpenSea					0.936044	4.53904	6.22185	2.42313e-05	0.0458673	2.7627	hypo	Distal Intergenic
cg05467090	chr4	97329229	-	cg05467090	OpenSea					0.752974	3.50716	6.75764	1.01242e-05	0.0377805	3.50373	hypo	Distal Intergenic
cg05498680	chr7	7142996	-	cg05498680	OpenSea					0.659311	0.723175	7.85145	1.91881e-06	0.0263029	4.86906	hypo	Distal Intergenic
cg05609159	chr2	210187995	+	cg05609159	OpenSea					0.736368	1.8447	6.71807	1.07838e-05	0.0387652	3.45067	hypo	Distal Intergenic
cg05630858	chr2	68003590	+	cg05630858	OpenSea					0.827991	4.15148	6.44748	1.66988e-05	0.0434755	3.08071	hypo	Distal Intergenic
cg05678749	chr15	27216819	-	cg05678749	Island	GABRG3	Body			-0.866279	-3.53701	-6.93769	7.61723e-06	0.0348795	3.74187	hyper	Promoter (<=1kb)
cg05723075	chr16	72890498	+	cg05723075	OpenSea	ZFHX3;ZFHX3	Body;Body			0.840135	4.66043	6.80306	9.41916e-06	0.0359905	3.56431	hypo	Intron
cg05726661	chr17	7348438	-	cg05726661	Island	CHRNB1;CHRNB1	1stExon;5'UTR	high-CpG:7289048-7289566		-0.728232	-3.58612	-6.56332	1.38308e-05	0.0416969	3.24061	hyper	Promoter (<=1kb)
cg05907165	chr9	109426950	+	cg05907165	OpenSea	LINC01505	Body			0.704844	3.55558	6.48541	1.56963e-05	0.0425564	3.13333	hypo	Intron
cg05988342	chr10	44562736	-	cg05988342	OpenSea					0.634902	4.46169	6.23644	2.36495e-05	0.0456721	2.78353	hypo	Distal Intergenic
cg05992340	chr5	58882243	-	cg05992340	OpenSea	PDE4D;PDE4D;PDE4D;PDE4D	Body;1stExon;Body;5'UTR			0.635232	4.83258	6.45837	1.64043e-05	0.0431388	3.09584	hypo	Promoter (<=1kb)
cg06027807	chr8	61325312	-	cg06027807	OpenSea					-0.762784	-5.1994	-6.43287	1.71024e-05	0.0436562	3.06039	hyper	Intron
cg06069100	chr15	77574588	-	cg06069100	OpenSea	SGK269	5'UTR			0.686089	3.42346	7.85249	1.91592e-06	0.0263029	4.87026	hypo	Intron
cg06108551	chr13	45024897	+	cg06108551	OpenSea	TSC22D1;TSC22D1;TSC22D1	5'UTR;Body;Body			0.54958	4.37868	6.47051	1.60822e-05	0.0427219	3.11269	hypo	Intron
cg06158347	chr16	65155846	+	cg06158347	Island	CDH11;CDH11;CDH11;CDH11	1stExon;1stExon;5'UTR;5'UTR			-0.685154	-4.21763	-6.12483	2.84998e-05	0.0484513	2.62327	hyper	Promoter (<=1kb)
cg06253460	chr16	53078441	+	cg06253460	OpenSea					0.710352	4.73178	6.27508	2.21796e-05	0.045243	2.83851	hypo	Distal Intergenic
cg06354595	chr8	125984335	+	cg06354595	OpenSea	ZNF572	TSS1500			0.646844	4.84496	6.27695	2.21108e-05	0.045243	2.84117	hypo	Distal promoter
cg06747440	chr1	70033938	-	cg06747440	Island			high-CpG:69806150-69806621		-0.680888	-5.66289	-6.993	6.98578e-06	0.0334177	3.81394	hyper	Distal promoter
cg06777472	chr20	57873033	-	cg06777472	N_Shelf					0.654407	4.10661	6.42158	1.74217e-05	0.0437438	3.04465	hypo	Distal promoter
cg06784991	chr1	53308768	-	cg06784991	Island	ZYG11A	Body			-0.603164	-4.76328	-7.61609	2.70926e-06	0.027936	4.5914	hyper	Promoter (<=1kb)
cg06874945	chr5	26737262	-	cg06874945	OpenSea					0.659918	3.82553	7.09217	5.98792e-06	0.0331894	3.9419	hypo	Distal Intergenic
cg06979656	chr7	116409579	-	cg06979656	OpenSea	MET;MET	Body;Body			0.678599	4.10095	6.02616	3.36581e-05	0.0498054	2.47982	hypo	Intron
cg06984699	chr9	111298623	+	cg06984699	OpenSea					1.02425	3.4971	6.21223	2.46227e-05	0.0459125	2.74895	hypo	Distal Intergenic
cg07061387	chr3	112645078	+	cg07061387	OpenSea	CD200R1;CD200R1	Body;Body			0.940884	1.0179	10.3856	6.93478e-08	0.00666516	7.36781	hypo	Intron
cg07104689	chr9	90174495	+	cg07104689	OpenSea	DAPK1;DAPK1;DAPK1;DAPK1	Body;Body;Body;Body			0.683022	3.79138	6.48879	1.56101e-05	0.0424757	3.138	hypo	Intron
cg07107765	chr18	19693665	-	cg07107765	OpenSea					0.766255	2.8657	6.33107	2.02172e-05	0.0446499	2.91773	hypo	Distal Intergenic
cg07254380	chr3	151689861	-	cg07254380	OpenSea					0.639322	2.37994	6.65216	1.19848e-05	0.0404174	3.36169	hypo	Distal Intergenic
cg07267296	chr8	28748995	+	cg07267296	S_Shore	INTS9;INTS9;HMBOX1;INTS9;HMBOX1	TSS1500;TSS1500;5'UTR;TSS1500;5'UTR			-0.554704	-4.75375	-7.58938	2.81863e-06	0.0279565	4.55935	hyper	Promoter (<=1kb)
cg07274898	chr22	30970532	+	cg07274898	OpenSea					-0.800979	-4.5924	-6.14981	2.73301e-05	0.0479309	2.65933	hyper	Distal promoter
cg07351192	chr3	5137773	+	cg07351192	Island					-0.642883	-4.09629	-6.84612	8.79833e-06	0.0359905	3.62144	hyper	Distal Intergenic
cg07391700	chr4	186818155	+	cg07391700	OpenSea	SORBS2;SORBS2	5'UTR;5'UTR		chr4:186818044-186818044	-0.565502	-3.36176	-7.29659	4.37584e-06	0.0293124	4.20057	hyper	Intron
cg07400692	chr20	21599928	-	cg07400692	OpenSea	LOC101929608	Body			0.527181	1.01709	7.17321	5.28433e-06	0.0313382	4.04526	hypo	Distal Intergenic
cg07547765	chr17	46685448	+	cg07547765	Island	HOXB7	Body			-0.521569	0.359332	-6.68615	1.13487e-05	0.0392384	3.40768	hyper	Distal promoter
cg07605566	chr9	104231547	+	cg07605566	OpenSea	TMEM246-AS1;TMEM246-AS1;TMEM246-AS1;TMEM246-AS1	TSS200;TSS200;Body;Body			0.739972	2.35997	7.23355	4.81748e-06	0.0304456	4.12152	hypo	Distal Intergenic
cg07608721	chr22	41700829	+	cg07608721	S_Shelf	ZC3H7B	5'UTR			0.56669	4.85266	6.16363	2.6705e-05	0.0472407	2.67922	hypo	Intron
cg07690222	chr12	83409675	-	cg07690222	OpenSea	TMTC2	Body			0.989858	1.06806	8.45425	8.17661e-07	0.021346	5.54207	hypo	Intron
cg07694864	chr17	40700509	+	cg07694864	Island					-0.883671	-4.61322	-7.05224	6.37036e-06	0.0331894	3.89057	hyper	Distal Intergenic
cg07717512	chr6	31026287	+	cg07717512	OpenSea	HCG22	Body			0.533681	1.36282	6.36125	1.92359e-05	0.0443784	2.96021	hypo	Intron
cg07775149	chr4	22341688	-	cg07775149	OpenSea	LOC100505912	TSS1500			0.796608	3.28362	6.69758	1.11429e-05	0.0391221	3.42309	hypo	Promoter (<=1kb)
cg07843958	chr15	79341169	-	cg07843958	OpenSea	RASGRF1;RASGRF1	Body;Body			0.739942	3.82869	6.63993	1.22227e-05	0.0404174	3.34511	hypo	Intron
cg07846313	chr9	18544555	+	cg07846313	OpenSea	ADAMTSL1;ADAMTSL1	Body;Body			0.517291	4.99486	6.17483	2.6209e-05	0.0470063	2.69534	hypo	Intron
cg07945323	chr21	31972672	-	cg07945323	OpenSea	KRTAP6-2;KRTAP22-1	TSS1500;TSS1500			0.640779	3.38893	6.2188	2.43544e-05	0.0459125	2.75835	hypo	Promoter (<=1kb)
cg08036487	chr15	66971801	+	cg08036487	OpenSea					0.78125	3.47149	6.29868	2.1329e-05	0.045072	2.87197	hypo	Intron
cg08044253	chr7	79840384	+	cg08044253	OpenSea	GNAI1;GNAI1	Body;Body			0.585561	4.34534	6.28761	2.17237e-05	0.045226	2.85628	hypo	Exon
cg08057554	chr6	144969691	+	cg08057554	OpenSea	UTRN	Body			0.573806	1.11856	6.10115	2.96567e-05	0.0485699	2.58901	hypo	Intron
cg08073013	chr17	7697210	+	cg08073013	OpenSea	DNAH2	Body			0.839587	3.6247	6.39027	1.83396e-05	0.0437438	3.00091	hypo	Intron
cg08120188	chr1	230495801	-	cg08120188	S_Shelf	PGBD5	Body			0.556503	2.86477	6.27222	2.22849e-05	0.045243	2.83445	hypo	Intron
cg08135895	chr10	84741351	-	cg08135895	OpenSea	NRG3;NRG3;NRG3	Body;Body;Body			0.66504	4.19615	6.80925	9.32713e-06	0.0359905	3.57255	hypo	Intron
cg08220120	chr5	138727711	-	cg08220120	Island	LOC389333;LOC389333	1stExon;3'UTR			-0.517141	-0.660588	-7.43156	3.56792e-06	0.0279565	4.36766	hyper	Distal promoter
cg08323303	chr16	72201692	+	cg08323303	OpenSea	PMFBP1;PMFBP1	Body;5'UTR			0.990422	3.93939	6.86731	8.50889e-06	0.0358498	3.64943	hypo	Intron
cg08357269	chr10	746108	-	cg08357269	S_Shelf					0.599064	4.48363	6.78584	9.68021e-06	0.0366472	3.54138	hypo	Distal Intergenic
cg08476595	chr9	115774505	+	cg08476595	Island	LOC169834	TSS200			-0.591257	-3.6909	-6.09624	2.99028e-05	0.0486174	2.58189	hyper	Promoter (<=1kb)
cg08558886	chr2	151469837	+	cg08558886	OpenSea					0.770691	4.01143	6.20334	2.49903e-05	0.0460797	2.73623	hypo	Distal Intergenic
cg08565796	chr19	37825455	-	cg08565796	Island	HKR1	TSS200			-1.00254	-3.1815	-12.5647	6.3991e-09	0.00250735	8.9377	hyper	Promoter (<=1kb)
cg08633030	chr8	29686104	+	cg08633030	OpenSea	LOC101929470	TSS200			0.915833	4.50327	6.78223	9.73585e-06	0.0366807	3.53657	hypo	Distal Intergenic
cg08647039	chr19	13120987	-	cg08647039	Island	NFIX	Body			-0.511757	-1.69883	-6.93631	7.63377e-06	0.0348795	3.74006	hyper	Intron
cg08756121	chr8	8820884	+	cg08756121	Island					-1.10501	-4.09785	-9.78573	1.43368e-07	0.00802512	6.85029	hyper	Distal Intergenic
cg08774988	chr5	82207651	+	cg08774988	OpenSea					0.81778	3.51162	6.04461	3.26238e-05	0.0494767	2.50677	hypo	Distal Intergenic
cg08799666	chr20	61732802	-	cg08799666	N_Shore	HAR1B;HAR1A	Body;Body			-0.5902	3.12711	-6.30751	2.10198e-05	0.045072	2.88446	hyper	Promoter (<=1kb)
cg08955995	chr19	42503412	+	cg08955995	Island	GRIK5	Body			-0.674392	-3.97897	-7.56408	2.92657e-06	0.0279565	4.52889	hyper	Exon
cg08994353	chr3	189903309	+	cg08994353	OpenSea					0.544598	1.10384	6.42133	1.74287e-05	0.0437438	3.0443	hypo	Distal Intergenic
cg09050604	chr6	108099693	-	cg09050604	OpenSea	SCML4;SCML4	5'UTR;5'UTR			0.72791	4.71951	7.12749	5.6699e-06	0.0321976	3.98707	hypo	Intron
cg09057685	chr5	160386942	-	cg09057685	OpenSea					0.580048	1.89318	6.24846	2.31818e-05	0.0456721	2.80065	hypo	Distal Intergenic
cg09064148	chr1	159269203	-	cg09064148	OpenSea	FCER1A	5'UTR			0.611133	3.48456	6.12784	2.83559e-05	0.0484513	2.62763	hypo	Intron
cg09074991	chr19	19143421	-	cg09074991	N_Shore	SUGP2;SUGP2;ARMC6;ARMC6	5'UTR;5'UTR;TSS1500;TSS1500		chr19:19143307-19143307	-0.61785	-4.6058	-7.64798	2.58449e-06	0.0273882	4.62953	hyper	Promoter (<=1kb)
cg09153982	chr12	93694568	+	cg09153982	OpenSea	LOC643339	Body			0.78573	3.53277	8.78598	5.20579e-07	0.0163182	5.89007	hypo	Intron
cg09246203	chr3	114018592	-	cg09246203	OpenSea	TIGIT	Body			0.672584	3.29821	6.41738	1.75417e-05	0.0437438	3.0388	hypo	Intron
cg09270922	chr10	11020464	+	cg09270922	OpenSea					0.824234	2.704	6.20693	2.4841e-05	0.0459125	2.74137	hypo	Distal Intergenic
cg09277762	chr4	41030552	+	cg09277762	OpenSea	APBB2;APBB2;APBB2	Body;Body;Body			0.829306	4.18628	6.69758	1.11429e-05	0.0391221	3.42309	hypo	Intron
cg09375092	chr12	26576047	-	cg09375092	OpenSea	ITPR2	Body			0.832136	2.90345	8.2945	1.0208e-06	0.0226413	5.36891	hypo	Intron
cg09458615	chr16	55649188	+	cg09458615	OpenSea					0.68477	1.66311	7.98056	1.59259e-06	0.0249609	5.01776	hypo	Distal Intergenic
cg09459581	chr2	173685275	+	cg09459581	OpenSea	RAPGEF4;RAPGEF4	Body;TSS1500			0.66359	2.88266	6.81858	9.19024e-06	0.0359905	3.58494	hypo	Distal promoter
cg09480446	chr7	107640935	-	cg09480446	N_Shore	LAMB1	Body			1.01698	4.27684	7.90716	1.77013e-06	0.0263029	4.93353	hypo	Distal promoter
cg09515953	chr19	38747355	-	cg09515953	Island	PPP1R14A	TSS200			-0.850692	-4.67025	-7.17468	5.27246e-06	0.0313382	4.04712	hyper	Promoter (<=1kb)
cg09551155	chr1	209559561	+	cg09551155	OpenSea					0.647353	2.63267	6.03391	3.32194e-05	0.0496714	2.49115	hypo	Distal Intergenic
cg09612304	chr6	153588652	-	cg09612304	OpenSea					0.599862	-0.696318	7.06485	6.24682e-06	0.0331894	3.90681	hypo	Distal Intergenic
cg09614415	chr10	129535509	-	cg09614415	Island	FOXI2	TSS200			-0.69578	-4.21302	-6.09328	3.00522e-05	0.0487592	2.57759	hyper	Promoter (<=1kb)
cg09629520	chr9	22767412	+	cg09629520	OpenSea	LINC01239	Body			0.622155	3.76185	6.71056	1.09139e-05	0.0390537	3.44057	hypo	Intron
cg09692861	chr12	80462329	+	cg09692861	OpenSea					0.762485	2.86432	7.45757	3.43119e-06	0.0279565	4.39953	hypo	Distal Intergenic
cg09707525	chr21	46436080	-	cg09707525	N_Shelf					0.954791	5.18017	7.31196	4.27479e-06	0.0293124	4.21975	hypo	Distal Intergenic
cg09798888	chr12	108239646	+	cg09798888	S_Shore					-0.607674	-2.43833	-7.69317	2.41798e-06	0.0273882	4.68329	hyper	Distal Intergenic
cg09838326	chr8	30629816	-	cg09838326	OpenSea					0.616918	3.12294	6.61312	1.27618e-05	0.0409333	3.30866	hypo	Distal Intergenic
cg10025846	chr4	15296812	-	cg10025846	OpenSea	LOC101929095	Body			0.581466	-0.801022	7.40252	3.72737e-06	0.0279967	4.33195	hypo	Distal Intergenic
cg10086067	chr17	50931889	+	cg10086067	OpenSea					0.595539	2.89658	6.13267	2.8127e-05	0.0484513	2.63461	hypo	Distal Intergenic
cg10097598	chr7	125023652	-	cg10097598	OpenSea					0.629332	-0.616568	7.01055	6.79715e-06	0.0334177	3.83671	hypo	Distal Intergenic
cg10156162	chr9	136678044	+	cg10156162	S_Shore	VAV2;VAV2	Body;Body			0.748205	4.93213	6.97322	7.20499e-06	0.0339047	3.78823	hypo	Intron
cg10163536	chr4	174845485	-	cg10163536	OpenSea					0.724587	-1.61617	7.29422	4.39164e-06	0.0293124	4.19761	hypo	Distal Intergenic
cg10182729	chr2	25943670	+	cg10182729	OpenSea					0.604803	4.3622	6.38765	1.84187e-05	0.0437438	2.99724	hypo	Distal Intergenic
cg10203842	chr1	19280546	+	cg10203842	N_Shore	IFFO2	Body		chr1:19280139-19280139	0.697471	4.61291	7.53107	3.074e-06	0.0279565	4.48899	hypo	Distal promoter
cg10370275	chr9	104231650	-	cg10370275	OpenSea	TMEM246-AS1;TMEM246-AS1;TMEM246-AS1;TMEM246-AS1	Body;Body;Body;Body			0.6667	2.37383	6.86084	8.59621e-06	0.0359905	3.64089	hypo	Distal Intergenic
cg10453719	chr4	165305050	-	cg10453719	Island	MARCH1	TSS1500			-0.612089	-3.14105	-6.17524	2.61914e-05	0.0470063	2.69592	hyper	Promoter (<=1kb)
cg10492511	chr4	108853489	-	cg10492511	S_Shore	CYP2U1	Body			-0.555937	-3.22616	-6.84288	8.84353e-06	0.0359905	3.61715	hyper	Promoter (<=1kb)
cg10545673	chr3	185796587	-	cg10545673	OpenSea	ETV5	Body			0.588379	4.66796	6.39428	1.82192e-05	0.0437438	3.00652	hypo	Intron
cg10604476	chr19	10403908	-	cg10604476	Island	ICAM5	Body			-0.655891	-3.11706	-8.25584	1.07759e-06	0.0226413	5.32646	hyper	Distal promoter
cg10621902	chr13	114930257	+	cg10621902	S_Shelf					0.594283	4.41668	6.08236	3.06102e-05	0.0491502	2.56173	hypo	Distal Intergenic
cg10724928	chr8	49837680	+	cg10724928	S_Shore					0.536549	3.0389	7.05461	6.34696e-06	0.0331894	3.89362	hypo	Distal Intergenic
cg10835286	chr2	66657913	-	cg10835286	N_Shelf					0.633397	1.22898	6.80163	9.44056e-06	0.0359905	3.56241	hypo	Distal promoter
cg10963518	chr2	45155555	+	cg10963518	Island					-0.517587	-2.09069	-6.05927	3.18257e-05	0.0494767	2.52815	hyper	Distal Intergenic
cg10989763	chr2	139537745	+	cg10989763	Island	NXPH2	Body			-0.642851	-4.61102	-7.77349	2.14946e-06	0.0273882	4.77803	hyper	Promoter (<=1kb)
cg11006267	chr5	139017424	-	cg11006267	Island				chr5:139017086-139017086	-0.730079	-5.02274	-6.23926	2.3539e-05	0.0456721	2.78755	hyper	Distal Intergenic
cg11022439	chr7	117205106	-	cg11022439	OpenSea	CFTR	Body			0.537669	3.01354	7.04974	6.39513e-06	0.0331894	3.88734	hypo	Intron
cg11047325	chr17	76354934	-	cg11047325	Island	SOCS3	Body			-0.542137	0.551018	-6.8084	9.33979e-06	0.0359905	3.57141	hyper	Distal promoter
cg11080763	chr3	57160261	+	cg11080763	OpenSea	IL17RD	Body			0.979204	4.44457	6.12128	2.867e-05	0.0484513	2.61815	hypo	Intron
cg11210670	chr1	112603813	-	cg11210670	OpenSea					0.709508	2.75386	6.25871	2.27904e-05	0.0455514	2.81524	hypo	Distal Intergenic
cg11246419	chr8	91180189	+	cg11246419	OpenSea					0.787606	-1.40608	8.11221	1.31972e-06	0.0236572	5.16679	hypo	Distal Intergenic
cg11274314	chr2	242480504	+	cg11274314	Island					-0.810493	-3.2022	-8.11025	1.3234e-06	0.0236572	5.16459	hyper	Distal Intergenic
cg11313025	chr3	64603537	-	cg11313025	OpenSea	ADAMTS9	Body			0.772441	3.03971	7.07854	6.11568e-06	0.0331894	3.9244	hypo	Distal promoter
cg11448928	chr14	55924751	-	cg11448928	OpenSea					0.870336	3.95021	6.53894	1.43883e-05	0.0416969	3.20714	hypo	Distal Intergenic
cg11511733	chr11	111943714	+	cg11511733	N_Shore	PIH1D2;C11orf57;C11orf57;C11orf57;C11orf57;C11orf57;C11orf57;C11orf57;PIH1D2;PIH1D2;PIH1D2	Body;TSS1500;TSS1500;TSS1500;TSS1500;TSS1500;TSS1500;TSS1500;ExonBnd;ExonBnd;Body			0.543533	3.56091	6.59477	1.31452e-05	0.0415518	3.28363	hypo	Distal promoter
cg11766468	chr19	7923041	-	cg11766468	N_Shelf	EVI5L;EVI5L	Body;Body			-0.568923	1.23889	-6.6157	1.27088e-05	0.0409333	3.31217	hyper	3' UTR
cg11816059	chr20	46765166	+	cg11816059	OpenSea					0.618611	3.23444	6.66231	1.1791e-05	0.0404174	3.37545	hypo	Distal Intergenic
cg11865315	chr13	101813694	-	cg11865315	OpenSea	NALCN	Body			0.678311	4.78653	6.8288	9.04268e-06	0.0359905	3.5985	hypo	Intron
cg11923198	chr15	68125277	+	cg11923198	N_Shore	SKOR1	Body			-0.550434	-4.74866	-6.12147	2.86609e-05	0.0484513	2.61842	hyper	Intron
cg11960359	chr8	142339068	-	cg11960359	OpenSea					0.599993	3.05057	6.22519	2.40969e-05	0.0457233	2.76747	hypo	Distal Intergenic
cg11972804	chr3	95928744	-	cg11972804	OpenSea					0.823301	3.84487	7.19303	5.12593e-06	0.0313382	4.07038	hypo	Distal Intergenic
cg12024906	chr19	37825679	+	cg12024906	Island	HKR1;HKR1	1stExon;5'UTR			-1.24347	-3.31898	-8.24255	1.09789e-06	0.0226413	5.31181	hyper	Promoter (<=1kb)
cg12130725	chr7	14882020	-	cg12130725	OpenSea	DGKB;DGKB	TSS1500;TSS1500			0.672609	3.17354	7.04401	6.45228e-06	0.0332657	3.87996	hypo	Promoter (<=1kb)
cg12164870	chr3	107111572	-	cg12164870	OpenSea					0.618038	3.58221	7.53204	3.06955e-06	0.0279565	4.49016	hypo	Distal Intergenic
cg12172531	chr6	32184296	-	cg12172531	OpenSea	NOTCH4	Body			0.689088	3.22758	6.09948	2.97404e-05	0.0485699	2.58658	hypo	3' UTR
cg12179916	chr12	22568845	-	cg12179916	OpenSea					0.807998	3.4007	6.2968	2.13955e-05	0.045072	2.86931	hypo	Distal Intergenic
cg12321379	chr2	221758256	+	cg12321379	OpenSea					0.682238	1.76098	7.15558	5.42967e-06	0.0313382	4.02286	hypo	Distal Intergenic
cg12396161	chr12	95836327	-	cg12396161	OpenSea				chr12:95836236-95836236	0.538345	4.86044	6.28325	2.18812e-05	0.045243	2.8501	hypo	Distal Intergenic
cg12435644	chr2	149913298	-	cg12435644	OpenSea	LYPD6B	5'UTR			0.712787	4.79047	6.55741	1.39638e-05	0.0416969	3.23251	hypo	Intron
cg12475094	chr11	106295174	+	cg12475094	OpenSea					0.572914	3.22621	7.54355	3.01736e-06	0.0279565	4.50409	hypo	Distal Intergenic
cg12628061	chr1	56453730	+	cg12628061	OpenSea					0.768063	0.120927	10.1679	8.99043e-08	0.00666516	7.18482	hypo	Distal Intergenic
cg12630082	chr2	42275740	+	cg12630082	OpenSea	PKDCC	1stExon			-0.828948	-3.75202	-6.23739	2.36123e-05	0.0456721	2.78489	hyper	Promoter (<=1kb)
cg12690401	chr7	105856949	-	cg12690401	OpenSea				chr7:105856842-105856842	0.973858	1.97866	9.614	1.77626e-07	0.00809832	6.69434	hypo	Distal Intergenic
cg12701280	chr16	73176758	+	cg12701280	OpenSea	C16orf47	Body			0.727052	3.88392	6.0477	3.24537e-05	0.0494767	2.51129	hypo	Distal Intergenic
cg12732334	chr1	21501370	+	cg12732334	N_Shore	EIF4G3;EIF4G3;EIF4G3	TSS200;5'UTR;5'UTR			0.514818	0.0920912	6.3693	1.89828e-05	0.0441427	2.97151	hypo	Promoter (<=1kb)
cg12849415	chr3	142374683	+	cg12849415	OpenSea	PLS1;PLS1;PLS1	TSS1500;5'UTR;5'UTR			0.905293	5.74996	8.01799	1.5094e-06	0.0246429	5.0604	hypo	Distal promoter
cg12948621	chr19	37825446	-	cg12948621	Island	HKR1	TSS200			-1.1419	-4.23391	-11.3351	2.34439e-08	0.00461106	8.10733	hyper	Promoter (<=1kb)
cg13053302	chr5	71435267	-	cg13053302	OpenSea	MAP1B	Body			0.594375	0.620626	6.47204	1.60422e-05	0.0427219	3.11481	hypo	Intron
cg13108341	chr17	11608711	-	cg13108341	OpenSea	DNAH9	Body			0.969351	3.03793	7.53438	3.05887e-06	0.0279565	4.49299	hypo	Intron
cg13207212	chr4	40892564	-	cg13207212	OpenSea	APBB2;APBB2;APBB2	Body;Body;Body			0.629262	2.66318	7.654	2.56163e-06	0.0273882	4.63671	hypo	Intron
cg13224583	chr1	156883745	+	cg13224583	OpenSea	PEAR1	Body			-0.543911	0.495166	-7.00503	6.85595e-06	0.0334177	3.82954	hyper	Exon
cg13247997	chr5	83680284	-	cg13247997	Island	EDIL3;EDIL3;EDIL3;EDIL3	1stExon;1stExon;5'UTR;5'UTR	high-CpG:83715955-83716494		-0.700036	-4.42769	-7.41474	3.65939e-06	0.0279967	4.34699	hyper	Promoter (<=1kb)
cg13254363	chr10	65426971	+	cg13254363	OpenSea					1.06078	0.765292	9.95544	1.16338e-07	0.00701303	7.00094	hypo	Distal Intergenic
cg13274149	chr9	140175393	-	cg13274149	Island	C9orf167	3'UTR			-0.555121	-0.989752	-7.0997	5.91857e-06	0.0331295	3.95155	hyper	3' UTR
cg13313598	chr6	136672985	-	cg13313598	OpenSea	MAP7	Body			0.951649	4.30942	9.60385	1.79905e-07	0.00809832	6.68501	hypo	Intron
cg13329407	chr21	25801374	+	cg13329407	OpenSea					0.940579	0.609234	9.1359	3.27592e-07	0.0122248	6.24084	hypo	Intron
cg13407335	chr17	7832852	-	cg13407335	Island	KCNAB3	TSS200			-0.5929	0.647971	-7.40037	3.73944e-06	0.0279967	4.32931	hyper	Promoter (<=1kb)
cg13420364	chr1	234857659	-	cg13420364	OpenSea					0.569462	0.790877	8.09185	1.35847e-06	0.0236572	5.14391	hypo	Distal promoter
cg13585080	chr2	145780395	-	cg13585080	OpenSea	TEX41	Body			0.798009	2.08109	6.96509	7.29729e-06	0.033973	3.77763	hypo	Exon
cg13619723	chr6	138548861	+	cg13619723	OpenSea	ARFGEF3	Body			0.528391	3.30076	6.27962	2.20132e-05	0.045243	2.84496	hypo	Intron
cg13635928	chr7	93105319	+	cg13635928	OpenSea	CALCR;CALCR;CALCR	Body;Body;Body			0.64113	4.3161	6.07484	3.10003e-05	0.0492417	2.55082	hypo	Intron
cg13644300	chr9	136577774	+	cg13644300	OpenSea	SARDH;SARDH	Body;Body			0.680525	3.38195	6.3173	2.06823e-05	0.0446499	2.89829	hypo	Exon
cg13699218	chr10	121920809	-	cg13699218	OpenSea					0.545963	2.65049	6.22829	2.39727e-05	0.0457233	2.7719	hypo	Distal Intergenic
cg13706582	chr3	21793557	+	cg13706582	OpenSea	ZNF385D	TSS1500			-0.604514	4.23578	-6.49367	1.54865e-05	0.0424757	3.14475	hyper	Promoter (<=1kb)
cg13723853	chr14	69322248	-	cg13723853	OpenSea					0.516543	3.81065	6.73675	1.04669e-05	0.0383293	3.47575	hypo	Distal Intergenic
cg13795579	chr3	35747962	-	cg13795579	OpenSea	ARPP21;ARPP21;ARPP21	Body;Body;Body			0.835736	2.83349	6.59198	1.32047e-05	0.0415581	3.27982	hypo	Intron
cg13798971	chr20	38825326	-	cg13798971	OpenSea					0.665529	3.40654	7.81309	2.02883e-06	0.0269476	4.82439	hypo	Distal Intergenic
cg13949829	chr16	2141352	-	cg13949829	Island	MIR1225;PKD1;PKD1	TSS1500;Body;Body			-0.584409	1.67092	-6.84864	8.76337e-06	0.0359905	3.62477	hyper	Distal promoter
cg13993467	chr3	3010002	-	cg13993467	OpenSea	CNTN4;CNTN4;CNTN4;CNTN4	Body;Body;Body;Body			1.26999	2.99009	12.8726	4.70118e-09	0.00250735	9.12577	hypo	Intron
cg14019033	chr2	107323659	-	cg14019033	OpenSea					0.61424	4.37665	6.6192	1.26374e-05	0.0409333	3.31693	hypo	Distal Intergenic
cg14024017	chr10	20218525	-	cg14024017	OpenSea	PLXDC2;PLXDC2	Body;Body			0.617933	2.45706	6.48898	1.56052e-05	0.0424757	3.13827	hypo	Intron
cg14193434	chr13	67802884	-	cg14193434	N_Shore	PCDH9;PCDH9	5'UTR;5'UTR			0.674767	2.25995	7.48269	3.30441e-06	0.0279565	4.4302	hypo	Distal promoter
cg14209247	chr3	14307176	+	cg14209247	OpenSea					0.863426	3.32402	6.28698	2.17465e-05	0.045226	2.85539	hypo	Distal Intergenic
cg14248309	chr10	49952374	-	cg14248309	OpenSea	WDFY4	Body			0.82631	4.75612	6.47174	1.60501e-05	0.0427219	3.11439	hypo	Intron
cg14255824	chr9	71795999	+	cg14255824	OpenSea	TJP2;TJP2;TJP2;TJP2	Body;5'UTR;Body;Body		chr9:71795556-71795556	0.828039	2.53937	6.34456	1.97722e-05	0.0446499	2.93674	hypo	Intron
cg14257773	chr8	1983405	+	cg14257773	OpenSea					0.696441	3.61628	6.6399	1.22233e-05	0.0404174	3.34506	hypo	Distal Intergenic
cg14284630	chr11	56018532	-	cg14284630	OpenSea	OR5T3	TSS1500			0.539031	2.16407	6.59456	1.31496e-05	0.0415518	3.28335	hypo	Distal promoter
cg14305526	chr11	31182412	-	cg14305526	OpenSea					0.823489	1.84469	10.5228	5.90024e-08	0.00666516	7.48054	hypo	Intron
cg14584292	chr11	122063558	-	cg14584292	OpenSea	MIR100HG	Body		chr11:122063445-122063445	0.909711	2.18483	7.28538	4.45114e-06	0.0293124	4.18656	hypo	Intron
cg14615336	chr1	50489567	-	cg14615336	Island	AGBL4;AGBL4	1stExon;5'UTR	high-CpG:50262076-50262266		-0.621381	-5.53786	-6.54169	1.43241e-05	0.0416969	3.21093	hyper	Promoter (<=1kb)
cg14702309	chr5	31153929	-	cg14702309	OpenSea					0.512269	3.35652	7.66349	2.52601e-06	0.0273882	4.64801	hypo	Distal Intergenic
cg14712109	chr3	73453540	-	cg14712109	OpenSea	PDZRN3;PDZRN3;PDZRN3;PDZRN3;PDZRN3;PDZRN3;PDZRN3;PDZRN3;PDZRN3;PDZRN3	ExonBnd;ExonBnd;ExonBnd;ExonBnd;ExonBnd;Body;Body;Body;Body;5'UTR			0.522914	4.97921	6.0423	3.27511e-05	0.0494767	2.50341	hypo	5' UTR
cg14918082	chr17	7833237	+	cg14918082	N_Shore	KCNAB3	TSS1500			-0.541529	0.303497	-7.18278	5.2072e-06	0.0313382	4.0574	hyper	Promoter (<=1kb)
cg14918958	chr4	114262363	+	cg14918958	OpenSea	ANK2;ANK2;ANK2	Body;Body;Body			0.714082	3.3155	6.35714	1.93667e-05	0.0444698	2.95443	hypo	Promoter (<=1kb)
cg14973857	chr6	88509429	+	cg14973857	OpenSea	LOC101928911	Body			-0.783416	-4.62815	-10.175	8.91502e-08	0.00666516	7.1908	hyper	Intron
cg14982665	chr12	2631826	-	cg14982665	OpenSea	CACNA1C;CACNA1C;CACNA1C;CACNA1C;CACNA1C;CACNA1C;CACNA1C;CACNA1C;CACNA1C;CACNA1C;CACNA1C;CACNA1C;CACNA1C;CACNA1C;CACNA1C;CACNA1C;CACNA1C;CACNA1C;CACNA1C;CACNA1C;CACNA1C;CACNA1C;CACNA1C	Body;Body;Body;Body;Body;Body;Body;Body;Body;Body;Body;Body;Body;Body;Body;Body;Body;Body;Body;Body;Body;Body;Body			0.758219	6.02156	6.04524	3.2589e-05	0.0494767	2.5077	hypo	Intron
cg15047582	chr1	36038869	+	cg15047582	N_Shore	TFAP2E	TSS200			-1.03536	-4.7758	-7.07026	6.19467e-06	0.0331894	3.91376	hyper	Promoter (<=1kb)
cg15074033	chr12	52652462	-	cg15074033	Island					-0.530559	-5.05767	-6.22531	2.40919e-05	0.0457233	2.76764	hyper	Intron
cg15153131	chr7	31003000	+	cg15153131	OpenSea	GHRHR;GHRHR	TSS1500;TSS1500			0.666068	4.23335	7.26399	4.59864e-06	0.0295391	4.15977	hypo	Promoter (<=1kb)
cg15169286	chr5	36417932	+	cg15169286	OpenSea					0.527075	4.79594	6.83114	9.00931e-06	0.0359905	3.6016	hypo	Distal Intergenic
cg15184393	chr11	27544689	-	cg15184393	OpenSea	BDNF-AS;BDNF-AS;BDNF-AS;BDNF-AS;BDNF-AS	Body;Body;Body;Body;Body			0.556589	4.08603	6.7404	1.04062e-05	0.0382861	3.48064	hypo	Intron
cg15268832	chr14	54975526	+	cg15268832	N_Shore	CGRRF1	TSS1500			0.591349	1.8218	7.84911	1.92533e-06	0.0263029	4.86634	hypo	Distal promoter
cg15300485	chr13	23135082	+	cg15300485	OpenSea					0.581	2.49768	6.39476	1.8205e-05	0.0437438	3.00718	hypo	Distal Intergenic
cg15417244	chr12	41831558	+	cg15417244	OpenSea	PDZRN4;PDZRN4;PDZRN4	5'UTR;Body;1stExon			0.949258	4.32356	7.98475	1.58305e-06	0.0249609	5.02254	hypo	Promoter (<=1kb)
cg15456213	chr20	11121399	-	cg15456213	OpenSea					0.614849	5.18012	6.08226	3.06151e-05	0.0491502	2.5616	hypo	Distal Intergenic
cg15617639	chr10	82050762	+	cg15617639	OpenSea	MAT1A	TSS1500			0.635386	3.7356	6.30415	2.1137e-05	0.045072	2.87971	hypo	Distal promoter
cg15701537	chr2	132171437	+	cg15701537	OpenSea					0.647523	3.47234	6.89734	8.1157e-06	0.0358498	3.68897	hypo	Distal Intergenic
cg15788451	chr9	78204224	-	cg15788451	OpenSea	MIR548H3	Body			0.851083	3.55962	10.0629	1.02062e-07	0.00666516	7.09461	hypo	Intron
cg15867829	chr4	135121050	-	cg15867829	OpenSea	PABPC4L	3'UTR			0.631958	2.49316	6.19689	2.52607e-05	0.0462994	2.72699	hypo	Distal promoter
cg15931839	chr6	111880530	+	cg15931839	OpenSea	TRAF3IP2;TRAF3IP2;TRAF3IP2;TRAF3IP2;TRAF3IP2	3'UTR;3'UTR;Body;3'UTR;3'UTR			-0.645844	-2.47418	-6.3857	1.84777e-05	0.0437438	2.99451	hyper	3' UTR
cg16004424	chr19	47835287	-	cg16004424	OpenSea	C5AR2	TSS200			0.628941	3.36232	8.3998	8.81606e-07	0.021346	5.48346	hypo	Promoter (<=1kb)
cg16022195	chr10	19000784	+	cg16022195	S_Shore					0.898034	0.778218	6.12449	2.85161e-05	0.0484513	2.62278	hypo	Distal Intergenic
cg16060574	chr18	72882655	+	cg16060574	OpenSea					0.715996	4.93487	6.99439	6.97073e-06	0.0334177	3.81574	hypo	Distal Intergenic
cg16112727	chr1	156883222	+	cg16112727	OpenSea	PEAR1	Body			-0.647149	0.571954	-6.39569	1.81773e-05	0.0437438	3.00848	hyper	Exon
cg16244140	chr14	31324774	+	cg16244140	OpenSea					0.962487	5.41722	6.38307	1.8558e-05	0.0437438	2.99081	hypo	Distal Intergenic
cg16342439	chr3	126006835	-	cg16342439	Island					-0.714985	-5.16923	-6.5802	1.34582e-05	0.0416969	3.26373	hyper	Distal Intergenic
cg16387850	chr1	46982889	-	cg16387850	OpenSea					-0.683413	-3.12188	-6.09777	2.98258e-05	0.0485931	2.58411	hyper	Distal Intergenic
cg16513459	chr17	7832932	-	cg16513459	Island	KCNAB3	TSS200			-0.53582	0.446345	-6.97143	7.2252e-06	0.0339047	3.7859	hyper	Promoter (<=1kb)
cg16616806	chr8	61176831	-	cg16616806	OpenSea	CA8	Body			0.693795	4.15657	7.05573	6.33587e-06	0.0331894	3.89507	hypo	Intron
cg16652855	chr10	123875007	+	cg16652855	S_Shore	TACC2;TACC2	Body;Body			0.546368	3.62596	6.38702	1.84377e-05	0.0437438	2.99636	hypo	Distal promoter
cg16740299	chr13	39394402	-	cg16740299	OpenSea	FREM2	Body			0.579033	2.3848	6.39751	1.81229e-05	0.0437438	3.01104	hypo	Intron
cg16754327	chr10	31548336	+	cg16754327	OpenSea					0.824914	4.17048	6.07225	3.11363e-05	0.0492417	2.54704	hypo	Distal Intergenic
cg16851705	chr6	79945452	+	cg16851705	S_Shore	HMGN3-AS1;HMGN3;HMGN3;HMGN3;HMGN3	Body;TSS1500;TSS1500;TSS1500;TSS1500			-0.517183	5.98719	-6.23627	2.36564e-05	0.0456721	2.78329	hyper	Promoter (<=1kb)
cg16902294	chr4	155661932	-	cg16902294	Island	LRAT	TSS200			-0.765274	1.73783	-7.43891	3.52872e-06	0.0279565	4.37667	hyper	Intron
cg17072368	chr17	56004592	-	cg17072368	OpenSea					0.579575	2.84416	6.05134	3.22544e-05	0.0494767	2.5166	hypo	Intron
cg17086798	chr13	31747277	-	cg17086798	OpenSea					0.717517	5.60506	7.8415	1.94673e-06	0.0263029	4.85749	hypo	Distal Intergenic
cg17112958	chr2	133426934	+	cg17112958	Island	LYPD1;LYPD1	5'UTR;Body			-0.731299	-3.21793	-6.15679	2.70126e-05	0.0475755	2.66938	hyper	Promoter (<=1kb)
cg17127722	chr15	75359774	+	cg17127722	OpenSea					0.605633	2.06391	8.32703	9.75471e-07	0.0224834	5.40447	hypo	Distal Intergenic
cg17138358	chr3	40666046	-	cg17138358	OpenSea				chr3:40665962-40665962	0.763617	3.84176	6.50807	1.51279e-05	0.042189	3.16463	hypo	Distal Intergenic
cg17234226	chr2	69465305	-	cg17234226	OpenSea	ANTXR1	Body			0.65424	4.83244	6.43954	1.69168e-05	0.0435813	3.06967	hypo	Intron
cg17238334	chr5	71920983	-	cg17238334	OpenSea	LOC102477328	Body			0.860342	-0.06928	8.38581	8.98882e-07	0.021346	5.46833	hypo	Distal Intergenic
cg17394795	chr9	96628794	-	cg17394795	OpenSea					0.607895	3.60848	6.08932	3.02531e-05	0.0489838	2.57185	hypo	Distal Intergenic
cg17408185	chr10	15364093	-	cg17408185	OpenSea	FAM171A1	Body			0.687108	4.30878	6.12147	2.8661e-05	0.0484513	2.61842	hypo	Intron
cg17426155	chr3	18003913	+	cg17426155	OpenSea	LOC339862	TSS200			0.901787	4.48835	6.12919	2.82916e-05	0.0484513	2.62959	hypo	Promoter (<=1kb)
cg17471939	chr1	3600879	-	cg17471939	OpenSea	TP73	Body			-0.525158	-1.80609	-6.19734	2.52418e-05	0.0462994	2.72763	hyper	Intron
cg17753365	chr8	58843924	+	cg17753365	OpenSea					0.683457	2.71711	7.10359	5.8831e-06	0.0331295	3.95652	hypo	Distal Intergenic
cg17867872	chr1	221589442	+	cg17867872	OpenSea					0.816457	3.75488	6.2936	2.15091e-05	0.0451899	2.86478	hypo	Distal Intergenic
cg17879133	chr1	81609133	-	cg17879133	OpenSea					0.900208	3.62979	6.43887	1.69355e-05	0.0435813	3.06873	hypo	Distal Intergenic
cg17928768	chr6	169007954	-	cg17928768	OpenSea	SMOC2;SMOC2	Body;Body			0.695336	3.1912	6.13414	2.80577e-05	0.0484513	2.63673	hypo	Intron
cg17945898	chr16	46590123	+	cg17945898	OpenSea	ANKRD26P1	Body			0.599835	2.11011	6.51389	1.49856e-05	0.0419782	3.17266	hypo	Intron
cg17969572	chr10	1508989	-	cg17969572	S_Shelf	ADARB2	Body			0.599178	4.47057	7.30941	4.2914e-06	0.0293124	4.21657	hypo	Intron
cg17990279	chr1	221509312	-	cg17990279	OpenSea	C1orf140	Body			0.537485	-2.79022	6.1733	2.62765e-05	0.0470063	2.69313	hypo	Promoter (<=1kb)
cg17993419	chr6	125364093	-	cg17993419	OpenSea	RNF217	Body			0.736705	4.12345	6.42327	1.73733e-05	0.0437438	3.04701	hypo	Intron
cg18007249	chr15	71041066	-	cg18007249	OpenSea	UACA	Body			0.541434	3.09342	6.8806	8.33245e-06	0.0358498	3.66694	hypo	Intron
cg18200549	chr17	58826513	+	cg18200549	OpenSea	BCAS3;BCAS3	Body;Body			0.760776	4.33473	7.7203	2.32351e-06	0.0273882	4.7154	hypo	Intron
cg18246964	chr11	26353811	+	cg18246964	Island	ANO3;ANO3	1stExon;5'UTR			-0.619575	-3.7253	-6.43743	1.69753e-05	0.0435813	3.06674	hyper	Promoter (<=1kb)
cg18290666	chr3	175308718	+	cg18290666	OpenSea	NAALADL2	Body			0.655897	4.88692	7.38089	3.85104e-06	0.0280088	4.30527	hypo	Intron
cg18297923	chr12	115700885	-	cg18297923	OpenSea					0.7698	3.25881	7.06804	6.21602e-06	0.0331894	3.91091	hypo	Distal Intergenic
cg18311495	chr15	95719761	-	cg18311495	OpenSea					0.893621	0.345006	9.53448	1.96346e-07	0.00809832	6.6209	hypo	Distal Intergenic
cg18342552	chr10	25971086	+	cg18342552	OpenSea	LINC00836;LINC00836;LINC00836	Body;Body;Body			1.17492	3.96167	7.42506	3.60296e-06	0.0279565	4.35968	hypo	Intron
cg18554965	chr1	209542957	+	cg18554965	OpenSea					0.828411	3.59549	8.12112	1.30315e-06	0.0236572	5.17678	hypo	Distal Intergenic
cg18647570	chr17	41594616	+	cg18647570	OpenSea	DHX8	Body			0.817499	2.14775	8.27668	1.04658e-06	0.0226413	5.34936	hypo	Exon
cg18758922	chr22	37099785	-	cg18758922	S_Shore	CACNG2	TSS1500			-0.572244	-3.5864	-6.33461	2.00995e-05	0.0446499	2.92272	hyper	Distal promoter
cg18849793	chr10	120546330	-	cg18849793	OpenSea					0.561951	4.68954	7.06815	6.21502e-06	0.0331894	3.91104	hypo	Distal Intergenic
cg18857800	chr14	97055808	+	cg18857800	N_Shelf					1.00908	6.01073	7.16011	5.39188e-06	0.0313382	4.02863	hypo	Distal Intergenic
cg18863245	chr2	114163700	-	cg18863245	OpenSea					0.627624	3.13367	6.33708	2.00177e-05	0.0446499	2.9262	hypo	Distal Intergenic
cg18985738	chr11	27160935	-	cg18985738	OpenSea					0.671302	2.71832	7.15477	5.43638e-06	0.0313382	4.02184	hypo	Distal Intergenic
cg19030107	chr5	133238525	+	cg19030107	OpenSea					0.530914	4.80762	7.16304	5.36769e-06	0.0313382	4.03234	hypo	Distal Intergenic
cg19076536	chr18	75072036	-	cg19076536	OpenSea					0.914627	0.635666	8.86959	4.6548e-07	0.0151991	5.97538	hypo	Distal Intergenic
cg19103712	chr14	21498725	+	cg19103712	OpenSea	TPPP2;NDRG2	5'UTR;Body			0.733311	2.93697	6.04085	3.28316e-05	0.0494767	2.50129	hypo	Promoter (<=1kb)
cg19425525	chr12	56224774	-	cg19425525	S_Shore	DNAJC14;TMEM198B;TMEM198B;TMEM198B;TMEM198B	TSS1500;Body;Body;Body;Body			-0.550411	-3.65854	-6.37127	1.89216e-05	0.0441311	2.97427	hyper	Promoter (<=1kb)
cg19447020	chr2	1064610	-	cg19447020	OpenSea	SNTG2	Body			0.633773	1.91405	6.2286	2.39604e-05	0.0457233	2.77234	hypo	Intron
cg19460095	chr11	34672025	+	cg19460095	OpenSea	EHF	Body			1.0846	2.69919	6.52959	1.46081e-05	0.0418181	3.19429	hypo	Intron
cg19509778	chr10	129537308	-	cg19509778	Island	FOXI2	3'UTR			-0.659761	0.28714	-6.40593	1.78742e-05	0.0437438	3.02281	hyper	Distal promoter
cg19518666	chr4	157692845	+	cg19518666	OpenSea	PDGFC	Body			0.554455	1.75587	7.76413	2.17905e-06	0.0273882	4.76705	hypo	Intron
cg19567415	chr17	61327103	+	cg19567415	OpenSea	TANC2	Body			0.578428	1.13398	6.16795	2.65125e-05	0.0470063	2.68544	hypo	Intron
cg19573129	chr18	11124265	-	cg19573129	OpenSea	PIEZO2	Body			0.693318	4.39133	7.74707	2.23411e-06	0.0273882	4.74698	hypo	Intron
cg19681956	chr6	146865263	-	cg19681956	Island	RAB32	Body			-0.715792	-4.018	-6.6408	1.22056e-05	0.0404174	3.34629	hyper	Promoter (<=1kb)
cg19689368	chr7	135433610	-	cg19689368	OpenSea	FAM180A	TSS200			0.712342	3.86409	6.21643	2.44507e-05	0.0459125	2.75496	hypo	Promoter (<=1kb)
cg19831186	chr2	222312142	+	cg19831186	OpenSea	EPHA4;EPHA4;EPHA4	Body;Body;Body			0.904332	4.28747	6.76169	1.00591e-05	0.0377173	3.50915	hypo	Intron
cg19871173	chr1	229997842	-	cg19871173	OpenSea					0.700142	3.13046	6.30106	2.12452e-05	0.045072	2.87534	hypo	Distal Intergenic
cg19915738	chr19	44952730	-	cg19915738	Island	ZNF229	TSS200			-0.917711	-4.31787	-6.05955	3.18107e-05	0.0494767	2.52856	hyper	Promoter (<=1kb)
cg19942180	chr9	23821587	+	cg19942180	Island	ELAVL2;ELAVL2;ELAVL2	TSS200;5'UTR;5'UTR			-0.620182	-4.94744	-6.28353	2.18709e-05	0.045243	2.8505	hyper	Promoter (<=1kb)
cg19966389	chr4	145331710	+	cg19966389	OpenSea					0.741574	3.55503	7.67076	2.49909e-06	0.0273882	4.65666	hypo	Distal Intergenic
cg20312971	chr14	79746780	+	cg20312971	S_Shore	NRXN3;NRXN3;NRXN3	Body;1stExon;1stExon			-0.505552	-4.349	-6.26132	2.26917e-05	0.0455514	2.81896	hyper	Distal promoter
cg20352371	chr12	41831595	+	cg20352371	OpenSea	PDZRN4;PDZRN4;PDZRN4	5'UTR;1stExon;Body			0.536246	2.92927	6.52748	1.46581e-05	0.0418181	3.19139	hypo	Promoter (<=1kb)
cg20372535	chr1	155091593	-	cg20372535	OpenSea					0.70635	3.63355	6.29943	2.13027e-05	0.045072	2.87302	hypo	Distal Intergenic
cg20375220	chr12	79257667	-	cg20375220	OpenSea	SYT1;SYT1	TSS200;TSS1500			-0.517035	-5.83939	-6.24927	2.31505e-05	0.0456721	2.80181	hyper	Promoter (<=1kb)
cg20404850	chr9	99374660	+	cg20404850	OpenSea	CDC14B;CDC14B	Body;Body			0.842874	2.18837	7.60315	2.76169e-06	0.0279565	4.57589	hypo	Intron
cg20579054	chr19	44764048	-	cg20579054	Island	ZNF233;ZNF233;ZNF233	TSS200;1stExon;5'UTR			-0.663162	-4.42413	-6.04172	3.27834e-05	0.0494767	2.50256	hyper	Promoter (<=1kb)
cg20591472	chr1	110008990	-	cg20591472	Island	SYPL2	TSS200			-0.615607	-3.27705	-6.81718	9.21061e-06	0.0359905	3.58308	hyper	Promoter (<=1kb)
cg20735490	chr9	109514928	-	cg20735490	OpenSea					0.635384	5.07222	6.10229	2.96002e-05	0.0485699	2.59065	hypo	Distal Intergenic
cg20843466	chr12	18615448	-	cg20843466	OpenSea	PIK3C2G;PIK3C2G;PIK3C2G	Body;Body;Body			0.638069	0.655974	6.99067	7.01125e-06	0.0334177	3.81092	hypo	Intron
cg20935731	chr17	44989301	+	cg20935731	OpenSea					0.574244	2.84573	6.64162	1.21896e-05	0.0404174	3.3474	hypo	Distal Intergenic
cg20964505	chr2	131094852	+	cg20964505	OpenSea					-0.621248	-0.178343	-8.54016	7.26572e-07	0.019634	5.63367	hyper	Downstream
cg21017569	chr17	7832769	-	cg21017569	Island	KCNAB3	TSS200			-0.59775	1.59187	-7.76527	2.17541e-06	0.0273882	4.76839	hyper	Promoter (<=1kb)
cg21044933	chr14	58442152	+	cg21044933	OpenSea					0.7876	2.22282	6.90621	8.00322e-06	0.0356352	3.70062	hypo	Distal Intergenic
cg21181225	chr11	106913659	-	cg21181225	OpenSea					0.739968	2.45453	6.1118	2.91303e-05	0.0485664	2.60443	hypo	Distal Intergenic
cg21195070	chr10	31017368	-	cg21195070	OpenSea					0.588471	2.33525	7.21126	4.98464e-06	0.0312501	4.09342	hypo	Distal Intergenic
cg21244580	chr8	79934476	-	cg21244580	OpenSea					-0.85258	0.813256	-6.86815	8.49755e-06	0.0358498	3.65054	hyper	Distal Intergenic
cg21279804	chr2	41922576	+	cg21279804	N_Shelf					0.798274	2.23703	6.691	1.12609e-05	0.0392209	3.41422	hypo	Distal Intergenic
cg21306573	chr3	110788276	+	cg21306573	N_Shore	PVRL3-AS1	Body			0.615284	2.27849	6.84834	8.76758e-06	0.0359905	3.62437	hypo	Promoter (<=1kb)
cg21320081	chr6	122381295	-	cg21320081	OpenSea					0.668605	3.62297	6.54218	1.43127e-05	0.0416969	3.2116	hypo	Distal Intergenic
cg21336938	chr3	146307157	+	cg21336938	OpenSea	PLSCR5	Body			0.643648	4.12436	6.11059	2.91897e-05	0.0485664	2.60268	hypo	Intron
cg21361322	chr22	31500896	+	cg21361322	Island	SELM	3'UTR			-0.673303	2.46422	-6.32692	2.03563e-05	0.0446499	2.91187	hyper	Distal promoter
cg21431617	chr6	127135037	+	cg21431617	OpenSea					0.637763	3.40253	6.23533	2.36934e-05	0.0456721	2.78194	hypo	Intron
cg21482674	chr2	20650578	-	cg21482674	S_Shelf					0.506608	5.00302	6.03357	3.32384e-05	0.0496714	2.49066	hypo	Distal Intergenic
cg21485970	chr8	69537452	+	cg21485970	OpenSea	C8orf34	Body			0.669549	3.60124	9.57209	1.87242e-07	0.00809832	6.65574	hypo	Intron
cg21486973	chr3	151692143	-	cg21486973	OpenSea					0.771824	2.03763	6.29785	2.13583e-05	0.045072	2.8708	hypo	Distal Intergenic
cg21511509	chr20	37616680	-	cg21511509	OpenSea	DHX35;DHX35;DHX35	Body;Body;Body			-0.593166	3.95711	-6.87667	8.38416e-06	0.0358498	3.66177	hyper	Intron
cg21564952	chr2	23670044	-	cg21564952	OpenSea	KLHL29	5'UTR			0.584662	4.17059	7.42504	3.6031e-06	0.0279565	4.35965	hypo	Intron
cg21813050	chr19	56060880	-	cg21813050	N_Shore				chr19:56060798-56060798	0.613131	3.18246	6.74794	1.02819e-05	0.0381872	3.49074	hypo	Distal Intergenic
cg21895526	chr18	24765490	+	cg21895526	Island	CHST9	TSS1500			-0.543325	-4.04453	-6.27549	2.21645e-05	0.045243	2.83909	hyper	Promoter (<=1kb)
cg21971198	chr5	71034856	-	cg21971198	OpenSea					0.6128	1.12332	6.34889	1.96317e-05	0.0446499	2.94283	hypo	Distal Intergenic
cg22068629	chr19	2446633	-	cg22068629	S_Shelf	LMNB2	Body			-0.530314	-1.83342	-6.14693	2.74622e-05	0.0479309	2.65519	hyper	Intron
cg22078805	chr17	42432046	-	cg22078805	Island	FAM171A2	Body			-0.935865	-3.4086	-7.42937	3.57968e-06	0.0279565	4.36497	hyper	Exon
cg22117646	chr20	23011983	+	cg22117646	N_Shelf					0.85753	3.525	7.30352	4.33001e-06	0.0293124	4.20922	hypo	Distal Intergenic
cg22135332	chr6	17105539	-	cg22135332	S_Shelf					-0.528101	5.06652	-6.14192	2.76941e-05	0.0481214	2.64795	hyper	Intron
cg22138735	chr20	62679713	-	cg22138735	Island	SOX18	Body			-0.741158	-2.47463	-6.33336	2.01409e-05	0.0446499	2.92096	hyper	Distal promoter
cg22202548	chr1	215358765	+	cg22202548	OpenSea	KCNK2;KCNK2;KCNK2	Body;Body;Body			0.707858	4.40035	6.04617	3.2538e-05	0.0494767	2.50905	hypo	Intron
cg22372968	chr1	85224336	+	cg22372968	S_Shelf					0.747551	3.97338	6.10369	2.95304e-05	0.0485699	2.59268	hypo	Distal Intergenic
cg22398226	chr4	155662217	+	cg22398226	N_Shore					-0.840092	0.686313	-6.56954	1.36924e-05	0.0416969	3.24913	hyper	Distal promoter
cg22471333	chr9	94692539	-	cg22471333	OpenSea	ROR2	Body			0.629548	4.0396	6.53533	1.44726e-05	0.0416969	3.20219	hypo	Intron
cg22551157	chr12	66342368	+	cg22551157	OpenSea	HMGA2;HMGA2	Body;Body			0.616306	2.20432	7.00527	6.85337e-06	0.0334177	3.82986	hypo	Intron
cg22620221	chr7	153584416	+	cg22620221	Island	DPP6	TSS200	high-CpG:153215316-153215503		-1.1945	-3.80774	-7.13974	5.56379e-06	0.0318256	4.00269	hyper	Promoter (<=1kb)
cg22720041	chr19	44952725	-	cg22720041	Island	ZNF229	TSS200			-0.635882	-4.16648	-6.26622	2.25079e-05	0.0454602	2.82593	hyper	Promoter (<=1kb)
cg22794504	chr19	5173258	+	cg22794504	OpenSea					0.578843	1.21959	7.31543	4.25235e-06	0.0293124	4.22407	hypo	Intron
cg22892393	chr6	152949734	+	cg22892393	OpenSea	SYNE1;SYNE1	5'UTR;5'UTR			-0.582925	3.91495	-6.72084	1.07361e-05	0.0387652	3.45439	hyper	Promoter (<=1kb)
cg23016129	chr10	22634224	-	cg23016129	Island	SPAG6;SPAG6	TSS200;TSS200			-0.957688	-4.53413	-7.67052	2.49997e-06	0.0273882	4.65638	hyper	Promoter (<=1kb)
cg23016734	chr3	77088563	+	cg23016734	Island	ROBO2	TSS1500			-0.791056	-3.52042	-6.07896	3.07859e-05	0.0491502	2.5568	hyper	Promoter (<=1kb)
cg23061294	chr18	54535819	-	cg23061294	OpenSea	WDR7;WDR7	Body;Body			-0.652154	5.59311	-6.18979	2.55621e-05	0.0464929	2.71681	hyper	Intron
cg23062112	chr11	26353630	-	cg23062112	Island	ANO3	TSS200			-0.814457	-4.63	-6.56975	1.36876e-05	0.0416969	3.24943	hyper	Promoter (<=1kb)
cg23108580	chr12	39787968	-	cg23108580	OpenSea	KIF21A	Body			-1.19209	3.42524	-6.30983	2.09393e-05	0.045072	2.88774	hyper	Intron
cg23116540	chr15	39871808	-	cg23116540	N_Shore	THBS1	TSS1500			0.666002	4.39079	6.32025	2.05817e-05	0.0446499	2.90246	hypo	Distal promoter
cg23149795	chr2	40458427	+	cg23149795	OpenSea	SLC8A1-AS1;SLC8A1;SLC8A1;SLC8A1;SLC8A1;SLC8A1	Body;Body;Body;Body;Body;Body			0.596978	5.04118	6.14825	2.74017e-05	0.0479309	2.65708	hypo	Intron
cg23172215	chr3	4393231	+	cg23172215	OpenSea					0.538028	-3.25216	6.06944	3.12843e-05	0.0492417	2.54295	hypo	Intron
cg23201812	chr11	34771918	+	cg23201812	OpenSea					1.24583	-0.0350651	6.90949	7.96207e-06	0.0356352	3.70493	hypo	Distal Intergenic
cg23469963	chr2	9453539	-	cg23469963	OpenSea	ASAP2;ASAP2	Body;Body			0.989378	5.99548	6.47782	1.58916e-05	0.0426494	3.12282	hypo	Intron
cg23606718	chr2	131513927	+	cg23606718	Island	FAM123C;FAM123C;FAM123C;FAM123C;FAM123C;FAM123C	5'UTR;5'UTR;1stExon;1stExon;5'UTR;5'UTR			-0.540059	-4.50934	-6.23979	2.3518e-05	0.0456721	2.78831	hyper	Promoter (<=1kb)
cg23669081	chr17	46685353	-	cg23669081	Island	HOXB7	Body			-0.681277	-0.386471	-9.13901	3.26266e-07	0.0122248	6.24388	hyper	Distal promoter
cg23756236	chr19	37825572	-	cg23756236	Island	HKR1	TSS200	high-CpG:42517337-42517426		-1.57666	-3.97753	-8.5575	7.09527e-07	0.019634	5.65203	hyper	Promoter (<=1kb)
cg23766254	chr17	42431859	-	cg23766254	Island	FAM171A2	Body			-0.758312	-2.07322	-7.48794	3.27858e-06	0.0279565	4.43659	hyper	Exon
cg23776628	chr1	40098781	-	cg23776628	OpenSea	HEYL	Body			-0.53877	0.400011	-7.54703	3.00178e-06	0.0279565	4.5083	hyper	Promoter (<=1kb)
cg23931065	chr11	69868067	+	cg23931065	OpenSea					0.50704	4.44054	6.46354	1.62662e-05	0.0429197	3.10302	hypo	Distal Intergenic
cg24001015	chr20	19892382	-	cg24001015	OpenSea	RIN2;RIN2	Body;Body			0.780438	5.20643	6.38301	1.85598e-05	0.0437438	2.99073	hypo	Intron
cg24070990	chr1	228634724	-	cg24070990	S_Shore					-0.561147	0.683077	-6.08405	3.0523e-05	0.0491502	2.56419	hyper	Distal Intergenic
cg24186774	chr14	63757917	+	cg24186774	OpenSea	RHOJ	3'UTR			0.589701	2.89664	7.26543	4.58854e-06	0.0295391	4.16158	hypo	3' UTR
cg24199558	chr10	121904935	-	cg24199558	OpenSea					0.953416	-1.53801	8.74297	5.51578e-07	0.016625	5.84582	hypo	Distal Intergenic
cg24348981	chr2	108329549	-	cg24348981	OpenSea					0.883905	0.838612	10.3445	7.28071e-08	0.00666516	7.33367	hypo	Distal Intergenic
cg24366883	chr4	54766004	+	cg24366883	OpenSea					0.500936	1.90287	7.49076	3.26476e-06	0.0279565	4.44003	hypo	Intron
cg24469507	chr4	20019432	-	cg24469507	OpenSea					0.649621	4.08646	6.21257	2.46086e-05	0.0459125	2.74944	hypo	Distal Intergenic
cg24488891	chr10	25464132	+	cg24488891	Island	LOC100128811;GPR158	Body;TSS200			-0.920519	-4.05273	-6.35587	1.94072e-05	0.0444698	2.95264	hyper	Promoter (<=1kb)
cg24510261	chr18	73486183	+	cg24510261	OpenSea					0.586069	3.68667	6.83325	8.97923e-06	0.0359905	3.6044	hypo	Distal Intergenic
cg24591105	chr1	230415225	+	cg24591105	N_Shore	GALNT2	3'UTR			-0.540994	2.02073	-6.23875	2.35591e-05	0.0456721	2.78682	hyper	3' UTR
cg24630035	chr5	120389062	-	cg24630035	OpenSea					1.10629	3.66076	7.2005	5.06756e-06	0.0312696	4.07982	hypo	Distal Intergenic
cg24718722	chr10	129536818	-	cg24718722	Island	FOXI2	Body			-0.500544	-1.11191	-7.28704	4.43992e-06	0.0293124	4.18863	hyper	Distal promoter
cg24719005	chr2	56150675	-	cg24719005	Island	EFEMP1;EFEMP1;EFEMP1	5'UTR;TSS1500;5'UTR			-0.637285	-3.95819	-6.62268	1.25668e-05	0.0409333	3.32166	hyper	Promoter (<=1kb)
cg24834889	chr19	37825406	+	cg24834889	Island	HKR1	TSS200			-0.713104	-2.4532	-11.3316	2.35361e-08	0.00461106	8.10473	hyper	Promoter (<=1kb)
cg24874749	chr3	70016979	-	cg24874749	OpenSea	MITF;MITF;MITF;MITF;MITF;MITF	3'UTR;3'UTR;3'UTR;3'UTR;3'UTR;3'UTR			-0.516397	3.93359	-6.42833	1.723e-05	0.0437438	3.05406	hyper	3' UTR
cg24892069	chr10	33562205	-	cg24892069	OpenSea	NRP1;NRP1;NRP1	Body;Body;Body			1.0489	3.4764	6.51335	1.49987e-05	0.0419782	3.17191	hypo	Intron
cg24905254	chr5	103820591	-	cg24905254	OpenSea					0.752907	2.67407	7.00077	6.90166e-06	0.0334177	3.82402	hypo	Distal Intergenic
cg24996328	chr20	24894040	-	cg24996328	OpenSea					0.573825	3.39487	6.10164	2.96326e-05	0.0485699	2.58971	hypo	Distal Intergenic
cg25093492	chr3	155394303	-	cg25093492	OpenSea	PLCH1;PLCH1;PLCH1	5'UTR;TSS200;TSS200			0.641666	5.31151	7.67324	2.48997e-06	0.0273882	4.65962	hypo	Promoter (<=1kb)
cg25116600	chr5	57368421	-	cg25116600	OpenSea					0.805407	3.51818	7.54233	3.02285e-06	0.0279565	4.50262	hypo	Distal Intergenic
cg25159668	chr3	151450877	+	cg25159668	OpenSea	AADACL2	TSS1500			0.750621	4.46802	6.33875	1.99627e-05	0.0446499	2.92855	hypo	Promoter (<=1kb)
cg25317548	chr2	114481691	+	cg25317548	OpenSea	SLC35F5;SLC35F5	Body;Body			0.612716	1.95002	6.1896	2.55704e-05	0.0464929	2.71653	hypo	Distal promoter
cg25445552	chr3	180130688	+	cg25445552	OpenSea					0.61308	2.98197	6.6114	1.27972e-05	0.0409333	3.30631	hypo	Distal Intergenic
cg25457109	chr8	99376661	+	cg25457109	OpenSea					0.518336	4.64419	6.61404	1.27429e-05	0.0409333	3.30991	hypo	Distal Intergenic
cg25465557	chr11	62269149	-	cg25465557	OpenSea	AHNAK	Body			0.715662	1.77426	6.58635	1.33252e-05	0.0416969	3.27213	hypo	Intron
cg25475281	chr1	152433140	-	cg25475281	OpenSea					0.633684	4.37108	6.1775	2.60925e-05	0.0470063	2.69916	hypo	Distal Intergenic
cg25525700	chr2	25913350	-	cg25525700	OpenSea					0.55305	5.09554	6.04862	3.24035e-05	0.0494767	2.51262	hypo	Distal Intergenic
cg25574878	chr13	34586104	-	cg25574878	OpenSea					0.621352	4.02943	6.33636	2.00415e-05	0.0446499	2.92519	hypo	Distal Intergenic
cg25694500	chr2	205299847	-	cg25694500	OpenSea					0.570541	3.13994	6.33018	2.0247e-05	0.0446499	2.91647	hypo	Distal Intergenic
cg25744767	chr7	79764178	+	cg25744767	Island	GNAI1;GNAI1	1stExon;5'UTR	high-CpG:79602023-79602127		-0.843904	-4.80041	-7.63677	2.62763e-06	0.0274555	4.61615	hyper	Promoter (<=1kb)
cg25762654	chr11	123776745	-	cg25762654	OpenSea	OR8D4	TSS1500			0.726988	3.40288	6.15672	2.70157e-05	0.0475755	2.66928	hypo	Promoter (<=1kb)
cg25773630	chr10	25890685	+	cg25773630	OpenSea	GPR158	3'UTR			0.611356	3.75816	6.1722	2.63246e-05	0.0470063	2.69156	hypo	3' UTR
cg25800511	chr9	16626778	+	cg25800511	OpenSea	BNC2	Body			0.524385	2.84829	6.2573	2.28438e-05	0.0455514	2.81324	hypo	Intron
cg26121389	chr16	55655502	+	cg26121389	OpenSea					0.613716	-0.7465	8.03538	1.47233e-06	0.0245491	5.08013	hypo	Distal Intergenic
cg26223968	chr14	101204240	+	cg26223968	S_Shelf					0.746257	4.53462	6.33464	2.00985e-05	0.0446499	2.92276	hypo	Distal Intergenic
cg26617011	chr7	17184207	+	cg26617011	OpenSea				chr7:17184032-17184032	0.787334	-0.735517	7.8818	1.83623e-06	0.0263029	4.90424	hypo	Distal Intergenic
cg26638716	chr14	80053724	-	cg26638716	OpenSea	NRXN3;NRXN3;NRXN3;NRXN3;NRXN3;NRXN3	Body;Body;Body;Body;Body;Body			1.12694	3.33592	6.99684	6.94406e-06	0.0334177	3.81893	hypo	Intron
cg26782090	chr5	163787783	+	cg26782090	OpenSea				chr5:163787570-163787570	0.589866	4.27241	6.51574	1.49405e-05	0.0419782	3.17521	hypo	Intron
cg26910511	chr19	39799037	+	cg26910511	Island	LRFN1	Body			-0.568769	2.14577	-6.87371	8.42341e-06	0.0358498	3.65787	hyper	Exon
cg27060599	chr13	109866026	+	cg27060599	OpenSea					0.954567	4.10502	6.69825	1.1131e-05	0.0391221	3.42399	hypo	Distal Intergenic
cg27162435	chr17	7833163	+	cg27162435	Island	KCNAB3	TSS1500			-0.532795	0.469724	-7.43433	3.55309e-06	0.0279565	4.37106	hyper	Promoter (<=1kb)
cg27166993	chr12	71833031	+	cg27166993	N_Shore	LGR5	TSS1500	low-CpG:70119289-70119301		-0.63907	-5.76378	-6.81425	9.25351e-06	0.0359905	3.57919	hyper	Promoter (<=1kb)
cg27174337	chr7	124813808	+	cg27174337	OpenSea					0.725044	3.99161	6.32227	2.05131e-05	0.0446499	2.90532	hypo	Intron
cg27199401	chr4	161459171	-	cg27199401	OpenSea					0.571924	1.39931	6.21338	2.45754e-05	0.0459125	2.7506	hypo	Distal Intergenic
cg27266974	chr3	123519391	+	cg27266974	OpenSea	MYLK;MYLK;MYLK;MYLK	5'UTR;5'UTR;5'UTR;5'UTR			0.519771	2.70784	6.1449	2.7556e-05	0.0479878	2.65225	hypo	Promoter (<=1kb)
cg27286120	chr13	67802706	-	cg27286120	N_Shore	PCDH9;PCDH9;PCDH9;PCDH9	5'UTR;5'UTR;ExonBnd;ExonBnd			0.952343	5.20222	6.0854	3.04538e-05	0.0491502	2.56615	hypo	Distal promoter
cg27302154	chr7	107706317	+	cg27302154	OpenSea	LAMB4	Body			0.503327	1.09275	6.22784	2.39906e-05	0.0457233	2.77126	hypo	Distal promoter
cg27431545	chr2	173607996	+	cg27431545	OpenSea	RAPGEF4	Body			0.719236	5.04827	6.48338	1.57484e-05	0.0425564	3.13051	hypo	Promoter (<=1kb)
cg27506074	chr7	36131856	-	cg27506074	OpenSea					0.714176	4.15506	6.74429	1.03419e-05	0.0382288	3.48586	hypo	Distal Intergenic
cg27604968	chr13	112553087	-	cg27604968	OpenSea	LINC00354;LINC00354	Body;Body			0.544265	3.06884	6.36068	1.92541e-05	0.0443784	2.9594	hypo	Distal Intergenic
cg27606384	chr7	116628319	+	cg27606384	OpenSea	ST7;ST7	Body;Body			0.825843	3.65234	6.03054	3.34091e-05	0.0497744	2.48624	hypo	Intron
cg27653724	chr13	67797104	-	cg27653724	OpenSea	PCDH9;PCDH9	Body;Body			0.626478	3.16666	6.55609	1.39937e-05	0.0416969	3.2307	hypo	Intron
