# Supplementary material for: Longitudinal genome-wide DNA methylation analysis uncovers persistent early-life DNA methylation changes
Source: J Transl Med. 2019 Jan 9;17:15. doi: 10.1186/s12967-018-1751-9 (PMC6327427; doi:10.1186/s12967-018-1751-9)
Supplement: Supplementary file 4 — Additional file 4: Table S6. Gene ontology enrichment analysis of 0→5 and 5→10 dmCpGs. Enrichments were calculated from the difference between the dmCpGs obtained in each of the analyses and the GO ontology database by the R/Bioconductor package missMethyl. Ontologies for genes with 1) both hyper- and hypomethylated probes 2) exclusively either hyper- or hypomethyated and 3) from mapped hyper- or hypomethylated dmCpGs which did not take into account CpGs differentially methylated in the opposite direction in the same genes are included. Also included are the ontologies found when analyzing 0→5 dmCpGs grouped by gene region (promoter, exon, intron and gene body). All of the analyses include “molecular function”, “cellular component” and “biological process” terms. [file 12967_2018_1751_MOESM4_ESM.xlsx]

## Sheet: 0vs5_onlyhyper_dmCpGs
	Term	Ont	N	DE	P.DE	FDR
GO:0001775	cell activation	BP	1245	275	0.977679	1
GO:0002252	immune effector process	BP	1038	191	0.999999	1
GO:0002263	cell activation involved in immune response	BP	649	140	0.962924	1
GO:0002274	myeloid leukocyte activation	BP	589	130	0.934493	1
GO:0002275	myeloid cell activation involved in immune response	BP	515	116	0.883486	1
GO:0002283	neutrophil activation involved in immune response	BP	468	111	0.695151	1
GO:0002366	leukocyte activation involved in immune response	BP	647	139	0.967332	1
GO:0002376	immune system process	BP	2535	542	0.999928	1
GO:0002443	leukocyte mediated immunity	BP	703	149	0.988576	1
GO:0002444	myeloid leukocyte mediated immunity	BP	520	118	0.866331	1
GO:0002446	neutrophil mediated immunity	BP	481	113	0.740674	1
GO:0002576	platelet degranulation	BP	119	25	0.846745	1
GO:0006810	transport	BP	4648	1091	0.982157	1
GO:0006887	exocytosis	BP	809	178	0.962441	1
GO:0006955	immune response	BP	1765	348	0.999999	1
GO:0008150	biological_process	BP	15712	3825	0.802709	1
GO:0009987	cellular process	BP	14322	3450	0.991989	1
GO:0016192	vesicle-mediated transport	BP	1736	374	0.998306	1
GO:0032940	secretion by cell	BP	1335	336	0.284173	1
GO:0036230	granulocyte activation	BP	477	111	0.772694	1
GO:0042119	neutrophil activation	BP	473	111	0.736433	1
GO:0043299	leukocyte degranulation	BP	510	116	0.854396	1
GO:0043312	neutrophil degranulation	BP	468	111	0.695151	1
GO:0044699	single-organism process	BP	12432	3099	0.000997944	0.0526666
GO:0044763	single-organism cellular process	BP	10038	2511	0.0329046	0.581989
GO:0044765	single-organism transport	BP	2873	713	0.321702	1
GO:0045055	regulated exocytosis	BP	705	155	0.954267	1
GO:0045321	leukocyte activation	BP	1099	243	0.971388	1
GO:0046903	secretion	BP	1460	377	0.109466	1
GO:0050896	response to stimulus	BP	7843	1898	0.386341	1
GO:0051179	localization	BP	5773	1379	0.920678	1
GO:0051234	establishment of localization	BP	4771	1113	0.992199	1
GO:1902578	single-organism localization	BP	3011	740	0.446885	1
GO:0001867	complement activation, lectin pathway	BP	10	1	0.947413	1
GO:0001868	regulation of complement activation, lectin pathway	BP	2	0	1	1
GO:0001869	negative regulation of complement activation, lectin pathway	BP	2	0	1	1
GO:0002253	activation of immune response	BP	497	79	0.999999	1
GO:0002526	acute inflammatory response	BP	129	25	0.92611	1
GO:0002673	regulation of acute inflammatory response	BP	69	8	0.998386	1
GO:0002682	regulation of immune system process	BP	1271	263	0.999424	1
GO:0002683	negative regulation of immune system process	BP	370	80	0.917342	1
GO:0002684	positive regulation of immune system process	BP	881	171	0.999916	1
GO:0002697	regulation of immune effector process	BP	315	48	0.999984	1
GO:0002698	negative regulation of immune effector process	BP	101	14	0.996914	1
GO:0002920	regulation of humoral immune response	BP	49	3	0.999883	1
GO:0002921	negative regulation of humoral immune response	BP	11	1	0.966151	1
GO:0006508	proteolysis	BP	1583	303	1	1
GO:0006950	response to stress	BP	3449	773	0.999454	1
GO:0006952	defense response	BP	1394	295	0.997883	1
GO:0006954	inflammatory response	BP	623	141	0.866622	1
GO:0006956	complement activation	BP	52	5	0.998667	1
GO:0006959	humoral immune response	BP	188	32	0.98645	1
GO:0007154	cell communication	BP	5813	1474	0.000657463	0.0381539
GO:0007165	signal transduction	BP	5307	1285	0.231956	1
GO:0007264	small GTPase mediated signal transduction	BP	464	100	0.878217	1
GO:0007596	blood coagulation	BP	331	85	0.22475	1
GO:0007597	blood coagulation, intrinsic pathway	BP	17	4	0.673853	1
GO:0007599	hemostasis	BP	335	86	0.224807	1
GO:0008152	metabolic process	BP	10424	2466	0.999982	1
GO:0009605	response to external stimulus	BP	1944	479	0.306612	1
GO:0009611	response to wounding	BP	617	173	0.00862171	0.242705
GO:0009892	negative regulation of metabolic process	BP	2567	596	0.966544	1
GO:0009966	regulation of signal transduction	BP	2613	645	0.320138	1
GO:0010466	negative regulation of peptidase activity	BP	224	47	0.871317	1
GO:0010467	gene expression	BP	4921	1175	0.976721	1
GO:0010468	regulation of gene expression	BP	4143	1039	0.29834	1
GO:0010605	negative regulation of macromolecule metabolic process	BP	2339	540	0.975435	1
GO:0010629	negative regulation of gene expression	BP	1549	375	0.704301	1
GO:0010646	regulation of cell communication	BP	2903	734	0.0828209	0.880272
GO:0010951	negative regulation of endopeptidase activity	BP	215	45	0.870441	1
GO:0010955	negative regulation of protein processing	BP	33	4	0.982809	1
GO:0016043	cellular component organization	BP	5673	1284	0.999986	1
GO:0016485	protein processing	BP	215	42	0.969665	1
GO:0019222	regulation of metabolic process	BP	5956	1462	0.604629	1
GO:0019538	protein metabolic process	BP	5155	1098	1	1
GO:0022411	cellular component disassembly	BP	501	96	0.999169	1
GO:0022617	extracellular matrix disassembly	BP	86	21	0.428966	1
GO:0023051	regulation of signaling	BP	2953	748	0.0733882	0.833751
GO:0023052	signaling	BP	5793	1470	0.000543742	0.0332433
GO:0030154	cell differentiation	BP	3624	1022	1.47452e-11	7.44255e-09
GO:0030162	regulation of proteolysis	BP	678	124	0.99998	1
GO:0030198	extracellular matrix organization	BP	300	76	0.280493	1
GO:0030449	regulation of complement activation	BP	30	0	1	1
GO:0031323	regulation of cellular metabolic process	BP	5558	1392	0.204791	1
GO:0031324	negative regulation of cellular metabolic process	BP	2260	552	0.552101	1
GO:0031347	regulation of defense response	BP	651	125	0.999629	1
GO:0031348	negative regulation of defense response	BP	149	30	0.925039	1
GO:0032101	regulation of response to external stimulus	BP	664	158	0.629213	1
GO:0032268	regulation of cellular protein metabolic process	BP	2238	474	0.999969	1
GO:0032269	negative regulation of cellular protein metabolic process	BP	967	201	0.997899	1
GO:0032501	multicellular organismal process	BP	6675	1836	2.21941e-19	4.37909e-16
GO:0032502	developmental process	BP	5563	1563	7.27428e-17	9.67314e-14
GO:0035556	intracellular signal transduction	BP	2459	588	0.705814	1
GO:0042060	wound healing	BP	513	136	0.0824622	0.878194
GO:0043062	extracellular structure organization	BP	301	76	0.290209	1
GO:0043085	positive regulation of catalytic activity	BP	1513	343	0.930824	1
GO:0043086	negative regulation of catalytic activity	BP	802	179	0.922297	1
GO:0043087	regulation of GTPase activity	BP	660	145	0.833043	1
GO:0043170	macromolecule metabolic process	BP	8425	1981	0.999895	1
GO:0043547	positive regulation of GTPase activity	BP	607	132	0.847197	1
GO:0044092	negative regulation of molecular function	BP	1042	236	0.92327	1
GO:0044093	positive regulation of molecular function	BP	1791	411	0.919252	1
GO:0044237	cellular metabolic process	BP	9686	2282	0.999986	1
GO:0044238	primary metabolic process	BP	9596	2266	0.999962	1
GO:0044260	cellular macromolecule metabolic process	BP	7792	1833	0.999782	1
GO:0044267	cellular protein metabolic process	BP	4596	965	1	1
GO:0044700	single organism signaling	BP	5786	1469	0.000496241	0.030685
GO:0044707	single-multicellular organism process	BP	5785	1644	2.08967e-20	4.53541e-17
GO:0044767	single-organism developmental process	BP	5482	1543	5.61689e-17	8.66817e-14
GO:0045087	innate immune response	BP	771	139	0.999986	1
GO:0045088	regulation of innate immune response	BP	372	65	0.999691	1
GO:0045824	negative regulation of innate immune response	BP	37	3	0.997583	1
GO:0045861	negative regulation of proteolysis	BP	289	56	0.979742	1
GO:0045916	negative regulation of complement activation	BP	8	0	1	1
GO:0048518	positive regulation of biological process	BP	5004	1247	0.214382	1
GO:0048519	negative regulation of biological process	BP	4534	1117	0.457041	1
GO:0048523	negative regulation of cellular process	BP	4099	1017	0.307478	1
GO:0048583	regulation of response to stimulus	BP	3432	840	0.433037	1
GO:0048584	positive regulation of response to stimulus	BP	1904	445	0.882312	1
GO:0048585	negative regulation of response to stimulus	BP	1329	340	0.16828	1
GO:0048863	stem cell differentiation	BP	161	66	1.58806e-06	0.000231323
GO:0048869	cellular developmental process	BP	3788	1056	1.46205e-10	5.87637e-08
GO:0050727	regulation of inflammatory response	BP	276	62	0.827524	1
GO:0050776	regulation of immune response	BP	837	156	0.999986	1
GO:0050777	negative regulation of immune response	BP	120	25	0.861345	1
GO:0050778	positive regulation of immune response	BP	629	102	1	1
GO:0050789	regulation of biological process	BP	10162	2503	0.128751	1
GO:0050790	regulation of catalytic activity	BP	2265	515	0.963918	1
GO:0050794	regulation of cellular process	BP	9589	2361	0.126906	1
GO:0050817	coagulation	BP	335	85	0.260575	1
GO:0050878	regulation of body fluid levels	BP	482	134	0.0236777	0.463809
GO:0051056	regulation of small GTPase mediated signal transduction	BP	280	51	0.984404	1
GO:0051246	regulation of protein metabolic process	BP	2409	507	0.999993	1
GO:0051248	negative regulation of protein metabolic process	BP	1028	213	0.998796	1
GO:0051336	regulation of hydrolase activity	BP	1280	275	0.986981	1
GO:0051345	positive regulation of hydrolase activity	BP	891	198	0.895724	1
GO:0051346	negative regulation of hydrolase activity	BP	371	69	0.995876	1
GO:0051604	protein maturation	BP	242	45	0.990756	1
GO:0051716	cellular response to stimulus	BP	6433	1553	0.394991	1
GO:0052547	regulation of peptidase activity	BP	375	83	0.860807	1
GO:0052548	regulation of endopeptidase activity	BP	350	79	0.802822	1
GO:0060255	regulation of macromolecule metabolic process	BP	5515	1347	0.709441	1
GO:0065007	biological regulation	BP	10747	2647	0.118718	1
GO:0065008	regulation of biological quality	BP	3331	852	0.0381019	0.640065
GO:0065009	regulation of molecular function	BP	2802	653	0.915369	1
GO:0070613	regulation of protein processing	BP	79	7	0.999917	1
GO:0071704	organic substance metabolic process	BP	9954	2358	0.999923	1
GO:0071840	cellular component organization or biogenesis	BP	5867	1308	1	1
GO:0072376	protein activation cascade	BP	74	11	0.988233	1
GO:0072378	blood coagulation, fibrin clot formation	BP	25	6	0.631168	1
GO:0080090	regulation of primary metabolic process	BP	5415	1364	0.140419	1
GO:0080134	regulation of response to stress	BP	1259	273	0.993572	1
GO:1902531	regulation of intracellular signal transduction	BP	1635	386	0.771226	1
GO:1903317	regulation of protein maturation	BP	80	7	0.999931	1
GO:1903318	negative regulation of protein maturation	BP	33	4	0.982809	1
GO:2000257	regulation of protein activation cascade	BP	31	0	1	1
GO:2000258	negative regulation of protein activation cascade	BP	8	0	1	1
GO:0006805	xenobiotic metabolic process	BP	104	31	0.0862258	0.900357
GO:0009410	response to xenobiotic stimulus	BP	115	36	0.0370615	0.629819
GO:0042221	response to chemical	BP	3902	956	0.135299	1
GO:0070887	cellular response to chemical stimulus	BP	2597	652	0.201486	1
GO:0071466	cellular response to xenobiotic stimulus	BP	108	32	0.0869775	0.9041
GO:0003333	amino acid transmembrane transport	BP	64	20	0.116332	1
GO:0006811	ion transport	BP	1465	403	0.00241639	0.102496
GO:0006820	anion transport	BP	550	146	0.122242	1
GO:0006865	amino acid transport	BP	129	37	0.138732	1
GO:0015711	organic anion transport	BP	423	119	0.0382395	0.641384
GO:0015807	L-amino acid transport	BP	61	17	0.311852	1
GO:0015849	organic acid transport	BP	294	84	0.051252	0.736099
GO:0034220	ion transmembrane transport	BP	976	260	0.0456448	0.705666
GO:0046942	carboxylic acid transport	BP	286	83	0.0390896	0.651614
GO:0055085	transmembrane transport	BP	1307	335	0.186373	1
GO:0071702	organic substance transport	BP	2549	578	0.995217	1
GO:0071705	nitrogen compound transport	BP	2185	475	0.999805	1
GO:0098656	anion transmembrane transport	BP	248	61	0.468692	1
GO:1902475	L-alpha-amino acid transmembrane transport	BP	29	8	0.374957	1
GO:1903825	organic acid transmembrane transport	BP	106	30	0.172636	1
GO:1905039	carboxylic acid transmembrane transport	BP	96	28	0.14538	1
GO:0001894	tissue homeostasis	BP	190	42	0.773505	1
GO:0003008	system process	BP	1848	506	2.45107e-07	4.47043e-05
GO:0006629	lipid metabolic process	BP	1297	336	0.113246	1
GO:0006953	acute-phase response	BP	45	9	0.765959	1
GO:0007586	digestion	BP	159	67	8.05265e-07	0.000123954
GO:0010669	epithelial structure maintenance	BP	23	8	0.192446	1
GO:0019216	regulation of lipid metabolic process	BP	275	72	0.264276	1
GO:0022600	digestive system process	BP	90	36	0.00114031	0.0578252
GO:0030277	maintenance of gastrointestinal epithelium	BP	16	7	0.0838547	0.884395
GO:0042592	homeostatic process	BP	1542	384	0.370728	1
GO:0044710	single-organism metabolic process	BP	4027	960	0.915767	1
GO:0048871	multicellular organismal homeostasis	BP	321	79	0.429431	1
GO:0060249	anatomical structure homeostasis	BP	348	71	0.971453	1
GO:0006638	neutral lipid metabolic process	BP	114	29	0.416882	1
GO:0006639	acylglycerol metabolic process	BP	113	28	0.483187	1
GO:0006641	triglyceride metabolic process	BP	101	25	0.514863	1
GO:0009056	catabolic process	BP	2163	428	1	1
GO:0009893	positive regulation of metabolic process	BP	2975	778	0.0128079	0.318788
GO:0009894	regulation of catabolic process	BP	707	126	0.999998	1
GO:0009896	positive regulation of catabolic process	BP	393	67	0.999951	1
GO:0010896	regulation of triglyceride catabolic process	BP	12	3	0.640433	1
GO:0010898	positive regulation of triglyceride catabolic process	BP	8	2	0.650652	1
GO:0016042	lipid catabolic process	BP	295	82	0.11183	1
GO:0019433	triglyceride catabolic process	BP	32	10	0.240088	1
GO:0031325	positive regulation of cellular metabolic process	BP	2775	731	0.00890167	0.247151
GO:0031329	regulation of cellular catabolic process	BP	594	101	0.999999	1
GO:0031331	positive regulation of cellular catabolic process	BP	342	56	0.999964	1
GO:0044242	cellular lipid catabolic process	BP	187	54	0.116455	1
GO:0044248	cellular catabolic process	BP	1817	345	1	1
GO:0044255	cellular lipid metabolic process	BP	1014	265	0.131704	1
GO:0044712	single-organism catabolic process	BP	909	214	0.8139	1
GO:0045834	positive regulation of lipid metabolic process	BP	123	28	0.665757	1
GO:0046461	neutral lipid catabolic process	BP	38	13	0.103848	1
GO:0046464	acylglycerol catabolic process	BP	38	13	0.103848	1
GO:0046486	glycerolipid metabolic process	BP	410	106	0.289099	1
GO:0046503	glycerolipid catabolic process	BP	53	16	0.187588	1
GO:0048522	positive regulation of cellular process	BP	4502	1139	0.0756773	0.841493
GO:0050994	regulation of lipid catabolic process	BP	56	14	0.492513	1
GO:0050996	positive regulation of lipid catabolic process	BP	27	8	0.324546	1
GO:0090207	regulation of triglyceride metabolic process	BP	32	5	0.925738	1
GO:0090208	positive regulation of triglyceride metabolic process	BP	18	3	0.865886	1
GO:1901575	organic substance catabolic process	BP	1765	346	1	1
GO:0001525	angiogenesis	BP	400	133	1.98956e-05	0.00220313
GO:0001568	blood vessel development	BP	561	183	1.81009e-06	0.000258462
GO:0001667	ameboidal-type cell migration	BP	304	93	0.00538622	0.175311
GO:0001944	vasculature development	BP	583	187	5.80852e-06	0.000732954
GO:0006928	movement of cell or subcellular component	BP	1761	457	0.024338	0.471635
GO:0007275	multicellular organism development	BP	4765	1391	8.46713e-22	6.05587e-18
GO:0009653	anatomical structure morphogenesis	BP	2298	706	1.29502e-15	1.47932e-12
GO:0010594	regulation of endothelial cell migration	BP	114	30	0.29581	1
GO:0010595	positive regulation of endothelial cell migration	BP	68	17	0.436164	1
GO:0010631	epithelial cell migration	BP	222	59	0.206491	1
GO:0010632	regulation of epithelial cell migration	BP	171	45	0.251128	1
GO:0010634	positive regulation of epithelial cell migration	BP	107	29	0.247494	1
GO:0014812	muscle cell migration	BP	72	19	0.318699	1
GO:0014909	smooth muscle cell migration	BP	62	16	0.363827	1
GO:0016477	cell migration	BP	1179	311	0.0274965	0.517143
GO:0022613	ribonucleoprotein complex biogenesis	BP	417	53	1	1
GO:0030334	regulation of cell migration	BP	647	160	0.308195	1
GO:0030335	positive regulation of cell migration	BP	381	97	0.248511	1
GO:0032879	regulation of localization	BP	2368	623	0.00685666	0.205833
GO:0040011	locomotion	BP	1527	418	0.000654563	0.038116
GO:0040012	regulation of locomotion	BP	759	192	0.191843	1
GO:0040017	positive regulation of locomotion	BP	423	114	0.0809709	0.86742
GO:0042254	ribosome biogenesis	BP	295	36	1	1
GO:0042273	ribosomal large subunit biogenesis	BP	59	6	0.999482	1
GO:0043542	endothelial cell migration	BP	149	41	0.17718	1
GO:0044085	cellular component biogenesis	BP	2800	601	0.999997	1
GO:0048514	blood vessel morphogenesis	BP	480	163	2.73794e-07	4.91109e-05
GO:0048646	anatomical structure formation involved in morphogenesis	BP	940	294	5.95732e-08	1.29298e-05
GO:0048731	system development	BP	4240	1252	1.11608e-21	6.05587e-18
GO:0048856	anatomical structure development	BP	5194	1494	1.05111e-20	2.85166e-17
GO:0048870	cell motility	BP	1304	338	0.0522354	0.742122
GO:0051239	regulation of multicellular organismal process	BP	2541	716	1.92558e-07	3.57204e-05
GO:0051240	positive regulation of multicellular organismal process	BP	1380	404	7.78118e-06	0.00094878
GO:0051270	regulation of cellular component movement	BP	760	188	0.284104	1
GO:0051272	positive regulation of cellular component movement	BP	405	105	0.175767	1
GO:0051674	localization of cell	BP	1304	338	0.0522354	0.742122
GO:0072358	cardiovascular system development	BP	591	189	5.55086e-06	0.000712875
GO:0072359	circulatory system development	BP	899	270	2.0548e-05	0.00224114
GO:0090130	tissue migration	BP	231	63	0.141825	1
GO:0090132	epithelium migration	BP	225	60	0.193017	1
GO:2000145	regulation of cell motility	BP	695	168	0.434718	1
GO:2000147	positive regulation of cell motility	BP	395	102	0.195286	1
GO:0001101	response to acid chemical	BP	308	89	0.0442205	0.695983
GO:0006464	cellular protein modification process	BP	3656	793	0.999998	1
GO:0006473	protein acetylation	BP	163	26	0.998029	1
GO:0006474	N-terminal protein amino acid acetylation	BP	15	1	0.987271	1
GO:0006576	cellular biogenic amine metabolic process	BP	45	11	0.604263	1
GO:0006586	indolalkylamine metabolic process	BP	17	4	0.64181	1
GO:0006725	cellular aromatic compound metabolic process	BP	5588	1322	0.996568	1
GO:0006807	nitrogen compound metabolic process	BP	6433	1518	0.999219	1
GO:0007623	circadian rhythm	BP	191	58	0.0441778	0.695816
GO:0009058	biosynthetic process	BP	5939	1448	0.872102	1
GO:0009308	amine metabolic process	BP	121	31	0.518246	1
GO:0009309	amine biosynthetic process	BP	21	5	0.603963	1
GO:0009314	response to radiation	BP	414	99	0.683717	1
GO:0009416	response to light stimulus	BP	280	66	0.697286	1
GO:0009628	response to abiotic stimulus	BP	1113	282	0.360466	1
GO:0009648	photoperiodism	BP	23	5	0.713742	1
GO:0009719	response to endogenous stimulus	BP	1527	407	0.0172038	0.382182
GO:0009725	response to hormone	BP	817	201	0.466452	1
GO:0010033	response to organic substance	BP	2732	701	0.0800471	0.860496
GO:0010035	response to inorganic substance	BP	467	125	0.133752	1
GO:0010038	response to metal ion	BP	306	91	0.0202057	0.417216
GO:0010043	response to zinc ion	BP	49	23	0.000493033	0.0305737
GO:0010243	response to organonitrogen compound	BP	780	191	0.502063	1
GO:0010817	regulation of hormone levels	BP	454	150	8.12519e-06	0.000979717
GO:0014070	response to organic cyclic compound	BP	892	241	0.0362473	0.61897
GO:0014074	response to purine-containing compound	BP	140	37	0.372984	1
GO:0018130	heterocycle biosynthetic process	BP	4138	1049	0.200339	1
GO:0019438	aromatic compound biosynthetic process	BP	4143	1047	0.235324	1
GO:0030186	melatonin metabolic process	BP	1	0	1	1
GO:0030187	melatonin biosynthetic process	BP	1	0	1	1
GO:0031365	N-terminal protein amino acid modification	BP	27	5	0.860355	1
GO:0031960	response to corticosteroid	BP	155	47	0.0753188	0.839609
GO:0032868	response to insulin	BP	239	59	0.504003	1
GO:0033993	response to lipid	BP	845	230	0.0413784	0.674232
GO:0034097	response to cytokine	BP	771	163	0.992541	1
GO:0034641	cellular nitrogen compound metabolic process	BP	6005	1400	0.999869	1
GO:0034694	response to prostaglandin	BP	29	3	0.980555	1
GO:0034695	response to prostaglandin E	BP	23	1	0.997745	1
GO:0034754	cellular hormone metabolic process	BP	108	34	0.0387913	0.647636
GO:0036211	protein modification process	BP	3656	793	0.999998	1
GO:0042401	cellular biogenic amine biosynthetic process	BP	20	5	0.571762	1
GO:0042430	indole-containing compound metabolic process	BP	25	7	0.421142	1
GO:0042435	indole-containing compound biosynthetic process	BP	4	2	0.237729	1
GO:0042445	hormone metabolic process	BP	181	61	0.00173444	0.079586
GO:0042446	hormone biosynthetic process	BP	64	17	0.350862	1
GO:0043412	macromolecule modification	BP	3898	841	1	1
GO:0043434	response to peptide hormone	BP	385	86	0.847293	1
GO:0043543	protein acylation	BP	191	33	0.996243	1
GO:0043603	cellular amide metabolic process	BP	874	155	1	1
GO:0043604	amide biosynthetic process	BP	671	115	1	1
GO:0044106	cellular amine metabolic process	BP	113	27	0.690277	1
GO:0044249	cellular biosynthetic process	BP	5787	1405	0.90871	1
GO:0044271	cellular nitrogen compound biosynthetic process	BP	4600	1128	0.760569	1
GO:0046219	indolalkylamine biosynthetic process	BP	4	2	0.237729	1
GO:0046483	heterocycle metabolic process	BP	5553	1311	0.997449	1
GO:0046683	response to organophosphorus	BP	126	34	0.328845	1
GO:0046688	response to copper ion	BP	25	7	0.452987	1
GO:0048511	rhythmic process	BP	306	96	0.00489056	0.164565
GO:0048545	response to steroid hormone	BP	367	95	0.305865	1
GO:0051384	response to glucocorticoid	BP	141	45	0.0383871	0.643363
GO:0051385	response to mineralocorticoid	BP	29	13	0.0203207	0.418048
GO:0051412	response to corticosterone	BP	20	11	0.00534645	0.174891
GO:0051591	response to cAMP	BP	91	23	0.500703	1
GO:0051592	response to calcium ion	BP	112	32	0.169741	1
GO:0070542	response to fatty acid	BP	76	15	0.872707	1
GO:0071310	cellular response to organic substance	BP	2146	539	0.229517	1
GO:0071320	cellular response to cAMP	BP	48	11	0.653741	1
GO:0071407	cellular response to organic cyclic compound	BP	521	128	0.476799	1
GO:0071417	cellular response to organonitrogen compound	BP	489	111	0.795649	1
GO:0071495	cellular response to endogenous stimulus	BP	1189	311	0.0642906	0.804765
GO:0097305	response to alcohol	BP	182	43	0.590442	1
GO:1901360	organic cyclic compound metabolic process	BP	5792	1372	0.995908	1
GO:1901362	organic cyclic compound biosynthetic process	BP	4274	1078	0.26004	1
GO:1901564	organonitrogen compound metabolic process	BP	2134	464	0.999935	1
GO:1901566	organonitrogen compound biosynthetic process	BP	1317	281	0.999634	1
GO:1901576	organic substance biosynthetic process	BP	5867	1432	0.85716	1
GO:1901652	response to peptide	BP	431	101	0.717818	1
GO:1901654	response to ketone	BP	172	37	0.848873	1
GO:1901698	response to nitrogen compound	BP	885	211	0.638175	1
GO:1901699	cellular response to nitrogen compound	BP	571	129	0.831813	1
GO:1901700	response to oxygen-containing compound	BP	1445	387	0.0213102	0.432047
GO:1901701	cellular response to oxygen-containing compound	BP	938	237	0.276417	1
GO:0006082	organic acid metabolic process	BP	1025	245	0.771684	1
GO:0006139	nucleobase-containing compound metabolic process	BP	5391	1265	0.998826	1
GO:0006396	RNA processing	BP	851	123	1	1
GO:0006399	tRNA metabolic process	BP	167	36	0.91026	1
GO:0006400	tRNA modification	BP	63	15	0.693738	1
GO:0006412	translation	BP	576	91	1	1
GO:0006414	translational elongation	BP	135	24	0.992918	1
GO:0006417	regulation of translation	BP	334	55	0.999948	1
GO:0006418	tRNA aminoacylation for protein translation	BP	48	8	0.937028	1
GO:0006419	alanyl-tRNA aminoacylation	BP	3	1	0.563275	1
GO:0006448	regulation of translational elongation	BP	26	1	0.999521	1
GO:0006450	regulation of translational fidelity	BP	17	1	0.992133	1
GO:0006518	peptide metabolic process	BP	727	119	1	1
GO:0006520	cellular amino acid metabolic process	BP	348	71	0.988707	1
GO:0006915	apoptotic process	BP	1714	409	0.772789	1
GO:0007399	nervous system development	BP	2101	686	1.88731e-22	2.04811e-18
GO:0007417	central nervous system development	BP	857	294	1.07467e-12	7.28893e-10
GO:0007420	brain development	BP	642	212	3.6213e-08	8.45126e-06
GO:0008033	tRNA processing	BP	108	26	0.716535	1
GO:0008219	cell death	BP	1942	478	0.469775	1
GO:0009059	macromolecule biosynthetic process	BP	4825	1183	0.769178	1
GO:0009451	RNA modification	BP	124	26	0.901181	1
GO:0009889	regulation of biosynthetic process	BP	4065	1057	0.0169042	0.377459
GO:0010556	regulation of macromolecule biosynthetic process	BP	3831	990	0.04336	0.687425
GO:0010608	posttranscriptional regulation of gene expression	BP	457	78	0.99999	1
GO:0010941	regulation of cell death	BP	1426	355	0.40339	1
GO:0012501	programmed cell death	BP	1834	451	0.478582	1
GO:0016070	RNA metabolic process	BP	4318	1046	0.887993	1
GO:0019752	carboxylic acid metabolic process	BP	904	213	0.837706	1
GO:0021549	cerebellum development	BP	86	28	0.0517249	0.739982
GO:0021680	cerebellar Purkinje cell layer development	BP	24	8	0.191506	1
GO:0021695	cerebellar cortex development	BP	44	12	0.363341	1
GO:0022037	metencephalon development	BP	95	34	0.0081914	0.233315
GO:0030902	hindbrain development	BP	137	53	0.000119342	0.00970115
GO:0031326	regulation of cellular biosynthetic process	BP	4019	1044	0.0190949	0.405732
GO:0034248	regulation of cellular amide metabolic process	BP	373	63	0.999945	1
GO:0034470	ncRNA processing	BP	372	55	1	1
GO:0034645	cellular macromolecule biosynthetic process	BP	4672	1151	0.69475	1
GO:0034660	ncRNA metabolic process	BP	536	83	1	1
GO:0042981	regulation of apoptotic process	BP	1320	329	0.396768	1
GO:0043038	amino acid activation	BP	52	10	0.871169	1
GO:0043039	tRNA aminoacylation	BP	51	10	0.85255	1
GO:0043043	peptide biosynthetic process	BP	599	95	1	1
GO:0043066	negative regulation of apoptotic process	BP	767	209	0.0526272	0.743333
GO:0043067	regulation of programmed cell death	BP	1333	332	0.40141	1
GO:0043069	negative regulation of programmed cell death	BP	779	211	0.0632057	0.804109
GO:0043436	oxoacid metabolic process	BP	1009	241	0.772329	1
GO:0043523	regulation of neuron apoptotic process	BP	186	64	0.0012641	0.0629267
GO:0043524	negative regulation of neuron apoptotic process	BP	132	46	0.00422149	0.149334
GO:0044281	small molecule metabolic process	BP	1971	464	0.924676	1
GO:0048513	animal organ development	BP	3101	913	8.72029e-15	9.01262e-12
GO:0050877	neurological system process	BP	1161	295	0.00286911	0.115531
GO:0050885	neuromuscular process controlling balance	BP	52	18	0.0475504	0.722495
GO:0050905	neuromuscular process	BP	99	41	8.35726e-05	0.00730676
GO:0051171	regulation of nitrogen compound metabolic process	BP	4111	1066	0.0228784	0.452647
GO:0051402	neuron apoptotic process	BP	210	67	0.00766694	0.222167
GO:0060322	head development	BP	674	224	9.25682e-09	2.48037e-06
GO:0060548	negative regulation of cell death	BP	846	233	0.0293966	0.54532
GO:0070997	neuron death	BP	292	82	0.0815848	0.871415
GO:0090304	nucleic acid metabolic process	BP	4792	1145	0.978122	1
GO:1901214	regulation of neuron death	BP	258	76	0.0358948	0.614886
GO:1901215	negative regulation of neuron death	BP	177	57	0.0128078	0.318788
GO:2000112	regulation of cellular macromolecule biosynthetic process	BP	3729	967	0.0332437	0.585175
GO:0000003	reproduction	BP	1264	381	1.31245e-06	0.000196452
GO:0001505	regulation of neurotransmitter levels	BP	175	50	0.0909014	0.930186
GO:0001659	temperature homeostasis	BP	36	10	0.392004	1
GO:0001666	response to hypoxia	BP	320	83	0.356583	1
GO:0002790	peptide secretion	BP	502	139	0.0478414	0.722495
GO:0002791	regulation of peptide secretion	BP	404	111	0.0797612	0.859125
GO:0002793	positive regulation of peptide secretion	BP	228	62	0.196214	1
GO:0003012	muscle system process	BP	391	112	0.0250759	0.482536
GO:0003013	circulatory system process	BP	478	140	0.00643857	0.197377
GO:0006584	catecholamine metabolic process	BP	44	20	0.00163979	0.0763736
GO:0006812	cation transport	BP	1019	280	0.0125056	0.313781
GO:0006835	dicarboxylic acid transport	BP	86	22	0.448722	1
GO:0006936	muscle contraction	BP	322	95	0.0193607	0.408759
GO:0006937	regulation of muscle contraction	BP	143	45	0.0364851	0.622053
GO:0006939	smooth muscle contraction	BP	97	23	0.609104	1
GO:0006940	regulation of smooth muscle contraction	BP	55	12	0.749576	1
GO:0007155	cell adhesion	BP	1290	339	0.0196921	0.410565
GO:0007162	negative regulation of cell adhesion	BP	220	53	0.507093	1
GO:0007166	cell surface receptor signaling pathway	BP	2497	626	0.149389	1
GO:0007267	cell-cell signaling	BP	1486	502	2.91296e-19	5.26858e-16
GO:0007268	chemical synaptic transmission	BP	575	206	3.30253e-11	1.43356e-08
GO:0007568	aging	BP	272	75	0.131276	1
GO:0007610	behavior	BP	547	180	3.78409e-07	6.51824e-05
GO:0007618	mating	BP	38	12	0.186132	1
GO:0007620	copulation	BP	20	5	0.570631	1
GO:0007626	locomotory behavior	BP	188	66	0.000329717	0.0222934
GO:0008015	blood circulation	BP	475	139	0.00690953	0.206563
GO:0008104	protein localization	BP	2442	489	1	1
GO:0008217	regulation of blood pressure	BP	156	56	0.00101008	0.0530818
GO:0008652	cellular amino acid biosynthetic process	BP	75	19	0.547462	1
GO:0009063	cellular amino acid catabolic process	BP	110	22	0.927703	1
GO:0009306	protein secretion	BP	473	127	0.118899	1
GO:0009448	gamma-aminobutyric acid metabolic process	BP	5	0	1	1
GO:0009449	gamma-aminobutyric acid biosynthetic process	BP	3	0	1	1
GO:0009450	gamma-aminobutyric acid catabolic process	BP	2	0	1	1
GO:0009712	catechol-containing compound metabolic process	BP	44	20	0.00163979	0.0763736
GO:0009914	hormone transport	BP	290	96	0.000426314	0.0272139
GO:0009967	positive regulation of signal transduction	BP	1370	342	0.322108	1
GO:0010039	response to iron ion	BP	30	9	0.312346	1
GO:0010543	regulation of platelet activation	BP	30	10	0.150778	1
GO:0010544	negative regulation of platelet activation	BP	17	3	0.793842	1
GO:0010647	positive regulation of cell communication	BP	1494	383	0.132522	1
GO:0014046	dopamine secretion	BP	28	9	0.177051	1
GO:0014051	gamma-aminobutyric acid secretion	BP	8	3	0.27482	1
GO:0014052	regulation of gamma-aminobutyric acid secretion	BP	5	3	0.0939156	0.947956
GO:0014053	negative regulation of gamma-aminobutyric acid secretion	BP	1	0	1	1
GO:0014059	regulation of dopamine secretion	BP	28	9	0.177051	1
GO:0015031	protein transport	BP	1866	379	0.999999	1
GO:0015696	ammonium transport	BP	88	32	0.0076053	0.220971
GO:0015718	monocarboxylic acid transport	BP	141	46	0.0162471	0.371973
GO:0015740	C4-dicarboxylate transport	BP	12	3	0.556903	1
GO:0015800	acidic amino acid transport	BP	24	7	0.363765	1
GO:0015810	aspartate transport	BP	9	2	0.664518	1
GO:0015812	gamma-aminobutyric acid transport	BP	12	6	0.0390273	0.651075
GO:0015833	peptide transport	BP	1898	394	0.999995	1
GO:0015837	amine transport	BP	79	27	0.0379391	0.639453
GO:0015844	monoamine transport	BP	70	26	0.0113592	0.294553
GO:0015850	organic hydroxy compound transport	BP	209	58	0.144065	1
GO:0015872	dopamine transport	BP	40	13	0.132173	1
GO:0016053	organic acid biosynthetic process	BP	286	74	0.399933	1
GO:0016054	organic acid catabolic process	BP	225	52	0.792231	1
GO:0016337	single organismal cell-cell adhesion	BP	566	139	0.422075	1
GO:0018958	phenol-containing compound metabolic process	BP	87	36	0.000226159	0.0166392
GO:0019953	sexual reproduction	BP	715	203	0.0113299	0.294143
GO:0022407	regulation of cell-cell adhesion	BP	378	87	0.732302	1
GO:0022408	negative regulation of cell-cell adhesion	BP	134	38	0.140643	1
GO:0022414	reproductive process	BP	1263	380	1.92829e-06	0.00027354
GO:0022610	biological adhesion	BP	1296	341	0.0182311	0.394111
GO:0023056	positive regulation of signaling	BP	1502	385	0.132216	1
GO:0023061	signal release	BP	398	127	0.000272353	0.0193175
GO:0030072	peptide hormone secretion	BP	229	73	0.00507776	0.168256
GO:0030073	insulin secretion	BP	193	60	0.0189134	0.402448
GO:0030155	regulation of cell adhesion	BP	619	138	0.859684	1
GO:0030168	platelet activation	BP	152	34	0.714772	1
GO:0030193	regulation of blood coagulation	BP	84	28	0.0421308	0.677338
GO:0030195	negative regulation of blood coagulation	BP	48	12	0.529706	1
GO:0030534	adult behavior	BP	138	48	0.00205334	0.0909503
GO:0031649	heat generation	BP	16	3	0.797181	1
GO:0031650	regulation of heat generation	BP	11	0	1	1
GO:0031652	positive regulation of heat generation	BP	9	0	1	1
GO:0032024	positive regulation of insulin secretion	BP	64	21	0.0819362	0.874308
GO:0032102	negative regulation of response to external stimulus	BP	250	65	0.290337	1
GO:0032787	monocarboxylic acid metabolic process	BP	537	138	0.28744	1
GO:0032844	regulation of homeostatic process	BP	429	110	0.284039	1
GO:0032846	positive regulation of homeostatic process	BP	197	51	0.351888	1
GO:0032880	regulation of protein localization	BP	927	212	0.890692	1
GO:0032890	regulation of organic acid transport	BP	47	16	0.0808156	0.86655
GO:0032891	negative regulation of organic acid transport	BP	16	6	0.154152	1
GO:0032892	positive regulation of organic acid transport	BP	28	10	0.120909	1
GO:0033036	macromolecule localization	BP	2736	565	1	1
GO:0033238	regulation of cellular amine metabolic process	BP	75	17	0.768994	1
GO:0033240	positive regulation of cellular amine metabolic process	BP	7	2	0.538892	1
GO:0033602	negative regulation of dopamine secretion	BP	3	0	1	1
GO:0033604	negative regulation of catecholamine secretion	BP	11	2	0.817378	1
GO:0034109	homotypic cell-cell adhesion	BP	70	14	0.821981	1
GO:0034110	regulation of homotypic cell-cell adhesion	BP	23	5	0.638764	1
GO:0034111	negative regulation of homotypic cell-cell adhesion	BP	13	3	0.604792	1
GO:0035094	response to nicotine	BP	47	16	0.0990869	0.978213
GO:0035640	exploration behavior	BP	23	9	0.0745044	0.836979
GO:0036293	response to decreased oxygen levels	BP	327	85	0.347015	1
GO:0042053	regulation of dopamine metabolic process	BP	16	9	0.00608393	0.18918
GO:0042069	regulation of catecholamine metabolic process	BP	16	9	0.00608393	0.18918
GO:0042133	neurotransmitter metabolic process	BP	28	11	0.0526402	0.743333
GO:0042135	neurotransmitter catabolic process	BP	9	3	0.361728	1
GO:0042220	response to cocaine	BP	51	13	0.425041	1
GO:0042391	regulation of membrane potential	BP	364	108	0.0105859	0.281419
GO:0042417	dopamine metabolic process	BP	30	12	0.0409538	0.669828
GO:0042493	response to drug	BP	401	101	0.342662	1
GO:0042886	amide transport	BP	1919	396	0.999998	1
GO:0043269	regulation of ion transport	BP	568	177	5.95375e-05	0.00554593
GO:0043270	positive regulation of ion transport	BP	209	61	0.0611282	0.789781
GO:0043271	negative regulation of ion transport	BP	115	34	0.0940839	0.947956
GO:0043279	response to alkaloid	BP	140	42	0.0686706	0.816673
GO:0044057	regulation of system process	BP	473	146	0.000581936	0.0348904
GO:0044070	regulation of anion transport	BP	97	31	0.0524991	0.742307
GO:0044282	small molecule catabolic process	BP	336	79	0.757633	1
GO:0044283	small molecule biosynthetic process	BP	499	125	0.517568	1
GO:0044703	multi-organism reproductive process	BP	866	245	0.00539677	0.175346
GO:0044708	single-organism behavior	BP	393	131	1.33844e-05	0.00155345
GO:0044711	single-organism biosynthetic process	BP	1407	342	0.686587	1
GO:0045184	establishment of protein localization	BP	2013	399	1	1
GO:0045471	response to ethanol	BP	126	33	0.346936	1
GO:0045776	negative regulation of blood pressure	BP	41	14	0.111635	1
GO:0045915	positive regulation of catecholamine metabolic process	BP	4	2	0.261058	1
GO:0045933	positive regulation of muscle contraction	BP	39	12	0.253397	1
GO:0045964	positive regulation of dopamine metabolic process	BP	4	2	0.261058	1
GO:0045987	positive regulation of smooth muscle contraction	BP	26	7	0.496567	1
GO:0046394	carboxylic acid biosynthetic process	BP	286	74	0.399933	1
GO:0046395	carboxylic acid catabolic process	BP	225	52	0.792231	1
GO:0046717	acid secretion	BP	111	37	0.0223075	0.445821
GO:0046879	hormone secretion	BP	280	93	0.000471812	0.0295107
GO:0046883	regulation of hormone secretion	BP	240	75	0.00862015	0.242705
GO:0046887	positive regulation of hormone secretion	BP	112	42	0.0017019	0.0785914
GO:0048148	behavioral response to cocaine	BP	19	4	0.624556	1
GO:0050432	catecholamine secretion	BP	47	16	0.078638	0.850149
GO:0050433	regulation of catecholamine secretion	BP	45	16	0.0576491	0.776762
GO:0050708	regulation of protein secretion	BP	379	102	0.135083	1
GO:0050714	positive regulation of protein secretion	BP	210	53	0.430558	1
GO:0050796	regulation of insulin secretion	BP	164	48	0.0826774	0.879622
GO:0050804	modulation of synaptic transmission	BP	288	88	0.00421101	0.149334
GO:0050806	positive regulation of synaptic transmission	BP	119	35	0.0865421	0.901733
GO:0050818	regulation of coagulation	BP	88	29	0.0453274	0.705666
GO:0050819	negative regulation of coagulation	BP	51	13	0.496282	1
GO:0050865	regulation of cell activation	BP	466	103	0.899262	1
GO:0050866	negative regulation of cell activation	BP	158	40	0.415989	1
GO:0051046	regulation of secretion	BP	658	185	0.013758	0.331783
GO:0051047	positive regulation of secretion	BP	352	99	0.0661443	0.810789
GO:0051048	negative regulation of secretion	BP	183	52	0.143692	1
GO:0051049	regulation of transport	BP	1720	465	0.00354759	0.134375
GO:0051050	positive regulation of transport	BP	881	229	0.138362	1
GO:0051051	negative regulation of transport	BP	427	113	0.187377	1
GO:0051173	positive regulation of nitrogen compound metabolic process	BP	1726	491	7.68854e-05	0.00678342
GO:0051222	positive regulation of protein transport	BP	443	110	0.480503	1
GO:0051223	regulation of protein transport	BP	713	177	0.455261	1
GO:0051241	negative regulation of multicellular organismal process	BP	959	285	5.40747e-05	0.00512506
GO:0051704	multi-organism process	BP	2154	483	0.993235	1
GO:0051937	catecholamine transport	BP	60	21	0.0398798	0.657714
GO:0051952	regulation of amine transport	BP	71	25	0.0294397	0.545652
GO:0051953	negative regulation of amine transport	BP	21	7	0.270465	1
GO:0051954	positive regulation of amine transport	BP	30	14	0.0100362	0.270929
GO:0051955	regulation of amino acid transport	BP	26	10	0.0949921	0.953574
GO:0051956	negative regulation of amino acid transport	BP	10	4	0.219978	1
GO:0051957	positive regulation of amino acid transport	BP	14	6	0.124852	1
GO:0060078	regulation of postsynaptic membrane potential	BP	127	44	0.00378436	0.141127
GO:0060080	inhibitory postsynaptic potential	BP	13	7	0.0201179	0.415847
GO:0060359	response to ammonium ion	BP	119	36	0.0731055	0.833751
GO:0061041	regulation of wound healing	BP	127	39	0.0550044	0.759909
GO:0061045	negative regulation of wound healing	BP	63	17	0.351963	1
GO:0061528	aspartate secretion	BP	1	0	1	1
GO:0070201	regulation of establishment of protein localization	BP	783	186	0.712015	1
GO:0070459	prolactin secretion	BP	6	1	0.785493	1
GO:0070471	uterine smooth muscle contraction	BP	9	2	0.706343	1
GO:0070472	regulation of uterine smooth muscle contraction	BP	8	2	0.63517	1
GO:0070474	positive regulation of uterine smooth muscle contraction	BP	7	2	0.559378	1
GO:0070482	response to oxygen levels	BP	341	87	0.41885	1
GO:0070527	platelet aggregation	BP	51	10	0.819073	1
GO:0072329	monocarboxylic acid catabolic process	BP	114	29	0.500265	1
GO:0072330	monocarboxylic acid biosynthetic process	BP	186	46	0.566188	1
GO:0090087	regulation of peptide transport	BP	740	188	0.311531	1
GO:0090257	regulation of muscle system process	BP	199	56	0.123381	1
GO:0090276	regulation of peptide hormone secretion	BP	190	56	0.0545804	0.758221
GO:0090277	positive regulation of peptide hormone secretion	BP	84	28	0.0404776	0.664544
GO:0090330	regulation of platelet aggregation	BP	16	4	0.496866	1
GO:0090331	negative regulation of platelet aggregation	BP	10	2	0.689123	1
GO:0097151	positive regulation of inhibitory postsynaptic potential	BP	7	2	0.503592	1
GO:0097164	ammonium ion metabolic process	BP	182	53	0.0991321	0.978213
GO:0098602	single organism cell adhesion	BP	620	145	0.677772	1
GO:0098609	cell-cell adhesion	BP	754	217	0.00103687	0.0539094
GO:0098828	modulation of inhibitory postsynaptic potential	BP	7	2	0.503592	1
GO:0098916	anterograde trans-synaptic signaling	BP	575	206	3.30253e-11	1.43356e-08
GO:0099536	synaptic signaling	BP	577	207	2.48762e-11	1.17372e-08
GO:0099537	trans-synaptic signaling	BP	577	207	2.48762e-11	1.17372e-08
GO:0099565	chemical synaptic transmission, postsynaptic	BP	104	38	0.0022414	0.0967146
GO:1900046	regulation of hemostasis	BP	84	28	0.0421308	0.677338
GO:1900047	negative regulation of hemostasis	BP	48	12	0.529706	1
GO:1901565	organonitrogen compound catabolic process	BP	341	85	0.483041	1
GO:1901615	organic hydroxy compound metabolic process	BP	446	126	0.0319335	0.57138
GO:1902722	positive regulation of prolactin secretion	BP	2	0	1	1
GO:1903034	regulation of response to wounding	BP	149	46	0.0343063	0.596781
GO:1903035	negative regulation of response to wounding	BP	74	21	0.225621	1
GO:1903530	regulation of secretion by cell	BP	602	169	0.0214659	0.434199
GO:1903531	negative regulation of secretion by cell	BP	161	43	0.323807	1
GO:1903532	positive regulation of secretion by cell	BP	321	91	0.0710104	0.827274
GO:1903792	negative regulation of anion transport	BP	21	7	0.225001	1
GO:1903793	positive regulation of anion transport	BP	41	12	0.289495	1
GO:1904448	regulation of aspartate secretion	BP	1	0	1	1
GO:1904450	positive regulation of aspartate secretion	BP	1	0	1	1
GO:1904951	positive regulation of establishment of protein localization	BP	496	117	0.715074	1
GO:1905114	cell surface receptor signaling pathway involved in cell-cell signaling	BP	551	157	0.0106323	0.281419
GO:0001816	cytokine production	BP	619	129	0.991616	1
GO:0002237	response to molecule of bacterial origin	BP	310	74	0.6553	1
GO:0006066	alcohol metabolic process	BP	282	65	0.734731	1
GO:0006140	regulation of nucleotide metabolic process	BP	220	70	0.00657905	0.200556
GO:0006163	purine nucleotide metabolic process	BP	513	114	0.919371	1
GO:0006164	purine nucleotide biosynthetic process	BP	244	63	0.310515	1
GO:0006171	cAMP biosynthetic process	BP	124	39	0.0280393	0.525078
GO:0006497	protein lipidation	BP	139	36	0.431356	1
GO:0006753	nucleoside phosphate metabolic process	BP	640	136	0.988344	1
GO:0006793	phosphorus metabolic process	BP	3038	706	0.96274	1
GO:0006796	phosphate-containing compound metabolic process	BP	2954	691	0.938263	1
GO:0006869	lipid transport	BP	309	79	0.316947	1
GO:0006897	endocytosis	BP	600	141	0.655613	1
GO:0006909	phagocytosis	BP	206	41	0.931352	1
GO:0006911	phagocytosis, engulfment	BP	29	7	0.548462	1
GO:0006996	organelle organization	BP	3473	711	1	1
GO:0007033	vacuole organization	BP	153	26	0.993383	1
GO:0007040	lysosome organization	BP	54	12	0.743646	1
GO:0007186	G-protein coupled receptor signaling pathway	BP	1124	265	0.101039	0.987375
GO:0007265	Ras protein signal transduction	BP	308	67	0.796347	1
GO:0007266	Rho protein signal transduction	BP	159	38	0.4858	1
GO:0007584	response to nutrient	BP	165	46	0.199445	1
GO:0008202	steroid metabolic process	BP	281	67	0.552533	1
GO:0008203	cholesterol metabolic process	BP	116	24	0.851528	1
GO:0009117	nucleotide metabolic process	BP	634	134	0.9898	1
GO:0009150	purine ribonucleotide metabolic process	BP	497	109	0.935251	1
GO:0009152	purine ribonucleotide biosynthetic process	BP	241	63	0.272445	1
GO:0009165	nucleotide biosynthetic process	BP	315	73	0.737952	1
GO:0009187	cyclic nucleotide metabolic process	BP	194	63	0.00310985	0.121615
GO:0009190	cyclic nucleotide biosynthetic process	BP	154	51	0.00574873	0.182663
GO:0009259	ribonucleotide metabolic process	BP	510	110	0.958897	1
GO:0009260	ribonucleotide biosynthetic process	BP	252	63	0.424857	1
GO:0009607	response to biotic stimulus	BP	797	164	0.994001	1
GO:0009617	response to bacterium	BP	482	114	0.62524	1
GO:0009891	positive regulation of biosynthetic process	BP	1709	496	5.54176e-06	0.000712875
GO:0009991	response to extracellular stimulus	BP	426	116	0.129809	1
GO:0010256	endomembrane system organization	BP	554	97	0.999976	1
GO:0010324	membrane invagination	BP	46	10	0.707183	1
GO:0010562	positive regulation of phosphorus metabolic process	BP	1005	261	0.0942484	0.947956
GO:0010742	macrophage derived foam cell differentiation	BP	34	4	0.983348	1
GO:0010743	regulation of macrophage derived foam cell differentiation	BP	29	4	0.952209	1
GO:0010745	negative regulation of macrophage derived foam cell differentiation	BP	13	1	0.974522	1
GO:0010874	regulation of cholesterol efflux	BP	20	3	0.891068	1
GO:0010875	positive regulation of cholesterol efflux	BP	14	1	0.979916	1
GO:0010876	lipid localization	BP	342	91	0.176697	1
GO:0010878	cholesterol storage	BP	15	1	0.982821	1
GO:0010883	regulation of lipid storage	BP	42	9	0.730943	1
GO:0010885	regulation of cholesterol storage	BP	13	1	0.967786	1
GO:0010887	negative regulation of cholesterol storage	BP	6	0	1	1
GO:0010888	negative regulation of lipid storage	BP	17	2	0.94598	1
GO:0015748	organophosphate ester transport	BP	80	19	0.572773	1
GO:0015914	phospholipid transport	BP	58	14	0.502865	1
GO:0015917	aminophospholipid transport	BP	3	0	1	1
GO:0015918	sterol transport	BP	83	17	0.817621	1
GO:0016050	vesicle organization	BP	355	71	0.98274	1
GO:0016125	sterol metabolic process	BP	134	32	0.58599	1
GO:0016197	endosomal transport	BP	245	41	0.999026	1
GO:0019219	regulation of nucleobase-containing compound metabolic process	BP	3851	1020	0.00242358	0.102496
GO:0019220	regulation of phosphate metabolic process	BP	1547	391	0.167116	1
GO:0019637	organophosphate metabolic process	BP	1113	264	0.812568	1
GO:0019693	ribose phosphate metabolic process	BP	523	114	0.948551	1
GO:0019915	lipid storage	BP	63	14	0.717261	1
GO:0022607	cellular component assembly	BP	2555	569	0.999009	1
GO:0030301	cholesterol transport	BP	76	15	0.854665	1
GO:0030799	regulation of cyclic nucleotide metabolic process	BP	162	55	0.00211319	0.092656
GO:0030801	positive regulation of cyclic nucleotide metabolic process	BP	108	35	0.0313769	0.56417
GO:0030802	regulation of cyclic nucleotide biosynthetic process	BP	141	46	0.0106978	0.281502
GO:0030804	positive regulation of cyclic nucleotide biosynthetic process	BP	99	32	0.0434585	0.688001
GO:0030808	regulation of nucleotide biosynthetic process	BP	150	48	0.01408	0.335815
GO:0030810	positive regulation of nucleotide biosynthetic process	BP	105	34	0.0385176	0.644057
GO:0030814	regulation of cAMP metabolic process	BP	137	45	0.00896502	0.247857
GO:0030816	positive regulation of cAMP metabolic process	BP	88	27	0.0900133	0.925548
GO:0030817	regulation of cAMP biosynthetic process	BP	121	38	0.0315327	0.565379
GO:0030819	positive regulation of cAMP biosynthetic process	BP	81	25	0.102318	0.994051
GO:0031328	positive regulation of cellular biosynthetic process	BP	1683	490	4.07725e-06	0.000536319
GO:0031667	response to nutrient levels	BP	395	108	0.126561	1
GO:0032365	intracellular lipid transport	BP	29	6	0.737142	1
GO:0032366	intracellular sterol transport	BP	17	3	0.812077	1
GO:0032367	intracellular cholesterol transport	BP	17	3	0.812077	1
GO:0032368	regulation of lipid transport	BP	97	28	0.172971	1
GO:0032370	positive regulation of lipid transport	BP	54	17	0.142563	1
GO:0032371	regulation of sterol transport	BP	42	11	0.442094	1
GO:0032373	positive regulation of sterol transport	BP	19	3	0.878472	1
GO:0032374	regulation of cholesterol transport	BP	42	11	0.442094	1
GO:0032376	positive regulation of cholesterol transport	BP	19	3	0.878472	1
GO:0032488	Cdc42 protein signal transduction	BP	8	3	0.315148	1
GO:0032489	regulation of Cdc42 protein signal transduction	BP	5	1	0.776027	1
GO:0032496	response to lipopolysaccharide	BP	296	70	0.686463	1
GO:0032526	response to retinoic acid	BP	105	47	5.75354e-06	0.000730262
GO:0032611	interleukin-1 beta production	BP	54	16	0.247258	1
GO:0032612	interleukin-1 production	BP	65	16	0.552913	1
GO:0033344	cholesterol efflux	BP	40	9	0.680304	1
GO:0033363	secretory granule organization	BP	31	6	0.812435	1
GO:0033700	phospholipid efflux	BP	12	3	0.572324	1
GO:0034204	lipid translocation	BP	22	1	0.996519	1
GO:0034377	plasma lipoprotein particle assembly	BP	20	3	0.912155	1
GO:0034380	high-density lipoprotein particle assembly	BP	10	2	0.763814	1
GO:0034405	response to fluid shear stress	BP	34	9	0.427352	1
GO:0034616	response to laminar fluid shear stress	BP	14	4	0.416008	1
GO:0034654	nucleobase-containing compound biosynthetic process	BP	4075	1027	0.270288	1
GO:0035023	regulation of Rho protein signal transduction	BP	118	23	0.852794	1
GO:0036314	response to sterol	BP	23	7	0.294651	1
GO:0036315	cellular response to sterol	BP	16	5	0.298121	1
GO:0038027	apolipoprotein A-I-mediated signaling pathway	BP	5	1	0.73596	1
GO:0042157	lipoprotein metabolic process	BP	205	52	0.442674	1
GO:0042158	lipoprotein biosynthetic process	BP	148	37	0.525545	1
GO:0042632	cholesterol homeostasis	BP	69	17	0.520816	1
GO:0043207	response to external biotic stimulus	BP	759	154	0.995686	1
GO:0043691	reverse cholesterol transport	BP	17	4	0.639845	1
GO:0043933	macromolecular complex subunit organization	BP	1878	396	0.999986	1
GO:0044087	regulation of cellular component biogenesis	BP	765	177	0.794813	1
GO:0044802	single-organism membrane organization	BP	701	129	0.99993	1
GO:0045332	phospholipid translocation	BP	21	1	0.99521	1
GO:0045595	regulation of cell differentiation	BP	1446	429	7.81489e-08	1.64674e-05
GO:0045596	negative regulation of cell differentiation	BP	587	190	1.32822e-06	0.000197449
GO:0045935	positive regulation of nucleobase-containing compound metabolic process	BP	1624	477	2.27568e-06	0.000316611
GO:0045937	positive regulation of phosphate metabolic process	BP	1005	261	0.0942484	0.947956
GO:0045981	positive regulation of nucleotide metabolic process	BP	134	41	0.0620005	0.794943
GO:0046058	cAMP metabolic process	BP	154	48	0.0166447	0.374746
GO:0046390	ribose phosphate biosynthetic process	BP	254	63	0.453722	1
GO:0046578	regulation of Ras protein signal transduction	BP	192	34	0.97437	1
GO:0046907	intracellular transport	BP	1609	286	1	1
GO:0048878	chemical homeostasis	BP	987	274	0.00844376	0.23956
GO:0050663	cytokine secretion	BP	167	41	0.525372	1
GO:0050701	interleukin-1 secretion	BP	37	8	0.701285	1
GO:0050702	interleukin-1 beta secretion	BP	33	8	0.5726	1
GO:0050793	regulation of developmental process	BP	2142	609	5.20245e-07	8.48977e-05
GO:0050801	ion homeostasis	BP	679	192	0.0129405	0.320618
GO:0051093	negative regulation of developmental process	BP	776	248	9.68509e-08	1.98307e-05
GO:0051128	regulation of cellular component organization	BP	2155	512	0.736534	1
GO:0051174	regulation of phosphorus metabolic process	BP	1558	393	0.180113	1
GO:0051235	maintenance of location	BP	280	68	0.523638	1
GO:0051641	cellular localization	BP	2412	470	1	1
GO:0051649	establishment of localization in cell	BP	1909	376	1	1
GO:0051707	response to other organism	BP	758	153	0.996471	1
GO:0052652	cyclic purine nucleotide metabolic process	BP	153	51	0.00498891	0.165565
GO:0055081	anion homeostasis	BP	40	10	0.595995	1
GO:0055086	nucleobase-containing small molecule metabolic process	BP	691	144	0.995133	1
GO:0055088	lipid homeostasis	BP	106	28	0.393563	1
GO:0055091	phospholipid homeostasis	BP	9	3	0.39584	1
GO:0055092	sterol homeostasis	BP	69	17	0.520816	1
GO:0055094	response to lipoprotein particle	BP	22	4	0.801164	1
GO:0055098	response to low-density lipoprotein particle	BP	16	3	0.754697	1
GO:0060155	platelet dense granule organization	BP	8	2	0.655617	1
GO:0061024	membrane organization	BP	978	168	1	1
GO:0065003	macromolecular complex assembly	BP	1628	345	0.999873	1
GO:0065005	protein-lipid complex assembly	BP	23	5	0.701791	1
GO:0070723	response to cholesterol	BP	20	5	0.544295	1
GO:0071216	cellular response to biotic stimulus	BP	174	39	0.760959	1
GO:0071219	cellular response to molecule of bacterial origin	BP	154	35	0.715369	1
GO:0071222	cellular response to lipopolysaccharide	BP	148	34	0.681019	1
GO:0071229	cellular response to acid chemical	BP	189	62	0.00564547	0.180456
GO:0071300	cellular response to retinoic acid	BP	69	34	7.1804e-06	0.000880472
GO:0071396	cellular response to lipid	BP	515	140	0.0798748	0.859496
GO:0071397	cellular response to cholesterol	BP	13	3	0.610445	1
GO:0071825	protein-lipid complex subunit organization	BP	38	11	0.344178	1
GO:0071827	plasma lipoprotein particle organization	BP	35	9	0.546654	1
GO:0072521	purine-containing compound metabolic process	BP	549	120	0.949551	1
GO:0072522	purine-containing compound biosynthetic process	BP	256	63	0.48474	1
GO:0080171	lytic vacuole organization	BP	54	12	0.743646	1
GO:0090077	foam cell differentiation	BP	34	4	0.983348	1
GO:0090107	regulation of high-density lipoprotein particle assembly	BP	3	0	1	1
GO:0090407	organophosphate biosynthetic process	BP	616	154	0.444728	1
GO:0097006	regulation of plasma lipoprotein particle levels	BP	57	14	0.595205	1
GO:0097035	regulation of membrane lipid distribution	BP	36	4	0.982867	1
GO:0097306	cellular response to alcohol	BP	52	9	0.892636	1
GO:0099024	plasma membrane invagination	BP	38	8	0.721955	1
GO:1900371	regulation of purine nucleotide biosynthetic process	BP	149	48	0.0123974	0.31215
GO:1900373	positive regulation of purine nucleotide biosynthetic process	BP	105	34	0.0385176	0.644057
GO:1900542	regulation of purine nucleotide metabolic process	BP	214	67	0.0107003	0.281502
GO:1900544	positive regulation of purine nucleotide metabolic process	BP	134	41	0.0620005	0.794943
GO:1901135	carbohydrate derivative metabolic process	BP	1200	270	0.974579	1
GO:1901137	carbohydrate derivative biosynthetic process	BP	725	169	0.817436	1
GO:1901293	nucleoside phosphate biosynthetic process	BP	318	73	0.768886	1
GO:1902580	single-organism cellular localization	BP	874	155	1	1
GO:1902582	single-organism intracellular transport	BP	676	124	0.999971	1
GO:1902652	secondary alcohol metabolic process	BP	121	25	0.856892	1
GO:1905952	regulation of lipid localization	BP	125	35	0.203812	1
GO:1905953	negative regulation of lipid localization	BP	37	11	0.234485	1
GO:1905954	positive regulation of lipid localization	BP	74	22	0.178365	1
GO:0006351	transcription, DNA-templated	BP	3509	926	0.00703938	0.209563
GO:0006355	regulation of transcription, DNA-templated	BP	3358	904	0.000614994	0.0363701
GO:0006357	regulation of transcription from RNA polymerase II promoter	BP	1778	516	4.69891e-06	0.000614368
GO:0006366	transcription from RNA polymerase II promoter	BP	1965	544	0.000841892	0.0461425
GO:0032377	regulation of intracellular lipid transport	BP	7	1	0.854681	1
GO:0032380	regulation of intracellular sterol transport	BP	7	1	0.854681	1
GO:0032383	regulation of intracellular cholesterol transport	BP	7	1	0.854681	1
GO:0032386	regulation of intracellular transport	BP	474	108	0.857872	1
GO:0032774	RNA biosynthetic process	BP	3636	934	0.0898643	0.924805
GO:0051252	regulation of RNA metabolic process	BP	3509	925	0.00683428	0.205445
GO:0060341	regulation of cellular localization	BP	801	184	0.862953	1
GO:0097659	nucleic acid-templated transcription	BP	3525	927	0.0102558	0.275826
GO:1903506	regulation of nucleic acid-templated transcription	BP	3379	906	0.00104612	0.0541392
GO:2001141	regulation of RNA biosynthetic process	BP	3396	908	0.00144817	0.0698467
GO:0001523	retinoid metabolic process	BP	83	31	0.00538759	0.175311
GO:0001895	retina homeostasis	BP	63	14	0.677549	1
GO:0006649	phospholipid transfer to membrane	BP	2	0	1	1
GO:0006720	isoprenoid metabolic process	BP	121	39	0.0327399	0.580273
GO:0006721	terpenoid metabolic process	BP	100	35	0.00925056	0.253503
GO:0007600	sensory perception	BP	848	206	0.0188348	0.401687
GO:0007601	visual perception	BP	194	72	8.41274e-05	0.00730676
GO:0007602	phototransduction	BP	53	13	0.561749	1
GO:0007603	phototransduction, visible light	BP	35	7	0.796417	1
GO:0009581	detection of external stimulus	BP	124	37	0.0951107	0.953574
GO:0009582	detection of abiotic stimulus	BP	127	37	0.127097	1
GO:0009583	detection of light stimulus	BP	66	19	0.249289	1
GO:0009584	detection of visible light	BP	50	13	0.449169	1
GO:0016101	diterpenoid metabolic process	BP	90	34	0.00298544	0.118262
GO:0045494	photoreceptor cell maintenance	BP	35	9	0.498496	1
GO:0050953	sensory perception of light stimulus	BP	198	73	9.16806e-05	0.00771254
GO:0051606	detection of stimulus	BP	587	99	0.98265	1
GO:0000165	MAPK cascade	BP	821	196	0.654248	1
GO:0000226	microtubule cytoskeleton organization	BP	424	90	0.957818	1
GO:0000278	mitotic cell cycle	BP	955	166	1	1
GO:0000280	nuclear division	BP	572	125	0.973887	1
GO:0000302	response to reactive oxygen species	BP	219	51	0.712647	1
GO:0000902	cell morphogenesis	BP	861	239	0.00146502	0.0701916
GO:0000904	cell morphogenesis involved in differentiation	BP	615	178	0.000549619	0.0334144
GO:0001558	regulation of cell growth	BP	361	94	0.204844	1
GO:0001736	establishment of planar polarity	BP	116	25	0.840065	1
GO:0001738	morphogenesis of a polarized epithelium	BP	126	29	0.727602	1
GO:0001776	leukocyte homeostasis	BP	78	10	0.996387	1
GO:0001782	B cell homeostasis	BP	26	3	0.969336	1
GO:0001817	regulation of cytokine production	BP	560	118	0.984333	1
GO:0001819	positive regulation of cytokine production	BP	375	77	0.980906	1
GO:0001838	embryonic epithelial tube formation	BP	118	41	0.00734869	0.215244
GO:0001841	neural tube formation	BP	98	26	0.330221	1
GO:0001843	neural tube closure	BP	83	20	0.53952	1
GO:0001922	B-1 B cell homeostasis	BP	3	0	1	1
GO:0001932	regulation of protein phosphorylation	BP	1233	310	0.228548	1
GO:0001933	negative regulation of protein phosphorylation	BP	386	103	0.148309	1
GO:0001934	positive regulation of protein phosphorylation	BP	849	211	0.3272	1
GO:0002009	morphogenesis of an epithelium	BP	498	163	9.53431e-06	0.00113078
GO:0002065	columnar/cuboidal epithelial cell differentiation	BP	103	42	0.000158616	0.0123835
GO:0002260	lymphocyte homeostasis	BP	58	7	0.994807	1
GO:0002285	lymphocyte activation involved in immune response	BP	147	26	0.968463	1
GO:0002312	B cell activation involved in immune response	BP	60	12	0.864104	1
GO:0002322	B cell proliferation involved in immune response	BP	5	1	0.740758	1
GO:0002327	immature B cell differentiation	BP	7	1	0.856823	1
GO:0002332	transitional stage B cell differentiation	BP	1	0	1	1
GO:0002333	transitional one stage B cell differentiation	BP	1	0	1	1
GO:0002429	immune response-activating cell surface receptor signaling pathway	BP	312	46	0.999991	1
GO:0002431	Fc receptor mediated stimulatory signaling pathway	BP	75	10	0.99211	1
GO:0002433	immune response-regulating cell surface receptor signaling pathway involved in phagocytosis	BP	69	9	0.991091	1
GO:0002520	immune system development	BP	773	188	0.472909	1
GO:0002521	leukocyte differentiation	BP	443	109	0.42776	1
GO:0002757	immune response-activating signal transduction	BP	447	72	0.999995	1
GO:0002764	immune response-regulating signaling pathway	BP	477	82	0.999964	1
GO:0002768	immune response-regulating cell surface receptor signaling pathway	BP	341	55	0.999932	1
GO:0006259	DNA metabolic process	BP	923	173	0.999999	1
GO:0006281	DNA repair	BP	496	82	0.999999	1
GO:0006298	mismatch repair	BP	35	6	0.857895	1
GO:0006461	protein complex assembly	BP	1315	302	0.943498	1
GO:0006468	protein phosphorylation	BP	1765	436	0.343006	1
GO:0006469	negative regulation of protein kinase activity	BP	235	72	0.016998	0.379162
GO:0006816	calcium ion transport	BP	362	92	0.24422	1
GO:0006873	cellular ion homeostasis	BP	553	156	0.0257831	0.493036
GO:0006874	cellular calcium ion homeostasis	BP	371	114	0.00252375	0.10554
GO:0006875	cellular metal ion homeostasis	BP	459	139	0.00243764	0.102532
GO:0006914	autophagy	BP	429	81	0.999022	1
GO:0006974	cellular response to DNA damage stimulus	BP	752	139	0.999996	1
GO:0006975	DNA damage induced protein phosphorylation	BP	8	0	1	1
GO:0006979	response to oxidative stress	BP	396	96	0.636921	1
GO:0007010	cytoskeleton organization	BP	1106	262	0.631149	1
GO:0007015	actin filament organization	BP	327	69	0.885295	1
GO:0007017	microtubule-based process	BP	616	135	0.950425	1
GO:0007049	cell cycle	BP	1641	324	1	1
GO:0007050	cell cycle arrest	BP	241	59	0.601461	1
GO:0007067	mitotic nuclear division	BP	439	84	0.998883	1
GO:0007164	establishment of tissue polarity	BP	116	25	0.840065	1
GO:0007167	enzyme linked receptor protein signaling pathway	BP	940	252	0.0260533	0.497164
GO:0007169	transmembrane receptor protein tyrosine kinase signaling pathway	BP	660	158	0.536874	1
GO:0007173	epidermal growth factor receptor signaling pathway	BP	122	20	0.982594	1
GO:0007178	transmembrane receptor protein serine/threonine kinase signaling pathway	BP	299	96	0.00116477	0.058928
GO:0007204	positive regulation of cytosolic calcium ion concentration	BP	248	83	0.000553741	0.0335709
GO:0007249	I-kappaB kinase/NF-kappaB signaling	BP	246	39	0.999782	1
GO:0007346	regulation of mitotic cell cycle	BP	495	98	0.997701	1
GO:0007409	axonogenesis	BP	402	128	3.73834e-05	0.00372188
GO:0007569	cell aging	BP	91	22	0.576905	1
GO:0008283	cell proliferation	BP	1843	506	0.000956306	0.0508944
GO:0008284	positive regulation of cell proliferation	BP	791	246	1.36281e-05	0.00157332
GO:0008361	regulation of cell size	BP	141	34	0.47168	1
GO:0008630	intrinsic apoptotic signaling pathway in response to DNA damage	BP	96	25	0.445935	1
GO:0009790	embryo development	BP	924	315	1.53592e-12	9.48122e-10
GO:0009791	post-embryonic development	BP	87	26	0.134871	1
GO:0009792	embryo development ending in birth or egg hatching	BP	546	182	4.73545e-07	7.84567e-05
GO:0009887	animal organ morphogenesis	BP	948	341	5.99072e-17	8.66817e-14
GO:0009888	tissue development	BP	1795	550	1.50906e-12	9.48122e-10
GO:0009968	negative regulation of signal transduction	BP	1071	275	0.177596	1
GO:0010001	glial cell differentiation	BP	177	64	0.000238604	0.0174366
GO:0010506	regulation of autophagy	BP	260	46	0.99783	1
GO:0010517	regulation of phospholipase activity	BP	59	11	0.882418	1
GO:0010519	negative regulation of phospholipase activity	BP	6	0	1	1
GO:0010522	regulation of calcium ion transport into cytosol	BP	86	27	0.0668166	0.810887
GO:0010524	positive regulation of calcium ion transport into cytosol	BP	47	19	0.0106711	0.281502
GO:0010563	negative regulation of phosphorus metabolic process	BP	545	139	0.250981	1
GO:0010604	positive regulation of macromolecule metabolic process	BP	2756	723	0.0135479	0.328175
GO:0010648	negative regulation of cell communication	BP	1171	303	0.123871	1
GO:0010769	regulation of cell morphogenesis involved in differentiation	BP	234	64	0.0737232	0.834684
GO:0010942	positive regulation of cell death	BP	589	136	0.791149	1
GO:0010959	regulation of metal ion transport	BP	310	86	0.066063	0.810789
GO:0010975	regulation of neuron projection development	BP	385	101	0.100274	0.982928
GO:0014020	primary neural tube formation	BP	89	22	0.485735	1
GO:0016049	cell growth	BP	456	119	0.171611	1
GO:0016055	Wnt signaling pathway	BP	453	118	0.205825	1
GO:0016310	phosphorylation	BP	2100	492	0.871472	1
GO:0016331	morphogenesis of embryonic epithelium	BP	143	54	0.000227663	0.0166932
GO:0016567	protein ubiquitination	BP	778	134	1	1
GO:0018108	peptidyl-tyrosine phosphorylation	BP	356	89	0.351317	1
GO:0018193	peptidyl-amino acid modification	BP	1137	236	0.998802	1
GO:0018212	peptidyl-tyrosine modification	BP	358	89	0.371799	1
GO:0019725	cellular homeostasis	BP	780	215	0.0313214	0.564149
GO:0021575	hindbrain morphogenesis	BP	38	13	0.0990289	0.978213
GO:0021587	cerebellum morphogenesis	BP	34	10	0.274397	1
GO:0021915	neural tube development	BP	153	45	0.0811623	0.867757
GO:0022008	neurogenesis	BP	1393	437	9.49149e-12	4.90484e-09
GO:0022402	cell cycle process	BP	1269	244	1	1
GO:0022603	regulation of anatomical structure morphogenesis	BP	893	248	0.00447783	0.15584
GO:0022604	regulation of cell morphogenesis	BP	402	97	0.370741	1
GO:0023014	signal transduction by protein phosphorylation	BP	856	206	0.595992	1
GO:0023057	negative regulation of signaling	BP	1175	305	0.110313	1
GO:0030001	metal ion transport	BP	783	210	0.0481456	0.722495
GO:0030003	cellular cation homeostasis	BP	539	154	0.0167357	0.374852
GO:0030029	actin filament-based process	BP	640	150	0.583589	1
GO:0030030	cell projection organization	BP	1282	354	0.000806038	0.0446391
GO:0030031	cell projection assembly	BP	488	112	0.785776	1
GO:0030035	microspike assembly	BP	4	0	1	1
GO:0030036	actin cytoskeleton organization	BP	557	126	0.742214	1
GO:0030097	hemopoiesis	BP	691	164	0.616144	1
GO:0030098	lymphocyte differentiation	BP	302	71	0.611231	1
GO:0030100	regulation of endocytosis	BP	200	54	0.189444	1
GO:0030111	regulation of Wnt signaling pathway	BP	302	80	0.213076	1
GO:0030177	positive regulation of Wnt signaling pathway	BP	148	33	0.763027	1
GO:0030182	neuron differentiation	BP	1181	376	2.48379e-11	1.17372e-08
GO:0030183	B cell differentiation	BP	107	18	0.955726	1
GO:0030217	T cell differentiation	BP	211	52	0.481541	1
GO:0030509	BMP signaling pathway	BP	139	53	0.000212792	0.0157626
GO:0030510	regulation of BMP signaling pathway	BP	79	34	0.000145289	0.0115507
GO:0030514	negative regulation of BMP signaling pathway	BP	45	19	0.00477205	0.16158
GO:0030516	regulation of axon extension	BP	71	19	0.286287	1
GO:0030855	epithelial cell differentiation	BP	697	232	2.75321e-10	1.03027e-07
GO:0031109	microtubule polymerization or depolymerization	BP	78	22	0.277448	1
GO:0031110	regulation of microtubule polymerization or depolymerization	BP	49	13	0.4357	1
GO:0031113	regulation of microtubule polymerization	BP	31	8	0.520517	1
GO:0031175	neuron projection development	BP	793	227	0.000357556	0.0234781
GO:0031344	regulation of cell projection organization	BP	522	135	0.120504	1
GO:0031396	regulation of protein ubiquitination	BP	245	39	0.999875	1
GO:0031397	negative regulation of protein ubiquitination	BP	131	20	0.998261	1
GO:0031399	regulation of protein modification process	BP	1582	364	0.919976	1
GO:0031400	negative regulation of protein modification process	BP	570	129	0.883488	1
GO:0031401	positive regulation of protein modification process	BP	1089	251	0.862393	1
GO:0031532	actin cytoskeleton reorganization	BP	85	20	0.522433	1
GO:0031589	cell-substrate adhesion	BP	296	72	0.407684	1
GO:0032092	positive regulation of protein binding	BP	78	15	0.876559	1
GO:0032147	activation of protein kinase activity	BP	285	52	0.994062	1
GO:0032270	positive regulation of cellular protein metabolic process	BP	1365	301	0.98714	1
GO:0032271	regulation of protein polymerization	BP	169	40	0.583008	1
GO:0032446	protein modification by small protein conjugation	BP	863	147	1	1
GO:0032535	regulation of cellular component size	BP	308	70	0.695321	1
GO:0032609	interferon-gamma production	BP	95	17	0.963915	1
GO:0032623	interleukin-2 production	BP	54	7	0.988036	1
GO:0032649	regulation of interferon-gamma production	BP	87	15	0.969356	1
GO:0032663	regulation of interleukin-2 production	BP	47	6	0.983917	1
GO:0032729	positive regulation of interferon-gamma production	BP	60	10	0.95214	1
GO:0032743	positive regulation of interleukin-2 production	BP	29	2	0.997063	1
GO:0032845	negative regulation of homeostatic process	BP	174	49	0.124692	1
GO:0032886	regulation of microtubule-based process	BP	148	35	0.664019	1
GO:0032943	mononuclear cell proliferation	BP	242	52	0.857391	1
GO:0032956	regulation of actin cytoskeleton organization	BP	279	62	0.755441	1
GO:0032970	regulation of actin filament-based process	BP	317	73	0.644781	1
GO:0032989	cellular component morphogenesis	BP	952	259	0.0037008	0.138248
GO:0032990	cell part morphogenesis	BP	577	174	6.3222e-05	0.00586397
GO:0033043	regulation of organelle organization	BP	1102	248	0.949011	1
GO:0033554	cellular response to stress	BP	1734	355	0.999998	1
GO:0033673	negative regulation of kinase activity	BP	251	78	0.009416	0.257386
GO:0033674	positive regulation of kinase activity	BP	494	115	0.708511	1
GO:0033687	osteoblast proliferation	BP	25	10	0.0612629	0.789781
GO:0033688	regulation of osteoblast proliferation	BP	22	9	0.0602324	0.784213
GO:0033690	positive regulation of osteoblast proliferation	BP	10	8	0.000491506	0.0305663
GO:0034446	substrate adhesion-dependent cell spreading	BP	81	16	0.83097	1
GO:0034599	cellular response to oxidative stress	BP	237	50	0.923766	1
GO:0034614	cellular response to reactive oxygen species	BP	140	25	0.980743	1
GO:0034622	cellular macromolecular complex assembly	BP	926	171	0.999999	1
GO:0034762	regulation of transmembrane transport	BP	401	118	0.00631761	0.194493
GO:0034764	positive regulation of transmembrane transport	BP	110	30	0.248409	1
GO:0034765	regulation of ion transmembrane transport	BP	386	113	0.00779978	0.224816
GO:0034767	positive regulation of ion transmembrane transport	BP	104	27	0.352968	1
GO:0035148	tube formation	BP	139	47	0.00689469	0.206403
GO:0035239	tube morphogenesis	BP	335	123	5.56073e-08	1.21909e-05
GO:0035295	tube development	BP	555	186	1.247e-07	2.41651e-05
GO:0035567	non-canonical Wnt signaling pathway	BP	147	29	0.936056	1
GO:0035791	platelet-derived growth factor receptor-beta signaling pathway	BP	13	2	0.82179	1
GO:0038083	peptidyl-tyrosine autophosphorylation	BP	50	12	0.479446	1
GO:0038093	Fc receptor signaling pathway	BP	179	24	0.999937	1
GO:0038094	Fc-gamma receptor signaling pathway	BP	73	12	0.949608	1
GO:0038096	Fc-gamma receptor signaling pathway involved in phagocytosis	BP	69	9	0.991091	1
GO:0038127	ERBB signaling pathway	BP	144	23	0.991513	1
GO:0040007	growth	BP	885	257	0.000457498	0.0286981
GO:0040008	regulation of growth	BP	589	166	0.0151182	0.3547
GO:0042063	gliogenesis	BP	237	79	0.000836188	0.0459887
GO:0042098	T cell proliferation	BP	163	33	0.926325	1
GO:0042100	B cell proliferation	BP	82	12	0.973297	1
GO:0042110	T cell activation	BP	428	85	0.985516	1
GO:0042113	B cell activation	BP	209	38	0.983458	1
GO:0042127	regulation of cell proliferation	BP	1452	426	5.90328e-06	0.000740606
GO:0042325	regulation of phosphorylation	BP	1318	329	0.279491	1
GO:0042326	negative regulation of phosphorylation	BP	421	113	0.122951	1
GO:0042327	positive regulation of phosphorylation	BP	886	219	0.366926	1
GO:0042542	response to hydrogen peroxide	BP	121	25	0.872588	1
GO:0042692	muscle cell differentiation	BP	353	113	0.000332444	0.0223111
GO:0042770	signal transduction in response to DNA damage	BP	117	22	0.95648	1
GO:0043009	chordate embryonic development	BP	544	181	9.37145e-07	0.000142236
GO:0043065	positive regulation of apoptotic process	BP	553	125	0.861193	1
GO:0043068	positive regulation of programmed cell death	BP	558	128	0.816359	1
GO:0043122	regulation of I-kappaB kinase/NF-kappaB signaling	BP	224	37	0.999107	1
GO:0043123	positive regulation of I-kappaB kinase/NF-kappaB signaling	BP	169	31	0.985086	1
GO:0043124	negative regulation of I-kappaB kinase/NF-kappaB signaling	BP	54	7	0.988713	1
GO:0043254	regulation of protein complex assembly	BP	362	85	0.683108	1
GO:0043393	regulation of protein binding	BP	178	36	0.909618	1
GO:0043408	regulation of MAPK cascade	BP	631	154	0.498226	1
GO:0043409	negative regulation of MAPK cascade	BP	142	30	0.849711	1
GO:0043410	positive regulation of MAPK cascade	BP	450	112	0.385495	1
GO:0043549	regulation of kinase activity	BP	763	195	0.221287	1
GO:0043623	cellular protein complex assembly	BP	554	117	0.980449	1
GO:0045597	positive regulation of cell differentiation	BP	816	249	1.22716e-05	0.00143969
GO:0045664	regulation of neuron differentiation	BP	528	166	2.11441e-05	0.00227709
GO:0045786	negative regulation of cell cycle	BP	549	117	0.985204	1
GO:0045787	positive regulation of cell cycle	BP	328	73	0.879524	1
GO:0045859	regulation of protein kinase activity	BP	710	181	0.23937	1
GO:0045860	positive regulation of protein kinase activity	BP	462	108	0.682389	1
GO:0045930	negative regulation of mitotic cell cycle	BP	269	45	0.999635	1
GO:0045931	positive regulation of mitotic cell cycle	BP	125	29	0.68385	1
GO:0045936	negative regulation of phosphate metabolic process	BP	544	139	0.241882	1
GO:0046631	alpha-beta T cell activation	BP	109	18	0.979208	1
GO:0046632	alpha-beta T cell differentiation	BP	85	14	0.962544	1
GO:0046649	lymphocyte activation	BP	588	126	0.95825	1
GO:0046651	lymphocyte proliferation	BP	240	51	0.874071	1
GO:0046777	protein autophosphorylation	BP	222	49	0.747388	1
GO:0046785	microtubule polymerization	BP	54	15	0.336158	1
GO:0048008	platelet-derived growth factor receptor signaling pathway	BP	47	10	0.679273	1
GO:0048285	organelle fission	BP	616	135	0.974957	1
GO:0048468	cell development	BP	1825	537	3.61402e-09	1.0745e-06
GO:0048534	hematopoietic or lymphoid organ development	BP	731	178	0.468651	1
GO:0048536	spleen development	BP	37	11	0.303792	1
GO:0048538	thymus development	BP	45	15	0.110437	1
GO:0048588	developmental cell growth	BP	173	46	0.176051	1
GO:0048589	developmental growth	BP	537	163	0.000287496	0.0201284
GO:0048598	embryonic morphogenesis	BP	560	218	1.97442e-15	2.14264e-12
GO:0048638	regulation of developmental growth	BP	272	78	0.0333411	0.586107
GO:0048666	neuron development	BP	937	273	3.86958e-05	0.00382431
GO:0048667	cell morphogenesis involved in neuron differentiation	BP	494	153	3.32798e-05	0.003344
GO:0048668	collateral sprouting	BP	22	6	0.382773	1
GO:0048675	axon extension	BP	91	23	0.36471	1
GO:0048699	generation of neurons	BP	1298	408	2.92782e-11	1.3471e-08
GO:0048708	astrocyte differentiation	BP	62	25	0.00386092	0.142218
GO:0048729	tissue morphogenesis	BP	596	200	5.49227e-08	1.21909e-05
GO:0048732	gland development	BP	405	126	0.00102554	0.0537118
GO:0048812	neuron projection morphogenesis	BP	544	166	3.87647e-05	0.00382431
GO:0048858	cell projection morphogenesis	BP	559	172	1.70743e-05	0.00192011
GO:0048872	homeostasis of number of cells	BP	218	35	0.998866	1
GO:0050707	regulation of cytokine secretion	BP	144	39	0.261688	1
GO:0050715	positive regulation of cytokine secretion	BP	97	24	0.535873	1
GO:0050730	regulation of peptidyl-tyrosine phosphorylation	BP	216	51	0.601956	1
GO:0050731	positive regulation of peptidyl-tyrosine phosphorylation	BP	162	36	0.733677	1
GO:0050767	regulation of neurogenesis	BP	646	195	9.0987e-05	0.00768398
GO:0050770	regulation of axonogenesis	BP	141	40	0.0835536	0.883746
GO:0050798	activated T cell proliferation	BP	41	10	0.584293	1
GO:0050851	antigen receptor-mediated signaling pathway	BP	198	24	0.999997	1
GO:0050853	B cell receptor signaling pathway	BP	43	10	0.57607	1
GO:0051094	positive regulation of developmental process	BP	1130	345	1.12044e-07	2.19081e-05
GO:0051098	regulation of binding	BP	311	81	0.283034	1
GO:0051099	positive regulation of binding	BP	149	38	0.424241	1
GO:0051147	regulation of muscle cell differentiation	BP	159	55	0.00207029	0.091379
GO:0051149	positive regulation of muscle cell differentiation	BP	88	29	0.0337869	0.591857
GO:0051208	sequestering of calcium ion	BP	103	31	0.0792547	0.854976
GO:0051209	release of sequestered calcium ion into cytosol	BP	99	29	0.110526	1
GO:0051238	sequestering of metal ion	BP	119	36	0.0677737	0.813961
GO:0051247	positive regulation of protein metabolic process	BP	1450	314	0.996384	1
GO:0051258	protein polymerization	BP	229	58	0.354517	1
GO:0051279	regulation of release of sequestered calcium ion into cytosol	BP	69	21	0.119518	1
GO:0051281	positive regulation of release of sequestered calcium ion into cytosol	BP	36	14	0.0335334	0.588366
GO:0051282	regulation of sequestering of calcium ion	BP	100	30	0.0838594	0.884395
GO:0051283	negative regulation of sequestering of calcium ion	BP	99	29	0.110526	1
GO:0051338	regulation of transferase activity	BP	921	222	0.63946	1
GO:0051341	regulation of oxidoreductase activity	BP	82	18	0.733537	1
GO:0051347	positive regulation of transferase activity	BP	628	138	0.942037	1
GO:0051348	negative regulation of transferase activity	BP	346	91	0.280588	1
GO:0051353	positive regulation of oxidoreductase activity	BP	44	10	0.672546	1
GO:0051438	regulation of ubiquitin-protein transferase activity	BP	120	17	0.999356	1
GO:0051444	negative regulation of ubiquitin-protein transferase activity	BP	83	10	0.999449	1
GO:0051480	regulation of cytosolic calcium ion concentration	BP	281	91	0.000962473	0.0510746
GO:0051493	regulation of cytoskeleton organization	BP	409	93	0.773896	1
GO:0051726	regulation of cell cycle	BP	963	203	0.99863	1
GO:0051881	regulation of mitochondrial membrane potential	BP	62	14	0.753817	1
GO:0051882	mitochondrial depolarization	BP	23	7	0.361584	1
GO:0051899	membrane depolarization	BP	95	21	0.709969	1
GO:0051924	regulation of calcium ion transport	BP	197	50	0.328006	1
GO:0051928	positive regulation of calcium ion transport	BP	93	27	0.155842	1
GO:0051960	regulation of nervous system development	BP	730	220	4.28485e-05	0.00413326
GO:0055065	metal ion homeostasis	BP	525	158	0.00146412	0.0701916
GO:0055074	calcium ion homeostasis	BP	384	118	0.00219663	0.0951612
GO:0055080	cation homeostasis	BP	607	172	0.0144803	0.343476
GO:0055082	cellular chemical homeostasis	BP	671	195	0.00390368	0.143117
GO:0060020	Bergmann glial cell differentiation	BP	8	1	0.885415	1
GO:0060071	Wnt signaling pathway, planar cell polarity pathway	BP	106	24	0.757583	1
GO:0060191	regulation of lipase activity	BP	78	15	0.882228	1
GO:0060192	negative regulation of lipase activity	BP	14	2	0.867452	1
GO:0060284	regulation of cell development	BP	751	227	2.60274e-05	0.00270584
GO:0060401	cytosolic calcium ion transport	BP	133	37	0.152849	1
GO:0060402	calcium ion transport into cytosol	BP	123	36	0.0832188	0.883261
GO:0060429	epithelium development	BP	1177	371	8.34631e-11	3.48362e-08
GO:0060560	developmental growth involved in morphogenesis	BP	192	55	0.0523452	0.742122
GO:0060562	epithelial tube morphogenesis	BP	299	113	3.73187e-08	8.52594e-06
GO:0060563	neuroepithelial cell differentiation	BP	49	21	0.00351275	0.133288
GO:0060606	tube closure	BP	84	21	0.466065	1
GO:0060627	regulation of vesicle-mediated transport	BP	424	96	0.769913	1
GO:0061061	muscle structure development	BP	559	190	2.75727e-08	6.87859e-06
GO:0061387	regulation of extent of cell growth	BP	84	24	0.158323	1
GO:0061564	axon development	BP	435	138	2.81722e-05	0.00285468
GO:0070271	protein complex biogenesis	BP	1315	302	0.943498	1
GO:0070301	cellular response to hydrogen peroxide	BP	79	14	0.949589	1
GO:0070371	ERK1 and ERK2 cascade	BP	252	60	0.601772	1
GO:0070372	regulation of ERK1 and ERK2 cascade	BP	237	55	0.671394	1
GO:0070373	negative regulation of ERK1 and ERK2 cascade	BP	54	11	0.787113	1
GO:0070374	positive regulation of ERK1 and ERK2 cascade	BP	172	41	0.576922	1
GO:0070507	regulation of microtubule cytoskeleton organization	BP	127	27	0.85216	1
GO:0070509	calcium ion import	BP	151	38	0.352333	1
GO:0070588	calcium ion transmembrane transport	BP	258	61	0.508276	1
GO:0070647	protein modification by small protein conjugation or removal	BP	1029	168	1	1
GO:0070661	leukocyte proliferation	BP	255	55	0.858673	1
GO:0070838	divalent metal ion transport	BP	409	104	0.260253	1
GO:0070848	response to growth factor	BP	623	189	0.000256376	0.0185479
GO:0070970	interleukin-2 secretion	BP	10	2	0.70615	1
GO:0071242	cellular response to ammonium ion	BP	57	17	0.212791	1
GO:0071363	cellular response to growth factor stimulus	BP	600	185	0.000121532	0.00984227
GO:0071772	response to BMP	BP	148	59	2.1193e-05	0.00227709
GO:0071773	cellular response to BMP stimulus	BP	148	59	2.1193e-05	0.00227709
GO:0071822	protein complex subunit organization	BP	1519	347	0.974753	1
GO:0071867	response to monoamine	BP	36	11	0.204102	1
GO:0071868	cellular response to monoamine stimulus	BP	33	9	0.360035	1
GO:0071869	response to catecholamine	BP	36	11	0.204102	1
GO:0071870	cellular response to catecholamine stimulus	BP	33	9	0.360035	1
GO:0071900	regulation of protein serine/threonine kinase activity	BP	458	114	0.413897	1
GO:0071901	negative regulation of protein serine/threonine kinase activity	BP	121	39	0.0332247	0.585175
GO:0072175	epithelial tube formation	BP	126	44	0.005184	0.170993
GO:0072503	cellular divalent inorganic cation homeostasis	BP	395	122	0.00171083	0.0788364
GO:0072507	divalent inorganic cation homeostasis	BP	415	128	0.00135403	0.0659387
GO:0072511	divalent inorganic cation transport	BP	413	105	0.261708	1
GO:0072577	endothelial cell apoptotic process	BP	45	8	0.880888	1
GO:0072643	interferon-gamma secretion	BP	17	4	0.626285	1
GO:0080135	regulation of cellular response to stress	BP	581	129	0.925121	1
GO:0090066	regulation of anatomical structure size	BP	432	112	0.198898	1
GO:0090092	regulation of transmembrane receptor protein serine/threonine kinase signaling pathway	BP	202	73	0.000105282	0.00872155
GO:0090101	negative regulation of transmembrane receptor protein serine/threonine kinase signaling pathway	BP	102	34	0.0236013	0.463149
GO:0090135	actin filament branching	BP	3	1	0.543966	1
GO:0090175	regulation of establishment of planar polarity	BP	107	24	0.776211	1
GO:0090279	regulation of calcium ion import	BP	95	26	0.244127	1
GO:0090280	positive regulation of calcium ion import	BP	49	18	0.036541	0.622516
GO:0090287	regulation of cellular response to growth factor stimulus	BP	228	79	0.000194054	0.014675
GO:0090288	negative regulation of cellular response to growth factor stimulus	BP	123	43	0.0044548	0.15584
GO:0090342	regulation of cell aging	BP	35	7	0.77102	1
GO:0090344	negative regulation of cell aging	BP	17	4	0.605921	1
GO:0090398	cellular senescence	BP	52	13	0.51993	1
GO:0097190	apoptotic signaling pathway	BP	557	124	0.933545	1
GO:0097193	intrinsic apoptotic signaling pathway	BP	271	72	0.301727	1
GO:0097435	supramolecular fiber organization	BP	527	123	0.676479	1
GO:0097553	calcium ion transmembrane import into cytosol	BP	104	29	0.17018	1
GO:0098655	cation transmembrane transport	BP	728	193	0.0923625	0.939379
GO:0098660	inorganic ion transmembrane transport	BP	723	175	0.536869	1
GO:0098662	inorganic cation transmembrane transport	BP	634	154	0.516746	1
GO:0098771	inorganic ion homeostasis	BP	621	175	0.0175948	0.387301
GO:0198738	cell-cell signaling by wnt	BP	454	118	0.212625	1
GO:1900040	regulation of interleukin-2 secretion	BP	7	2	0.47445	1
GO:1900042	positive regulation of interleukin-2 secretion	BP	3	1	0.528183	1
GO:1900274	regulation of phospholipase C activity	BP	37	8	0.706891	1
GO:1900275	negative regulation of phospholipase C activity	BP	2	0	1	1
GO:1901216	positive regulation of neuron death	BP	64	17	0.361265	1
GO:1902532	negative regulation of intracellular signal transduction	BP	448	105	0.743511	1
GO:1902533	positive regulation of intracellular signal transduction	BP	862	211	0.510696	1
GO:1902589	single-organism organelle organization	BP	1546	325	0.999552	1
GO:1902656	calcium ion import into cytosol	BP	104	29	0.17018	1
GO:1902713	regulation of interferon-gamma secretion	BP	10	2	0.740496	1
GO:1902715	positive regulation of interferon-gamma secretion	BP	7	1	0.844767	1
GO:1902903	regulation of supramolecular fiber organization	BP	270	61	0.728309	1
GO:1903047	mitotic cell cycle process	BP	873	146	1	1
GO:1903053	regulation of extracellular matrix organization	BP	29	4	0.931778	1
GO:1903169	regulation of calcium ion transmembrane transport	BP	118	28	0.506158	1
GO:1903320	regulation of protein modification by small protein conjugation or removal	BP	267	40	0.999987	1
GO:1903321	negative regulation of protein modification by small protein conjugation or removal	BP	138	20	0.999401	1
GO:1903350	response to dopamine	BP	13	4	0.402907	1
GO:1903351	cellular response to dopamine	BP	13	4	0.402907	1
GO:1904019	epithelial cell apoptotic process	BP	87	17	0.877814	1
GO:1904035	regulation of epithelial cell apoptotic process	BP	62	14	0.677694	1
GO:1904036	negative regulation of epithelial cell apoptotic process	BP	35	10	0.32828	1
GO:1904062	regulation of cation transmembrane transport	BP	239	63	0.188154	1
GO:1904064	positive regulation of cation transmembrane transport	BP	94	26	0.225119	1
GO:1904427	positive regulation of calcium ion transmembrane transport	BP	53	16	0.163325	1
GO:1904526	regulation of microtubule binding	BP	6	0	1	1
GO:1904528	positive regulation of microtubule binding	BP	4	0	1	1
GO:1904529	regulation of actin filament binding	BP	2	0	1	1
GO:1904531	positive regulation of actin filament binding	BP	1	0	1	1
GO:1904616	regulation of actin binding	BP	2	0	1	1
GO:1904618	positive regulation of actin binding	BP	1	0	1	1
GO:1905330	regulation of morphogenesis of an epithelium	BP	171	48	0.168214	1
GO:1990051	activation of protein kinase C activity	BP	2	0	1	1
GO:1990138	neuron projection extension	BP	131	32	0.406253	1
GO:2000021	regulation of ion homeostasis	BP	187	62	0.00346177	0.131814
GO:2000026	regulation of multicellular organismal development	BP	1638	487	1.52091e-08	3.92975e-06
GO:2000027	regulation of organ morphogenesis	BP	238	76	0.00625909	0.193239
GO:2000050	regulation of non-canonical Wnt signaling pathway	BP	20	2	0.961714	1
GO:2000052	positive regulation of non-canonical Wnt signaling pathway	BP	11	1	0.934653	1
GO:2000095	regulation of Wnt signaling pathway, planar cell polarity pathway	BP	11	1	0.946027	1
GO:2000096	positive regulation of Wnt signaling pathway, planar cell polarity pathway	BP	6	0	1	1
GO:2000249	regulation of actin cytoskeleton reorganization	BP	33	8	0.557075	1
GO:2000351	regulation of endothelial cell apoptotic process	BP	38	7	0.846894	1
GO:2000352	negative regulation of endothelial cell apoptotic process	BP	25	5	0.759828	1
GO:2000772	regulation of cellular senescence	BP	28	6	0.69722	1
GO:2000773	negative regulation of cellular senescence	BP	11	3	0.497558	1
GO:2001020	regulation of response to DNA damage stimulus	BP	159	31	0.960719	1
GO:0009267	cellular response to starvation	BP	122	28	0.722432	1
GO:0031668	cellular response to extracellular stimulus	BP	198	51	0.428332	1
GO:0031669	cellular response to nutrient levels	BP	169	43	0.48231	1
GO:0034776	response to histamine	BP	11	6	0.029943	0.549816
GO:0035874	cellular response to copper ion starvation	BP	1	1	0.278391	1
GO:0042594	response to starvation	BP	156	38	0.583081	1
GO:0046677	response to antibiotic	BP	46	13	0.373028	1
GO:0055114	oxidation-reduction process	BP	935	213	0.95264	1
GO:0071241	cellular response to inorganic substance	BP	164	47	0.123723	1
GO:0071248	cellular response to metal ion	BP	142	46	0.0203701	0.418272
GO:0071280	cellular response to copper ion	BP	12	4	0.353105	1
GO:0071420	cellular response to histamine	BP	8	4	0.0958695	0.95727
GO:0071496	cellular response to external stimulus	BP	266	63	0.694914	1
GO:0071503	response to heparin	BP	6	2	0.464496	1
GO:0071504	cellular response to heparin	BP	5	2	0.370656	1
GO:0097184	response to azide	BP	1	1	0.278391	1
GO:0097185	cellular response to azide	BP	1	1	0.278391	1
GO:0010518	positive regulation of phospholipase activity	BP	50	10	0.822684	1
GO:0010720	positive regulation of cell development	BP	441	135	0.000703721	0.0400881
GO:0010863	positive regulation of phospholipase C activity	BP	35	8	0.652588	1
GO:0010976	positive regulation of neuron projection development	BP	227	55	0.40226	1
GO:0031346	positive regulation of cell projection organization	BP	305	72	0.526937	1
GO:0045666	positive regulation of neuron differentiation	BP	308	94	0.00350389	0.133185
GO:0050769	positive regulation of neurogenesis	BP	381	114	0.00402972	0.145831
GO:0051130	positive regulation of cellular component organization	BP	1111	253	0.892249	1
GO:0051962	positive regulation of nervous system development	BP	437	136	0.000334091	0.0223111
GO:0060193	positive regulation of lipase activity	BP	63	12	0.885384	1
GO:0005975	carbohydrate metabolic process	BP	544	158	0.012241	0.310807
GO:0006486	protein glycosylation	BP	270	58	0.908628	1
GO:0006643	membrane lipid metabolic process	BP	186	54	0.134904	1
GO:0006664	glycolipid metabolic process	BP	107	34	0.0832484	0.883261
GO:0008610	lipid biosynthetic process	BP	631	165	0.233359	1
GO:0009100	glycoprotein metabolic process	BP	401	86	0.941505	1
GO:0009101	glycoprotein biosynthetic process	BP	337	71	0.947074	1
GO:0009247	glycolipid biosynthetic process	BP	56	18	0.162378	1
GO:0030258	lipid modification	BP	261	67	0.373613	1
GO:0030259	lipid glycosylation	BP	7	5	0.0133411	0.326395
GO:0043413	macromolecule glycosylation	BP	270	58	0.908628	1
GO:0046467	membrane lipid biosynthetic process	BP	122	36	0.159069	1
GO:0070085	glycosylation	BP	279	63	0.822368	1
GO:1903509	liposaccharide metabolic process	BP	108	34	0.0937482	0.947778
GO:0001974	blood vessel remodeling	BP	39	10	0.475481	1
GO:0002685	regulation of leukocyte migration	BP	151	34	0.72374	1
GO:0002686	negative regulation of leukocyte migration	BP	33	5	0.929791	1
GO:0002691	regulation of cellular extravasation	BP	23	5	0.711726	1
GO:0002692	negative regulation of cellular extravasation	BP	8	0	1	1
GO:0002694	regulation of leukocyte activation	BP	432	94	0.922932	1
GO:0002695	negative regulation of leukocyte activation	BP	140	36	0.398978	1
GO:0002703	regulation of leukocyte mediated immunity	BP	148	27	0.979025	1
GO:0002704	negative regulation of leukocyte mediated immunity	BP	42	9	0.715757	1
GO:0002886	regulation of myeloid leukocyte mediated immunity	BP	35	7	0.801782	1
GO:0002887	negative regulation of myeloid leukocyte mediated immunity	BP	9	3	0.380837	1
GO:0003018	vascular process in circulatory system	BP	150	44	0.106076	1
GO:0007423	sensory organ development	BP	505	189	6.24172e-12	3.30415e-09
GO:0017157	regulation of exocytosis	BP	154	32	0.874392	1
GO:0030336	negative regulation of cell migration	BP	207	49	0.555775	1
GO:0034103	regulation of tissue remodeling	BP	65	13	0.801772	1
GO:0034104	negative regulation of tissue remodeling	BP	19	4	0.687262	1
GO:0040013	negative regulation of locomotion	BP	246	58	0.569543	1
GO:0042471	ear morphogenesis	BP	115	49	1.25867e-05	0.00146872
GO:0042472	inner ear morphogenesis	BP	95	36	0.00196921	0.0875815
GO:0043114	regulation of vascular permeability	BP	29	6	0.701458	1
GO:0043300	regulation of leukocyte degranulation	BP	37	7	0.848485	1
GO:0043301	negative regulation of leukocyte degranulation	BP	10	3	0.458759	1
GO:0043313	regulation of neutrophil degranulation	BP	5	0	1	1
GO:0043314	negative regulation of neutrophil degranulation	BP	2	0	1	1
GO:0043583	ear development	BP	203	80	7.72279e-07	0.000119725
GO:0045123	cellular extravasation	BP	47	11	0.66387	1
GO:0045807	positive regulation of endocytosis	BP	109	25	0.622917	1
GO:0045920	negative regulation of exocytosis	BP	27	6	0.676047	1
GO:0048562	embryonic organ morphogenesis	BP	280	123	2.56421e-13	2.14053e-10
GO:0048568	embryonic organ development	BP	410	166	1.50808e-13	1.30925e-10
GO:0048771	tissue remodeling	BP	140	37	0.292708	1
GO:0048839	inner ear development	BP	178	65	0.000205425	0.0153743
GO:0050728	negative regulation of inflammatory response	BP	103	29	0.254157	1
GO:0050764	regulation of phagocytosis	BP	64	16	0.463304	1
GO:0050766	positive regulation of phagocytosis	BP	44	10	0.609493	1
GO:0050900	leukocyte migration	BP	382	84	0.864629	1
GO:0051271	negative regulation of cellular component movement	BP	233	54	0.611584	1
GO:0060312	regulation of blood vessel remodeling	BP	9	1	0.901481	1
GO:0060313	negative regulation of blood vessel remodeling	BP	3	0	1	1
GO:0090596	sensory organ morphogenesis	BP	245	101	1.25384e-09	4.25207e-07
GO:1902563	regulation of neutrophil activation	BP	6	1	0.803415	1
GO:1902564	negative regulation of neutrophil activation	BP	3	1	0.538156	1
GO:1903305	regulation of regulated secretory pathway	BP	102	25	0.545636	1
GO:1903306	negative regulation of regulated secretory pathway	BP	20	5	0.581212	1
GO:2000146	negative regulation of cell motility	BP	219	50	0.668748	1
GO:0000038	very long-chain fatty acid metabolic process	BP	28	8	0.364322	1
GO:0001676	long-chain fatty acid metabolic process	BP	89	28	0.0518079	0.740066
GO:0006631	fatty acid metabolic process	BP	330	81	0.526917	1
GO:0006635	fatty acid beta-oxidation	BP	69	13	0.922778	1
GO:0008206	bile acid metabolic process	BP	46	10	0.732222	1
GO:0009062	fatty acid catabolic process	BP	92	21	0.723725	1
GO:0019395	fatty acid oxidation	BP	95	21	0.793116	1
GO:0033540	fatty acid beta-oxidation using acyl-CoA oxidase	BP	12	1	0.966027	1
GO:0033559	unsaturated fatty acid metabolic process	BP	95	28	0.13064	1
GO:0034440	lipid oxidation	BP	97	23	0.674663	1
GO:0036109	alpha-linolenic acid metabolic process	BP	12	4	0.334761	1
GO:0006084	acetyl-CoA metabolic process	BP	32	5	0.930888	1
GO:0006633	fatty acid biosynthetic process	BP	119	29	0.60609	1
GO:0006637	acyl-CoA metabolic process	BP	93	15	0.980368	1
GO:0006732	coenzyme metabolic process	BP	306	55	0.99886	1
GO:0006766	vitamin metabolic process	BP	125	31	0.521695	1
GO:0006767	water-soluble vitamin metabolic process	BP	82	16	0.890039	1
GO:0006768	biotin metabolic process	BP	10	1	0.921425	1
GO:0006790	sulfur compound metabolic process	BP	348	68	0.987658	1
GO:0006839	mitochondrial transport	BP	298	64	0.950658	1
GO:0006853	carnitine shuttle	BP	10	3	0.449733	1
GO:0009108	coenzyme biosynthetic process	BP	149	26	0.990578	1
GO:0015908	fatty acid transport	BP	86	28	0.0561091	0.766333
GO:0015909	long-chain fatty acid transport	BP	61	22	0.0303086	0.553253
GO:0032870	cellular response to hormone stimulus	BP	599	142	0.638505	1
GO:0035336	long-chain fatty-acyl-CoA metabolic process	BP	46	8	0.886271	1
GO:0035337	fatty-acyl-CoA metabolic process	BP	48	8	0.914427	1
GO:0035338	long-chain fatty-acyl-CoA biosynthetic process	BP	42	7	0.899238	1
GO:0035383	thioester metabolic process	BP	93	15	0.980368	1
GO:0035384	thioester biosynthetic process	BP	62	11	0.913189	1
GO:0044236	multicellular organism metabolic process	BP	130	33	0.407005	1
GO:0044259	multicellular organismal macromolecule metabolic process	BP	110	27	0.480577	1
GO:0044268	multicellular organismal protein metabolic process	BP	4	1	0.688829	1
GO:0044272	sulfur compound biosynthetic process	BP	206	41	0.94703	1
GO:0046949	fatty-acyl-CoA biosynthetic process	BP	43	7	0.914631	1
GO:0051186	cofactor metabolic process	BP	373	68	0.999476	1
GO:0051188	cofactor biosynthetic process	BP	187	32	0.997627	1
GO:0051259	protein oligomerization	BP	476	127	0.18008	1
GO:0051260	protein homooligomerization	BP	284	79	0.155786	1
GO:0051262	protein tetramerization	BP	139	27	0.943191	1
GO:0051289	protein homotetramerization	BP	69	12	0.949555	1
GO:0071379	cellular response to prostaglandin stimulus	BP	21	2	0.976541	1
GO:0071380	cellular response to prostaglandin E stimulus	BP	16	1	0.987013	1
GO:0071398	cellular response to fatty acid	BP	50	10	0.82006	1
GO:0071616	acyl-CoA biosynthetic process	BP	62	11	0.913189	1
GO:1901655	cellular response to ketone	BP	77	13	0.954459	1
GO:1902001	fatty acid transmembrane transport	BP	15	5	0.271459	1
GO:1990542	mitochondrial transmembrane transport	BP	72	12	0.979657	1
GO:2001293	malonyl-CoA metabolic process	BP	3	0	1	1
GO:2001295	malonyl-CoA biosynthetic process	BP	2	0	1	1
GO:0005996	monosaccharide metabolic process	BP	260	74	0.0849839	0.894081
GO:0006006	glucose metabolic process	BP	182	50	0.226479	1
GO:0006109	regulation of carbohydrate metabolic process	BP	138	43	0.0460344	0.708101
GO:0007507	heart development	BP	490	153	0.000186176	0.0141781
GO:0009895	negative regulation of catabolic process	BP	197	40	0.935249	1
GO:0010565	regulation of cellular ketone metabolic process	BP	155	36	0.747314	1
GO:0010675	regulation of cellular carbohydrate metabolic process	BP	115	36	0.057285	0.775362
GO:0010884	positive regulation of lipid storage	BP	22	6	0.467044	1
GO:0010906	regulation of glucose metabolic process	BP	90	29	0.0595876	0.784013
GO:0019217	regulation of fatty acid metabolic process	BP	76	21	0.323785	1
GO:0019318	hexose metabolic process	BP	220	58	0.330467	1
GO:0031330	negative regulation of cellular catabolic process	BP	140	29	0.889548	1
GO:0031998	regulation of fatty acid beta-oxidation	BP	16	4	0.532331	1
GO:0031999	negative regulation of fatty acid beta-oxidation	BP	5	0	1	1
GO:0035265	organ growth	BP	136	49	0.000836967	0.0459887
GO:0042180	cellular ketone metabolic process	BP	220	44	0.968802	1
GO:0044262	cellular carbohydrate metabolic process	BP	236	68	0.0805595	0.865147
GO:0044723	single-organism carbohydrate metabolic process	BP	432	122	0.046554	0.71236
GO:0045833	negative regulation of lipid metabolic process	BP	76	20	0.403604	1
GO:0045922	negative regulation of fatty acid metabolic process	BP	23	6	0.51466	1
GO:0045927	positive regulation of growth	BP	230	56	0.438834	1
GO:0046320	regulation of fatty acid oxidation	BP	28	10	0.118185	1
GO:0046322	negative regulation of fatty acid oxidation	BP	9	3	0.387343	1
GO:0046620	regulation of organ growth	BP	78	25	0.0620869	0.794943
GO:0046622	positive regulation of organ growth	BP	43	14	0.112678	1
GO:0048639	positive regulation of developmental growth	BP	153	38	0.350924	1
GO:0050995	negative regulation of lipid catabolic process	BP	22	4	0.806187	1
GO:0060419	heart growth	BP	71	26	0.00890491	0.247151
GO:0060420	regulation of heart growth	BP	50	17	0.0632425	0.804109
GO:0060421	positive regulation of heart growth	BP	33	12	0.0576059	0.776762
GO:0097009	energy homeostasis	BP	33	10	0.26155	1
GO:0006577	amino-acid betaine metabolic process	BP	16	4	0.620975	1
GO:0006579	amino-acid betaine catabolic process	BP	3	3	0.0217399	0.436891
GO:0009437	carnitine metabolic process	BP	12	2	0.846781	1
GO:0009890	negative regulation of biosynthetic process	BP	1400	370	0.0461005	0.708115
GO:0019218	regulation of steroid metabolic process	BP	76	23	0.165088	1
GO:0019254	carnitine metabolic process, CoA-linked	BP	3	1	0.608764	1
GO:0031327	negative regulation of cellular biosynthetic process	BP	1379	367	0.0329804	0.582431
GO:0033539	fatty acid beta-oxidation using acyl-CoA dehydrogenase	BP	9	2	0.727417	1
GO:0042304	regulation of fatty acid biosynthetic process	BP	35	8	0.693579	1
GO:0042413	carnitine catabolic process	BP	1	1	0.280018	1
GO:0042758	long-chain fatty acid catabolic process	BP	6	5	0.00218396	0.0948014
GO:0044270	cellular nitrogen compound catabolic process	BP	405	67	0.999995	1
GO:0045717	negative regulation of fatty acid biosynthetic process	BP	14	4	0.47858	1
GO:0046890	regulation of lipid biosynthetic process	BP	130	34	0.390726	1
GO:0051055	negative regulation of lipid biosynthetic process	BP	46	14	0.239359	1
GO:0090181	regulation of cholesterol metabolic process	BP	23	5	0.702192	1
GO:0006578	amino-acid betaine biosynthetic process	BP	6	0	1	1
GO:0045329	carnitine biosynthetic process	BP	4	0	1	1
GO:0051791	medium-chain fatty acid metabolic process	BP	5	0	1	1
GO:0051793	medium-chain fatty acid catabolic process	BP	1	0	1	1
GO:0009081	branched-chain amino acid metabolic process	BP	22	1	0.998515	1
GO:0009083	branched-chain amino acid catabolic process	BP	19	1	0.996667	1
GO:0006091	generation of precursor metabolites and energy	BP	337	67	0.994116	1
GO:0006986	response to unfolded protein	BP	165	32	0.968703	1
GO:0009266	response to temperature stimulus	BP	217	52	0.643947	1
GO:0009409	response to cold	BP	45	19	0.00897438	0.247857
GO:0015980	energy derivation by oxidation of organic compounds	BP	247	45	0.997611	1
GO:0030968	endoplasmic reticulum unfolded protein response	BP	122	25	0.909828	1
GO:0034620	cellular response to unfolded protein	BP	127	25	0.938385	1
GO:0034976	response to endoplasmic reticulum stress	BP	255	49	0.991357	1
GO:0035966	response to topologically incorrect protein	BP	181	33	0.990397	1
GO:0035967	cellular response to topologically incorrect protein	BP	141	26	0.977095	1
GO:0036498	IRE1-mediated unfolded protein response	BP	64	11	0.955566	1
GO:0001655	urogenital system development	BP	306	120	1.75897e-09	5.69801e-07
GO:0001656	metanephros development	BP	85	45	1.25623e-08	3.28495e-06
GO:0001822	kidney development	BP	257	99	1.09243e-07	2.15546e-05
GO:0001889	liver development	BP	126	32	0.467868	1
GO:0006085	acetyl-CoA biosynthetic process	BP	18	3	0.871876	1
GO:0006549	isoleucine metabolic process	BP	5	0	1	1
GO:0006550	isoleucine catabolic process	BP	2	0	1	1
GO:0009109	coenzyme catabolic process	BP	12	1	0.96814	1
GO:0015936	coenzyme A metabolic process	BP	14	0	1	1
GO:0015937	coenzyme A biosynthetic process	BP	10	0	1	1
GO:0033865	nucleoside bisphosphate metabolic process	BP	32	5	0.927806	1
GO:0033866	nucleoside bisphosphate biosynthetic process	BP	16	2	0.934511	1
GO:0033875	ribonucleoside bisphosphate metabolic process	BP	32	5	0.927806	1
GO:0034030	ribonucleoside bisphosphate biosynthetic process	BP	16	2	0.934511	1
GO:0034032	purine nucleoside bisphosphate metabolic process	BP	32	5	0.927806	1
GO:0034033	purine nucleoside bisphosphate biosynthetic process	BP	16	2	0.934511	1
GO:0044273	sulfur compound catabolic process	BP	47	15	0.150104	1
GO:0046356	acetyl-CoA catabolic process	BP	2	0	1	1
GO:0046950	cellular ketone body metabolic process	BP	11	2	0.772235	1
GO:0046951	ketone body biosynthetic process	BP	9	2	0.699678	1
GO:0046952	ketone body catabolic process	BP	4	0	1	1
GO:0051187	cofactor catabolic process	BP	20	4	0.79073	1
GO:0060612	adipose tissue development	BP	33	7	0.726077	1
GO:0061008	hepaticobiliary system development	BP	129	33	0.450716	1
GO:0061326	renal tubule development	BP	89	45	5.50359e-08	1.21909e-05
GO:0061448	connective tissue development	BP	229	85	6.03551e-06	0.000752843
GO:0072001	renal system development	BP	272	107	8.90428e-09	2.41573e-06
GO:0072006	nephron development	BP	134	58	6.67703e-07	0.000105059
GO:0072009	nephron epithelium development	BP	105	54	1.28153e-09	4.27912e-07
GO:0072014	proximal tubule development	BP	5	3	0.104412	1
GO:0072019	proximal convoluted tubule development	BP	1	0	1	1
GO:0072073	kidney epithelium development	BP	135	64	1.92071e-09	6.13044e-07
GO:0072080	nephron tubule development	BP	87	45	2.4735e-08	6.24241e-06
GO:0072170	metanephric tubule development	BP	22	13	0.000597205	0.0355116
GO:0072207	metanephric epithelium development	BP	26	16	7.22307e-05	0.00647808
GO:0072229	metanephric proximal convoluted tubule development	BP	1	0	1	1
GO:0072234	metanephric nephron tubule development	BP	20	12	0.000792524	0.0442183
GO:0072237	metanephric proximal tubule development	BP	2	1	0.427389	1
GO:0072243	metanephric nephron epithelium development	BP	23	14	0.000261253	0.018838
GO:1901605	alpha-amino acid metabolic process	BP	207	43	0.949642	1
GO:1901606	alpha-amino acid catabolic process	BP	96	20	0.877467	1
GO:1902224	ketone body metabolic process	BP	12	2	0.820734	1
GO:1902858	propionyl-CoA metabolic process	BP	1	0	1	1
GO:1902860	propionyl-CoA biosynthetic process	BP	1	0	1	1
GO:0006694	steroid biosynthetic process	BP	160	37	0.716239	1
GO:0006695	cholesterol biosynthetic process	BP	48	7	0.975285	1
GO:0016126	sterol biosynthetic process	BP	53	9	0.945779	1
GO:0046165	alcohol biosynthetic process	BP	102	20	0.919553	1
GO:1901617	organic hydroxy compound biosynthetic process	BP	198	53	0.285852	1
GO:1902653	secondary alcohol biosynthetic process	BP	49	7	0.97963	1
GO:0001976	neurological system process involved in regulation of systemic arterial blood pressure	BP	10	3	0.427356	1
GO:0003025	regulation of systemic arterial blood pressure by baroreceptor feedback	BP	4	2	0.19658	1
GO:0003026	regulation of systemic arterial blood pressure by aortic arch baroreceptor feedback	BP	1	1	0.196017	1
GO:0003073	regulation of systemic arterial blood pressure	BP	77	31	0.001267	0.0629267
GO:0006814	sodium ion transport	BP	214	50	0.656234	1
GO:0007416	synapse assembly	BP	135	48	0.00109949	0.0561491
GO:0007422	peripheral nervous system development	BP	71	28	0.00243206	0.102496
GO:0007605	sensory perception of sound	BP	133	48	0.00088837	0.0483238
GO:0007606	sensory perception of chemical stimulus	BP	443	56	0.999578	1
GO:0009268	response to pH	BP	39	18	0.0033047	0.128081
GO:0009612	response to mechanical stimulus	BP	201	47	0.658186	1
GO:0010447	response to acidic pH	BP	21	8	0.123424	1
GO:0015672	monovalent inorganic cation transport	BP	496	125	0.391751	1
GO:0019229	regulation of vasoconstriction	BP	55	18	0.115518	1
GO:0035150	regulation of tube size	BP	130	43	0.0215937	0.436152
GO:0035296	regulation of tube diameter	BP	121	38	0.0631233	0.804007
GO:0035418	protein localization to synapse	BP	30	12	0.0245861	0.476019
GO:0035725	sodium ion transmembrane transport	BP	140	23	0.989967	1
GO:0042310	vasoconstriction	BP	71	23	0.0903055	0.926277
GO:0044089	positive regulation of cellular component biogenesis	BP	444	93	0.960148	1
GO:0050803	regulation of synapse structure or activity	BP	116	40	0.00599335	0.188287
GO:0050807	regulation of synapse organization	BP	112	39	0.00560054	0.179283
GO:0050808	synapse organization	BP	231	78	0.000275638	0.0193607
GO:0050880	regulation of blood vessel size	BP	129	42	0.0295012	0.54598
GO:0050906	detection of stimulus involved in sensory perception	BP	435	58	0.998331	1
GO:0050909	sensory perception of taste	BP	61	14	0.50313	1
GO:0050915	sensory perception of sour taste	BP	5	2	0.371726	1
GO:0050954	sensory perception of mechanical stimulus	BP	149	53	0.000751769	0.0421612
GO:0050974	detection of mechanical stimulus involved in sensory perception	BP	25	9	0.123974	1
GO:0050982	detection of mechanical stimulus	BP	43	14	0.130286	1
GO:0051963	regulation of synapse assembly	BP	75	25	0.0354592	0.609547
GO:0051965	positive regulation of synapse assembly	BP	56	17	0.15237	1
GO:0097746	regulation of blood vessel diameter	BP	121	38	0.0631233	0.804007
GO:0097756	negative regulation of blood vessel diameter	BP	77	23	0.186431	1
GO:1903522	regulation of blood circulation	BP	261	77	0.0306805	0.558163
GO:0006836	neurotransmitter transport	BP	176	54	0.023239	0.458111
GO:0007269	neurotransmitter secretion	BP	132	36	0.209131	1
GO:0007611	learning or memory	BP	215	61	0.0700961	0.823217
GO:0007612	learning	BP	127	36	0.138296	1
GO:0007613	memory	BP	96	23	0.522699	1
GO:0008306	associative learning	BP	71	20	0.246553	1
GO:0046928	regulation of neurotransmitter secretion	BP	51	16	0.160971	1
GO:0046929	negative regulation of neurotransmitter secretion	BP	11	3	0.508399	1
GO:0050805	negative regulation of synaptic transmission	BP	64	15	0.532433	1
GO:0050890	cognition	BP	244	66	0.138244	1
GO:0051588	regulation of neurotransmitter transport	BP	61	19	0.142196	1
GO:0051589	negative regulation of neurotransmitter transport	BP	13	4	0.366273	1
GO:0070206	protein trimerization	BP	46	10	0.734646	1
GO:0070207	protein homotrimerization	BP	25	5	0.777461	1
GO:0071214	cellular response to abiotic stimulus	BP	281	64	0.80192	1
GO:0071467	cellular response to pH	BP	19	6	0.349372	1
GO:0099531	presynaptic process involved in chemical synaptic transmission	BP	142	40	0.140616	1
GO:0099643	signal release from synapse	BP	132	36	0.209131	1
GO:0001503	ossification	BP	356	102	0.0344963	0.598965
GO:0001507	acetylcholine catabolic process in synaptic cleft	BP	2	1	0.414444	1
GO:0001649	osteoblast differentiation	BP	196	58	0.0506182	0.734555
GO:0001654	eye development	BP	332	119	3.21538e-07	5.6737e-05
GO:0001881	receptor recycling	BP	33	8	0.580366	1
GO:0001919	regulation of receptor recycling	BP	23	7	0.311714	1
GO:0002076	osteoblast development	BP	18	8	0.037629	0.63606
GO:0006260	DNA replication	BP	282	56	0.988935	1
GO:0006581	acetylcholine catabolic process	BP	2	1	0.414444	1
GO:0006644	phospholipid metabolic process	BP	433	117	0.13514	1
GO:0006650	glycerophospholipid metabolic process	BP	331	85	0.349061	1
GO:0006656	phosphatidylcholine biosynthetic process	BP	35	9	0.487211	1
GO:0006898	receptor-mediated endocytosis	BP	278	75	0.148943	1
GO:0007271	synaptic transmission, cholinergic	BP	35	16	0.00612621	0.190219
GO:0007517	muscle organ development	BP	341	127	2.8843e-08	7.11372e-06
GO:0008291	acetylcholine metabolic process	BP	4	2	0.235257	1
GO:0008654	phospholipid biosynthetic process	BP	262	70	0.254559	1
GO:0031623	receptor internalization	BP	80	22	0.253484	1
GO:0032222	regulation of synaptic transmission, cholinergic	BP	9	5	0.041577	0.675946
GO:0032223	negative regulation of synaptic transmission, cholinergic	BP	1	1	0.225122	1
GO:0032800	receptor biosynthetic process	BP	22	4	0.827703	1
GO:0042136	neurotransmitter biosynthetic process	BP	18	7	0.111687	1
GO:0042982	amyloid precursor protein metabolic process	BP	33	3	0.993196	1
GO:0043010	camera-type eye development	BP	288	112	6.57232e-09	1.87692e-06
GO:0043112	receptor metabolic process	BP	149	33	0.731853	1
GO:0045017	glycerolipid biosynthetic process	BP	247	67	0.209401	1
GO:0045212	neurotransmitter receptor biosynthetic process	BP	1	1	0.225122	1
GO:0045213	neurotransmitter receptor metabolic process	BP	3	1	0.551428	1
GO:0046470	phosphatidylcholine metabolic process	BP	77	20	0.435458	1
GO:0046474	glycerophospholipid biosynthetic process	BP	222	61	0.185169	1
GO:0060041	retina development in camera-type eye	BP	136	53	8.88486e-05	0.00757933
GO:1900619	acetate ester metabolic process	BP	4	2	0.235257	1
GO:0006101	citrate metabolic process	BP	32	1	0.999933	1
GO:0006107	oxaloacetate metabolic process	BP	12	0	1	1
GO:0043648	dicarboxylic acid metabolic process	BP	97	14	0.996857	1
GO:0072350	tricarboxylic acid metabolic process	BP	36	1	0.99998	1
GO:0006099	tricarboxylic acid cycle	BP	28	1	0.999803	1
GO:0006879	cellular iron ion homeostasis	BP	43	11	0.532924	1
GO:0009060	aerobic respiration	BP	60	9	0.98505	1
GO:0010040	response to iron(II) ion	BP	5	3	0.110957	1
GO:0045333	cellular respiration	BP	159	23	0.999863	1
GO:0046916	cellular transition metal ion homeostasis	BP	77	21	0.395704	1
GO:0050892	intestinal absorption	BP	33	12	0.0856176	0.899005
GO:0055072	iron ion homeostasis	BP	66	17	0.474439	1
GO:0055076	transition metal ion homeostasis	BP	104	27	0.451704	1
GO:0002077	acrosome matrix dispersal	BP	1	0	1	1
GO:0007190	activation of adenylate cyclase activity	BP	38	9	0.57973	1
GO:0007338	single fertilization	BP	128	30	0.621147	1
GO:0007339	binding of sperm to zona pellucida	BP	33	6	0.871727	1
GO:0007340	acrosome reaction	BP	34	8	0.532312	1
GO:0008037	cell recognition	BP	133	26	0.906687	1
GO:0009057	macromolecule catabolic process	BP	1108	180	1	1
GO:0009566	fertilization	BP	165	47	0.131962	1
GO:0009988	cell-cell recognition	BP	63	11	0.930157	1
GO:0030163	protein catabolic process	BP	757	129	1	1
GO:0031279	regulation of cyclase activity	BP	92	26	0.168486	1
GO:0031281	positive regulation of cyclase activity	BP	62	18	0.217427	1
GO:0035036	sperm-egg recognition	BP	45	9	0.832124	1
GO:0044257	cellular protein catabolic process	BP	623	97	1	1
GO:0044265	cellular macromolecule catabolic process	BP	893	132	1	1
GO:0044702	single organism reproductive process	BP	1148	340	5.06566e-05	0.00482215
GO:0045761	regulation of adenylate cyclase activity	BP	77	20	0.32941	1
GO:0045762	positive regulation of adenylate cyclase activity	BP	49	13	0.381831	1
GO:0051339	regulation of lyase activity	BP	93	27	0.133477	1
GO:0051349	positive regulation of lyase activity	BP	62	18	0.220207	1
GO:0051603	proteolysis involved in cellular protein catabolic process	BP	591	91	1	1
GO:0006102	isocitrate metabolic process	BP	4	0	1	1
GO:0035900	response to isolation stress	BP	6	0	1	1
GO:0006690	icosanoid metabolic process	BP	101	29	0.165633	1
GO:0006692	prostanoid metabolic process	BP	33	9	0.489428	1
GO:0006693	prostaglandin metabolic process	BP	33	9	0.489428	1
GO:0007276	gamete generation	BP	569	161	0.0281061	0.525874
GO:0007283	spermatogenesis	BP	458	134	0.0180114	0.391213
GO:0032504	multicellular organism reproduction	BP	730	209	0.0072686	0.213764
GO:0048232	male gamete generation	BP	459	135	0.0148632	0.351405
GO:0048609	multicellular organismal reproductive process	BP	719	207	0.0059441	0.18762
GO:1901568	fatty acid derivative metabolic process	BP	101	29	0.165633	1
GO:0006470	protein dephosphorylation	BP	241	41	0.997873	1
GO:0016311	dephosphorylation	BP	400	71	0.999593	1
GO:0035335	peptidyl-tyrosine dephosphorylation	BP	93	23	0.460945	1
GO:0001501	skeletal system development	BP	469	178	5.96161e-12	3.23477e-09
GO:0006771	riboflavin metabolic process	BP	7	2	0.587164	1
GO:0042726	flavin-containing compound metabolic process	BP	8	2	0.669504	1
GO:0001973	adenosine receptor signaling pathway	BP	12	2	0.840174	1
GO:0006144	purine nucleobase metabolic process	BP	18	2	0.963162	1
GO:0006772	thiamine metabolic process	BP	3	0	1	1
GO:0008277	regulation of G-protein coupled receptor protein signaling pathway	BP	122	34	0.199827	1
GO:0009112	nucleobase metabolic process	BP	35	4	0.986914	1
GO:0009116	nucleoside metabolic process	BP	113	18	0.990739	1
GO:0009119	ribonucleoside metabolic process	BP	91	14	0.988152	1
GO:0019233	sensory perception of pain	BP	91	34	0.00456596	0.157112
GO:0031644	regulation of neurological system process	BP	64	20	0.114432	1
GO:0035587	purinergic receptor signaling pathway	BP	27	8	0.335873	1
GO:0035588	G-protein coupled purinergic receptor signaling pathway	BP	19	3	0.867556	1
GO:0042278	purine nucleoside metabolic process	BP	67	14	0.794015	1
GO:0042723	thiamine-containing compound metabolic process	BP	6	0	1	1
GO:0045745	positive regulation of G-protein coupled receptor protein signaling pathway	BP	24	8	0.265579	1
GO:0046085	adenosine metabolic process	BP	9	2	0.68999	1
GO:0046128	purine ribonucleoside metabolic process	BP	64	13	0.826736	1
GO:0051930	regulation of sensory perception of pain	BP	31	13	0.0209819	0.427278
GO:0051931	regulation of sensory perception	BP	31	13	0.0209819	0.427278
GO:0060167	regulation of adenosine receptor signaling pathway	BP	3	0	1	1
GO:0060168	positive regulation of adenosine receptor signaling pathway	BP	2	0	1	1
GO:0072527	pyrimidine-containing compound metabolic process	BP	74	8	0.999223	1
GO:1901657	glycosyl compound metabolic process	BP	136	24	0.982544	1
GO:0007519	skeletal muscle tissue development	BP	146	61	3.4602e-06	0.000463581
GO:0010226	response to lithium ion	BP	23	10	0.0373947	0.634028
GO:0010628	positive regulation of gene expression	BP	1647	476	1.45636e-05	0.00166363
GO:0010927	cellular component assembly involved in morphogenesis	BP	96	21	0.708578	1
GO:0014706	striated muscle tissue development	BP	328	123	2.28146e-08	5.8255e-06
GO:0014866	skeletal myofibril assembly	BP	7	2	0.527048	1
GO:0014888	striated muscle adaptation	BP	40	14	0.0726286	0.830522
GO:0014902	myotube differentiation	BP	101	38	0.00143834	0.069527
GO:0014904	myotube cell development	BP	33	13	0.0382362	0.641384
GO:0030048	actin filament-based movement	BP	117	31	0.277185	1
GO:0030049	muscle filament sliding	BP	38	12	0.237648	1
GO:0030239	myofibril assembly	BP	59	14	0.5657	1
GO:0030240	skeletal muscle thin filament assembly	BP	5	2	0.371466	1
GO:0031032	actomyosin structure organization	BP	162	30	0.952322	1
GO:0033275	actin-myosin filament sliding	BP	38	12	0.237648	1
GO:0043500	muscle adaptation	BP	81	23	0.218301	1
GO:0043501	skeletal muscle adaptation	BP	23	8	0.170971	1
GO:0043503	skeletal muscle fiber adaptation	BP	2	2	0.078147	0.847627
GO:0048741	skeletal muscle fiber development	BP	30	13	0.0179461	0.390973
GO:0048747	muscle fiber development	BP	50	21	0.00497746	0.165458
GO:0051146	striated muscle cell differentiation	BP	237	75	0.00387174	0.142218
GO:0055001	muscle cell development	BP	147	42	0.107835	1
GO:0055002	striated muscle cell development	BP	132	40	0.0559306	0.765627
GO:0060485	mesenchyme development	BP	228	95	2.91257e-09	9.16151e-07
GO:0060537	muscle tissue development	BP	342	129	7.01593e-09	1.97758e-06
GO:0060538	skeletal muscle organ development	BP	153	64	1.63282e-06	0.000236259
GO:0070252	actin-mediated cell contraction	BP	101	31	0.0785814	0.850149
GO:0070925	organelle assembly	BP	686	141	0.996791	1
GO:0072132	mesenchyme morphogenesis	BP	46	22	0.000515701	0.0317076
GO:0090131	mesenchyme migration	BP	5	2	0.39802	1
GO:0002064	epithelial cell development	BP	186	58	0.0157649	0.365539
GO:0009615	response to virus	BP	298	43	0.999988	1
GO:0014829	vascular smooth muscle contraction	BP	19	4	0.709008	1
GO:0016032	viral process	BP	908	132	1	1
GO:0032835	glomerulus development	BP	61	23	0.00864567	0.24275
GO:0035850	epithelial cell differentiation involved in kidney development	BP	43	22	7.55158e-05	0.00668977
GO:0044403	symbiosis, encompassing mutualism through parasitism	BP	947	141	1	1
GO:0044419	interspecies interaction between organisms	BP	948	142	1	1
GO:0044764	multi-organism cellular process	BP	914	134	1	1
GO:0061005	cell differentiation involved in kidney development	BP	52	27	8.65038e-06	0.00103158
GO:0061437	renal system vasculature development	BP	26	10	0.0703453	0.823464
GO:0061440	kidney vasculature development	BP	26	10	0.0703453	0.823464
GO:0072007	mesangial cell differentiation	BP	7	4	0.0632049	0.804109
GO:0072008	glomerular mesangial cell differentiation	BP	6	3	0.152855	1
GO:0072012	glomerulus vasculature development	BP	24	9	0.0971959	0.9637
GO:0072109	glomerular mesangium development	BP	15	5	0.268351	1
GO:0072143	mesangial cell development	BP	6	4	0.0341958	0.596613
GO:0072144	glomerular mesangial cell development	BP	5	3	0.0939431	0.947956
GO:1904238	pericyte cell differentiation	BP	8	4	0.0984061	0.973919
GO:0006325	chromatin organization	BP	679	110	1	1
GO:0006338	chromatin remodeling	BP	149	27	0.98088	1
GO:0016579	protein deubiquitination	BP	251	30	1	1
GO:0021762	substantia nigra development	BP	39	7	0.872501	1
GO:0030901	midbrain development	BP	90	37	0.000250555	0.0181874
GO:0034329	cell junction assembly	BP	188	50	0.188241	1
GO:0034330	cell junction organization	BP	243	62	0.269427	1
GO:0040029	regulation of gene expression, epigenetic	BP	245	42	0.998004	1
GO:0043044	ATP-dependent chromatin remodeling	BP	68	7	0.999385	1
GO:0045815	positive regulation of gene expression, epigenetic	BP	74	14	0.909851	1
GO:0048010	vascular endothelial growth factor receptor signaling pathway	BP	90	25	0.21677	1
GO:0048013	ephrin receptor signaling pathway	BP	85	20	0.566419	1
GO:0048857	neural nucleus development	BP	58	16	0.333588	1
GO:0051276	chromosome organization	BP	1081	183	1	1
GO:0070646	protein modification by small protein removal	BP	266	30	1	1
GO:0098974	postsynaptic actin cytoskeleton organization	BP	1	0	1	1
GO:0003007	heart morphogenesis	BP	228	89	3.57752e-07	6.26182e-05
GO:0003015	heart process	BP	251	76	0.0181499	0.393053
GO:0006941	striated muscle contraction	BP	158	50	0.0216897	0.436286
GO:0035051	cardiocyte differentiation	BP	119	41	0.00557351	0.178682
GO:0048644	muscle organ morphogenesis	BP	78	32	0.00105561	0.0543636
GO:0048738	cardiac muscle tissue development	BP	183	67	8.71131e-05	0.00750279
GO:0055003	cardiac myofibril assembly	BP	17	3	0.813824	1
GO:0055006	cardiac cell development	BP	62	16	0.405141	1
GO:0055007	cardiac muscle cell differentiation	BP	95	31	0.0313513	0.56417
GO:0055008	cardiac muscle tissue morphogenesis	BP	62	22	0.0356471	0.612093
GO:0055013	cardiac muscle cell development	BP	57	16	0.274999	1
GO:0060047	heart contraction	BP	248	76	0.0138099	0.332061
GO:0060048	cardiac muscle contraction	BP	118	34	0.153638	1
GO:0060415	muscle tissue morphogenesis	BP	73	30	0.00133242	0.0652798
GO:0045214	sarcomere organization	BP	43	11	0.458469	1
GO:0002028	regulation of sodium ion transport	BP	80	20	0.486475	1
GO:0006818	hydrogen transport	BP	146	24	0.997218	1
GO:0006907	pinocytosis	BP	19	7	0.143102	1
GO:0007043	cell-cell junction assembly	BP	89	23	0.398841	1
GO:0010155	regulation of proton transport	BP	15	3	0.775885	1
GO:0010721	negative regulation of cell development	BP	264	89	0.000166293	0.0129363
GO:0010765	positive regulation of sodium ion transport	BP	29	6	0.737301	1
GO:0010771	negative regulation of cell morphogenesis involved in differentiation	BP	70	19	0.25209	1
GO:0010810	regulation of cell-substrate adhesion	BP	174	39	0.659479	1
GO:0010812	negative regulation of cell-substrate adhesion	BP	49	10	0.734405	1
GO:0015992	proton transport	BP	144	24	0.996501	1
GO:0022898	regulation of transmembrane transporter activity	BP	185	45	0.478418	1
GO:0030050	vesicle transport along actin filament	BP	4	0	1	1
GO:0030522	intracellular receptor signaling pathway	BP	257	54	0.912083	1
GO:0030705	cytoskeleton-dependent intracellular transport	BP	137	21	0.996814	1
GO:0032409	regulation of transporter activity	BP	199	50	0.373053	1
GO:0032411	positive regulation of transporter activity	BP	72	16	0.685359	1
GO:0032412	regulation of ion transmembrane transporter activity	BP	179	43	0.50982	1
GO:0032414	positive regulation of ion transmembrane transporter activity	BP	63	14	0.676276	1
GO:0032415	regulation of sodium:proton antiporter activity	BP	6	2	0.46562	1
GO:0032417	positive regulation of sodium:proton antiporter activity	BP	4	1	0.666586	1
GO:0035357	peroxisome proliferator activated receptor signaling pathway	BP	19	5	0.50931	1
GO:0038061	NIK/NF-kappaB signaling	BP	116	17	0.998552	1
GO:0043297	apical junction assembly	BP	55	13	0.602586	1
GO:0045216	cell-cell junction organization	BP	216	55	0.296286	1
GO:0048384	retinoic acid receptor signaling pathway	BP	30	12	0.0329286	0.581989
GO:0048548	regulation of pinocytosis	BP	9	2	0.67919	1
GO:0048549	positive regulation of pinocytosis	BP	4	0	1	1
GO:0051017	actin filament bundle assembly	BP	125	28	0.654928	1
GO:0051129	negative regulation of cellular component organization	BP	564	135	0.611102	1
GO:0051640	organelle localization	BP	475	92	0.998056	1
GO:0051648	vesicle localization	BP	244	48	0.97073	1
GO:0051650	establishment of vesicle localization	BP	229	42	0.990394	1
GO:0051656	establishment of organelle localization	BP	409	75	0.999342	1
GO:0061572	actin filament bundle organization	BP	128	29	0.630426	1
GO:0070830	bicellular tight junction assembly	BP	46	10	0.725786	1
GO:0099515	actin filament-based transport	BP	6	0	1	1
GO:0099518	vesicle cytoskeletal trafficking	BP	39	5	0.976842	1
GO:1900024	regulation of substrate adhesion-dependent cell spreading	BP	45	7	0.923724	1
GO:1900025	negative regulation of substrate adhesion-dependent cell spreading	BP	13	1	0.966601	1
GO:1901222	regulation of NIK/NF-kappaB signaling	BP	50	9	0.912743	1
GO:1901224	positive regulation of NIK/NF-kappaB signaling	BP	38	4	0.993263	1
GO:1902305	regulation of sodium ion transmembrane transport	BP	54	10	0.880905	1
GO:1902307	positive regulation of sodium ion transmembrane transport	BP	16	2	0.925204	1
GO:1902396	protein localization to bicellular tight junction	BP	1	0	1	1
GO:1902414	protein localization to cell junction	BP	10	3	0.422698	1
GO:2000649	regulation of sodium ion transmembrane transporter activity	BP	44	7	0.939753	1
GO:2000651	positive regulation of sodium ion transmembrane transporter activity	BP	11	1	0.946787	1
GO:0000422	mitophagy	BP	75	12	0.974449	1
GO:0003407	neural retina development	BP	56	26	0.000270273	0.0192328
GO:0006310	DNA recombination	BP	248	47	0.995224	1
GO:0006475	internal protein amino acid acetylation	BP	140	20	0.999192	1
GO:0006605	protein targeting	BP	652	117	0.999995	1
GO:0006626	protein targeting to mitochondrion	BP	143	37	0.480727	1
GO:0006886	intracellular protein transport	BP	1085	187	1	1
GO:0007005	mitochondrion organization	BP	504	102	0.997172	1
GO:0010638	positive regulation of organelle organization	BP	587	131	0.916993	1
GO:0010821	regulation of mitochondrion organization	BP	214	52	0.606741	1
GO:0010822	positive regulation of mitochondrion organization	BP	165	43	0.384872	1
GO:0016569	covalent chromatin modification	BP	499	75	1	1
GO:0016570	histone modification	BP	398	58	1	1
GO:0016573	histone acetylation	BP	131	19	0.998825	1
GO:0018205	peptidyl-lysine modification	BP	343	51	0.999998	1
GO:0018393	internal peptidyl-lysine acetylation	BP	136	20	0.998505	1
GO:0018394	peptidyl-lysine acetylation	BP	141	22	0.997129	1
GO:0021510	spinal cord development	BP	97	52	5.55966e-10	1.94624e-07
GO:0032388	positive regulation of intracellular transport	BP	279	64	0.770666	1
GO:0033157	regulation of intracellular protein transport	BP	355	82	0.784539	1
GO:0033365	protein localization to organelle	BP	873	148	1	1
GO:0034613	cellular protein localization	BP	1651	293	1	1
GO:0043967	histone H4 acetylation	BP	58	6	0.998261	1
GO:0043968	histone H2A acetylation	BP	14	0	1	1
GO:0061726	mitochondrion disassembly	BP	75	12	0.974449	1
GO:0070585	protein localization to mitochondrion	BP	187	44	0.722843	1
GO:0070727	cellular macromolecule localization	BP	1661	294	1	1
GO:0072594	establishment of protein localization to organelle	BP	629	110	0.999998	1
GO:0072655	establishment of protein localization to mitochondrion	BP	185	43	0.751632	1
GO:0090316	positive regulation of intracellular protein transport	BP	244	58	0.663297	1
GO:1903008	organelle disassembly	BP	95	14	0.99414	1
GO:1903146	regulation of mitophagy	BP	50	8	0.9512	1
GO:1903214	regulation of protein targeting to mitochondrion	BP	92	26	0.269616	1
GO:1903533	regulation of protein targeting	BP	281	72	0.370627	1
GO:1903747	regulation of establishment of protein localization to mitochondrion	BP	124	30	0.585121	1
GO:1903749	positive regulation of establishment of protein localization to mitochondrion	BP	111	28	0.478862	1
GO:1903827	regulation of cellular protein localization	BP	550	112	0.992256	1
GO:1903829	positive regulation of cellular protein localization	BP	359	80	0.863253	1
GO:1903955	positive regulation of protein targeting to mitochondrion	BP	82	24	0.217719	1
GO:0007044	cell-substrate junction assembly	BP	84	21	0.368527	1
GO:0007045	cell-substrate adherens junction assembly	BP	68	17	0.395972	1
GO:0007160	cell-matrix adhesion	BP	192	50	0.230381	1
GO:0030099	myeloid cell differentiation	BP	319	68	0.907289	1
GO:0030220	platelet formation	BP	18	1	0.992063	1
GO:0034332	adherens junction organization	BP	118	30	0.309424	1
GO:0034333	adherens junction assembly	BP	78	21	0.239073	1
GO:0036344	platelet morphogenesis	BP	18	1	0.992063	1
GO:0048041	focal adhesion assembly	BP	68	17	0.395972	1
GO:0051639	actin filament network formation	BP	9	0	1	1
GO:0051764	actin crosslink formation	BP	10	5	0.0557503	0.764375
GO:0006813	potassium ion transport	BP	217	59	0.154962	1
GO:0007009	plasma membrane organization	BP	267	47	0.994943	1
GO:0007200	phospholipase C-activating G-protein coupled receptor signaling pathway	BP	103	23	0.71356	1
GO:0008064	regulation of actin polymerization or depolymerization	BP	155	35	0.67964	1
GO:0008154	actin polymerization or depolymerization	BP	177	39	0.739618	1
GO:0010469	regulation of receptor activity	BP	121	33	0.247257	1
GO:0030042	actin filament depolymerization	BP	53	9	0.902612	1
GO:0030832	regulation of actin filament length	BP	156	35	0.693646	1
GO:0030834	regulation of actin filament depolymerization	BP	50	9	0.866301	1
GO:0030836	positive regulation of actin filament depolymerization	BP	12	3	0.587204	1
GO:0032410	negative regulation of transporter activity	BP	62	17	0.299644	1
GO:0032413	negative regulation of ion transmembrane transporter activity	BP	54	13	0.533037	1
GO:0032456	endocytic recycling	BP	33	7	0.684956	1
GO:0032984	macromolecular complex disassembly	BP	258	52	0.980663	1
GO:0034394	protein localization to cell surface	BP	50	6	0.990925	1
GO:0034763	negative regulation of transmembrane transport	BP	77	18	0.593581	1
GO:0034766	negative regulation of ion transmembrane transport	BP	71	17	0.529983	1
GO:0038166	angiotensin-activated signaling pathway	BP	9	2	0.651946	1
GO:0043241	protein complex disassembly	BP	228	49	0.928193	1
GO:0043243	positive regulation of protein complex disassembly	BP	23	6	0.541992	1
GO:0043244	regulation of protein complex disassembly	BP	79	16	0.832018	1
GO:0043266	regulation of potassium ion transport	BP	79	19	0.464812	1
GO:0043267	negative regulation of potassium ion transport	BP	25	4	0.861966	1
GO:0043268	positive regulation of potassium ion transport	BP	31	9	0.310256	1
GO:0043624	cellular protein complex disassembly	BP	193	39	0.963071	1
GO:0051261	protein depolymerization	BP	88	19	0.735656	1
GO:0051495	positive regulation of cytoskeleton organization	BP	186	45	0.536357	1
GO:0051695	actin filament uncapping	BP	2	0	1	1
GO:0071375	cellular response to peptide hormone stimulus	BP	290	60	0.932321	1
GO:0071804	cellular potassium ion transport	BP	182	52	0.0937996	0.947778
GO:0071805	potassium ion transmembrane transport	BP	182	52	0.0937996	0.947778
GO:0072657	protein localization to membrane	BP	482	77	0.999999	1
GO:0072659	protein localization to plasma membrane	BP	205	33	0.997725	1
GO:0086097	phospholipase C-activating angiotensin-activated signaling pathway	BP	2	0	1	1
GO:0090002	establishment of protein localization to plasma membrane	BP	133	23	0.976872	1
GO:0090150	establishment of protein localization to membrane	BP	352	48	1	1
GO:1901016	regulation of potassium ion transmembrane transporter activity	BP	40	10	0.488131	1
GO:1901017	negative regulation of potassium ion transmembrane transporter activity	BP	14	1	0.974628	1
GO:1901018	positive regulation of potassium ion transmembrane transporter activity	BP	14	5	0.22001	1
GO:1901379	regulation of potassium ion transmembrane transport	BP	60	14	0.567443	1
GO:1901380	negative regulation of potassium ion transmembrane transport	BP	17	1	0.988263	1
GO:1901381	positive regulation of potassium ion transmembrane transport	BP	25	8	0.229951	1
GO:1901653	cellular response to peptide	BP	312	68	0.862698	1
GO:1901879	regulation of protein depolymerization	BP	66	15	0.622776	1
GO:1901881	positive regulation of protein depolymerization	BP	17	6	0.226125	1
GO:1902905	positive regulation of supramolecular fiber organization	BP	164	41	0.441082	1
GO:1903828	negative regulation of cellular protein localization	BP	135	25	0.964242	1
GO:1904063	negative regulation of cation transmembrane transport	BP	61	15	0.490376	1
GO:1904385	cellular response to angiotensin	BP	15	3	0.743684	1
GO:1990776	response to angiotensin	BP	16	3	0.779949	1
GO:1990778	protein localization to cell periphery	BP	222	39	0.991812	1
GO:2000008	regulation of protein localization to cell surface	BP	30	2	0.997748	1
GO:2000009	negative regulation of protein localization to cell surface	BP	10	1	0.943703	1
GO:2000273	positive regulation of receptor activity	BP	45	7	0.941264	1
GO:2001135	regulation of endocytic recycling	BP	9	1	0.904606	1
GO:2001137	positive regulation of endocytic recycling	BP	4	0	1	1
GO:2001257	regulation of cation channel activity	BP	121	34	0.135601	1
GO:2001259	positive regulation of cation channel activity	BP	41	10	0.527342	1
GO:0002082	regulation of oxidative phosphorylation	BP	16	5	0.430742	1
GO:0003009	skeletal muscle contraction	BP	36	15	0.022578	0.448749
GO:0006007	glucose catabolic process	BP	28	8	0.367349	1
GO:0006089	lactate metabolic process	BP	13	2	0.860405	1
GO:0006090	pyruvate metabolic process	BP	98	22	0.754514	1
GO:0006096	glycolytic process	BP	64	16	0.535695	1
GO:0006110	regulation of glycolytic process	BP	32	8	0.573244	1
GO:0006113	fermentation	BP	3	2	0.171933	1
GO:0006119	oxidative phosphorylation	BP	97	12	0.9998	1
GO:0006165	nucleoside diphosphate phosphorylation	BP	82	18	0.75887	1
GO:0006733	oxidoreduction coenzyme metabolic process	BP	144	29	0.940983	1
GO:0006734	NADH metabolic process	BP	34	8	0.636058	1
GO:0006757	ATP generation from ADP	BP	65	16	0.56111	1
GO:0006942	regulation of striated muscle contraction	BP	80	27	0.0338902	0.592232
GO:0009123	nucleoside monophosphate metabolic process	BP	279	41	0.999995	1
GO:0009126	purine nucleoside monophosphate metabolic process	BP	256	39	0.99997	1
GO:0009132	nucleoside diphosphate metabolic process	BP	105	22	0.835581	1
GO:0009135	purine nucleoside diphosphate metabolic process	BP	83	19	0.666132	1
GO:0009141	nucleoside triphosphate metabolic process	BP	271	47	0.999552	1
GO:0009144	purine nucleoside triphosphate metabolic process	BP	252	44	0.999222	1
GO:0009161	ribonucleoside monophosphate metabolic process	BP	266	38	0.999997	1
GO:0009167	purine ribonucleoside monophosphate metabolic process	BP	255	38	0.999983	1
GO:0009179	purine ribonucleoside diphosphate metabolic process	BP	83	19	0.666132	1
GO:0009185	ribonucleoside diphosphate metabolic process	BP	85	19	0.709484	1
GO:0009199	ribonucleoside triphosphate metabolic process	BP	250	42	0.999663	1
GO:0009205	purine ribonucleoside triphosphate metabolic process	BP	245	42	0.999412	1
GO:0010676	positive regulation of cellular carbohydrate metabolic process	BP	49	15	0.174709	1
GO:0010677	negative regulation of cellular carbohydrate metabolic process	BP	38	11	0.344279	1
GO:0010907	positive regulation of glucose metabolic process	BP	32	11	0.119287	1
GO:0014728	regulation of the force of skeletal muscle contraction	BP	2	1	0.439118	1
GO:0014732	skeletal muscle atrophy	BP	8	3	0.290703	1
GO:0014733	regulation of skeletal muscle adaptation	BP	13	4	0.368668	1
GO:0014819	regulation of skeletal muscle contraction	BP	10	5	0.0798516	0.859496
GO:0014854	response to inactivity	BP	13	4	0.38377	1
GO:0014862	regulation of skeletal muscle contraction by chemo-mechanical energy conversion	BP	2	1	0.439118	1
GO:0014870	response to muscle inactivity	BP	10	4	0.19886	1
GO:0014874	response to stimulus involved in regulation of muscle adaptation	BP	16	6	0.188174	1
GO:0014877	response to muscle inactivity involved in regulation of muscle adaptation	BP	10	4	0.19886	1
GO:0014883	transition between fast and slow fiber	BP	7	3	0.243992	1
GO:0014889	muscle atrophy	BP	13	6	0.0690779	0.818191
GO:0014891	striated muscle atrophy	BP	9	3	0.35612	1
GO:0014894	response to denervation involved in regulation of muscle adaptation	BP	10	4	0.19886	1
GO:0016052	carbohydrate catabolic process	BP	140	30	0.869158	1
GO:0016202	regulation of striated muscle tissue development	BP	114	46	9.22505e-05	0.00773052
GO:0019320	hexose catabolic process	BP	48	11	0.677506	1
GO:0019362	pyridine nucleotide metabolic process	BP	128	27	0.884704	1
GO:0019659	glucose catabolic process to lactate	BP	2	1	0.445572	1
GO:0019660	glycolytic fermentation	BP	2	1	0.445572	1
GO:0019661	glucose catabolic process to lactate via pyruvate	BP	2	1	0.445572	1
GO:0019674	NAD metabolic process	BP	67	14	0.839359	1
GO:0019722	calcium-mediated signaling	BP	142	35	0.466609	1
GO:0019932	second-messenger-mediated signaling	BP	220	60	0.138507	1
GO:0033173	calcineurin-NFAT signaling cascade	BP	24	5	0.675103	1
GO:0043457	regulation of cellular respiration	BP	23	9	0.0999227	0.981336
GO:0043465	regulation of fermentation	BP	3	2	0.171933	1
GO:0043467	regulation of generation of precursor metabolites and energy	BP	82	24	0.22091	1
GO:0043470	regulation of carbohydrate catabolic process	BP	40	9	0.727977	1
GO:0043502	regulation of muscle adaptation	BP	67	18	0.334608	1
GO:0044724	single-organism carbohydrate catabolic process	BP	132	28	0.874898	1
GO:0045820	negative regulation of glycolytic process	BP	12	3	0.597969	1
GO:0045844	positive regulation of striated muscle tissue development	BP	62	29	5.48122e-05	0.00514889
GO:0045912	negative regulation of carbohydrate metabolic process	BP	41	12	0.316082	1
GO:0045913	positive regulation of carbohydrate metabolic process	BP	63	19	0.16876	1
GO:0045934	negative regulation of nucleobase-containing compound metabolic process	BP	1275	354	0.00302295	0.118859
GO:0045980	negative regulation of nucleotide metabolic process	BP	67	24	0.0164084	0.37204
GO:0046031	ADP metabolic process	BP	70	16	0.683363	1
GO:0046034	ATP metabolic process	BP	220	35	0.999793	1
GO:0046365	monosaccharide catabolic process	BP	58	14	0.602	1
GO:0046496	nicotinamide nucleotide metabolic process	BP	128	27	0.884704	1
GO:0046939	nucleotide phosphorylation	BP	88	19	0.791921	1
GO:0048016	inositol phosphate-mediated signaling	BP	35	9	0.407848	1
GO:0048630	skeletal muscle tissue growth	BP	7	4	0.0600889	0.784213
GO:0048631	regulation of skeletal muscle tissue growth	BP	5	2	0.317446	1
GO:0048633	positive regulation of skeletal muscle tissue growth	BP	3	2	0.149915	1
GO:0048634	regulation of muscle organ development	BP	119	47	0.000150936	0.0119559
GO:0048636	positive regulation of muscle organ development	BP	62	29	5.48122e-05	0.00514889
GO:0048641	regulation of skeletal muscle tissue development	BP	46	22	0.000442518	0.0279198
GO:0048643	positive regulation of skeletal muscle tissue development	BP	23	14	0.00017933	0.013802
GO:0050848	regulation of calcium-mediated signaling	BP	73	19	0.405352	1
GO:0050849	negative regulation of calcium-mediated signaling	BP	17	5	0.457625	1
GO:0050879	multicellular organismal movement	BP	46	20	0.00418363	0.148611
GO:0050881	musculoskeletal movement	BP	46	20	0.00418363	0.148611
GO:0051172	negative regulation of nitrogen compound metabolic process	BP	1417	378	0.0278091	0.52257
GO:0051193	regulation of cofactor metabolic process	BP	49	14	0.352882	1
GO:0051194	positive regulation of cofactor metabolic process	BP	14	3	0.731312	1
GO:0051195	negative regulation of cofactor metabolic process	BP	12	3	0.597969	1
GO:0051196	regulation of coenzyme metabolic process	BP	49	14	0.352882	1
GO:0051197	positive regulation of coenzyme metabolic process	BP	14	3	0.731312	1
GO:0051198	negative regulation of coenzyme metabolic process	BP	12	3	0.597969	1
GO:0070884	regulation of calcineurin-NFAT signaling cascade	BP	17	4	0.585983	1
GO:0070885	negative regulation of calcineurin-NFAT signaling cascade	BP	4	1	0.673855	1
GO:0072524	pyridine-containing compound metabolic process	BP	133	29	0.847485	1
GO:0090324	negative regulation of oxidative phosphorylation	BP	5	3	0.107621	1
GO:0097720	calcineurin-mediated signaling	BP	24	5	0.675103	1
GO:1900543	negative regulation of purine nucleotide metabolic process	BP	66	23	0.0250784	0.482536
GO:1901861	regulation of muscle tissue development	BP	116	47	6.8562e-05	0.00625239
GO:1901863	positive regulation of muscle tissue development	BP	63	30	2.7354e-05	0.00280044
GO:1902688	regulation of NAD metabolic process	BP	3	1	0.576188	1
GO:1902690	positive regulation of NAD metabolic process	BP	1	1	0.23007	1
GO:1903578	regulation of ATP metabolic process	BP	52	12	0.711142	1
GO:1903579	negative regulation of ATP metabolic process	BP	20	5	0.578375	1
GO:1903580	positive regulation of ATP metabolic process	BP	26	6	0.695888	1
GO:1903715	regulation of aerobic respiration	BP	7	3	0.209849	1
GO:1904023	regulation of glucose catabolic process to lactate via pyruvate	BP	2	1	0.445572	1
GO:1904025	positive regulation of glucose catabolic process to lactate via pyruvate	BP	1	1	0.23007	1
GO:0000082	G1/S transition of mitotic cell cycle	BP	232	36	0.99982	1
GO:0001569	branching involved in blood vessel morphogenesis	BP	30	12	0.041361	0.674232
GO:0001701	in utero embryonic development	BP	299	84	0.0876423	0.908833
GO:0001702	gastrulation with mouth forming second	BP	28	11	0.0478716	0.722495
GO:0001704	formation of primary germ layer	BP	117	45	0.000347948	0.0230944
GO:0001707	mesoderm formation	BP	67	28	0.000956731	0.0508944
GO:0001755	neural crest cell migration	BP	34	15	0.0068255	0.205445
GO:0001763	morphogenesis of a branching structure	BP	187	73	4.0328e-06	0.000533707
GO:0001837	epithelial to mesenchymal transition	BP	124	44	0.00386218	0.142218
GO:0003002	regionalization	BP	323	155	1.9092e-20	4.53541e-17
GO:0003006	developmental process involved in reproduction	BP	590	182	0.000306318	0.0212008
GO:0003143	embryonic heart tube morphogenesis	BP	63	27	0.00108725	0.0556547
GO:0003157	endocardium development	BP	11	3	0.491929	1
GO:0003158	endothelium development	BP	108	28	0.352578	1
[truncated: 19,705 more rows]

## Sheet: 0vs5_onlyhypo_dmCpGs
	Term	Ont	N	DE	P.DE	FDR
GO:0001775	cell activation	BP	1245	388	0.000790191	0.0498852
GO:0002252	immune effector process	BP	1038	366	1.31999e-09	3.8715e-07
GO:0002263	cell activation involved in immune response	BP	649	222	4.87973e-05	0.00529549
GO:0002274	myeloid leukocyte activation	BP	589	200	0.000271815	0.022517
GO:0002275	myeloid cell activation involved in immune response	BP	515	175	0.000687187	0.0456107
GO:0002283	neutrophil activation involved in immune response	BP	468	159	0.00116265	0.0654674
GO:0002366	leukocyte activation involved in immune response	BP	647	222	3.9503e-05	0.00439188
GO:0002376	immune system process	BP	2535	790	1.34334e-07	2.47084e-05
GO:0002443	leukocyte mediated immunity	BP	703	248	2.08039e-06	0.000322519
GO:0002444	myeloid leukocyte mediated immunity	BP	520	176	0.000828589	0.0512356
GO:0002446	neutrophil mediated immunity	BP	481	163	0.00116734	0.0654674
GO:0002576	platelet degranulation	BP	119	30	0.739598	1
GO:0006810	transport	BP	4648	1361	0.000939495	0.0571171
GO:0006887	exocytosis	BP	809	249	0.0185253	0.469901
GO:0006955	immune response	BP	1765	586	3.70748e-10	1.23235e-07
GO:0008150	biological_process	BP	15712	4302	0.2414	1
GO:0009987	cellular process	BP	14322	3929	0.260397	1
GO:0016192	vesicle-mediated transport	BP	1736	529	0.00111564	0.0635532
GO:0032940	secretion by cell	BP	1335	385	0.112165	1
GO:0036230	granulocyte activation	BP	477	162	0.00106226	0.0622259
GO:0042119	neutrophil activation	BP	473	162	0.000673278	0.0451013
GO:0043299	leukocyte degranulation	BP	510	173	0.000805153	0.0504499
GO:0043312	neutrophil degranulation	BP	468	159	0.00116265	0.0654674
GO:0044699	single-organism process	BP	12432	3294	0.99916	1
GO:0044763	single-organism cellular process	BP	10038	2682	0.991335	1
GO:0044765	single-organism transport	BP	2873	781	0.58621	1
GO:0045055	regulated exocytosis	BP	705	218	0.0230834	0.522967
GO:0045321	leukocyte activation	BP	1099	358	3.72973e-05	0.00421822
GO:0046903	secretion	BP	1460	417	0.143148	1
GO:0050896	response to stimulus	BP	7843	2090	0.805605	1
GO:0051179	localization	BP	5773	1609	0.195675	1
GO:0051234	establishment of localization	BP	4771	1393	0.00132762	0.0728397
GO:1902578	single-organism localization	BP	3011	826	0.457993	1
GO:0001867	complement activation, lectin pathway	BP	10	3	0.56656	1
GO:0001868	regulation of complement activation, lectin pathway	BP	2	0	1	1
GO:0001869	negative regulation of complement activation, lectin pathway	BP	2	0	1	1
GO:0002253	activation of immune response	BP	497	180	8.34117e-06	0.00111003
GO:0002526	acute inflammatory response	BP	129	39	0.222739	1
GO:0002673	regulation of acute inflammatory response	BP	69	26	0.0457843	0.786682
GO:0002682	regulation of immune system process	BP	1271	396	0.000551127	0.0390904
GO:0002683	negative regulation of immune system process	BP	370	111	0.133475	1
GO:0002684	positive regulation of immune system process	BP	881	286	0.000322744	0.0260673
GO:0002697	regulation of immune effector process	BP	315	121	1.20494e-05	0.00155667
GO:0002698	negative regulation of immune effector process	BP	101	40	0.00459306	0.191339
GO:0002920	regulation of humoral immune response	BP	49	19	0.0557278	0.859031
GO:0002921	negative regulation of humoral immune response	BP	11	5	0.19533	1
GO:0006508	proteolysis	BP	1583	506	3.73157e-05	0.00421822
GO:0006950	response to stress	BP	3449	1035	9.14968e-05	0.00899914
GO:0006952	defense response	BP	1394	431	0.000358097	0.0283655
GO:0006954	inflammatory response	BP	623	170	0.482616	1
GO:0006956	complement activation	BP	52	21	0.0290889	0.593927
GO:0006959	humoral immune response	BP	188	61	0.02333	0.52472
GO:0007154	cell communication	BP	5813	1429	0.999998	1
GO:0007165	signal transduction	BP	5307	1325	0.999748	1
GO:0007264	small GTPase mediated signal transduction	BP	464	109	0.945429	1
GO:0007596	blood coagulation	BP	331	70	0.991169	1
GO:0007597	blood coagulation, intrinsic pathway	BP	17	2	0.971485	1
GO:0007599	hemostasis	BP	335	71	0.991084	1
GO:0008152	metabolic process	BP	10424	3008	8.36964e-06	0.00111003
GO:0009605	response to external stimulus	BP	1944	500	0.910108	1
GO:0009611	response to wounding	BP	617	128	0.999771	1
GO:0009892	negative regulation of metabolic process	BP	2567	733	0.113809	1
GO:0009966	regulation of signal transduction	BP	2613	694	0.814953	1
GO:0010466	negative regulation of peptidase activity	BP	224	54	0.814155	1
GO:0010467	gene expression	BP	4921	1468	0.000110606	0.0107102
GO:0010468	regulation of gene expression	BP	4143	1165	0.228083	1
GO:0010605	negative regulation of macromolecule metabolic process	BP	2339	679	0.0528231	0.840931
GO:0010629	negative regulation of gene expression	BP	1549	463	0.0229234	0.521924
GO:0010646	regulation of cell communication	BP	2903	752	0.960884	1
GO:0010951	negative regulation of endopeptidase activity	BP	215	51	0.844178	1
GO:0010955	negative regulation of protein processing	BP	33	11	0.322305	1
GO:0016043	cellular component organization	BP	5673	1625	0.0125339	0.374191
GO:0016485	protein processing	BP	215	68	0.0992576	1
GO:0019222	regulation of metabolic process	BP	5956	1671	0.15089	1
GO:0019538	protein metabolic process	BP	5155	1570	3.4646e-09	8.84655e-07
GO:0022411	cellular component disassembly	BP	501	155	0.0667689	0.92034
GO:0022617	extracellular matrix disassembly	BP	86	17	0.927388	1
GO:0023051	regulation of signaling	BP	2953	762	0.97282	1
GO:0023052	signaling	BP	5793	1415	0.999999	1
GO:0030154	cell differentiation	BP	3624	808	1	1
GO:0030162	regulation of proteolysis	BP	678	204	0.0724076	0.942167
GO:0030198	extracellular matrix organization	BP	300	54	0.999844	1
GO:0030449	regulation of complement activation	BP	30	13	0.0459569	0.787572
GO:0031323	regulation of cellular metabolic process	BP	5558	1518	0.686096	1
GO:0031324	negative regulation of cellular metabolic process	BP	2260	601	0.834185	1
GO:0031347	regulation of defense response	BP	651	214	0.00106155	0.0622259
GO:0031348	negative regulation of defense response	BP	149	50	0.0663737	0.919984
GO:0032101	regulation of response to external stimulus	BP	664	171	0.78685	1
GO:0032268	regulation of cellular protein metabolic process	BP	2238	676	0.00106651	0.0622259
GO:0032269	negative regulation of cellular protein metabolic process	BP	967	289	0.0438173	0.767563
GO:0032501	multicellular organismal process	BP	6675	1541	1	1
GO:0032502	developmental process	BP	5563	1308	1	1
GO:0035556	intracellular signal transduction	BP	2459	675	0.423701	1
GO:0042060	wound healing	BP	513	106	0.999327	1
GO:0043062	extracellular structure organization	BP	301	54	0.999859	1
GO:0043085	positive regulation of catalytic activity	BP	1513	393	0.856297	1
GO:0043086	negative regulation of catalytic activity	BP	802	214	0.640161	1
GO:0043087	regulation of GTPase activity	BP	660	158	0.926198	1
GO:0043170	macromolecule metabolic process	BP	8425	2443	8.01322e-05	0.00814323
GO:0043547	positive regulation of GTPase activity	BP	607	145	0.914223	1
GO:0044092	negative regulation of molecular function	BP	1042	283	0.5624	1
GO:0044093	positive regulation of molecular function	BP	1791	474	0.766874	1
GO:0044237	cellular metabolic process	BP	9686	2801	2.93683e-05	0.00348312
GO:0044238	primary metabolic process	BP	9596	2773	3.82179e-05	0.00427567
GO:0044260	cellular macromolecule metabolic process	BP	7792	2280	2.31053e-05	0.00280155
GO:0044267	cellular protein metabolic process	BP	4596	1422	6.01748e-10	1.8928e-07
GO:0044700	single organism signaling	BP	5786	1413	0.999999	1
GO:0044707	single-multicellular organism process	BP	5785	1352	1	1
GO:0044767	single-organism developmental process	BP	5482	1290	1	1
GO:0045087	innate immune response	BP	771	260	8.38765e-06	0.00111003
GO:0045088	regulation of innate immune response	BP	372	130	0.000952718	0.0577592
GO:0045824	negative regulation of innate immune response	BP	37	13	0.196133	1
GO:0045861	negative regulation of proteolysis	BP	289	74	0.705744	1
GO:0045916	negative regulation of complement activation	BP	8	4	0.180464	1
GO:0048518	positive regulation of biological process	BP	5004	1362	0.658737	1
GO:0048519	negative regulation of biological process	BP	4534	1270	0.176097	1
GO:0048523	negative regulation of cellular process	BP	4099	1118	0.597008	1
GO:0048583	regulation of response to stimulus	BP	3432	939	0.44947	1
GO:0048584	positive regulation of response to stimulus	BP	1904	537	0.192376	1
GO:0048585	negative regulation of response to stimulus	BP	1329	370	0.355526	1
GO:0048863	stem cell differentiation	BP	161	30	0.995385	1
GO:0048869	cellular developmental process	BP	3788	861	1	1
GO:0050727	regulation of inflammatory response	BP	276	78	0.408488	1
GO:0050776	regulation of immune response	BP	837	278	6.34889e-05	0.00662483
GO:0050777	negative regulation of immune response	BP	120	38	0.168548	1
GO:0050778	positive regulation of immune response	BP	629	227	2.95737e-07	5.09419e-05
GO:0050789	regulation of biological process	BP	10162	2694	0.99172	1
GO:0050790	regulation of catalytic activity	BP	2265	594	0.849397	1
GO:0050794	regulation of cellular process	BP	9589	2513	0.999139	1
GO:0050817	coagulation	BP	335	73	0.981816	1
GO:0050878	regulation of body fluid levels	BP	482	97	0.999698	1
GO:0051056	regulation of small GTPase mediated signal transduction	BP	280	67	0.819042	1
GO:0051246	regulation of protein metabolic process	BP	2409	736	0.000146957	0.0138076
GO:0051248	negative regulation of protein metabolic process	BP	1028	306	0.0495713	0.816309
GO:0051336	regulation of hydrolase activity	BP	1280	325	0.888948	1
GO:0051345	positive regulation of hydrolase activity	BP	891	226	0.845137	1
GO:0051346	negative regulation of hydrolase activity	BP	371	94	0.76313	1
GO:0051604	protein maturation	BP	242	77	0.0781806	0.962297
GO:0051716	cellular response to stimulus	BP	6433	1689	0.93706	1
GO:0052547	regulation of peptidase activity	BP	375	103	0.46532	1
GO:0052548	regulation of endopeptidase activity	BP	350	92	0.660497	1
GO:0060255	regulation of macromolecule metabolic process	BP	5515	1557	0.100013	1
GO:0065007	biological regulation	BP	10747	2856	0.991015	1
GO:0065008	regulation of biological quality	BP	3331	865	0.973832	1
GO:0065009	regulation of molecular function	BP	2802	736	0.893428	1
GO:0070613	regulation of protein processing	BP	79	23	0.400966	1
GO:0071704	organic substance metabolic process	BP	9954	2854	0.000312992	0.0254426
GO:0071840	cellular component organization or biogenesis	BP	5867	1705	0.00110892	0.0634783
GO:0072376	protein activation cascade	BP	74	26	0.0867159	0.979231
GO:0072378	blood coagulation, fibrin clot formation	BP	25	5	0.860315	1
GO:0080090	regulation of primary metabolic process	BP	5415	1487	0.581215	1
GO:0080134	regulation of response to stress	BP	1259	379	0.014838	0.416371
GO:1902531	regulation of intracellular signal transduction	BP	1635	454	0.328515	1
GO:1903317	regulation of protein maturation	BP	80	23	0.42661	1
GO:1903318	negative regulation of protein maturation	BP	33	11	0.322305	1
GO:2000257	regulation of protein activation cascade	BP	31	13	0.0590123	0.873354
GO:2000258	negative regulation of protein activation cascade	BP	8	4	0.180464	1
GO:0006805	xenobiotic metabolic process	BP	104	36	0.0408727	0.741722
GO:0009410	response to xenobiotic stimulus	BP	115	38	0.072179	0.941001
GO:0042221	response to chemical	BP	3902	1016	0.861565	1
GO:0070887	cellular response to chemical stimulus	BP	2597	714	0.449296	1
GO:0071466	cellular response to xenobiotic stimulus	BP	108	37	0.0433471	0.765607
GO:0003333	amino acid transmembrane transport	BP	64	4	0.999997	1
GO:0006811	ion transport	BP	1465	313	1	1
GO:0006820	anion transport	BP	550	105	0.999998	1
GO:0006865	amino acid transport	BP	129	19	0.999785	1
GO:0015711	organic anion transport	BP	423	75	0.999998	1
GO:0015807	L-amino acid transport	BP	61	10	0.986511	1
GO:0015849	organic acid transport	BP	294	55	0.999742	1
GO:0034220	ion transmembrane transport	BP	976	204	0.999999	1
GO:0046942	carboxylic acid transport	BP	286	54	0.999627	1
GO:0055085	transmembrane transport	BP	1307	300	0.999959	1
GO:0071702	organic substance transport	BP	2549	790	2.56322e-05	0.0030736
GO:0071705	nitrogen compound transport	BP	2185	708	3.23057e-08	6.55293e-06
GO:0098656	anion transmembrane transport	BP	248	43	0.999916	1
GO:1902475	L-alpha-amino acid transmembrane transport	BP	29	3	0.992471	1
GO:1903825	organic acid transmembrane transport	BP	106	13	0.99993	1
GO:1905039	carboxylic acid transmembrane transport	BP	96	12	0.999843	1
GO:0001894	tissue homeostasis	BP	190	43	0.926467	1
GO:0003008	system process	BP	1848	348	1	1
GO:0006629	lipid metabolic process	BP	1297	356	0.489674	1
GO:0006953	acute-phase response	BP	45	13	0.380754	1
GO:0007586	digestion	BP	159	26	0.999551	1
GO:0010669	epithelial structure maintenance	BP	23	3	0.972986	1
GO:0019216	regulation of lipid metabolic process	BP	275	67	0.879182	1
GO:0022600	digestive system process	BP	90	16	0.989793	1
GO:0030277	maintenance of gastrointestinal epithelium	BP	16	3	0.865215	1
GO:0042592	homeostatic process	BP	1542	412	0.764839	1
GO:0044710	single-organism metabolic process	BP	4027	1128	0.249932	1
GO:0048871	multicellular organismal homeostasis	BP	321	62	0.999426	1
GO:0060249	anatomical structure homeostasis	BP	348	103	0.204944	1
GO:0006638	neutral lipid metabolic process	BP	114	31	0.507472	1
GO:0006639	acylglycerol metabolic process	BP	113	31	0.484654	1
GO:0006641	triglyceride metabolic process	BP	101	28	0.4844	1
GO:0009056	catabolic process	BP	2163	728	4.97352e-11	2.15891e-08
GO:0009893	positive regulation of metabolic process	BP	2975	814	0.55689	1
GO:0009894	regulation of catabolic process	BP	707	246	3.1399e-05	0.0036837
GO:0009896	positive regulation of catabolic process	BP	393	137	0.00164772	0.0859666
GO:0010896	regulation of triglyceride catabolic process	BP	12	4	0.464613	1
GO:0010898	positive regulation of triglyceride catabolic process	BP	8	3	0.394843	1
GO:0016042	lipid catabolic process	BP	295	80	0.575256	1
GO:0019433	triglyceride catabolic process	BP	32	7	0.80666	1
GO:0031325	positive regulation of cellular metabolic process	BP	2775	749	0.738926	1
GO:0031329	regulation of cellular catabolic process	BP	594	204	0.000380169	0.0293948
GO:0031331	positive regulation of cellular catabolic process	BP	342	115	0.0128187	0.381118
GO:0044242	cellular lipid catabolic process	BP	187	56	0.283956	1
GO:0044248	cellular catabolic process	BP	1817	640	3.60627e-13	2.30207e-10
GO:0044255	cellular lipid metabolic process	BP	1014	276	0.609414	1
GO:0044712	single-organism catabolic process	BP	909	256	0.39505	1
GO:0045834	positive regulation of lipid metabolic process	BP	123	28	0.873234	1
GO:0046461	neutral lipid catabolic process	BP	38	8	0.837676	1
GO:0046464	acylglycerol catabolic process	BP	38	8	0.837676	1
GO:0046486	glycerolipid metabolic process	BP	410	118	0.288445	1
GO:0046503	glycerolipid catabolic process	BP	53	13	0.698227	1
GO:0048522	positive regulation of cellular process	BP	4502	1206	0.875821	1
GO:0050994	regulation of lipid catabolic process	BP	56	14	0.672947	1
GO:0050996	positive regulation of lipid catabolic process	BP	27	5	0.882643	1
GO:0090207	regulation of triglyceride metabolic process	BP	32	7	0.810287	1
GO:0090208	positive regulation of triglyceride metabolic process	BP	18	4	0.77855	1
GO:1901575	organic substance catabolic process	BP	1765	600	7.86082e-10	2.3696e-07
GO:0001525	angiogenesis	BP	400	79	0.999762	1
GO:0001568	blood vessel development	BP	561	115	0.999895	1
GO:0001667	ameboidal-type cell migration	BP	304	58	0.999502	1
GO:0001944	vasculature development	BP	583	125	0.999397	1
GO:0006928	movement of cell or subcellular component	BP	1761	402	0.999979	1
GO:0007275	multicellular organism development	BP	4765	1078	1	1
GO:0009653	anatomical structure morphogenesis	BP	2298	478	1	1
GO:0010594	regulation of endothelial cell migration	BP	114	26	0.850067	1
GO:0010595	positive regulation of endothelial cell migration	BP	68	13	0.938925	1
GO:0010631	epithelial cell migration	BP	222	46	0.985771	1
GO:0010632	regulation of epithelial cell migration	BP	171	35	0.975486	1
GO:0010634	positive regulation of epithelial cell migration	BP	107	20	0.979604	1
GO:0014812	muscle cell migration	BP	72	10	0.996415	1
GO:0014909	smooth muscle cell migration	BP	62	8	0.996113	1
GO:0016477	cell migration	BP	1179	254	0.999994	1
GO:0022613	ribonucleoprotein complex biogenesis	BP	417	185	4.17301e-12	2.38345e-09
GO:0030334	regulation of cell migration	BP	647	136	0.99967	1
GO:0030335	positive regulation of cell migration	BP	381	82	0.991308	1
GO:0032879	regulation of localization	BP	2368	556	0.999995	1
GO:0040011	locomotion	BP	1527	331	0.999999	1
GO:0040012	regulation of locomotion	BP	759	157	0.999967	1
GO:0040017	positive regulation of locomotion	BP	423	89	0.997388	1
GO:0042254	ribosome biogenesis	BP	295	120	9.63511e-06	0.0012674
GO:0042273	ribosomal large subunit biogenesis	BP	59	23	0.0689484	0.929599
GO:0043542	endothelial cell migration	BP	149	34	0.883831	1
GO:0044085	cellular component biogenesis	BP	2800	850	0.000493592	0.0361923
GO:0048514	blood vessel morphogenesis	BP	480	94	0.99996	1
GO:0048646	anatomical structure formation involved in morphogenesis	BP	940	182	1	1
GO:0048731	system development	BP	4240	946	1	1
GO:0048856	anatomical structure development	BP	5194	1188	1	1
GO:0048870	cell motility	BP	1304	291	0.999959	1
GO:0051239	regulation of multicellular organismal process	BP	2541	596	0.999999	1
GO:0051240	positive regulation of multicellular organismal process	BP	1380	324	0.999567	1
GO:0051270	regulation of cellular component movement	BP	760	153	0.999991	1
GO:0051272	positive regulation of cellular component movement	BP	405	85	0.99664	1
GO:0051674	localization of cell	BP	1304	291	0.999959	1
GO:0072358	cardiovascular system development	BP	591	126	0.999541	1
GO:0072359	circulatory system development	BP	899	203	0.999315	1
GO:0090130	tissue migration	BP	231	47	0.991368	1
GO:0090132	epithelium migration	BP	225	46	0.989091	1
GO:2000145	regulation of cell motility	BP	695	146	0.999813	1
GO:2000147	positive regulation of cell motility	BP	395	83	0.99626	1
GO:0001101	response to acid chemical	BP	308	71	0.968102	1
GO:0006464	cellular protein modification process	BP	3656	1094	0.000162234	0.014857
GO:0006473	protein acetylation	BP	163	65	0.000713371	0.0469109
GO:0006474	N-terminal protein amino acid acetylation	BP	15	8	0.0361675	0.686171
GO:0006576	cellular biogenic amine metabolic process	BP	45	10	0.855163	1
GO:0006586	indolalkylamine metabolic process	BP	17	3	0.89046	1
GO:0006725	cellular aromatic compound metabolic process	BP	5588	1642	0.00109591	0.0633759
GO:0006807	nitrogen compound metabolic process	BP	6433	1903	6.22391e-05	0.00655746
GO:0007623	circadian rhythm	BP	191	49	0.766081	1
GO:0009058	biosynthetic process	BP	5939	1673	0.228978	1
GO:0009308	amine metabolic process	BP	121	34	0.557823	1
GO:0009309	amine biosynthetic process	BP	21	5	0.725817	1
GO:0009314	response to radiation	BP	414	116	0.4976	1
GO:0009416	response to light stimulus	BP	280	70	0.874715	1
GO:0009628	response to abiotic stimulus	BP	1113	295	0.857233	1
GO:0009648	photoperiodism	BP	23	5	0.816862	1
GO:0009719	response to endogenous stimulus	BP	1527	370	0.998268	1
GO:0009725	response to hormone	BP	817	221	0.604114	1
GO:0010033	response to organic substance	BP	2732	740	0.723872	1
GO:0010035	response to inorganic substance	BP	467	127	0.567704	1
GO:0010038	response to metal ion	BP	306	77	0.832966	1
GO:0010043	response to zinc ion	BP	49	11	0.816224	1
GO:0010243	response to organonitrogen compound	BP	780	186	0.990416	1
GO:0010817	regulation of hormone levels	BP	454	100	0.994043	1
GO:0014070	response to organic cyclic compound	BP	892	230	0.872706	1
GO:0014074	response to purine-containing compound	BP	140	35	0.802891	1
GO:0018130	heterocycle biosynthetic process	BP	4138	1126	0.811857	1
GO:0019438	aromatic compound biosynthetic process	BP	4143	1127	0.811624	1
GO:0030186	melatonin metabolic process	BP	1	0	1	1
GO:0030187	melatonin biosynthetic process	BP	1	0	1	1
GO:0031365	N-terminal protein amino acid modification	BP	27	12	0.0601722	0.881822
GO:0031960	response to corticosteroid	BP	155	30	0.99456	1
GO:0032868	response to insulin	BP	239	71	0.239724	1
GO:0033993	response to lipid	BP	845	229	0.637339	1
GO:0034097	response to cytokine	BP	771	245	0.00467021	0.193071
GO:0034641	cellular nitrogen compound metabolic process	BP	6005	1789	2.35125e-05	0.00283508
GO:0034694	response to prostaglandin	BP	29	8	0.507919	1
GO:0034695	response to prostaglandin E	BP	23	6	0.5738	1
GO:0034754	cellular hormone metabolic process	BP	108	25	0.815106	1
GO:0036211	protein modification process	BP	3656	1094	0.000162234	0.014857
GO:0042401	cellular biogenic amine biosynthetic process	BP	20	5	0.695485	1
GO:0042430	indole-containing compound metabolic process	BP	25	4	0.940988	1
GO:0042435	indole-containing compound biosynthetic process	BP	4	0	1	1
GO:0042445	hormone metabolic process	BP	181	43	0.841515	1
GO:0042446	hormone biosynthetic process	BP	64	13	0.905091	1
GO:0043412	macromolecule modification	BP	3898	1178	1.56551e-05	0.00198701
GO:0043434	response to peptide hormone	BP	385	101	0.715864	1
GO:0043543	protein acylation	BP	191	76	0.000338683	0.0271247
GO:0043603	cellular amide metabolic process	BP	874	345	5.72211e-14	4.2825e-11
GO:0043604	amide biosynthetic process	BP	671	277	1.43888e-13	9.67523e-11
GO:0044106	cellular amine metabolic process	BP	113	31	0.634213	1
GO:0044249	cellular biosynthetic process	BP	5787	1635	0.178504	1
GO:0044271	cellular nitrogen compound biosynthetic process	BP	4600	1305	0.161556	1
GO:0046219	indolalkylamine biosynthetic process	BP	4	0	1	1
GO:0046483	heterocycle metabolic process	BP	5553	1638	0.000544391	0.0387392
GO:0046683	response to organophosphorus	BP	126	29	0.90716	1
GO:0046688	response to copper ion	BP	25	3	0.985534	1
GO:0048511	rhythmic process	BP	306	80	0.756471	1
GO:0048545	response to steroid hormone	BP	367	105	0.362441	1
GO:0051384	response to glucocorticoid	BP	141	28	0.989551	1
GO:0051385	response to mineralocorticoid	BP	29	3	0.99575	1
GO:0051412	response to corticosterone	BP	20	2	0.990209	1
GO:0051591	response to cAMP	BP	91	23	0.739555	1
GO:0051592	response to calcium ion	BP	112	29	0.661814	1
GO:0070542	response to fatty acid	BP	76	26	0.116936	1
GO:0071310	cellular response to organic substance	BP	2146	575	0.760334	1
GO:0071320	cellular response to cAMP	BP	48	10	0.88724	1
GO:0071407	cellular response to organic cyclic compound	BP	521	149	0.279351	1
GO:0071417	cellular response to organonitrogen compound	BP	489	120	0.912497	1
GO:0071495	cellular response to endogenous stimulus	BP	1189	292	0.986813	1
GO:0097305	response to alcohol	BP	182	44	0.824948	1
GO:1901360	organic cyclic compound metabolic process	BP	5792	1697	0.00119477	0.066833
GO:1901362	organic cyclic compound biosynthetic process	BP	4274	1163	0.815162	1
GO:1901564	organonitrogen compound metabolic process	BP	2134	679	1.60891e-05	0.00203022
GO:1901566	organonitrogen compound biosynthetic process	BP	1317	444	8.7816e-07	0.000142236
GO:1901576	organic substance biosynthetic process	BP	5867	1660	0.158292	1
GO:1901652	response to peptide	BP	431	110	0.836431	1
GO:1901654	response to ketone	BP	172	35	0.987899	1
GO:1901698	response to nitrogen compound	BP	885	215	0.981394	1
GO:1901699	cellular response to nitrogen compound	BP	571	147	0.794583	1
GO:1901700	response to oxygen-containing compound	BP	1445	355	0.9957	1
GO:1901701	cellular response to oxygen-containing compound	BP	938	236	0.947321	1
GO:0006082	organic acid metabolic process	BP	1025	300	0.152813	1
GO:0006139	nucleobase-containing compound metabolic process	BP	5391	1593	0.000505434	0.0365665
GO:0006396	RNA processing	BP	851	377	2.26521e-23	6.14551e-20
GO:0006399	tRNA metabolic process	BP	167	67	0.00112606	0.0638118
GO:0006400	tRNA modification	BP	63	26	0.0273668	0.570576
GO:0006412	translation	BP	576	256	6.31518e-17	7.21393e-14
GO:0006414	translational elongation	BP	135	53	0.00699485	0.254692
GO:0006417	regulation of translation	BP	334	147	1.45015e-10	5.72256e-08
GO:0006418	tRNA aminoacylation for protein translation	BP	48	20	0.031721	0.625885
GO:0006419	alanyl-tRNA aminoacylation	BP	3	2	0.19367	1
GO:0006448	regulation of translational elongation	BP	26	13	0.016106	0.436956
GO:0006450	regulation of translational fidelity	BP	17	9	0.0245394	0.540166
GO:0006518	peptide metabolic process	BP	727	301	2.59754e-15	2.45117e-12
GO:0006520	cellular amino acid metabolic process	BP	348	122	0.00460805	0.191596
GO:0006915	apoptotic process	BP	1714	487	0.195015	1
GO:0007399	nervous system development	BP	2101	425	1	1
GO:0007417	central nervous system development	BP	857	175	0.999998	1
GO:0007420	brain development	BP	642	138	0.999544	1
GO:0008033	tRNA processing	BP	108	46	0.001982	0.099507
GO:0008219	cell death	BP	1942	531	0.54223	1
GO:0009059	macromolecule biosynthetic process	BP	4825	1389	0.0383884	0.717642
GO:0009451	RNA modification	BP	124	51	0.00211256	0.104922
GO:0009889	regulation of biosynthetic process	BP	4065	1097	0.854677	1
GO:0010556	regulation of macromolecule biosynthetic process	BP	3831	1046	0.724738	1
GO:0010608	posttranscriptional regulation of gene expression	BP	457	193	2.87372e-11	1.32705e-08
GO:0010941	regulation of cell death	BP	1426	394	0.481095	1
GO:0012501	programmed cell death	BP	1834	506	0.432348	1
GO:0016070	RNA metabolic process	BP	4318	1263	0.00837968	0.285514
GO:0019752	carboxylic acid metabolic process	BP	904	279	0.0230424	0.522967
GO:0021549	cerebellum development	BP	86	22	0.690621	1
GO:0021680	cerebellar Purkinje cell layer development	BP	24	9	0.173225	1
GO:0021695	cerebellar cortex development	BP	44	12	0.55256	1
GO:0022037	metencephalon development	BP	95	23	0.791982	1
GO:0030902	hindbrain development	BP	137	30	0.938528	1
GO:0031326	regulation of cellular biosynthetic process	BP	4019	1087	0.82446	1
GO:0034248	regulation of cellular amide metabolic process	BP	373	156	2.96412e-09	7.75098e-07
GO:0034470	ncRNA processing	BP	372	159	3.86922e-09	9.6526e-07
GO:0034645	cellular macromolecule biosynthetic process	BP	4672	1348	0.0329293	0.639301
GO:0034660	ncRNA metabolic process	BP	536	219	3.71107e-10	1.23235e-07
GO:0042981	regulation of apoptotic process	BP	1320	371	0.324628	1
GO:0043038	amino acid activation	BP	52	20	0.0733403	0.947189
GO:0043039	tRNA aminoacylation	BP	51	20	0.060253	0.882409
GO:0043043	peptide biosynthetic process	BP	599	263	1.20881e-16	1.3118e-13
GO:0043066	negative regulation of apoptotic process	BP	767	223	0.191112	1
GO:0043067	regulation of programmed cell death	BP	1333	372	0.384208	1
GO:0043069	negative regulation of programmed cell death	BP	779	223	0.274208	1
GO:0043436	oxoacid metabolic process	BP	1009	297	0.127438	1
GO:0043523	regulation of neuron apoptotic process	BP	186	44	0.8927	1
GO:0043524	negative regulation of neuron apoptotic process	BP	132	32	0.819443	1
GO:0044281	small molecule metabolic process	BP	1971	554	0.361011	1
GO:0048513	animal organ development	BP	3101	699	1	1
GO:0050877	neurological system process	BP	1161	203	1	1
GO:0050885	neuromuscular process controlling balance	BP	52	10	0.906066	1
GO:0050905	neuromuscular process	BP	99	18	0.979745	1
GO:0051171	regulation of nitrogen compound metabolic process	BP	4111	1128	0.643852	1
GO:0051402	neuron apoptotic process	BP	210	56	0.618661	1
GO:0060322	head development	BP	674	147	0.999354	1
GO:0060548	negative regulation of cell death	BP	846	242	0.278768	1
GO:0070997	neuron death	BP	292	77	0.678283	1
GO:0090304	nucleic acid metabolic process	BP	4792	1435	0.000114797	0.010976
GO:1901214	regulation of neuron death	BP	258	65	0.810923	1
GO:1901215	negative regulation of neuron death	BP	177	46	0.716451	1
GO:2000112	regulation of cellular macromolecule biosynthetic process	BP	3729	1013	0.785878	1
GO:0000003	reproduction	BP	1264	325	0.939055	1
GO:0001505	regulation of neurotransmitter levels	BP	175	28	0.999816	1
GO:0001659	temperature homeostasis	BP	36	4	0.995229	1
GO:0001666	response to hypoxia	BP	320	82	0.837175	1
GO:0002790	peptide secretion	BP	502	137	0.503002	1
GO:0002791	regulation of peptide secretion	BP	404	106	0.683209	1
GO:0002793	positive regulation of peptide secretion	BP	228	65	0.375625	1
GO:0003012	muscle system process	BP	391	76	0.999838	1
GO:0003013	circulatory system process	BP	478	101	0.99898	1
GO:0006584	catecholamine metabolic process	BP	44	6	0.989394	1
GO:0006812	cation transport	BP	1019	224	0.999979	1
GO:0006835	dicarboxylic acid transport	BP	86	17	0.96583	1
GO:0006936	muscle contraction	BP	322	64	0.999098	1
GO:0006937	regulation of muscle contraction	BP	143	25	0.997965	1
GO:0006939	smooth muscle contraction	BP	97	19	0.97035	1
GO:0006940	regulation of smooth muscle contraction	BP	55	10	0.965142	1
GO:0007155	cell adhesion	BP	1290	267	1	1
GO:0007162	negative regulation of cell adhesion	BP	220	46	0.981244	1
GO:0007166	cell surface receptor signaling pathway	BP	2497	628	0.992118	1
GO:0007267	cell-cell signaling	BP	1486	297	1	1
GO:0007268	chemical synaptic transmission	BP	575	99	1	1
GO:0007568	aging	BP	272	71	0.72318	1
GO:0007610	behavior	BP	547	114	0.99957	1
GO:0007618	mating	BP	38	10	0.600023	1
GO:0007620	copulation	BP	20	6	0.481788	1
GO:0007626	locomotory behavior	BP	188	35	0.996823	1
GO:0008015	blood circulation	BP	475	100	0.999103	1
GO:0008104	protein localization	BP	2442	793	2.77339e-09	7.34069e-07
GO:0008217	regulation of blood pressure	BP	156	30	0.992946	1
GO:0008652	cellular amino acid biosynthetic process	BP	75	24	0.28465	1
GO:0009063	cellular amino acid catabolic process	BP	110	41	0.030816	0.61417
GO:0009306	protein secretion	BP	473	131	0.434042	1
GO:0009448	gamma-aminobutyric acid metabolic process	BP	5	0	1	1
GO:0009449	gamma-aminobutyric acid biosynthetic process	BP	3	0	1	1
GO:0009450	gamma-aminobutyric acid catabolic process	BP	2	0	1	1
GO:0009712	catechol-containing compound metabolic process	BP	44	6	0.989394	1
GO:0009914	hormone transport	BP	290	64	0.980683	1
GO:0009967	positive regulation of signal transduction	BP	1370	367	0.697822	1
GO:0010039	response to iron ion	BP	30	6	0.869808	1
GO:0010543	regulation of platelet activation	BP	30	3	0.992593	1
GO:0010544	negative regulation of platelet activation	BP	17	1	0.993858	1
GO:0010647	positive regulation of cell communication	BP	1494	389	0.89125	1
GO:0014046	dopamine secretion	BP	28	5	0.886406	1
GO:0014051	gamma-aminobutyric acid secretion	BP	8	1	0.912009	1
GO:0014052	regulation of gamma-aminobutyric acid secretion	BP	5	0	1	1
GO:0014053	negative regulation of gamma-aminobutyric acid secretion	BP	1	0	1	1
GO:0014059	regulation of dopamine secretion	BP	28	5	0.886406	1
GO:0015031	protein transport	BP	1866	633	1.26695e-10	5.09222e-08
GO:0015696	ammonium transport	BP	88	17	0.968496	1
GO:0015718	monocarboxylic acid transport	BP	141	30	0.951597	1
GO:0015740	C4-dicarboxylate transport	BP	12	1	0.976297	1
GO:0015800	acidic amino acid transport	BP	24	5	0.845134	1
GO:0015810	aspartate transport	BP	9	1	0.941068	1
GO:0015812	gamma-aminobutyric acid transport	BP	12	1	0.974966	1
GO:0015833	peptide transport	BP	1898	639	3.58007e-10	1.23235e-07
GO:0015837	amine transport	BP	79	15	0.971724	1
GO:0015844	monoamine transport	BP	70	14	0.933768	1
GO:0015850	organic hydroxy compound transport	BP	209	50	0.871759	1
GO:0015872	dopamine transport	BP	40	7	0.93784	1
GO:0016053	organic acid biosynthetic process	BP	286	85	0.272011	1
GO:0016054	organic acid catabolic process	BP	225	73	0.100931	1
GO:0016337	single organismal cell-cell adhesion	BP	566	139	0.912777	1
GO:0018958	phenol-containing compound metabolic process	BP	87	16	0.9715	1
GO:0019953	sexual reproduction	BP	715	195	0.578911	1
GO:0022407	regulation of cell-cell adhesion	BP	378	103	0.488296	1
GO:0022408	negative regulation of cell-cell adhesion	BP	134	28	0.954036	1
GO:0022414	reproductive process	BP	1263	325	0.937053	1
GO:0022610	biological adhesion	BP	1296	269	1	1
GO:0023056	positive regulation of signaling	BP	1502	391	0.892331	1
GO:0023061	signal release	BP	398	85	0.99688	1
GO:0030072	peptide hormone secretion	BP	229	49	0.980463	1
GO:0030073	insulin secretion	BP	193	38	0.994107	1
GO:0030155	regulation of cell adhesion	BP	619	150	0.941301	1
GO:0030168	platelet activation	BP	152	33	0.93795	1
GO:0030193	regulation of blood coagulation	BP	84	14	0.991428	1
GO:0030195	negative regulation of blood coagulation	BP	48	8	0.968032	1
GO:0030534	adult behavior	BP	138	29	0.945853	1
GO:0031649	heat generation	BP	16	1	0.994234	1
GO:0031650	regulation of heat generation	BP	11	1	0.971724	1
GO:0031652	positive regulation of heat generation	BP	9	1	0.946449	1
GO:0032024	positive regulation of insulin secretion	BP	64	17	0.620847	1
GO:0032102	negative regulation of response to external stimulus	BP	250	60	0.880541	1
GO:0032787	monocarboxylic acid metabolic process	BP	537	155	0.251537	1
GO:0032844	regulation of homeostatic process	BP	429	122	0.324514	1
GO:0032846	positive regulation of homeostatic process	BP	197	64	0.0768949	0.958053
GO:0032880	regulation of protein localization	BP	927	271	0.114195	1
GO:0032890	regulation of organic acid transport	BP	47	11	0.761603	1
GO:0032891	negative regulation of organic acid transport	BP	16	4	0.645336	1
GO:0032892	positive regulation of organic acid transport	BP	28	5	0.912476	1
GO:0033036	macromolecule localization	BP	2736	876	4.05699e-09	9.93235e-07
GO:0033238	regulation of cellular amine metabolic process	BP	75	23	0.395558	1
GO:0033240	positive regulation of cellular amine metabolic process	BP	7	2	0.622009	1
GO:0033602	negative regulation of dopamine secretion	BP	3	0	1	1
GO:0033604	negative regulation of catecholamine secretion	BP	11	1	0.973645	1
GO:0034109	homotypic cell-cell adhesion	BP	70	14	0.924385	1
GO:0034110	regulation of homotypic cell-cell adhesion	BP	23	5	0.740268	1
GO:0034111	negative regulation of homotypic cell-cell adhesion	BP	13	2	0.884897	1
GO:0035094	response to nicotine	BP	47	10	0.885327	1
GO:0035640	exploration behavior	BP	23	4	0.906589	1
GO:0036293	response to decreased oxygen levels	BP	327	83	0.864488	1
GO:0042053	regulation of dopamine metabolic process	BP	16	2	0.956802	1
GO:0042069	regulation of catecholamine metabolic process	BP	16	2	0.956802	1
GO:0042133	neurotransmitter metabolic process	BP	28	1	0.99985	1
GO:0042135	neurotransmitter catabolic process	BP	9	0	1	1
GO:0042220	response to cocaine	BP	51	10	0.898786	1
GO:0042391	regulation of membrane potential	BP	364	68	0.999956	1
GO:0042417	dopamine metabolic process	BP	30	4	0.978807	1
GO:0042493	response to drug	BP	401	115	0.253658	1
GO:0042886	amide transport	BP	1919	647	2.13385e-10	8.12512e-08
GO:0043269	regulation of ion transport	BP	568	104	1	1
GO:0043270	positive regulation of ion transport	BP	209	40	0.997435	1
GO:0043271	negative regulation of ion transport	BP	115	26	0.86468	1
GO:0043279	response to alkaloid	BP	140	32	0.895357	1
GO:0044057	regulation of system process	BP	473	90	0.999987	1
GO:0044070	regulation of anion transport	BP	97	20	0.94703	1
GO:0044282	small molecule catabolic process	BP	336	101	0.216041	1
GO:0044283	small molecule biosynthetic process	BP	499	135	0.69601	1
GO:0044703	multi-organism reproductive process	BP	866	230	0.728313	1
GO:0044708	single-organism behavior	BP	393	80	0.998982	1
GO:0044711	single-organism biosynthetic process	BP	1407	377	0.81437	1
GO:0045184	establishment of protein localization	BP	2013	679	5.19089e-11	2.20908e-08
GO:0045471	response to ethanol	BP	126	28	0.913261	1
GO:0045776	negative regulation of blood pressure	BP	41	7	0.959022	1
GO:0045915	positive regulation of catecholamine metabolic process	BP	4	1	0.74515	1
GO:0045933	positive regulation of muscle contraction	BP	39	7	0.9499	1
GO:0045964	positive regulation of dopamine metabolic process	BP	4	1	0.74515	1
GO:0045987	positive regulation of smooth muscle contraction	BP	26	4	0.963512	1
GO:0046394	carboxylic acid biosynthetic process	BP	286	85	0.272011	1
GO:0046395	carboxylic acid catabolic process	BP	225	73	0.100931	1
GO:0046717	acid secretion	BP	111	21	0.984784	1
GO:0046879	hormone secretion	BP	280	62	0.977926	1
GO:0046883	regulation of hormone secretion	BP	240	53	0.969644	1
GO:0046887	positive regulation of hormone secretion	BP	112	25	0.916163	1
GO:0048148	behavioral response to cocaine	BP	19	2	0.966605	1
GO:0050432	catecholamine secretion	BP	47	9	0.913693	1
GO:0050433	regulation of catecholamine secretion	BP	45	9	0.890068	1
GO:0050708	regulation of protein secretion	BP	379	100	0.659663	1
GO:0050714	positive regulation of protein secretion	BP	210	63	0.215533	1
GO:0050796	regulation of insulin secretion	BP	164	33	0.985695	1
GO:0050804	modulation of synaptic transmission	BP	288	53	0.999628	1
GO:0050806	positive regulation of synaptic transmission	BP	119	22	0.984741	1
GO:0050818	regulation of coagulation	BP	88	16	0.981434	1
GO:0050819	negative regulation of coagulation	BP	51	9	0.958135	1
GO:0050865	regulation of cell activation	BP	466	141	0.0860411	0.975672
GO:0050866	negative regulation of cell activation	BP	158	41	0.664244	1
GO:0051046	regulation of secretion	BP	658	163	0.932769	1
GO:0051047	positive regulation of secretion	BP	352	90	0.802354	1
GO:0051048	negative regulation of secretion	BP	183	51	0.480107	1
GO:0051049	regulation of transport	BP	1720	415	0.999147	1
GO:0051050	positive regulation of transport	BP	881	216	0.975157	1
GO:0051051	negative regulation of transport	BP	427	122	0.312798	1
GO:0051173	positive regulation of nitrogen compound metabolic process	BP	1726	457	0.866278	1
GO:0051222	positive regulation of protein transport	BP	443	129	0.242464	1
GO:0051223	regulation of protein transport	BP	713	209	0.14576	1
GO:0051241	negative regulation of multicellular organismal process	BP	959	222	0.998545	1
GO:0051704	multi-organism process	BP	2154	662	0.000121631	0.0115279
GO:0051937	catecholamine transport	BP	60	11	0.956938	1
GO:0051952	regulation of amine transport	BP	71	13	0.972943	1
GO:0051953	negative regulation of amine transport	BP	21	3	0.959261	1
GO:0051954	positive regulation of amine transport	BP	30	5	0.959589	1
GO:0051955	regulation of amino acid transport	BP	26	4	0.960035	1
GO:0051956	negative regulation of amino acid transport	BP	10	2	0.80918	1
GO:0051957	positive regulation of amino acid transport	BP	14	2	0.941722	1
GO:0060078	regulation of postsynaptic membrane potential	BP	127	19	0.999505	1
GO:0060080	inhibitory postsynaptic potential	BP	13	1	0.984059	1
GO:0060359	response to ammonium ion	BP	119	25	0.948653	1
GO:0061041	regulation of wound healing	BP	127	20	0.99886	1
GO:0061045	negative regulation of wound healing	BP	63	9	0.994387	1
GO:0061528	aspartate secretion	BP	1	0	1	1
GO:0070201	regulation of establishment of protein localization	BP	783	236	0.0490376	0.812452
GO:0070459	prolactin secretion	BP	6	3	0.175735	1
GO:0070471	uterine smooth muscle contraction	BP	9	1	0.946558	1
GO:0070472	regulation of uterine smooth muscle contraction	BP	8	1	0.92597	1
GO:0070474	positive regulation of uterine smooth muscle contraction	BP	7	1	0.900199	1
GO:0070482	response to oxygen levels	BP	341	87	0.857042	1
GO:0070527	platelet aggregation	BP	51	12	0.754894	1
GO:0072329	monocarboxylic acid catabolic process	BP	114	37	0.186099	1
GO:0072330	monocarboxylic acid biosynthetic process	BP	186	53	0.442188	1
GO:0090087	regulation of peptide transport	BP	740	215	0.176638	1
GO:0090257	regulation of muscle system process	BP	199	35	0.999449	1
GO:0090276	regulation of peptide hormone secretion	BP	190	41	0.964927	1
GO:0090277	positive regulation of peptide hormone secretion	BP	84	22	0.637924	1
GO:0090330	regulation of platelet aggregation	BP	16	3	0.801019	1
GO:0090331	negative regulation of platelet aggregation	BP	10	1	0.941714	1
GO:0097151	positive regulation of inhibitory postsynaptic potential	BP	7	1	0.878101	1
GO:0097164	ammonium ion metabolic process	BP	182	46	0.788097	1
GO:0098602	single organism cell adhesion	BP	620	149	0.955214	1
GO:0098609	cell-cell adhesion	BP	754	168	0.997861	1
GO:0098828	modulation of inhibitory postsynaptic potential	BP	7	1	0.878101	1
GO:0098916	anterograde trans-synaptic signaling	BP	575	99	1	1
GO:0099536	synaptic signaling	BP	577	99	1	1
GO:0099537	trans-synaptic signaling	BP	577	99	1	1
GO:0099565	chemical synaptic transmission, postsynaptic	BP	104	13	0.99987	1
GO:1900046	regulation of hemostasis	BP	84	14	0.991428	1
GO:1900047	negative regulation of hemostasis	BP	48	8	0.968032	1
GO:1901565	organonitrogen compound catabolic process	BP	341	90	0.731629	1
GO:1901615	organic hydroxy compound metabolic process	BP	446	102	0.985086	1
GO:1902722	positive regulation of prolactin secretion	BP	2	1	0.390699	1
GO:1903034	regulation of response to wounding	BP	149	23	0.999612	1
GO:1903035	negative regulation of response to wounding	BP	74	9	0.999244	1
GO:1903530	regulation of secretion by cell	BP	602	153	0.867093	1
GO:1903531	negative regulation of secretion by cell	BP	161	45	0.489816	1
GO:1903532	positive regulation of secretion by cell	BP	321	85	0.687858	1
GO:1903792	negative regulation of anion transport	BP	21	4	0.856877	1
GO:1903793	positive regulation of anion transport	BP	41	7	0.956905	1
GO:1904448	regulation of aspartate secretion	BP	1	0	1	1
GO:1904450	positive regulation of aspartate secretion	BP	1	0	1	1
GO:1904951	positive regulation of establishment of protein localization	BP	496	149	0.110761	1
GO:1905114	cell surface receptor signaling pathway involved in cell-cell signaling	BP	551	118	0.99929	1
GO:0001816	cytokine production	BP	619	203	0.00224721	0.110849
GO:0002237	response to molecule of bacterial origin	BP	310	88	0.380772	1
GO:0006066	alcohol metabolic process	BP	282	72	0.775374	1
GO:0006140	regulation of nucleotide metabolic process	BP	220	44	0.994024	1
GO:0006163	purine nucleotide metabolic process	BP	513	136	0.720902	1
GO:0006164	purine nucleotide biosynthetic process	BP	244	61	0.789419	1
GO:0006171	cAMP biosynthetic process	BP	124	22	0.990192	1
GO:0006497	protein lipidation	BP	139	43	0.220301	1
GO:0006753	nucleoside phosphate metabolic process	BP	640	176	0.588234	1
GO:0006793	phosphorus metabolic process	BP	3038	829	0.588493	1
GO:0006796	phosphate-containing compound metabolic process	BP	2954	803	0.641594	1
GO:0006869	lipid transport	BP	309	84	0.481716	1
GO:0006897	endocytosis	BP	600	156	0.733126	1
GO:0006909	phagocytosis	BP	206	55	0.540748	1
GO:0006911	phagocytosis, engulfment	BP	29	5	0.905992	1
GO:0006996	organelle organization	BP	3473	1096	2.50001e-09	6.69879e-07
GO:0007033	vacuole organization	BP	153	50	0.134006	1
GO:0007040	lysosome organization	BP	54	11	0.936913	1
GO:0007186	G-protein coupled receptor signaling pathway	BP	1124	190	1	1
GO:0007265	Ras protein signal transduction	BP	308	67	0.977876	1
GO:0007266	Rho protein signal transduction	BP	159	30	0.989192	1
GO:0007584	response to nutrient	BP	165	45	0.566335	1
GO:0008202	steroid metabolic process	BP	281	71	0.750306	1
GO:0008203	cholesterol metabolic process	BP	116	30	0.670211	1
GO:0009117	nucleotide metabolic process	BP	634	175	0.562724	1
GO:0009150	purine ribonucleotide metabolic process	BP	497	130	0.768848	1
GO:0009152	purine ribonucleotide biosynthetic process	BP	241	60	0.797265	1
GO:0009165	nucleotide biosynthetic process	BP	315	87	0.491196	1
GO:0009187	cyclic nucleotide metabolic process	BP	194	35	0.997527	1
GO:0009190	cyclic nucleotide biosynthetic process	BP	154	29	0.989906	1
GO:0009259	ribonucleotide metabolic process	BP	510	133	0.785758	1
GO:0009260	ribonucleotide biosynthetic process	BP	252	63	0.794292	1
GO:0009607	response to biotic stimulus	BP	797	238	0.0328008	0.638483
GO:0009617	response to bacterium	BP	482	134	0.333164	1
GO:0009891	positive regulation of biosynthetic process	BP	1709	444	0.937622	1
GO:0009991	response to extracellular stimulus	BP	426	120	0.440071	1
GO:0010256	endomembrane system organization	BP	554	178	0.0083103	0.284249
GO:0010324	membrane invagination	BP	46	11	0.721821	1
GO:0010562	positive regulation of phosphorus metabolic process	BP	1005	254	0.913409	1
GO:0010742	macrophage derived foam cell differentiation	BP	34	14	0.0632267	0.904
GO:0010743	regulation of macrophage derived foam cell differentiation	BP	29	11	0.14193	1
GO:0010745	negative regulation of macrophage derived foam cell differentiation	BP	13	4	0.487033	1
GO:0010874	regulation of cholesterol efflux	BP	20	6	0.450506	1
GO:0010875	positive regulation of cholesterol efflux	BP	14	4	0.543429	1
GO:0010876	lipid localization	BP	342	90	0.64189	1
GO:0010878	cholesterol storage	BP	15	5	0.365857	1
GO:0010883	regulation of lipid storage	BP	42	10	0.753304	1
GO:0010885	regulation of cholesterol storage	BP	13	3	0.693935	1
GO:0010887	negative regulation of cholesterol storage	BP	6	0	1	1
GO:0010888	negative regulation of lipid storage	BP	17	2	0.969777	1
GO:0015748	organophosphate ester transport	BP	80	16	0.940093	1
GO:0015914	phospholipid transport	BP	58	11	0.925521	1
GO:0015917	aminophospholipid transport	BP	3	0	1	1
GO:0015918	sterol transport	BP	83	24	0.38686	1
GO:0016050	vesicle organization	BP	355	117	0.015854	0.431738
GO:0016125	sterol metabolic process	BP	134	35	0.648041	1
GO:0016197	endosomal transport	BP	245	79	0.0734182	0.947306
GO:0019219	regulation of nucleobase-containing compound metabolic process	BP	3851	1021	0.963045	1
GO:0019220	regulation of phosphate metabolic process	BP	1547	402	0.864054	1
GO:0019637	organophosphate metabolic process	BP	1113	303	0.65688	1
GO:0019693	ribose phosphate metabolic process	BP	523	136	0.799748	1
GO:0019915	lipid storage	BP	63	17	0.597467	1
GO:0022607	cellular component assembly	BP	2555	754	0.0122213	0.367247
GO:0030301	cholesterol transport	BP	76	23	0.308107	1
GO:0030799	regulation of cyclic nucleotide metabolic process	BP	162	27	0.998896	1
GO:0030801	positive regulation of cyclic nucleotide metabolic process	BP	108	21	0.970527	1
GO:0030802	regulation of cyclic nucleotide biosynthetic process	BP	141	25	0.994401	1
GO:0030804	positive regulation of cyclic nucleotide biosynthetic process	BP	99	19	0.972202	1
GO:0030808	regulation of nucleotide biosynthetic process	BP	150	30	0.974776	1
GO:0030810	positive regulation of nucleotide biosynthetic process	BP	105	22	0.940245	1
GO:0030814	regulation of cAMP metabolic process	BP	137	24	0.994382	1
GO:0030816	positive regulation of cAMP metabolic process	BP	88	18	0.926637	1
GO:0030817	regulation of cAMP biosynthetic process	BP	121	22	0.986006	1
GO:0030819	positive regulation of cAMP biosynthetic process	BP	81	16	0.943868	1
GO:0031328	positive regulation of cellular biosynthetic process	BP	1683	439	0.921461	1
GO:0031667	response to nutrient levels	BP	395	111	0.448078	1
GO:0032365	intracellular lipid transport	BP	29	5	0.922352	1
GO:0032366	intracellular sterol transport	BP	17	3	0.874838	1
GO:0032367	intracellular cholesterol transport	BP	17	3	0.874838	1
GO:0032368	regulation of lipid transport	BP	97	23	0.807736	1
GO:0032370	positive regulation of lipid transport	BP	54	9	0.974754	1
GO:0032371	regulation of sterol transport	BP	42	11	0.609	1
GO:0032373	positive regulation of sterol transport	BP	19	4	0.805261	1
GO:0032374	regulation of cholesterol transport	BP	42	11	0.609	1
GO:0032376	positive regulation of cholesterol transport	BP	19	4	0.805261	1
GO:0032488	Cdc42 protein signal transduction	BP	8	1	0.919515	1
GO:0032489	regulation of Cdc42 protein signal transduction	BP	5	1	0.80102	1
GO:0032496	response to lipopolysaccharide	BP	296	83	0.433961	1
GO:0032526	response to retinoic acid	BP	105	15	0.999688	1
GO:0032611	interleukin-1 beta production	BP	54	16	0.409205	1
GO:0032612	interleukin-1 production	BP	65	23	0.0967149	1
GO:0033344	cholesterol efflux	BP	40	12	0.415249	1
GO:0033363	secretory granule organization	BP	31	11	0.21467	1
GO:0033700	phospholipid efflux	BP	12	3	0.634939	1
GO:0034204	lipid translocation	BP	22	4	0.852594	1
GO:0034377	plasma lipoprotein particle assembly	BP	20	5	0.700028	1
GO:0034380	high-density lipoprotein particle assembly	BP	10	1	0.959526	1
GO:0034405	response to fluid shear stress	BP	34	10	0.441171	1
GO:0034616	response to laminar fluid shear stress	BP	14	3	0.75469	1
GO:0034654	nucleobase-containing compound biosynthetic process	BP	4075	1110	0.789449	1
GO:0035023	regulation of Rho protein signal transduction	BP	118	24	0.929532	1
GO:0036314	response to sterol	BP	23	4	0.902237	1
GO:0036315	cellular response to sterol	BP	16	3	0.828267	1
GO:0038027	apolipoprotein A-I-mediated signaling pathway	BP	5	1	0.794304	1
GO:0042157	lipoprotein metabolic process	BP	205	65	0.0956377	0.999614
GO:0042158	lipoprotein biosynthetic process	BP	148	46	0.198322	1
GO:0042632	cholesterol homeostasis	BP	69	21	0.304026	1
GO:0043207	response to external biotic stimulus	BP	759	225	0.0459756	0.787572
GO:0043691	reverse cholesterol transport	BP	17	4	0.711477	1
GO:0043933	macromolecular complex subunit organization	BP	1878	584	0.000671799	0.0451013
GO:0044087	regulation of cellular component biogenesis	BP	765	193	0.913116	1
GO:0044802	single-organism membrane organization	BP	701	205	0.103881	1
GO:0045332	phospholipid translocation	BP	21	4	0.817302	1
GO:0045595	regulation of cell differentiation	BP	1446	315	0.999999	1
GO:0045596	negative regulation of cell differentiation	BP	587	118	0.999954	1
GO:0045935	positive regulation of nucleobase-containing compound metabolic process	BP	1624	424	0.923066	1
GO:0045937	positive regulation of phosphate metabolic process	BP	1005	254	0.913409	1
GO:0045981	positive regulation of nucleotide metabolic process	BP	134	29	0.943576	1
GO:0046058	cAMP metabolic process	BP	154	24	0.999379	1
GO:0046390	ribose phosphate biosynthetic process	BP	254	63	0.815453	1
GO:0046578	regulation of Ras protein signal transduction	BP	192	42	0.918508	1
GO:0046907	intracellular transport	BP	1609	567	2.42618e-12	1.42319e-09
GO:0048878	chemical homeostasis	BP	987	234	0.9973	1
GO:0050663	cytokine secretion	BP	167	51	0.18352	1
GO:0050701	interleukin-1 secretion	BP	37	15	0.049102	0.812898
GO:0050702	interleukin-1 beta secretion	BP	33	12	0.153193	1
GO:0050793	regulation of developmental process	BP	2142	498	0.999995	1
GO:0050801	ion homeostasis	BP	679	153	0.998894	1
GO:0051093	negative regulation of developmental process	BP	776	167	0.999856	1
GO:0051128	regulation of cellular component organization	BP	2155	597	0.320546	1
GO:0051174	regulation of phosphorus metabolic process	BP	1558	407	0.8364	1
GO:0051235	maintenance of location	BP	280	76	0.520426	1
GO:0051641	cellular localization	BP	2412	790	5.10853e-10	1.65486e-07
GO:0051649	establishment of localization in cell	BP	1909	636	2.04886e-09	5.62892e-07
GO:0051707	response to other organism	BP	758	225	0.0434384	0.765607
GO:0052652	cyclic purine nucleotide metabolic process	BP	153	29	0.988722	1
GO:0055081	anion homeostasis	BP	40	7	0.963569	1
GO:0055086	nucleobase-containing small molecule metabolic process	BP	691	193	0.467995	1
GO:0055088	lipid homeostasis	BP	106	27	0.734807	1
GO:0055091	phospholipid homeostasis	BP	9	1	0.941476	1
GO:0055092	sterol homeostasis	BP	69	21	0.304026	1
GO:0055094	response to lipoprotein particle	BP	22	9	0.10356	1
GO:0055098	response to low-density lipoprotein particle	BP	16	8	0.0351932	0.674763
GO:0060155	platelet dense granule organization	BP	8	1	0.935044	1
GO:0061024	membrane organization	BP	978	304	0.00386998	0.167319
GO:0065003	macromolecular complex assembly	BP	1628	502	0.00246062	0.119074
GO:0065005	protein-lipid complex assembly	BP	23	5	0.794368	1
GO:0070723	response to cholesterol	BP	20	3	0.939341	1
GO:0071216	cellular response to biotic stimulus	BP	174	60	0.0209459	0.502006
GO:0071219	cellular response to molecule of bacterial origin	BP	154	50	0.082132	0.967881
GO:0071222	cellular response to lipopolysaccharide	BP	148	47	0.118118	1
GO:0071229	cellular response to acid chemical	BP	189	42	0.95778	1
GO:0071300	cellular response to retinoic acid	BP	69	10	0.997056	1
GO:0071396	cellular response to lipid	BP	515	147	0.306808	1
GO:0071397	cellular response to cholesterol	BP	13	2	0.894792	1
GO:0071825	protein-lipid complex subunit organization	BP	38	8	0.863625	1
GO:0071827	plasma lipoprotein particle organization	BP	35	8	0.808038	1
GO:0072521	purine-containing compound metabolic process	BP	549	145	0.741814	1
GO:0072522	purine-containing compound biosynthetic process	BP	256	65	0.761646	1
GO:0080171	lytic vacuole organization	BP	54	11	0.936913	1
GO:0090077	foam cell differentiation	BP	34	14	0.0632267	0.904
GO:0090107	regulation of high-density lipoprotein particle assembly	BP	3	1	0.629822	1
GO:0090407	organophosphate biosynthetic process	BP	616	168	0.598883	1
GO:0097006	regulation of plasma lipoprotein particle levels	BP	57	19	0.21956	1
GO:0097035	regulation of membrane lipid distribution	BP	36	9	0.643827	1
GO:0097306	cellular response to alcohol	BP	52	11	0.846896	1
GO:0099024	plasma membrane invagination	BP	38	8	0.8255	1
GO:1900371	regulation of purine nucleotide biosynthetic process	BP	149	30	0.972127	1
GO:1900373	positive regulation of purine nucleotide biosynthetic process	BP	105	22	0.940245	1
GO:1900542	regulation of purine nucleotide metabolic process	BP	214	44	0.988235	1
GO:1900544	positive regulation of purine nucleotide metabolic process	BP	134	29	0.943576	1
GO:1901135	carbohydrate derivative metabolic process	BP	1200	324	0.723026	1
GO:1901137	carbohydrate derivative biosynthetic process	BP	725	198	0.580957	1
GO:1901293	nucleoside phosphate biosynthetic process	BP	318	88	0.482193	1
GO:1902580	single-organism cellular localization	BP	874	284	0.000468246	0.0350442
GO:1902582	single-organism intracellular transport	BP	676	219	0.00278547	0.129456
GO:1902652	secondary alcohol metabolic process	BP	121	32	0.613928	1
GO:1905952	regulation of lipid localization	BP	125	31	0.767708	1
GO:1905953	negative regulation of lipid localization	BP	37	9	0.68153	1
GO:1905954	positive regulation of lipid localization	BP	74	17	0.833501	1
GO:0006351	transcription, DNA-templated	BP	3509	916	0.99009	1
GO:0006355	regulation of transcription, DNA-templated	BP	3358	859	0.998446	1
GO:0006357	regulation of transcription from RNA polymerase II promoter	BP	1778	453	0.983701	1
GO:0006366	transcription from RNA polymerase II promoter	BP	1965	526	0.839476	1
GO:0032377	regulation of intracellular lipid transport	BP	7	1	0.894221	1
GO:0032380	regulation of intracellular sterol transport	BP	7	1	0.894221	1
GO:0032383	regulation of intracellular cholesterol transport	BP	7	1	0.894221	1
GO:0032386	regulation of intracellular transport	BP	474	144	0.114612	1
GO:0032774	RNA biosynthetic process	BP	3636	981	0.865864	1
GO:0051252	regulation of RNA metabolic process	BP	3509	925	0.970542	1
GO:0060341	regulation of cellular localization	BP	801	229	0.262975	1
GO:0097659	nucleic acid-templated transcription	BP	3525	922	0.988256	1
GO:1903506	regulation of nucleic acid-templated transcription	BP	3379	867	0.997898	1
GO:2001141	regulation of RNA biosynthetic process	BP	3396	874	0.997039	1
GO:0001523	retinoid metabolic process	BP	83	16	0.958517	1
GO:0001895	retina homeostasis	BP	63	15	0.74389	1
GO:0006649	phospholipid transfer to membrane	BP	2	0	1	1
GO:0006720	isoprenoid metabolic process	BP	121	29	0.818208	1
GO:0006721	terpenoid metabolic process	BP	100	23	0.833912	1
GO:0007600	sensory perception	BP	848	128	1	1
GO:0007601	visual perception	BP	194	27	0.999998	1
GO:0007602	phototransduction	BP	53	7	0.996155	1
GO:0007603	phototransduction, visible light	BP	35	5	0.980436	1
GO:0009581	detection of external stimulus	BP	124	17	0.999899	1
GO:0009582	detection of abiotic stimulus	BP	127	18	0.999857	1
GO:0009583	detection of light stimulus	BP	66	8	0.999175	1
GO:0009584	detection of visible light	BP	50	7	0.991779	1
GO:0016101	diterpenoid metabolic process	BP	90	19	0.916674	1
GO:0045494	photoreceptor cell maintenance	BP	35	8	0.779173	1
GO:0050953	sensory perception of light stimulus	BP	198	27	0.999999	1
GO:0051606	detection of stimulus	BP	587	101	0.999689	1
GO:0000165	MAPK cascade	BP	821	215	0.77526	1
GO:0000226	microtubule cytoskeleton organization	BP	424	142	0.00491384	0.201226
GO:0000278	mitotic cell cycle	BP	955	346	3.37693e-09	8.72534e-07
GO:0000280	nuclear division	BP	572	200	0.000209099	0.018226
GO:0000302	response to reactive oxygen species	BP	219	69	0.112869	1
GO:0000902	cell morphogenesis	BP	861	168	0.999999	1
GO:0000904	cell morphogenesis involved in differentiation	BP	615	99	1	1
GO:0001558	regulation of cell growth	BP	361	84	0.95106	1
GO:0001736	establishment of planar polarity	BP	116	35	0.342362	1
GO:0001738	morphogenesis of a polarized epithelium	BP	126	38	0.32222	1
GO:0001776	leukocyte homeostasis	BP	78	31	0.0109501	0.337108
GO:0001782	B cell homeostasis	BP	26	10	0.132226	1
GO:0001817	regulation of cytokine production	BP	560	187	0.00139914	0.0759172
GO:0001819	positive regulation of cytokine production	BP	375	131	0.00111136	0.0634783
GO:0001838	embryonic epithelial tube formation	BP	118	18	0.999476	1
GO:0001841	neural tube formation	BP	98	17	0.992146	1
GO:0001843	neural tube closure	BP	83	14	0.989825	1
GO:0001922	B-1 B cell homeostasis	BP	3	2	0.151006	1
GO:0001932	regulation of protein phosphorylation	BP	1233	320	0.8455	1
GO:0001933	negative regulation of protein phosphorylation	BP	386	106	0.488226	1
GO:0001934	positive regulation of protein phosphorylation	BP	849	216	0.870886	1
GO:0002009	morphogenesis of an epithelium	BP	498	92	0.999999	1
GO:0002065	columnar/cuboidal epithelial cell differentiation	BP	103	18	0.993219	1
GO:0002260	lymphocyte homeostasis	BP	58	21	0.0921056	0.990988
GO:0002285	lymphocyte activation involved in immune response	BP	147	52	0.0111366	0.340915
GO:0002312	B cell activation involved in immune response	BP	60	20	0.221544	1
GO:0002322	B cell proliferation involved in immune response	BP	5	1	0.764866	1
GO:0002327	immature B cell differentiation	BP	7	3	0.281847	1
GO:0002332	transitional stage B cell differentiation	BP	1	0	1	1
GO:0002333	transitional one stage B cell differentiation	BP	1	0	1	1
GO:0002429	immune response-activating cell surface receptor signaling pathway	BP	312	111	0.000722432	0.0470861
GO:0002431	Fc receptor mediated stimulatory signaling pathway	BP	75	21	0.449098	1
GO:0002433	immune response-regulating cell surface receptor signaling pathway involved in phagocytosis	BP	69	18	0.583396	1
GO:0002520	immune system development	BP	773	220	0.18355	1
GO:0002521	leukocyte differentiation	BP	443	125	0.28493	1
GO:0002757	immune response-activating signal transduction	BP	447	161	3.53692e-05	0.00404028
GO:0002764	immune response-regulating signaling pathway	BP	477	168	9.81662e-05	0.00959729
GO:0002768	immune response-regulating cell surface receptor signaling pathway	BP	341	119	0.00109039	0.0632776
GO:0006259	DNA metabolic process	BP	923	333	3.13972e-08	6.42872e-06
GO:0006281	DNA repair	BP	496	191	2.44723e-07	4.35366e-05
GO:0006298	mismatch repair	BP	35	10	0.448157	1
GO:0006461	protein complex assembly	BP	1315	379	0.186914	1
GO:0006468	protein phosphorylation	BP	1765	463	0.852203	1
GO:0006469	negative regulation of protein kinase activity	BP	235	59	0.807132	1
GO:0006816	calcium ion transport	BP	362	76	0.994169	1
GO:0006873	cellular ion homeostasis	BP	553	125	0.996794	1
GO:0006874	cellular calcium ion homeostasis	BP	371	74	0.99947	1
GO:0006875	cellular metal ion homeostasis	BP	459	102	0.995284	1
GO:0006914	autophagy	BP	429	156	9.16333e-05	0.00899914
GO:0006974	cellular response to DNA damage stimulus	BP	752	284	1.82329e-09	5.07341e-07
GO:0006975	DNA damage induced protein phosphorylation	BP	8	5	0.0450733	0.779499
GO:0006979	response to oxidative stress	BP	396	121	0.12757	1
GO:0007010	cytoskeleton organization	BP	1106	295	0.609707	1
GO:0007015	actin filament organization	BP	327	73	0.968112	1
GO:0007017	microtubule-based process	BP	616	206	0.00082587	0.0512134
GO:0007049	cell cycle	BP	1641	537	4.67337e-06	0.000671727
GO:0007050	cell cycle arrest	BP	241	70	0.382646	1
GO:0007067	mitotic nuclear division	BP	439	166	5.06226e-06	0.000722837
GO:0007164	establishment of tissue polarity	BP	116	35	0.342362	1
GO:0007167	enzyme linked receptor protein signaling pathway	BP	940	209	0.999774	1
GO:0007169	transmembrane receptor protein tyrosine kinase signaling pathway	BP	660	159	0.96139	1
GO:0007173	epidermal growth factor receptor signaling pathway	BP	122	33	0.494015	1
GO:0007178	transmembrane receptor protein serine/threonine kinase signaling pathway	BP	299	51	0.999988	1
GO:0007204	positive regulation of cytosolic calcium ion concentration	BP	248	47	0.998723	1
GO:0007249	I-kappaB kinase/NF-kappaB signaling	BP	246	91	0.00106526	0.0622259
GO:0007346	regulation of mitotic cell cycle	BP	495	175	0.000205572	0.0179909
GO:0007409	axonogenesis	BP	402	65	0.999999	1
GO:0007569	cell aging	BP	91	22	0.808964	1
GO:0008283	cell proliferation	BP	1843	494	0.725947	1
GO:0008284	positive regulation of cell proliferation	BP	791	201	0.919483	1
GO:0008361	regulation of cell size	BP	141	38	0.473477	1
GO:0008630	intrinsic apoptotic signaling pathway in response to DNA damage	BP	96	28	0.442688	1
GO:0009790	embryo development	BP	924	178	1	1
GO:0009791	post-embryonic development	BP	87	20	0.841236	1
GO:0009792	embryo development ending in birth or egg hatching	BP	546	117	0.99955	1
GO:0009887	animal organ morphogenesis	BP	948	181	1	1
GO:0009888	tissue development	BP	1795	343	1	1
GO:0009968	negative regulation of signal transduction	BP	1071	286	0.713599	1
GO:0010001	glial cell differentiation	BP	177	33	0.996925	1
GO:0010506	regulation of autophagy	BP	260	85	0.0497229	0.818185
GO:0010517	regulation of phospholipase activity	BP	59	11	0.952349	1
GO:0010519	negative regulation of phospholipase activity	BP	6	2	0.45831	1
GO:0010522	regulation of calcium ion transport into cytosol	BP	86	19	0.862903	1
GO:0010524	positive regulation of calcium ion transport into cytosol	BP	47	10	0.867299	1
GO:0010563	negative regulation of phosphorus metabolic process	BP	545	145	0.630041	1
GO:0010604	positive regulation of macromolecule metabolic process	BP	2756	759	0.482009	1
GO:0010648	negative regulation of cell communication	BP	1171	304	0.877611	1
GO:0010769	regulation of cell morphogenesis involved in differentiation	BP	234	39	0.999727	1
GO:0010942	positive regulation of cell death	BP	589	160	0.571852	1
GO:0010959	regulation of metal ion transport	BP	310	57	0.99981	1
GO:0010975	regulation of neuron projection development	BP	385	73	0.999685	1
GO:0014020	primary neural tube formation	BP	89	15	0.991887	1
GO:0016049	cell growth	BP	456	108	0.953128	1
GO:0016055	Wnt signaling pathway	BP	453	106	0.973695	1
GO:0016310	phosphorylation	BP	2100	564	0.714366	1
GO:0016331	morphogenesis of embryonic epithelium	BP	143	19	0.999986	1
GO:0016567	protein ubiquitination	BP	778	277	1.10098e-06	0.000175703
GO:0018108	peptidyl-tyrosine phosphorylation	BP	356	92	0.703287	1
GO:0018193	peptidyl-amino acid modification	BP	1137	334	0.067439	0.924051
GO:0018212	peptidyl-tyrosine modification	BP	358	92	0.723169	1
GO:0019725	cellular homeostasis	BP	780	190	0.984411	1
GO:0021575	hindbrain morphogenesis	BP	38	9	0.726182	1
GO:0021587	cerebellum morphogenesis	BP	34	9	0.580414	1
GO:0021915	neural tube development	BP	153	31	0.981461	1
GO:0022008	neurogenesis	BP	1393	269	1	1
GO:0022402	cell cycle process	BP	1269	433	1.57095e-07	2.84132e-05
GO:0022603	regulation of anatomical structure morphogenesis	BP	893	192	0.999939	1
GO:0022604	regulation of cell morphogenesis	BP	402	81	0.998213	1
GO:0023014	signal transduction by protein phosphorylation	BP	856	219	0.879333	1
GO:0023057	negative regulation of signaling	BP	1175	305	0.878652	1
GO:0030001	metal ion transport	BP	783	165	0.999978	1
GO:0030003	cellular cation homeostasis	BP	539	122	0.996054	1
GO:0030029	actin filament-based process	BP	640	130	0.999914	1
GO:0030030	cell projection organization	BP	1282	299	0.998829	1
GO:0030031	cell projection assembly	BP	488	147	0.101774	1
GO:0030035	microspike assembly	BP	4	0	1	1
GO:0030036	actin cytoskeleton organization	BP	557	117	0.999082	1
GO:0030097	hemopoiesis	BP	691	197	0.186213	1
GO:0030098	lymphocyte differentiation	BP	302	92	0.0898031	0.985096
GO:0030100	regulation of endocytosis	BP	200	43	0.970485	1
GO:0030111	regulation of Wnt signaling pathway	BP	302	67	0.982401	1
GO:0030177	positive regulation of Wnt signaling pathway	BP	148	39	0.647114	1
GO:0030182	neuron differentiation	BP	1181	211	1	1
GO:0030183	B cell differentiation	BP	107	33	0.150679	1
GO:0030217	T cell differentiation	BP	211	66	0.0976455	1
GO:0030509	BMP signaling pathway	BP	139	21	0.999798	1
GO:0030510	regulation of BMP signaling pathway	BP	79	9	0.999799	1
GO:0030514	negative regulation of BMP signaling pathway	BP	45	7	0.97313	1
GO:0030516	regulation of axon extension	BP	71	17	0.701045	1
GO:0030855	epithelial cell differentiation	BP	697	120	1	1
GO:0031109	microtubule polymerization or depolymerization	BP	78	21	0.608992	1
GO:0031110	regulation of microtubule polymerization or depolymerization	BP	49	10	0.902957	1
GO:0031113	regulation of microtubule polymerization	BP	31	5	0.956723	1
GO:0031175	neuron projection development	BP	793	153	0.999999	1
GO:0031344	regulation of cell projection organization	BP	522	99	0.999982	1
GO:0031396	regulation of protein ubiquitination	BP	245	86	0.0130278	0.383868
GO:0031397	negative regulation of protein ubiquitination	BP	131	49	0.0164811	0.440523
GO:0031399	regulation of protein modification process	BP	1582	447	0.216237	1
GO:0031400	negative regulation of protein modification process	BP	570	168	0.176104	1
GO:0031401	positive regulation of protein modification process	BP	1089	296	0.551717	1
GO:0031532	actin cytoskeleton reorganization	BP	85	16	0.953509	1
GO:0031589	cell-substrate adhesion	BP	296	43	1	1
GO:0032092	positive regulation of protein binding	BP	78	21	0.533881	1
GO:0032147	activation of protein kinase activity	BP	285	78	0.493808	1
GO:0032270	positive regulation of cellular protein metabolic process	BP	1365	391	0.157875	1
GO:0032271	regulation of protein polymerization	BP	169	39	0.892976	1
GO:0032446	protein modification by small protein conjugation	BP	863	306	2.84745e-07	4.94409e-05
GO:0032535	regulation of cellular component size	BP	308	81	0.584862	1
GO:0032609	interferon-gamma production	BP	95	33	0.0786883	0.962417
GO:0032623	interleukin-2 production	BP	54	18	0.190261	1
GO:0032649	regulation of interferon-gamma production	BP	87	31	0.0611085	0.887751
GO:0032663	regulation of interleukin-2 production	BP	47	17	0.106838	1
GO:0032729	positive regulation of interferon-gamma production	BP	60	24	0.0228463	0.521639
GO:0032743	positive regulation of interleukin-2 production	BP	29	12	0.0697167	0.929599
GO:0032845	negative regulation of homeostatic process	BP	174	43	0.781144	1
GO:0032886	regulation of microtubule-based process	BP	148	48	0.136153	1
GO:0032943	mononuclear cell proliferation	BP	242	73	0.145559	1
GO:0032956	regulation of actin cytoskeleton organization	BP	279	61	0.974772	1
GO:0032970	regulation of actin filament-based process	BP	317	64	0.997179	1
GO:0032989	cellular component morphogenesis	BP	952	191	0.999999	1
GO:0032990	cell part morphogenesis	BP	577	99	1	1
GO:0033043	regulation of organelle organization	BP	1102	349	0.00105147	0.0622259
GO:0033554	cellular response to stress	BP	1734	564	5.74104e-06	0.000803893
GO:0033673	negative regulation of kinase activity	BP	251	66	0.678125	1
GO:0033674	positive regulation of kinase activity	BP	494	124	0.869101	1
GO:0033687	osteoblast proliferation	BP	25	4	0.941031	1
GO:0033688	regulation of osteoblast proliferation	BP	22	3	0.961572	1
GO:0033690	positive regulation of osteoblast proliferation	BP	10	0	1	1
GO:0034446	substrate adhesion-dependent cell spreading	BP	81	14	0.981714	1
GO:0034599	cellular response to oxidative stress	BP	237	76	0.0852615	0.974
GO:0034614	cellular response to reactive oxygen species	BP	140	46	0.110897	1
GO:0034622	cellular macromolecular complex assembly	BP	926	317	6.45297e-06	0.000886426
GO:0034762	regulation of transmembrane transport	BP	401	68	0.999999	1
GO:0034764	positive regulation of transmembrane transport	BP	110	19	0.993952	1
GO:0034765	regulation of ion transmembrane transport	BP	386	65	0.999999	1
GO:0034767	positive regulation of ion transmembrane transport	BP	104	17	0.995959	1
GO:0035148	tube formation	BP	139	20	0.999916	1
GO:0035239	tube morphogenesis	BP	335	48	1	1
GO:0035295	tube development	BP	555	97	1	1
GO:0035567	non-canonical Wnt signaling pathway	BP	147	42	0.432687	1
GO:0035791	platelet-derived growth factor receptor-beta signaling pathway	BP	13	1	0.978146	1
GO:0038083	peptidyl-tyrosine autophosphorylation	BP	50	9	0.929537	1
GO:0038093	Fc receptor signaling pathway	BP	179	63	0.0168945	0.445538
GO:0038094	Fc-gamma receptor signaling pathway	BP	73	19	0.581299	1
GO:0038096	Fc-gamma receptor signaling pathway involved in phagocytosis	BP	69	18	0.583396	1
GO:0038127	ERBB signaling pathway	BP	144	43	0.208621	1
GO:0040007	growth	BP	885	200	0.999245	1
GO:0040008	regulation of growth	BP	589	132	0.996664	1
GO:0042063	gliogenesis	BP	237	50	0.986506	1
GO:0042098	T cell proliferation	BP	163	54	0.0662619	0.919532
GO:0042100	B cell proliferation	BP	82	19	0.697597	1
GO:0042110	T cell activation	BP	428	136	0.0142961	0.407339
GO:0042113	B cell activation	BP	209	69	0.0291514	0.594079
GO:0042127	regulation of cell proliferation	BP	1452	377	0.904125	1
GO:0042325	regulation of phosphorylation	BP	1318	346	0.79489	1
GO:0042326	negative regulation of phosphorylation	BP	421	116	0.467615	1
GO:0042327	positive regulation of phosphorylation	BP	886	226	0.871093	1
GO:0042542	response to hydrogen peroxide	BP	121	39	0.158057	1
GO:0042692	muscle cell differentiation	BP	353	69	0.999501	1
GO:0042770	signal transduction in response to DNA damage	BP	117	44	0.0164405	0.439981
GO:0043009	chordate embryonic development	BP	544	116	0.999626	1
GO:0043065	positive regulation of apoptotic process	BP	553	155	0.399426	1
GO:0043068	positive regulation of programmed cell death	BP	558	155	0.452099	1
GO:0043122	regulation of I-kappaB kinase/NF-kappaB signaling	BP	224	84	0.00108563	0.0631705
GO:0043123	positive regulation of I-kappaB kinase/NF-kappaB signaling	BP	169	63	0.00557769	0.219706
GO:0043124	negative regulation of I-kappaB kinase/NF-kappaB signaling	BP	54	23	0.0118322	0.358667
GO:0043254	regulation of protein complex assembly	BP	362	100	0.483443	1
GO:0043393	regulation of protein binding	BP	178	47	0.598238	1
GO:0043408	regulation of MAPK cascade	BP	631	160	0.868012	1
GO:0043409	negative regulation of MAPK cascade	BP	142	43	0.25101	1
GO:0043410	positive regulation of MAPK cascade	BP	450	105	0.970512	1
GO:0043549	regulation of kinase activity	BP	763	197	0.838502	1
GO:0043623	cellular protein complex assembly	BP	554	169	0.0731216	0.945223
GO:0045597	positive regulation of cell differentiation	BP	816	180	0.999639	1
GO:0045664	regulation of neuron differentiation	BP	528	92	1	1
GO:0045786	negative regulation of cell cycle	BP	549	181	0.00679759	0.25021
GO:0045787	positive regulation of cell cycle	BP	328	102	0.100957	1
GO:0045859	regulation of protein kinase activity	BP	710	182	0.853765	1
GO:0045860	positive regulation of protein kinase activity	BP	462	116	0.85659	1
GO:0045930	negative regulation of mitotic cell cycle	BP	269	102	0.00028713	0.0236056
GO:0045931	positive regulation of mitotic cell cycle	BP	125	41	0.113801	1
GO:0045936	negative regulation of phosphate metabolic process	BP	544	145	0.618748	1
GO:0046631	alpha-beta T cell activation	BP	109	41	0.00854687	0.289393
GO:0046632	alpha-beta T cell differentiation	BP	85	33	0.00913332	0.298989
GO:0046649	lymphocyte activation	BP	588	190	0.00289735	0.132955
GO:0046651	lymphocyte proliferation	BP	240	73	0.12511	1
GO:0046777	protein autophosphorylation	BP	222	55	0.788079	1
GO:0046785	microtubule polymerization	BP	54	12	0.844359	1
GO:0048008	platelet-derived growth factor receptor signaling pathway	BP	47	8	0.949192	1
GO:0048285	organelle fission	BP	616	212	0.000381926	0.0293948
GO:0048468	cell development	BP	1825	371	1	1
GO:0048534	hematopoietic or lymphoid organ development	BP	731	206	0.243432	1
GO:0048536	spleen development	BP	37	12	0.336891	1
GO:0048538	thymus development	BP	45	12	0.584349	1
GO:0048588	developmental cell growth	BP	173	40	0.824631	1
GO:0048589	developmental growth	BP	537	111	0.999516	1
GO:0048598	embryonic morphogenesis	BP	560	88	1	1
GO:0048638	regulation of developmental growth	BP	272	51	0.998952	1
GO:0048666	neuron development	BP	937	175	1	1
GO:0048667	cell morphogenesis involved in neuron differentiation	BP	494	78	1	1
GO:0048668	collateral sprouting	BP	22	3	0.942411	1
GO:0048675	axon extension	BP	91	21	0.776396	1
GO:0048699	generation of neurons	BP	1298	243	1	1
GO:0048708	astrocyte differentiation	BP	62	12	0.937116	1
GO:0048729	tissue morphogenesis	BP	596	103	1	1
GO:0048732	gland development	BP	405	104	0.782429	1
GO:0048812	neuron projection morphogenesis	BP	544	92	1	1
GO:0048858	cell projection morphogenesis	BP	559	94	1	1
GO:0048872	homeostasis of number of cells	BP	218	77	0.00496931	0.203115
GO:0050707	regulation of cytokine secretion	BP	144	43	0.259857	1
GO:0050715	positive regulation of cytokine secretion	BP	97	29	0.320674	1
GO:0050730	regulation of peptidyl-tyrosine phosphorylation	BP	216	64	0.203965	1
GO:0050731	positive regulation of peptidyl-tyrosine phosphorylation	BP	162	48	0.22492	1
GO:0050767	regulation of neurogenesis	BP	646	125	0.999996	1
GO:0050770	regulation of axonogenesis	BP	141	26	0.984711	1
GO:0050798	activated T cell proliferation	BP	41	13	0.324205	1
GO:0050851	antigen receptor-mediated signaling pathway	BP	198	74	0.00165639	0.0862117
GO:0050853	B cell receptor signaling pathway	BP	43	12	0.444468	1
GO:0051094	positive regulation of developmental process	BP	1130	243	0.999997	1
GO:0051098	regulation of binding	BP	311	83	0.634902	1
GO:0051099	positive regulation of binding	BP	149	42	0.444338	1
GO:0051147	regulation of muscle cell differentiation	BP	159	36	0.916913	1
GO:0051149	positive regulation of muscle cell differentiation	BP	88	19	0.890255	1
GO:0051208	sequestering of calcium ion	BP	103	20	0.960986	1
GO:0051209	release of sequestered calcium ion into cytosol	BP	99	20	0.935302	1
GO:0051238	sequestering of metal ion	BP	119	27	0.863306	1
GO:0051247	positive regulation of protein metabolic process	BP	1450	427	0.0410797	0.744857
GO:0051258	protein polymerization	BP	229	58	0.730674	1
GO:0051279	regulation of release of sequestered calcium ion into cytosol	BP	69	15	0.851163	1
GO:0051281	positive regulation of release of sequestered calcium ion into cytosol	BP	36	7	0.890984	1
GO:0051282	regulation of sequestering of calcium ion	BP	100	20	0.943261	1
GO:0051283	negative regulation of sequestering of calcium ion	BP	99	20	0.935302	1
GO:0051338	regulation of transferase activity	BP	921	252	0.571099	1
GO:0051341	regulation of oxidoreductase activity	BP	82	21	0.646276	1
GO:0051347	positive regulation of transferase activity	BP	628	169	0.657457	1
GO:0051348	negative regulation of transferase activity	BP	346	101	0.302543	1
GO:0051353	positive regulation of oxidoreductase activity	BP	44	11	0.685237	1
GO:0051438	regulation of ubiquitin-protein transferase activity	BP	120	38	0.284121	1
GO:0051444	negative regulation of ubiquitin-protein transferase activity	BP	83	30	0.0955009	0.999614
GO:0051480	regulation of cytosolic calcium ion concentration	BP	281	52	0.999633	1
GO:0051493	regulation of cytoskeleton organization	BP	409	108	0.664551	1
GO:0051726	regulation of cell cycle	BP	963	319	0.000227061	0.0194788
GO:0051881	regulation of mitochondrial membrane potential	BP	62	24	0.0568349	0.869007
GO:0051882	mitochondrial depolarization	BP	23	7	0.494074	1
GO:0051899	membrane depolarization	BP	95	23	0.75125	1
GO:0051924	regulation of calcium ion transport	BP	197	39	0.990049	1
GO:0051928	positive regulation of calcium ion transport	BP	93	20	0.905779	1
GO:0051960	regulation of nervous system development	BP	730	149	0.99998	1
GO:0055065	metal ion homeostasis	BP	525	116	0.997529	1
GO:0055074	calcium ion homeostasis	BP	384	77	0.999509	1
GO:0055080	cation homeostasis	BP	607	137	0.997561	1
GO:0055082	cellular chemical homeostasis	BP	671	151	0.999023	1
GO:0060020	Bergmann glial cell differentiation	BP	8	2	0.673799	1
GO:0060071	Wnt signaling pathway, planar cell polarity pathway	BP	106	31	0.434756	1
GO:0060191	regulation of lipase activity	BP	78	17	0.879146	1
GO:0060192	negative regulation of lipase activity	BP	14	4	0.496647	1
GO:0060284	regulation of cell development	BP	751	147	0.999999	1
GO:0060401	cytosolic calcium ion transport	BP	133	32	0.760122	1
GO:0060402	calcium ion transport into cytosol	BP	123	27	0.883721	1
GO:0060429	epithelium development	BP	1177	223	1	1
GO:0060560	developmental growth involved in morphogenesis	BP	192	37	0.989825	1
GO:0060562	epithelial tube morphogenesis	BP	299	40	1	1
GO:0060563	neuroepithelial cell differentiation	BP	49	6	0.996912	1
GO:0060606	tube closure	BP	84	14	0.991489	1
GO:0060627	regulation of vesicle-mediated transport	BP	424	107	0.814304	1
GO:0061061	muscle structure development	BP	559	106	0.999998	1
GO:0061387	regulation of extent of cell growth	BP	84	19	0.801722	1
GO:0061564	axon development	BP	435	72	0.999999	1
GO:0070271	protein complex biogenesis	BP	1315	379	0.186914	1
GO:0070301	cellular response to hydrogen peroxide	BP	79	26	0.199507	1
GO:0070371	ERK1 and ERK2 cascade	BP	252	68	0.552038	1
GO:0070372	regulation of ERK1 and ERK2 cascade	BP	237	61	0.70069	1
GO:0070373	negative regulation of ERK1 and ERK2 cascade	BP	54	13	0.739614	1
GO:0070374	positive regulation of ERK1 and ERK2 cascade	BP	172	43	0.74376	1
GO:0070507	regulation of microtubule cytoskeleton organization	BP	127	43	0.087792	0.984731
GO:0070509	calcium ion import	BP	151	34	0.874649	1
GO:0070588	calcium ion transmembrane transport	BP	258	53	0.987648	1
GO:0070647	protein modification by small protein conjugation or removal	BP	1029	379	9.66692e-11	3.95869e-08
GO:0070661	leukocyte proliferation	BP	255	77	0.13858	1
GO:0070838	divalent metal ion transport	BP	409	93	0.975205	1
GO:0070848	response to growth factor	BP	623	135	0.999505	1
GO:0070970	interleukin-2 secretion	BP	10	0	1	1
GO:0071242	cellular response to ammonium ion	BP	57	12	0.898095	1
GO:0071363	cellular response to growth factor stimulus	BP	600	128	0.999713	1
GO:0071772	response to BMP	BP	148	21	0.999961	1
GO:0071773	cellular response to BMP stimulus	BP	148	21	0.999961	1
GO:0071822	protein complex subunit organization	BP	1519	443	0.119902	1
GO:0071867	response to monoamine	BP	36	4	0.992569	1
GO:0071868	cellular response to monoamine stimulus	BP	33	4	0.984817	1
GO:0071869	response to catecholamine	BP	36	4	0.992569	1
GO:0071870	cellular response to catecholamine stimulus	BP	33	4	0.984817	1
GO:0071900	regulation of protein serine/threonine kinase activity	BP	458	118	0.795686	1
GO:0071901	negative regulation of protein serine/threonine kinase activity	BP	121	29	0.833481	1
GO:0072175	epithelial tube formation	BP	126	18	0.999875	1
GO:0072503	cellular divalent inorganic cation homeostasis	BP	395	84	0.997446	1
GO:0072507	divalent inorganic cation homeostasis	BP	415	89	0.997228	1
GO:0072511	divalent inorganic cation transport	BP	413	95	0.968001	1
GO:0072577	endothelial cell apoptotic process	BP	45	16	0.121452	1
GO:0072643	interferon-gamma secretion	BP	17	9	0.0193965	0.482224
GO:0080135	regulation of cellular response to stress	BP	581	176	0.0791833	0.962417
GO:0090066	regulation of anatomical structure size	BP	432	108	0.835889	1
GO:0090092	regulation of transmembrane receptor protein serine/threonine kinase signaling pathway	BP	202	31	0.999981	1
GO:0090101	negative regulation of transmembrane receptor protein serine/threonine kinase signaling pathway	BP	102	18	0.990227	1
GO:0090135	actin filament branching	BP	3	0	1	1
GO:0090175	regulation of establishment of planar polarity	BP	107	32	0.377088	1
GO:0090279	regulation of calcium ion import	BP	95	22	0.812116	1
GO:0090280	positive regulation of calcium ion import	BP	49	10	0.899097	1
GO:0090287	regulation of cellular response to growth factor stimulus	BP	228	33	0.999998	1
GO:0090288	negative regulation of cellular response to growth factor stimulus	BP	123	20	0.998294	1
GO:0090342	regulation of cell aging	BP	35	8	0.772483	1
GO:0090344	negative regulation of cell aging	BP	17	5	0.503408	1
GO:0090398	cellular senescence	BP	52	9	0.970918	1
GO:0097190	apoptotic signaling pathway	BP	557	169	0.102009	1
GO:0097193	intrinsic apoptotic signaling pathway	BP	271	81	0.280774	1
GO:0097435	supramolecular fiber organization	BP	527	133	0.838163	1
GO:0097553	calcium ion transmembrane import into cytosol	BP	104	22	0.900786	1
GO:0098655	cation transmembrane transport	BP	728	155	0.999934	1
GO:0098660	inorganic ion transmembrane transport	BP	723	151	0.999974	1
GO:0098662	inorganic cation transmembrane transport	BP	634	139	0.999164	1
GO:0098771	inorganic ion homeostasis	BP	621	140	0.998018	1
GO:0198738	cell-cell signaling by wnt	BP	454	106	0.975102	1
GO:1900040	regulation of interleukin-2 secretion	BP	7	0	1	1
GO:1900042	positive regulation of interleukin-2 secretion	BP	3	0	1	1
GO:1900274	regulation of phospholipase C activity	BP	37	5	0.985841	1
GO:1900275	negative regulation of phospholipase C activity	BP	2	0	1	1
GO:1901216	positive regulation of neuron death	BP	64	16	0.680243	1
GO:1902532	negative regulation of intracellular signal transduction	BP	448	132	0.214597	1
GO:1902533	positive regulation of intracellular signal transduction	BP	862	236	0.511993	1
GO:1902589	single-organism organelle organization	BP	1546	462	0.0124197	0.371802
GO:1902656	calcium ion import into cytosol	BP	104	22	0.900786	1
GO:1902713	regulation of interferon-gamma secretion	BP	10	7	0.0053199	0.213031
GO:1902715	positive regulation of interferon-gamma secretion	BP	7	5	0.0144426	0.410475
GO:1902903	regulation of supramolecular fiber organization	BP	270	64	0.897181	1
GO:1903047	mitotic cell cycle process	BP	873	327	1.86596e-10	7.23194e-08
GO:1903053	regulation of extracellular matrix organization	BP	29	8	0.484423	1
GO:1903169	regulation of calcium ion transmembrane transport	BP	118	22	0.979945	1
GO:1903320	regulation of protein modification by small protein conjugation or removal	BP	267	94	0.00869505	0.290334
GO:1903321	negative regulation of protein modification by small protein conjugation or removal	BP	138	50	0.0291734	0.594079
GO:1903350	response to dopamine	BP	13	1	0.984214	1
GO:1903351	cellular response to dopamine	BP	13	1	0.984214	1
GO:1904019	epithelial cell apoptotic process	BP	87	26	0.310102	1
GO:1904035	regulation of epithelial cell apoptotic process	BP	62	21	0.145634	1
GO:1904036	negative regulation of epithelial cell apoptotic process	BP	35	10	0.461267	1
GO:1904062	regulation of cation transmembrane transport	BP	239	41	0.999791	1
GO:1904064	positive regulation of cation transmembrane transport	BP	94	16	0.990032	1
GO:1904427	positive regulation of calcium ion transmembrane transport	BP	53	10	0.924488	1
GO:1904526	regulation of microtubule binding	BP	6	2	0.508759	1
GO:1904528	positive regulation of microtubule binding	BP	4	1	0.698766	1
GO:1904529	regulation of actin filament binding	BP	2	0	1	1
GO:1904531	positive regulation of actin filament binding	BP	1	0	1	1
GO:1904616	regulation of actin binding	BP	2	0	1	1
GO:1904618	positive regulation of actin binding	BP	1	0	1	1
GO:1905330	regulation of morphogenesis of an epithelium	BP	171	42	0.83067	1
GO:1990051	activation of protein kinase C activity	BP	2	0	1	1
GO:1990138	neuron projection extension	BP	131	31	0.752774	1
GO:2000021	regulation of ion homeostasis	BP	187	42	0.932599	1
GO:2000026	regulation of multicellular organismal development	BP	1638	363	0.999999	1
GO:2000027	regulation of organ morphogenesis	BP	238	53	0.973981	1
GO:2000050	regulation of non-canonical Wnt signaling pathway	BP	20	6	0.415566	1
GO:2000052	positive regulation of non-canonical Wnt signaling pathway	BP	11	3	0.543586	1
GO:2000095	regulation of Wnt signaling pathway, planar cell polarity pathway	BP	11	2	0.83093	1
GO:2000096	positive regulation of Wnt signaling pathway, planar cell polarity pathway	BP	6	1	0.817681	1
GO:2000249	regulation of actin cytoskeleton reorganization	BP	33	6	0.916018	1
GO:2000351	regulation of endothelial cell apoptotic process	BP	38	15	0.059306	0.874912
GO:2000352	negative regulation of endothelial cell apoptotic process	BP	25	10	0.107214	1
GO:2000772	regulation of cellular senescence	BP	28	5	0.911309	1
GO:2000773	negative regulation of cellular senescence	BP	11	2	0.833251	1
GO:2001020	regulation of response to DNA damage stimulus	BP	159	54	0.0628261	0.902511
GO:0009267	cellular response to starvation	BP	122	42	0.0719657	0.940342
GO:0031668	cellular response to extracellular stimulus	BP	198	64	0.105966	1
GO:0031669	cellular response to nutrient levels	BP	169	55	0.116478	1
GO:0034776	response to histamine	BP	11	1	0.969247	1
GO:0035874	cellular response to copper ion starvation	BP	1	0	1	1
GO:0042594	response to starvation	BP	156	50	0.144516	1
GO:0046677	response to antibiotic	BP	46	11	0.787353	1
GO:0055114	oxidation-reduction process	BP	935	270	0.275077	1
GO:0071241	cellular response to inorganic substance	BP	164	38	0.907419	1
GO:0071248	cellular response to metal ion	BP	142	31	0.947242	1
GO:0071280	cellular response to copper ion	BP	12	0	1	1
GO:0071420	cellular response to histamine	BP	8	1	0.916778	1
GO:0071496	cellular response to external stimulus	BP	266	88	0.0354287	0.676887
GO:0071503	response to heparin	BP	6	1	0.85345	1
GO:0071504	cellular response to heparin	BP	5	0	1	1
GO:0097184	response to azide	BP	1	0	1	1
GO:0097185	cellular response to azide	BP	1	0	1	1
GO:0010518	positive regulation of phospholipase activity	BP	50	8	0.981252	1
GO:0010720	positive regulation of cell development	BP	441	92	0.998658	1
GO:0010863	positive regulation of phospholipase C activity	BP	35	5	0.980113	1
GO:0010976	positive regulation of neuron projection development	BP	227	48	0.967851	1
GO:0031346	positive regulation of cell projection organization	BP	305	63	0.993132	1
GO:0045666	positive regulation of neuron differentiation	BP	308	62	0.996912	1
GO:0050769	positive regulation of neurogenesis	BP	381	79	0.997934	1
GO:0051130	positive regulation of cellular component organization	BP	1111	290	0.815992	1
GO:0051962	positive regulation of nervous system development	BP	437	91	0.99879	1
GO:0060193	positive regulation of lipase activity	BP	63	12	0.953689	1
GO:0005975	carbohydrate metabolic process	BP	544	150	0.562428	1
GO:0006486	protein glycosylation	BP	270	86	0.0705062	0.9348
GO:0006643	membrane lipid metabolic process	BP	186	52	0.586253	1
GO:0006664	glycolipid metabolic process	BP	107	30	0.573088	1
GO:0008610	lipid biosynthetic process	BP	631	174	0.576346	1
GO:0009100	glycoprotein metabolic process	BP	401	112	0.456938	1
GO:0009101	glycoprotein biosynthetic process	BP	337	99	0.244902	1
GO:0009247	glycolipid biosynthetic process	BP	56	16	0.544322	1
GO:0030258	lipid modification	BP	261	69	0.694511	1
GO:0030259	lipid glycosylation	BP	7	2	0.624358	1
GO:0043413	macromolecule glycosylation	BP	270	86	0.0705062	0.9348
GO:0046467	membrane lipid biosynthetic process	BP	122	30	0.848577	1
GO:0070085	glycosylation	BP	279	89	0.0664052	0.919984
GO:1903509	liposaccharide metabolic process	BP	108	31	0.51243	1
GO:0001974	blood vessel remodeling	BP	39	9	0.756486	1
GO:0002685	regulation of leukocyte migration	BP	151	39	0.647137	1
GO:0002686	negative regulation of leukocyte migration	BP	33	10	0.390489	1
GO:0002691	regulation of cellular extravasation	BP	23	2	0.994381	1
GO:0002692	negative regulation of cellular extravasation	BP	8	2	0.635756	1
GO:0002694	regulation of leukocyte activation	BP	432	139	0.015053	0.420781
GO:0002695	negative regulation of leukocyte activation	BP	140	40	0.401325	1
GO:0002703	regulation of leukocyte mediated immunity	BP	148	54	0.0128422	0.381295
GO:0002704	negative regulation of leukocyte mediated immunity	BP	42	15	0.127634	1
GO:0002886	regulation of myeloid leukocyte mediated immunity	BP	35	11	0.380819	1
GO:0002887	negative regulation of myeloid leukocyte mediated immunity	BP	9	3	0.448761	1
GO:0003018	vascular process in circulatory system	BP	150	34	0.918246	1
GO:0007423	sensory organ development	BP	505	82	1	1
GO:0017157	regulation of exocytosis	BP	154	39	0.751731	1
GO:0030336	negative regulation of cell migration	BP	207	46	0.943819	1
GO:0034103	regulation of tissue remodeling	BP	65	20	0.253339	1
GO:0034104	negative regulation of tissue remodeling	BP	19	5	0.581486	1
GO:0040013	negative regulation of locomotion	BP	246	53	0.975656	1
GO:0042471	ear morphogenesis	BP	115	17	0.999528	1
GO:0042472	inner ear morphogenesis	BP	95	14	0.998502	1
GO:0043114	regulation of vascular permeability	BP	29	6	0.80814	1
GO:0043300	regulation of leukocyte degranulation	BP	37	12	0.325837	1
GO:0043301	negative regulation of leukocyte degranulation	BP	10	3	0.526994	1
GO:0043313	regulation of neutrophil degranulation	BP	5	2	0.387767	1
GO:0043314	negative regulation of neutrophil degranulation	BP	2	1	0.377951	1
GO:0043583	ear development	BP	203	28	0.999999	1
GO:0045123	cellular extravasation	BP	47	7	0.989073	1
GO:0045807	positive regulation of endocytosis	BP	109	20	0.984308	1
GO:0045920	negative regulation of exocytosis	BP	27	11	0.0832455	0.967881
GO:0048562	embryonic organ morphogenesis	BP	280	40	1	1
GO:0048568	embryonic organ development	BP	410	65	1	1
GO:0048771	tissue remodeling	BP	140	33	0.842399	1
GO:0048839	inner ear development	BP	178	25	0.999994	1
GO:0050728	negative regulation of inflammatory response	BP	103	26	0.75017	1
GO:0050764	regulation of phagocytosis	BP	64	16	0.662762	1
GO:0050766	positive regulation of phagocytosis	BP	44	8	0.922486	1
GO:0050900	leukocyte migration	BP	382	92	0.914446	1
GO:0051271	negative regulation of cellular component movement	BP	233	49	0.980999	1
GO:0060312	regulation of blood vessel remodeling	BP	9	4	0.16236	1
GO:0060313	negative regulation of blood vessel remodeling	BP	3	2	0.131328	1
GO:0090596	sensory organ morphogenesis	BP	245	36	0.999999	1
GO:1902563	regulation of neutrophil activation	BP	6	2	0.503709	1
GO:1902564	negative regulation of neutrophil activation	BP	3	1	0.562504	1
GO:1903305	regulation of regulated secretory pathway	BP	102	25	0.801215	1
GO:1903306	negative regulation of regulated secretory pathway	BP	20	8	0.156391	1
GO:2000146	negative regulation of cell motility	BP	219	49	0.94247	1
GO:0000038	very long-chain fatty acid metabolic process	BP	28	6	0.814643	1
GO:0001676	long-chain fatty acid metabolic process	BP	89	17	0.954105	1
GO:0006631	fatty acid metabolic process	BP	330	93	0.405221	1
GO:0006635	fatty acid beta-oxidation	BP	69	26	0.0665645	0.92034
GO:0008206	bile acid metabolic process	BP	46	11	0.771393	1
GO:0009062	fatty acid catabolic process	BP	92	33	0.0672407	0.922324
GO:0019395	fatty acid oxidation	BP	95	31	0.211768	1
GO:0033540	fatty acid beta-oxidation using acyl-CoA oxidase	BP	12	7	0.0262617	0.559509
GO:0033559	unsaturated fatty acid metabolic process	BP	95	21	0.873758	1
GO:0034440	lipid oxidation	BP	97	31	0.253186	1
GO:0036109	alpha-linolenic acid metabolic process	BP	12	3	0.689761	1
GO:0006084	acetyl-CoA metabolic process	BP	32	8	0.716347	1
GO:0006633	fatty acid biosynthetic process	BP	119	36	0.302343	1
GO:0006637	acyl-CoA metabolic process	BP	93	30	0.174965	1
GO:0006732	coenzyme metabolic process	BP	306	91	0.277324	1
GO:0006766	vitamin metabolic process	BP	125	36	0.400442	1
GO:0006767	water-soluble vitamin metabolic process	BP	82	29	0.0759691	0.955398
GO:0006768	biotin metabolic process	BP	10	4	0.225176	1
GO:0006790	sulfur compound metabolic process	BP	348	94	0.589263	1
GO:0006839	mitochondrial transport	BP	298	90	0.254498	1
GO:0006853	carnitine shuttle	BP	10	1	0.952508	1
GO:0009108	coenzyme biosynthetic process	BP	149	45	0.316617	1
GO:0015908	fatty acid transport	BP	86	17	0.954158	1
GO:0015909	long-chain fatty acid transport	BP	61	10	0.981255	1
GO:0032870	cellular response to hormone stimulus	BP	599	169	0.304315	1
GO:0035336	long-chain fatty-acyl-CoA metabolic process	BP	46	13	0.464644	1
GO:0035337	fatty-acyl-CoA metabolic process	BP	48	14	0.41194	1
GO:0035338	long-chain fatty-acyl-CoA biosynthetic process	BP	42	12	0.440862	1
GO:0035383	thioester metabolic process	BP	93	30	0.174965	1
GO:0035384	thioester biosynthetic process	BP	62	19	0.311017	1
GO:0044236	multicellular organism metabolic process	BP	130	27	0.957736	1
GO:0044259	multicellular organismal macromolecule metabolic process	BP	110	24	0.90481	1
GO:0044268	multicellular organismal protein metabolic process	BP	4	1	0.742263	1
GO:0044272	sulfur compound biosynthetic process	BP	206	53	0.731431	1
GO:0046949	fatty-acyl-CoA biosynthetic process	BP	43	13	0.350887	1
GO:0051186	cofactor metabolic process	BP	373	115	0.132485	1
GO:0051188	cofactor biosynthetic process	BP	187	59	0.191701	1
GO:0051259	protein oligomerization	BP	476	115	0.966485	1
GO:0051260	protein homooligomerization	BP	284	67	0.960859	1
GO:0051262	protein tetramerization	BP	139	32	0.89969	1
GO:0051289	protein homotetramerization	BP	69	16	0.838295	1
GO:0071379	cellular response to prostaglandin stimulus	BP	21	6	0.516169	1
GO:0071380	cellular response to prostaglandin E stimulus	BP	16	4	0.653993	1
GO:0071398	cellular response to fatty acid	BP	50	15	0.396829	1
GO:0071616	acyl-CoA biosynthetic process	BP	62	19	0.311017	1
GO:1901655	cellular response to ketone	BP	77	13	0.987341	1
GO:1902001	fatty acid transmembrane transport	BP	15	3	0.787232	1
GO:1990542	mitochondrial transmembrane transport	BP	72	25	0.16367	1
GO:2001293	malonyl-CoA metabolic process	BP	3	0	1	1
GO:2001295	malonyl-CoA biosynthetic process	BP	2	0	1	1
GO:0005996	monosaccharide metabolic process	BP	260	77	0.255517	1
GO:0006006	glucose metabolic process	BP	182	41	0.957287	1
GO:0006109	regulation of carbohydrate metabolic process	BP	138	33	0.858304	1
GO:0007507	heart development	BP	490	107	0.997395	1
GO:0009895	negative regulation of catabolic process	BP	197	64	0.0766861	0.958023
GO:0010565	regulation of cellular ketone metabolic process	BP	155	49	0.190996	1
GO:0010675	regulation of cellular carbohydrate metabolic process	BP	115	25	0.93332	1
GO:0010884	positive regulation of lipid storage	BP	22	8	0.240228	1
GO:0010906	regulation of glucose metabolic process	BP	90	18	0.962091	1
GO:0019217	regulation of fatty acid metabolic process	BP	76	24	0.257978	1
GO:0019318	hexose metabolic process	BP	220	59	0.669903	1
GO:0031330	negative regulation of cellular catabolic process	BP	140	47	0.0797213	0.963415
GO:0031998	regulation of fatty acid beta-oxidation	BP	16	4	0.640296	1
GO:0031999	negative regulation of fatty acid beta-oxidation	BP	5	1	0.791729	1
GO:0035265	organ growth	BP	136	20	0.999668	1
GO:0042180	cellular ketone metabolic process	BP	220	66	0.278445	1
GO:0044262	cellular carbohydrate metabolic process	BP	236	61	0.75099	1
GO:0044723	single-organism carbohydrate metabolic process	BP	432	125	0.286129	1
GO:0045833	negative regulation of lipid metabolic process	BP	76	20	0.630118	1
GO:0045922	negative regulation of fatty acid metabolic process	BP	23	7	0.463975	1
GO:0045927	positive regulation of growth	BP	230	52	0.922811	1
GO:0046320	regulation of fatty acid oxidation	BP	28	5	0.91315	1
GO:0046322	negative regulation of fatty acid oxidation	BP	9	1	0.947488	1
GO:0046620	regulation of organ growth	BP	78	13	0.985818	1
GO:0046622	positive regulation of organ growth	BP	43	5	0.994355	1
GO:0048639	positive regulation of developmental growth	BP	153	28	0.990325	1
GO:0050995	negative regulation of lipid catabolic process	BP	22	4	0.884208	1
GO:0060419	heart growth	BP	71	7	0.999817	1
GO:0060420	regulation of heart growth	BP	50	4	0.999729	1
GO:0060421	positive regulation of heart growth	BP	33	2	0.999294	1
GO:0097009	energy homeostasis	BP	33	7	0.834842	1
GO:0006577	amino-acid betaine metabolic process	BP	16	4	0.725469	1
GO:0006579	amino-acid betaine catabolic process	BP	3	0	1	1
GO:0009437	carnitine metabolic process	BP	12	4	0.465201	1
GO:0009890	negative regulation of biosynthetic process	BP	1400	364	0.90389	1
GO:0019218	regulation of steroid metabolic process	BP	76	19	0.742959	1
GO:0019254	carnitine metabolic process, CoA-linked	BP	3	1	0.663567	1
GO:0031327	negative regulation of cellular biosynthetic process	BP	1379	358	0.906255	1
GO:0033539	fatty acid beta-oxidation using acyl-CoA dehydrogenase	BP	9	3	0.527077	1
GO:0042304	regulation of fatty acid biosynthetic process	BP	35	13	0.153403	1
GO:0042413	carnitine catabolic process	BP	1	0	1	1
GO:0042758	long-chain fatty acid catabolic process	BP	6	0	1	1
GO:0044270	cellular nitrogen compound catabolic process	BP	405	161	1.86178e-07	3.33951e-05
GO:0045717	negative regulation of fatty acid biosynthetic process	BP	14	5	0.356216	1
GO:0046890	regulation of lipid biosynthetic process	BP	130	35	0.608087	1
GO:0051055	negative regulation of lipid biosynthetic process	BP	46	12	0.6586	1
GO:0090181	regulation of cholesterol metabolic process	BP	23	4	0.916835	1
GO:0006578	amino-acid betaine biosynthetic process	BP	6	1	0.883533	1
GO:0045329	carnitine biosynthetic process	BP	4	1	0.761	1
GO:0051791	medium-chain fatty acid metabolic process	BP	5	3	0.134987	1
GO:0051793	medium-chain fatty acid catabolic process	BP	1	0	1	1
GO:0009081	branched-chain amino acid metabolic process	BP	22	15	0.000177791	0.0160115
GO:0009083	branched-chain amino acid catabolic process	BP	19	15	1.19759e-05	0.00155644
GO:0006091	generation of precursor metabolites and energy	BP	337	106	0.120557	1
GO:0006986	response to unfolded protein	BP	165	56	0.0626503	0.901699
GO:0009266	response to temperature stimulus	BP	217	58	0.668805	1
GO:0009409	response to cold	BP	45	11	0.771914	1
GO:0015980	energy derivation by oxidation of organic compounds	BP	247	84	0.0326859	0.637389
GO:0030968	endoplasmic reticulum unfolded protein response	BP	122	38	0.268707	1
GO:0034620	cellular response to unfolded protein	BP	127	39	0.281739	1
GO:0034976	response to endoplasmic reticulum stress	BP	255	86	0.0344709	0.66326
GO:0035966	response to topologically incorrect protein	BP	181	61	0.0641027	0.907478
GO:0035967	cellular response to topologically incorrect protein	BP	141	44	0.237315	1
GO:0036498	IRE1-mediated unfolded protein response	BP	64	18	0.568821	1
GO:0001655	urogenital system development	BP	306	52	0.999993	1
GO:0001656	metanephros development	BP	85	8	0.999989	1
GO:0001822	kidney development	BP	257	42	0.99999	1
GO:0001889	liver development	BP	126	39	0.245413	1
GO:0006085	acetyl-CoA biosynthetic process	BP	18	7	0.235379	1
GO:0006549	isoleucine metabolic process	BP	5	1	0.815691	1
GO:0006550	isoleucine catabolic process	BP	2	1	0.519455	1
GO:0009109	coenzyme catabolic process	BP	12	3	0.681213	1
GO:0015936	coenzyme A metabolic process	BP	14	5	0.370743	1
GO:0015937	coenzyme A biosynthetic process	BP	10	3	0.55432	1
GO:0033865	nucleoside bisphosphate metabolic process	BP	32	10	0.395507	1
GO:0033866	nucleoside bisphosphate biosynthetic process	BP	16	4	0.696431	1
GO:0033875	ribonucleoside bisphosphate metabolic process	BP	32	10	0.395507	1
GO:0034030	ribonucleoside bisphosphate biosynthetic process	BP	16	4	0.696431	1
GO:0034032	purine nucleoside bisphosphate metabolic process	BP	32	10	0.395507	1
GO:0034033	purine nucleoside bisphosphate biosynthetic process	BP	16	4	0.696431	1
GO:0044273	sulfur compound catabolic process	BP	47	10	0.868496	1
GO:0046356	acetyl-CoA catabolic process	BP	2	1	0.518858	1
GO:0046950	cellular ketone body metabolic process	BP	11	4	0.320923	1
GO:0046951	ketone body biosynthetic process	BP	9	3	0.471836	1
GO:0046952	ketone body catabolic process	BP	4	2	0.239689	1
GO:0051187	cofactor catabolic process	BP	20	6	0.509805	1
GO:0060612	adipose tissue development	BP	33	8	0.72497	1
GO:0061008	hepaticobiliary system development	BP	129	40	0.240432	1
GO:0061326	renal tubule development	BP	89	8	0.999995	1
GO:0061448	connective tissue development	BP	229	31	1	1
GO:0072001	renal system development	BP	272	44	0.999995	1
GO:0072006	nephron development	BP	134	17	0.999983	1
GO:0072009	nephron epithelium development	BP	105	10	0.999998	1
GO:0072014	proximal tubule development	BP	5	1	0.823436	1
GO:0072019	proximal convoluted tubule development	BP	1	1	0.307776	1
GO:0072073	kidney epithelium development	BP	135	15	0.999998	1
GO:0072080	nephron tubule development	BP	87	8	0.999993	1
GO:0072170	metanephric tubule development	BP	22	3	0.965856	1
GO:0072207	metanephric epithelium development	BP	26	4	0.954937	1
GO:0072229	metanephric proximal convoluted tubule development	BP	1	1	0.307776	1
GO:0072234	metanephric nephron tubule development	BP	20	3	0.943142	1
GO:0072237	metanephric proximal tubule development	BP	2	1	0.488514	1
GO:0072243	metanephric nephron epithelium development	BP	23	4	0.91633	1
GO:1901605	alpha-amino acid metabolic process	BP	207	73	0.020224	0.494304
GO:1901606	alpha-amino acid catabolic process	BP	96	33	0.12561	1
GO:1902224	ketone body metabolic process	BP	12	5	0.188444	1
GO:1902858	propionyl-CoA metabolic process	BP	1	1	0.307776	1
GO:1902860	propionyl-CoA biosynthetic process	BP	1	1	0.307776	1
GO:0006694	steroid biosynthetic process	BP	160	46	0.413097	1
GO:0006695	cholesterol biosynthetic process	BP	48	17	0.178582	1
GO:0016126	sterol biosynthetic process	BP	53	19	0.147611	1
GO:0046165	alcohol biosynthetic process	BP	102	32	0.256875	1
GO:1901617	organic hydroxy compound biosynthetic process	BP	198	50	0.802591	1
GO:1902653	secondary alcohol biosynthetic process	BP	49	18	0.130706	1
GO:0001976	neurological system process involved in regulation of systemic arterial blood pressure	BP	10	2	0.767625	1
GO:0003025	regulation of systemic arterial blood pressure by baroreceptor feedback	BP	4	1	0.653177	1
GO:0003026	regulation of systemic arterial blood pressure by aortic arch baroreceptor feedback	BP	1	0	1	1
GO:0003073	regulation of systemic arterial blood pressure	BP	77	14	0.970476	1
GO:0006814	sodium ion transport	BP	214	43	0.994791	1
GO:0007416	synapse assembly	BP	135	18	0.999901	1
GO:0007422	peripheral nervous system development	BP	71	16	0.822805	1
GO:0007605	sensory perception of sound	BP	133	19	0.99978	1
GO:0007606	sensory perception of chemical stimulus	BP	443	66	0.999507	1
GO:0009268	response to pH	BP	39	4	0.998067	1
GO:0009612	response to mechanical stimulus	BP	201	61	0.168206	1
GO:0010447	response to acidic pH	BP	21	2	0.989938	1
GO:0015672	monovalent inorganic cation transport	BP	496	100	0.99995	1
GO:0019229	regulation of vasoconstriction	BP	55	12	0.867832	1
GO:0035150	regulation of tube size	BP	130	29	0.930432	1
GO:0035296	regulation of tube diameter	BP	121	27	0.925477	1
GO:0035418	protein localization to synapse	BP	30	4	0.96599	1
GO:0035725	sodium ion transmembrane transport	BP	140	32	0.892644	1
GO:0042310	vasoconstriction	BP	71	17	0.79108	1
GO:0044089	positive regulation of cellular component biogenesis	BP	444	110	0.895791	1
GO:0050803	regulation of synapse structure or activity	BP	116	19	0.996671	1
GO:0050807	regulation of synapse organization	BP	112	18	0.997083	1
GO:0050808	synapse organization	BP	231	31	0.999999	1
GO:0050880	regulation of blood vessel size	BP	129	29	0.922282	1
GO:0050906	detection of stimulus involved in sensory perception	BP	435	66	0.99922	1
GO:0050909	sensory perception of taste	BP	61	8	0.992273	1
GO:0050915	sensory perception of sour taste	BP	5	0	1	1
GO:0050954	sensory perception of mechanical stimulus	BP	149	21	0.99992	1
GO:0050974	detection of mechanical stimulus involved in sensory perception	BP	25	4	0.934121	1
GO:0050982	detection of mechanical stimulus	BP	43	8	0.918516	1
GO:0051963	regulation of synapse assembly	BP	75	12	0.988209	1
GO:0051965	positive regulation of synapse assembly	BP	56	10	0.949167	1
GO:0097746	regulation of blood vessel diameter	BP	121	27	0.925477	1
GO:0097756	negative regulation of blood vessel diameter	BP	77	17	0.892795	1
GO:1903522	regulation of blood circulation	BP	261	54	0.993238	1
GO:0006836	neurotransmitter transport	BP	176	28	0.999829	1
GO:0007269	neurotransmitter secretion	BP	132	25	0.987995	1
GO:0007611	learning or memory	BP	215	45	0.979046	1
GO:0007612	learning	BP	127	20	0.998905	1
GO:0007613	memory	BP	96	21	0.883475	1
GO:0008306	associative learning	BP	71	11	0.993232	1
GO:0046928	regulation of neurotransmitter secretion	BP	51	9	0.965585	1
GO:0046929	negative regulation of neurotransmitter secretion	BP	11	6	0.0461941	0.790069
GO:0050805	negative regulation of synaptic transmission	BP	64	16	0.638732	1
GO:0050890	cognition	BP	244	55	0.942578	1
GO:0051588	regulation of neurotransmitter transport	BP	61	9	0.994126	1
GO:0051589	negative regulation of neurotransmitter transport	BP	13	6	0.0995613	1
GO:0070206	protein trimerization	BP	46	14	0.37891	1
GO:0070207	protein homotrimerization	BP	25	7	0.556975	1
GO:0071214	cellular response to abiotic stimulus	BP	281	82	0.330419	1
GO:0071467	cellular response to pH	BP	19	3	0.941726	1
GO:0099531	presynaptic process involved in chemical synaptic transmission	BP	142	26	0.99418	1
GO:0099643	signal release from synapse	BP	132	25	0.987995	1
GO:0001503	ossification	BP	356	79	0.988345	1
GO:0001507	acetylcholine catabolic process in synaptic cleft	BP	2	0	1	1
GO:0001649	osteoblast differentiation	BP	196	42	0.974963	1
GO:0001654	eye development	BP	332	58	0.999983	1
GO:0001881	receptor recycling	BP	33	9	0.578384	1
GO:0001919	regulation of receptor recycling	BP	23	5	0.785628	1
GO:0002076	osteoblast development	BP	18	2	0.965884	1
GO:0006260	DNA replication	BP	282	103	0.00250405	0.119917
GO:0006581	acetylcholine catabolic process	BP	2	0	1	1
GO:0006644	phospholipid metabolic process	BP	433	114	0.74271	1
GO:0006650	glycerophospholipid metabolic process	BP	331	95	0.342001	1
GO:0006656	phosphatidylcholine biosynthetic process	BP	35	14	0.0796613	0.963415
GO:0006898	receptor-mediated endocytosis	BP	278	71	0.739335	1
GO:0007271	synaptic transmission, cholinergic	BP	35	8	0.809776	1
GO:0007517	muscle organ development	BP	341	61	0.999981	1
GO:0008291	acetylcholine metabolic process	BP	4	0	1	1
GO:0008654	phospholipid biosynthetic process	BP	262	74	0.468886	1
GO:0031623	receptor internalization	BP	80	22	0.482257	1
GO:0032222	regulation of synaptic transmission, cholinergic	BP	9	1	0.9409	1
GO:0032223	negative regulation of synaptic transmission, cholinergic	BP	1	0	1	1
GO:0032800	receptor biosynthetic process	BP	22	7	0.416292	1
GO:0042136	neurotransmitter biosynthetic process	BP	18	1	0.996423	1
GO:0042982	amyloid precursor protein metabolic process	BP	33	10	0.431502	1
GO:0043010	camera-type eye development	BP	288	48	0.999989	1
GO:0043112	receptor metabolic process	BP	149	44	0.268562	1
GO:0045017	glycerolipid biosynthetic process	BP	247	71	0.385306	1
GO:0045212	neurotransmitter receptor biosynthetic process	BP	1	0	1	1
GO:0045213	neurotransmitter receptor metabolic process	BP	3	1	0.589452	1
GO:0046470	phosphatidylcholine metabolic process	BP	77	24	0.279886	1
GO:0046474	glycerophospholipid biosynthetic process	BP	222	66	0.274021	1
GO:0060041	retina development in camera-type eye	BP	136	23	0.998169	1
GO:1900619	acetate ester metabolic process	BP	4	0	1	1
GO:0006101	citrate metabolic process	BP	32	15	0.0255348	0.551428
GO:0006107	oxaloacetate metabolic process	BP	12	6	0.106125	1
GO:0043648	dicarboxylic acid metabolic process	BP	97	33	0.134463	1
GO:0072350	tricarboxylic acid metabolic process	BP	36	16	0.0363195	0.688452
GO:0006099	tricarboxylic acid cycle	BP	28	14	0.0172572	0.448678
GO:0006879	cellular iron ion homeostasis	BP	43	12	0.581579	1
GO:0009060	aerobic respiration	BP	60	26	0.0119458	0.361608
GO:0010040	response to iron(II) ion	BP	5	0	1	1
GO:0045333	cellular respiration	BP	159	63	0.00249825	0.119917
GO:0046916	cellular transition metal ion homeostasis	BP	77	26	0.182616	1
GO:0050892	intestinal absorption	BP	33	5	0.967089	1
GO:0055072	iron ion homeostasis	BP	66	17	0.700429	1
GO:0055076	transition metal ion homeostasis	BP	104	33	0.239718	1
GO:0002077	acrosome matrix dispersal	BP	1	1	0.273957	1
GO:0007190	activation of adenylate cyclase activity	BP	38	5	0.987237	1
GO:0007338	single fertilization	BP	128	38	0.275825	1
GO:0007339	binding of sperm to zona pellucida	BP	33	16	0.00905589	0.297351
GO:0007340	acrosome reaction	BP	34	8	0.657543	1
GO:0008037	cell recognition	BP	133	38	0.324932	1
GO:0009057	macromolecule catabolic process	BP	1108	425	1.01342e-14	8.14638e-12
GO:0009566	fertilization	BP	165	45	0.52931	1
GO:0009988	cell-cell recognition	BP	63	24	0.0356283	0.680102
GO:0030163	protein catabolic process	BP	757	276	6.95851e-08	1.33653e-05
GO:0031279	regulation of cyclase activity	BP	92	17	0.969279	1
GO:0031281	positive regulation of cyclase activity	BP	62	11	0.966692	1
GO:0035036	sperm-egg recognition	BP	45	17	0.0919486	0.990988
GO:0044257	cellular protein catabolic process	BP	623	227	2.46876e-06	0.000372097
GO:0044265	cellular macromolecule catabolic process	BP	893	358	2.48129e-15	2.44791e-12
GO:0044702	single organism reproductive process	BP	1148	297	0.920991	1
GO:0045761	regulation of adenylate cyclase activity	BP	77	14	0.960418	1
GO:0045762	positive regulation of adenylate cyclase activity	BP	49	9	0.935506	1
GO:0051339	regulation of lyase activity	BP	93	18	0.954833	1
GO:0051349	positive regulation of lyase activity	BP	62	12	0.936229	1
GO:0051603	proteolysis involved in cellular protein catabolic process	BP	591	216	3.97078e-06	0.000578402
GO:0006102	isocitrate metabolic process	BP	4	3	0.0869608	0.979957
GO:0035900	response to isolation stress	BP	6	2	0.580391	1
GO:0006690	icosanoid metabolic process	BP	101	23	0.84706	1
GO:0006692	prostanoid metabolic process	BP	33	10	0.465541	1
GO:0006693	prostaglandin metabolic process	BP	33	10	0.465541	1
GO:0007276	gamete generation	BP	569	155	0.608377	1
GO:0007283	spermatogenesis	BP	458	124	0.657376	1
GO:0032504	multicellular organism reproduction	BP	730	202	0.490071	1
GO:0048232	male gamete generation	BP	459	124	0.66873	1
GO:0048609	multicellular organismal reproductive process	BP	719	198	0.528155	1
GO:1901568	fatty acid derivative metabolic process	BP	101	23	0.84706	1
GO:0006470	protein dephosphorylation	BP	241	73	0.179313	1
GO:0016311	dephosphorylation	BP	400	109	0.564003	1
GO:0035335	peptidyl-tyrosine dephosphorylation	BP	93	19	0.937094	1
GO:0001501	skeletal system development	BP	469	73	1	1
GO:0006771	riboflavin metabolic process	BP	7	2	0.650713	1
GO:0042726	flavin-containing compound metabolic process	BP	8	3	0.429629	1
GO:0001973	adenosine receptor signaling pathway	BP	12	2	0.887985	1
GO:0006144	purine nucleobase metabolic process	BP	18	4	0.800332	1
GO:0006772	thiamine metabolic process	BP	3	1	0.590943	1
GO:0008277	regulation of G-protein coupled receptor protein signaling pathway	BP	122	22	0.992602	1
GO:0009112	nucleobase metabolic process	BP	35	11	0.398735	1
GO:0009116	nucleoside metabolic process	BP	113	33	0.374052	1
GO:0009119	ribonucleoside metabolic process	BP	91	24	0.619852	1
GO:0019233	sensory perception of pain	BP	91	15	0.995302	1
GO:0031644	regulation of neurological system process	BP	64	14	0.845674	1
GO:0035587	purinergic receptor signaling pathway	BP	27	4	0.964243	1
GO:0035588	G-protein coupled purinergic receptor signaling pathway	BP	19	3	0.920811	1
GO:0042278	purine nucleoside metabolic process	BP	67	17	0.685157	1
GO:0042723	thiamine-containing compound metabolic process	BP	6	2	0.543785	1
GO:0045745	positive regulation of G-protein coupled receptor protein signaling pathway	BP	24	1	0.999707	1
GO:0046085	adenosine metabolic process	BP	9	1	0.945888	1
GO:0046128	purine ribonucleoside metabolic process	BP	64	16	0.715959	1
GO:0051930	regulation of sensory perception of pain	BP	31	2	0.999214	1
GO:0051931	regulation of sensory perception	BP	31	2	0.999214	1
GO:0060167	regulation of adenosine receptor signaling pathway	BP	3	0	1	1
GO:0060168	positive regulation of adenosine receptor signaling pathway	BP	2	0	1	1
GO:0072527	pyrimidine-containing compound metabolic process	BP	74	25	0.160714	1
GO:1901657	glycosyl compound metabolic process	BP	136	38	0.509324	1
GO:0007519	skeletal muscle tissue development	BP	146	24	0.999478	1
GO:0010226	response to lithium ion	BP	23	4	0.916874	1
GO:0010628	positive regulation of gene expression	BP	1647	433	0.886194	1
GO:0010927	cellular component assembly involved in morphogenesis	BP	96	22	0.829497	1
GO:0014706	striated muscle tissue development	BP	328	54	0.999999	1
GO:0014866	skeletal myofibril assembly	BP	7	0	1	1
GO:0014888	striated muscle adaptation	BP	40	5	0.989915	1
GO:0014902	myotube differentiation	BP	101	15	0.998479	1
GO:0014904	myotube cell development	BP	33	2	0.999513	1
GO:0030048	actin filament-based movement	BP	117	16	0.999721	1
GO:0030049	muscle filament sliding	BP	38	8	0.874626	1
GO:0030239	myofibril assembly	BP	59	10	0.972622	1
GO:0030240	skeletal muscle thin filament assembly	BP	5	0	1	1
GO:0031032	actomyosin structure organization	BP	162	28	0.997992	1
GO:0033275	actin-myosin filament sliding	BP	38	8	0.874626	1
GO:0043500	muscle adaptation	BP	81	15	0.968604	1
GO:0043501	skeletal muscle adaptation	BP	23	2	0.992428	1
GO:0043503	skeletal muscle fiber adaptation	BP	2	0	1	1
GO:0048741	skeletal muscle fiber development	BP	30	2	0.998962	1
GO:0048747	muscle fiber development	BP	50	5	0.999248	1
GO:0051146	striated muscle cell differentiation	BP	237	41	0.999784	1
GO:0055001	muscle cell development	BP	147	21	0.99989	1
GO:0055002	striated muscle cell development	BP	132	18	0.999901	1
GO:0060485	mesenchyme development	BP	228	29	1	1
GO:0060537	muscle tissue development	BP	342	58	0.999997	1
GO:0060538	skeletal muscle organ development	BP	153	25	0.999601	1
GO:0070252	actin-mediated cell contraction	BP	101	14	0.999404	1
GO:0070925	organelle assembly	BP	686	249	2.68829e-07	4.70537e-05
GO:0072132	mesenchyme morphogenesis	BP	46	4	0.999626	1
GO:0090131	mesenchyme migration	BP	5	1	0.825996	1
GO:0002064	epithelial cell development	BP	186	36	0.994187	1
GO:0009615	response to virus	BP	298	96	0.0257845	0.553538
GO:0014829	vascular smooth muscle contraction	BP	19	7	0.234226	1
GO:0016032	viral process	BP	908	333	3.74746e-10	1.23235e-07
GO:0032835	glomerulus development	BP	61	8	0.996015	1
GO:0035850	epithelial cell differentiation involved in kidney development	BP	43	4	0.998739	1
GO:0044403	symbiosis, encompassing mutualism through parasitism	BP	947	340	3.65397e-09	9.2216e-07
GO:0044419	interspecies interaction between organisms	BP	948	340	4.07288e-09	9.93235e-07
GO:0044764	multi-organism cellular process	BP	914	335	3.60329e-10	1.23235e-07
GO:0061005	cell differentiation involved in kidney development	BP	52	4	0.999871	1
GO:0061437	renal system vasculature development	BP	26	3	0.984818	1
GO:0061440	kidney vasculature development	BP	26	3	0.984818	1
GO:0072007	mesangial cell differentiation	BP	7	1	0.894634	1
GO:0072008	glomerular mesangial cell differentiation	BP	6	1	0.848763	1
GO:0072012	glomerulus vasculature development	BP	24	3	0.975467	1
GO:0072109	glomerular mesangium development	BP	15	2	0.93588	1
GO:0072143	mesangial cell development	BP	6	1	0.855257	1
GO:0072144	glomerular mesangial cell development	BP	5	1	0.792249	1
GO:1904238	pericyte cell differentiation	BP	8	1	0.920225	1
GO:0006325	chromatin organization	BP	679	220	0.00262294	0.123757
GO:0006338	chromatin remodeling	BP	149	54	0.0163873	0.43964
GO:0016579	protein deubiquitination	BP	251	110	5.65405e-08	1.12583e-05
GO:0021762	substantia nigra development	BP	39	11	0.525244	1
GO:0030901	midbrain development	BP	90	17	0.975273	1
GO:0034329	cell junction assembly	BP	188	27	0.999981	1
GO:0034330	cell junction organization	BP	243	37	0.999993	1
GO:0040029	regulation of gene expression, epigenetic	BP	245	80	0.039089	0.724498
GO:0043044	ATP-dependent chromatin remodeling	BP	68	28	0.0145408	0.412251
GO:0045815	positive regulation of gene expression, epigenetic	BP	74	27	0.057681	0.86945
GO:0048010	vascular endothelial growth factor receptor signaling pathway	BP	90	14	0.995871	1
GO:0048013	ephrin receptor signaling pathway	BP	85	17	0.941273	1
GO:0048857	neural nucleus development	BP	58	13	0.846152	1
GO:0051276	chromosome organization	BP	1081	382	8.09462e-09	1.81119e-06
GO:0070646	protein modification by small protein removal	BP	266	117	1.99171e-08	4.15655e-06
GO:0098974	postsynaptic actin cytoskeleton organization	BP	1	0	1	1
GO:0003007	heart morphogenesis	BP	228	37	0.99998	1
GO:0003015	heart process	BP	251	52	0.992281	1
GO:0006941	striated muscle contraction	BP	158	29	0.995963	1
GO:0035051	cardiocyte differentiation	BP	119	19	0.998056	1
GO:0048644	muscle organ morphogenesis	BP	78	10	0.999323	1
GO:0048738	cardiac muscle tissue development	BP	183	27	0.99997	1
GO:0055003	cardiac myofibril assembly	BP	17	2	0.965133	1
GO:0055006	cardiac cell development	BP	62	10	0.982014	1
GO:0055007	cardiac muscle cell differentiation	BP	95	16	0.991097	1
GO:0055008	cardiac muscle tissue morphogenesis	BP	62	8	0.997981	1
GO:0055013	cardiac muscle cell development	BP	57	9	0.981875	1
GO:0060047	heart contraction	BP	248	51	0.993376	1
GO:0060048	cardiac muscle contraction	BP	118	25	0.941286	1
GO:0060415	muscle tissue morphogenesis	BP	73	9	0.999339	1
GO:0045214	sarcomere organization	BP	43	7	0.963484	1
GO:0002028	regulation of sodium ion transport	BP	80	16	0.949799	1
GO:0006818	hydrogen transport	BP	146	45	0.29571	1
GO:0006907	pinocytosis	BP	19	2	0.978251	1
GO:0007043	cell-cell junction assembly	BP	89	18	0.945644	1
GO:0010155	regulation of proton transport	BP	15	5	0.424909	1
GO:0010721	negative regulation of cell development	BP	264	54	0.992722	1
GO:0010765	positive regulation of sodium ion transport	BP	29	5	0.925626	1
GO:0010771	negative regulation of cell morphogenesis involved in differentiation	BP	70	12	0.969259	1
GO:0010810	regulation of cell-substrate adhesion	BP	174	25	0.999953	1
GO:0010812	negative regulation of cell-substrate adhesion	BP	49	5	0.998259	1
GO:0015992	proton transport	BP	144	45	0.263358	1
GO:0022898	regulation of transmembrane transporter activity	BP	185	34	0.997374	1
GO:0030050	vesicle transport along actin filament	BP	4	1	0.718082	1
GO:0030522	intracellular receptor signaling pathway	BP	257	94	0.000956827	0.0578467
GO:0030705	cytoskeleton-dependent intracellular transport	BP	137	56	0.000479366	0.0357532
GO:0032409	regulation of transporter activity	BP	199	35	0.999281	1
GO:0032411	positive regulation of transporter activity	BP	72	15	0.906906	1
GO:0032412	regulation of ion transmembrane transporter activity	BP	179	33	0.996647	1
GO:0032414	positive regulation of ion transmembrane transporter activity	BP	63	13	0.895944	1
GO:0032415	regulation of sodium:proton antiporter activity	BP	6	1	0.858681	1
GO:0032417	positive regulation of sodium:proton antiporter activity	BP	4	0	1	1
GO:0035357	peroxisome proliferator activated receptor signaling pathway	BP	19	4	0.808764	1
GO:0038061	NIK/NF-kappaB signaling	BP	116	49	0.00116686	0.0654674
GO:0043297	apical junction assembly	BP	55	9	0.979012	1
GO:0045216	cell-cell junction organization	BP	216	33	0.99998	1
GO:0048384	retinoic acid receptor signaling pathway	BP	30	5	0.927452	1
GO:0048548	regulation of pinocytosis	BP	9	1	0.943645	1
GO:0048549	positive regulation of pinocytosis	BP	4	0	1	1
GO:0051017	actin filament bundle assembly	BP	125	17	0.999847	1
GO:0051129	negative regulation of cellular component organization	BP	564	160	0.309582	1
GO:0051640	organelle localization	BP	475	145	0.0991574	1
GO:0051648	vesicle localization	BP	244	74	0.1978	1
GO:0051650	establishment of vesicle localization	BP	229	73	0.0918929	0.990988
GO:0051656	establishment of organelle localization	BP	409	131	0.0324073	0.633465
GO:0061572	actin filament bundle organization	BP	128	17	0.999913	1
GO:0070830	bicellular tight junction assembly	BP	46	5	0.998237	1
GO:0099515	actin filament-based transport	BP	6	2	0.497655	1
GO:0099518	vesicle cytoskeletal trafficking	BP	39	20	0.00155161	0.0821371
GO:1900024	regulation of substrate adhesion-dependent cell spreading	BP	45	8	0.924243	1
GO:1900025	negative regulation of substrate adhesion-dependent cell spreading	BP	13	1	0.977996	1
GO:1901222	regulation of NIK/NF-kappaB signaling	BP	50	22	0.013415	0.392826
GO:1901224	positive regulation of NIK/NF-kappaB signaling	BP	38	18	0.0100368	0.317543
GO:1902305	regulation of sodium ion transmembrane transport	BP	54	10	0.952216	1
GO:1902307	positive regulation of sodium ion transmembrane transport	BP	16	3	0.84871	1
GO:1902396	protein localization to bicellular tight junction	BP	1	0	1	1
GO:1902414	protein localization to cell junction	BP	10	2	0.791565	1
GO:2000649	regulation of sodium ion transmembrane transporter activity	BP	44	7	0.976197	1
GO:2000651	positive regulation of sodium ion transmembrane transporter activity	BP	11	2	0.822581	1
GO:0000422	mitophagy	BP	75	27	0.0776889	0.961279
GO:0003407	neural retina development	BP	56	7	0.997626	1
GO:0006310	DNA recombination	BP	248	97	0.00032359	0.0260673
GO:0006475	internal protein amino acid acetylation	BP	140	57	0.000676332	0.0451665
GO:0006605	protein targeting	BP	652	237	3.68169e-07	6.24276e-05
GO:0006626	protein targeting to mitochondrion	BP	143	39	0.649365	1
GO:0006886	intracellular protein transport	BP	1085	401	5.53925e-12	3.0056e-09
GO:0007005	mitochondrion organization	BP	504	166	0.0129063	0.381633
GO:0010638	positive regulation of organelle organization	BP	587	170	0.260549	1
GO:0010821	regulation of mitochondrion organization	BP	214	65	0.236763	1
GO:0010822	positive regulation of mitochondrion organization	BP	165	49	0.337442	1
GO:0016569	covalent chromatin modification	BP	499	173	0.000247858	0.0210137
GO:0016570	histone modification	BP	398	141	0.000367775	0.02861
GO:0016573	histone acetylation	BP	131	54	0.000821477	0.0510869
GO:0018205	peptidyl-lysine modification	BP	343	123	0.000599204	0.0412993
GO:0018393	internal peptidyl-lysine acetylation	BP	136	55	0.000985534	0.0590885
GO:0018394	peptidyl-lysine acetylation	BP	141	55	0.00277728	0.129456
GO:0021510	spinal cord development	BP	97	9	0.999998	1
GO:0032388	positive regulation of intracellular transport	BP	279	88	0.0836291	0.967881
GO:0033157	regulation of intracellular protein transport	BP	355	110	0.0949132	0.999028
GO:0033365	protein localization to organelle	BP	873	329	4.52772e-11	2.0055e-08
GO:0034613	cellular protein localization	BP	1651	573	1.8234e-11	8.97703e-09
GO:0043967	histone H4 acetylation	BP	58	25	0.00847017	0.287245
GO:0043968	histone H2A acetylation	BP	14	6	0.166739	1
GO:0061726	mitochondrion disassembly	BP	75	27	0.0776889	0.961279
GO:0070585	protein localization to mitochondrion	BP	187	55	0.377188	1
GO:0070727	cellular macromolecule localization	BP	1661	576	1.86125e-11	8.97703e-09
GO:0072594	establishment of protein localization to organelle	BP	629	239	7.78142e-09	1.75925e-06
GO:0072655	establishment of protein localization to mitochondrion	BP	185	54	0.401705	1
GO:0090316	positive regulation of intracellular protein transport	BP	244	74	0.19851	1
GO:1903008	organelle disassembly	BP	95	34	0.0590311	0.873354
GO:1903146	regulation of mitophagy	BP	50	19	0.0763686	0.956988
GO:1903214	regulation of protein targeting to mitochondrion	BP	92	23	0.775396	1
GO:1903533	regulation of protein targeting	BP	281	80	0.396417	1
GO:1903747	regulation of establishment of protein localization to mitochondrion	BP	124	34	0.561205	1
GO:1903749	positive regulation of establishment of protein localization to mitochondrion	BP	111	31	0.514558	1
GO:1903827	regulation of cellular protein localization	BP	550	166	0.0937386	0.994867
GO:1903829	positive regulation of cellular protein localization	BP	359	109	0.135917	1
GO:1903955	positive regulation of protein targeting to mitochondrion	BP	82	22	0.638442	1
GO:0007044	cell-substrate junction assembly	BP	84	7	0.99999	1
GO:0007045	cell-substrate adherens junction assembly	BP	68	5	0.999981	1
GO:0007160	cell-matrix adhesion	BP	192	28	0.999977	1
GO:0030099	myeloid cell differentiation	BP	319	88	0.44184	1
GO:0030220	platelet formation	BP	18	3	0.897601	1
GO:0034332	adherens junction organization	BP	118	13	0.999986	1
GO:0034333	adherens junction assembly	BP	78	5	0.999998	1
GO:0036344	platelet morphogenesis	BP	18	3	0.897601	1
GO:0048041	focal adhesion assembly	BP	68	5	0.999981	1
GO:0051639	actin filament network formation	BP	9	4	0.171161	1
GO:0051764	actin crosslink formation	BP	10	2	0.774293	1
GO:0006813	potassium ion transport	BP	217	26	1	1
GO:0007009	plasma membrane organization	BP	267	75	0.333776	1
GO:0007200	phospholipase C-activating G-protein coupled receptor signaling pathway	BP	103	18	0.991853	1
GO:0008064	regulation of actin polymerization or depolymerization	BP	155	41	0.563102	1
GO:0008154	actin polymerization or depolymerization	BP	177	48	0.474277	1
GO:0010469	regulation of receptor activity	BP	121	29	0.815123	1
GO:0030042	actin filament depolymerization	BP	53	19	0.0814221	0.967881
GO:0030832	regulation of actin filament length	BP	156	41	0.580136	1
GO:0030834	regulation of actin filament depolymerization	BP	50	18	0.0909695	0.989176
GO:0030836	positive regulation of actin filament depolymerization	BP	12	3	0.677405	1
GO:0032410	negative regulation of transporter activity	BP	62	12	0.935364	1
GO:0032413	negative regulation of ion transmembrane transporter activity	BP	54	12	0.816016	1
GO:0032456	endocytic recycling	BP	33	8	0.681513	1
GO:0032984	macromolecular complex disassembly	BP	258	83	0.0944936	0.999028
GO:0034394	protein localization to cell surface	BP	50	13	0.631232	1
GO:0034763	negative regulation of transmembrane transport	BP	77	20	0.623025	1
GO:0034766	negative regulation of ion transmembrane transport	BP	71	19	0.540984	1
GO:0038166	angiotensin-activated signaling pathway	BP	9	2	0.728277	1
GO:0043241	protein complex disassembly	BP	228	71	0.185924	1
GO:0043243	positive regulation of protein complex disassembly	BP	23	4	0.922421	1
GO:0043244	regulation of protein complex disassembly	BP	79	24	0.297974	1
GO:0043266	regulation of potassium ion transport	BP	79	10	0.99859	1
GO:0043267	negative regulation of potassium ion transport	BP	25	5	0.798081	1
GO:0043268	positive regulation of potassium ion transport	BP	31	3	0.994752	1
GO:0043624	cellular protein complex disassembly	BP	193	61	0.168325	1
GO:0051261	protein depolymerization	BP	88	26	0.324591	1
GO:0051495	positive regulation of cytoskeleton organization	BP	186	38	0.98615	1
GO:0051695	actin filament uncapping	BP	2	0	1	1
GO:0071375	cellular response to peptide hormone stimulus	BP	290	82	0.358146	1
GO:0071804	cellular potassium ion transport	BP	182	22	1	1
GO:0071805	potassium ion transmembrane transport	BP	182	22	1	1
GO:0072657	protein localization to membrane	BP	482	166	0.000483412	0.0359314
GO:0072659	protein localization to plasma membrane	BP	205	62	0.152613	1
GO:0086097	phospholipase C-activating angiotensin-activated signaling pathway	BP	2	0	1	1
GO:0090002	establishment of protein localization to plasma membrane	BP	133	41	0.183929	1
GO:0090150	establishment of protein localization to membrane	BP	352	133	3.12309e-05	0.0036837
GO:1901016	regulation of potassium ion transmembrane transporter activity	BP	40	7	0.934312	1
GO:1901017	negative regulation of potassium ion transmembrane transporter activity	BP	14	3	0.732238	1
GO:1901018	positive regulation of potassium ion transmembrane transporter activity	BP	14	1	0.985802	1
GO:1901379	regulation of potassium ion transmembrane transport	BP	60	7	0.998296	1
GO:1901380	negative regulation of potassium ion transmembrane transport	BP	17	4	0.658604	1
GO:1901381	positive regulation of potassium ion transmembrane transport	BP	25	1	0.999557	1
GO:1901653	cellular response to peptide	BP	312	84	0.572068	1
GO:1901879	regulation of protein depolymerization	BP	66	20	0.29062	1
GO:1901881	positive regulation of protein depolymerization	BP	17	3	0.888652	1
GO:1902905	positive regulation of supramolecular fiber organization	BP	164	32	0.990884	1
GO:1903828	negative regulation of cellular protein localization	BP	135	50	0.0113755	0.347739
GO:1904063	negative regulation of cation transmembrane transport	BP	61	16	0.580614	1
GO:1904385	cellular response to angiotensin	BP	15	2	0.949259	1
GO:1990776	response to angiotensin	BP	16	2	0.96	1
GO:1990778	protein localization to cell periphery	BP	222	67	0.152735	1
GO:2000008	regulation of protein localization to cell surface	BP	30	10	0.303643	1
GO:2000009	negative regulation of protein localization to cell surface	BP	10	4	0.291315	1
GO:2000273	positive regulation of receptor activity	BP	45	15	0.209227	1
GO:2001135	regulation of endocytic recycling	BP	9	1	0.935222	1
GO:2001137	positive regulation of endocytic recycling	BP	4	1	0.670225	1
GO:2001257	regulation of cation channel activity	BP	121	24	0.961442	1
GO:2001259	positive regulation of cation channel activity	BP	41	11	0.543003	1
GO:0002082	regulation of oxidative phosphorylation	BP	16	5	0.541269	1
GO:0003009	skeletal muscle contraction	BP	36	4	0.996103	1
GO:0006007	glucose catabolic process	BP	28	4	0.967644	1
GO:0006089	lactate metabolic process	BP	13	4	0.500819	1
GO:0006090	pyruvate metabolic process	BP	98	25	0.736012	1
GO:0006096	glycolytic process	BP	64	13	0.934691	1
GO:0006110	regulation of glycolytic process	BP	32	8	0.71075	1
GO:0006113	fermentation	BP	3	0	1	1
GO:0006119	oxidative phosphorylation	BP	97	37	0.0364885	0.689248
GO:0006165	nucleoside diphosphate phosphorylation	BP	82	18	0.904577	1
GO:0006733	oxidoreduction coenzyme metabolic process	BP	144	38	0.732131	1
GO:0006734	NADH metabolic process	BP	34	5	0.97831	1
GO:0006757	ATP generation from ADP	BP	65	14	0.89971	1
GO:0006942	regulation of striated muscle contraction	BP	80	15	0.965764	1
GO:0009123	nucleoside monophosphate metabolic process	BP	279	93	0.0360086	0.684353
GO:0009126	purine nucleoside monophosphate metabolic process	BP	256	85	0.0458149	0.786682
GO:0009132	nucleoside diphosphate metabolic process	BP	105	23	0.920865	1
GO:0009135	purine nucleoside diphosphate metabolic process	BP	83	18	0.89899	1
GO:0009141	nucleoside triphosphate metabolic process	BP	271	84	0.199984	1
GO:0009144	purine nucleoside triphosphate metabolic process	BP	252	80	0.141435	1
GO:0009161	ribonucleoside monophosphate metabolic process	BP	266	88	0.0462605	0.790582
GO:0009167	purine ribonucleoside monophosphate metabolic process	BP	255	85	0.042207	0.754581
GO:0009179	purine ribonucleoside diphosphate metabolic process	BP	83	18	0.89899	1
GO:0009185	ribonucleoside diphosphate metabolic process	BP	85	18	0.920722	1
GO:0009199	ribonucleoside triphosphate metabolic process	BP	250	80	0.119388	1
GO:0009205	purine ribonucleoside triphosphate metabolic process	BP	245	78	0.13701	1
GO:0010676	positive regulation of cellular carbohydrate metabolic process	BP	49	11	0.81378	1
GO:0010677	negative regulation of cellular carbohydrate metabolic process	BP	38	7	0.930863	1
GO:0010907	positive regulation of glucose metabolic process	BP	32	7	0.804911	1
GO:0014728	regulation of the force of skeletal muscle contraction	BP	2	0	1	1
GO:0014732	skeletal muscle atrophy	BP	8	1	0.915209	1
GO:0014733	regulation of skeletal muscle adaptation	BP	13	1	0.980093	1
GO:0014819	regulation of skeletal muscle contraction	BP	10	1	0.963158	1
GO:0014854	response to inactivity	BP	13	3	0.720751	1
GO:0014862	regulation of skeletal muscle contraction by chemo-mechanical energy conversion	BP	2	0	1	1
GO:0014870	response to muscle inactivity	BP	10	2	0.790853	1
GO:0014874	response to stimulus involved in regulation of muscle adaptation	BP	16	2	0.961046	1
GO:0014877	response to muscle inactivity involved in regulation of muscle adaptation	BP	10	2	0.790853	1
GO:0014883	transition between fast and slow fiber	BP	7	0	1	1
GO:0014889	muscle atrophy	BP	13	2	0.902703	1
GO:0014891	striated muscle atrophy	BP	9	1	0.935068	1
GO:0014894	response to denervation involved in regulation of muscle adaptation	BP	10	2	0.790853	1
GO:0016052	carbohydrate catabolic process	BP	140	41	0.403654	1
GO:0016202	regulation of striated muscle tissue development	BP	114	19	0.99696	1
GO:0019320	hexose catabolic process	BP	48	13	0.590692	1
GO:0019362	pyridine nucleotide metabolic process	BP	128	34	0.694715	1
GO:0019659	glucose catabolic process to lactate	BP	2	0	1	1
GO:0019660	glycolytic fermentation	BP	2	0	1	1
GO:0019661	glucose catabolic process to lactate via pyruvate	BP	2	0	1	1
GO:0019674	NAD metabolic process	BP	67	16	0.828691	1
GO:0019722	calcium-mediated signaling	BP	142	41	0.312337	1
GO:0019932	second-messenger-mediated signaling	BP	220	53	0.827313	1
GO:0033173	calcineurin-NFAT signaling cascade	BP	24	5	0.783269	1
GO:0043457	regulation of cellular respiration	BP	23	7	0.492925	1
GO:0043465	regulation of fermentation	BP	3	0	1	1
GO:0043467	regulation of generation of precursor metabolites and energy	BP	82	21	0.72423	1
GO:0043470	regulation of carbohydrate catabolic process	BP	40	11	0.614965	1
GO:0043502	regulation of muscle adaptation	BP	67	12	0.965506	1
GO:0044724	single-organism carbohydrate catabolic process	BP	132	39	0.383554	1
GO:0045820	negative regulation of glycolytic process	BP	12	3	0.677547	1
GO:0045844	positive regulation of striated muscle tissue development	BP	62	6	0.999753	1
GO:0045912	negative regulation of carbohydrate metabolic process	BP	41	9	0.839842	1
GO:0045913	positive regulation of carbohydrate metabolic process	BP	63	16	0.692739	1
GO:0045934	negative regulation of nucleobase-containing compound metabolic process	BP	1275	316	0.987469	1
GO:0045980	negative regulation of nucleotide metabolic process	BP	67	12	0.961379	1
GO:0046031	ADP metabolic process	BP	70	15	0.90618	1
GO:0046034	ATP metabolic process	BP	220	73	0.0690273	0.929599
GO:0046365	monosaccharide catabolic process	BP	58	15	0.668641	1
GO:0046496	nicotinamide nucleotide metabolic process	BP	128	34	0.694715	1
GO:0046939	nucleotide phosphorylation	BP	88	19	0.925157	1
GO:0048016	inositol phosphate-mediated signaling	BP	35	8	0.70199	1
GO:0048630	skeletal muscle tissue growth	BP	7	0	1	1
GO:0048631	regulation of skeletal muscle tissue growth	BP	5	0	1	1
GO:0048633	positive regulation of skeletal muscle tissue growth	BP	3	0	1	1
GO:0048634	regulation of muscle organ development	BP	119	21	0.994421	1
GO:0048636	positive regulation of muscle organ development	BP	62	6	0.999753	1
GO:0048641	regulation of skeletal muscle tissue development	BP	46	7	0.983767	1
GO:0048643	positive regulation of skeletal muscle tissue development	BP	23	0	1	1
GO:0050848	regulation of calcium-mediated signaling	BP	73	18	0.723287	1
GO:0050849	negative regulation of calcium-mediated signaling	BP	17	5	0.579913	1
GO:0050879	multicellular organismal movement	BP	46	6	0.994207	1
GO:0050881	musculoskeletal movement	BP	46	6	0.994207	1
GO:0051172	negative regulation of nitrogen compound metabolic process	BP	1417	376	0.805335	1
GO:0051193	regulation of cofactor metabolic process	BP	49	13	0.654259	1
GO:0051194	positive regulation of cofactor metabolic process	BP	14	3	0.816933	1
GO:0051195	negative regulation of cofactor metabolic process	BP	12	3	0.677547	1
GO:0051196	regulation of coenzyme metabolic process	BP	49	13	0.654259	1
GO:0051197	positive regulation of coenzyme metabolic process	BP	14	3	0.816933	1
GO:0051198	negative regulation of coenzyme metabolic process	BP	12	3	0.677547	1
GO:0070884	regulation of calcineurin-NFAT signaling cascade	BP	17	4	0.696154	1
GO:0070885	negative regulation of calcineurin-NFAT signaling cascade	BP	4	0	1	1
GO:0072524	pyridine-containing compound metabolic process	BP	133	35	0.718393	1
GO:0090324	negative regulation of oxidative phosphorylation	BP	5	0	1	1
GO:0097720	calcineurin-mediated signaling	BP	24	5	0.783269	1
GO:1900543	negative regulation of purine nucleotide metabolic process	BP	66	12	0.954429	1
GO:1901861	regulation of muscle tissue development	BP	116	19	0.997796	1
GO:1901863	positive regulation of muscle tissue development	BP	63	6	0.99981	1
GO:1902688	regulation of NAD metabolic process	BP	3	0	1	1
GO:1902690	positive regulation of NAD metabolic process	BP	1	0	1	1
GO:1903578	regulation of ATP metabolic process	BP	52	17	0.30622	1
GO:1903579	negative regulation of ATP metabolic process	BP	20	7	0.315318	1
GO:1903580	positive regulation of ATP metabolic process	BP	26	8	0.498529	1
GO:1903715	regulation of aerobic respiration	BP	7	2	0.593189	1
GO:1904023	regulation of glucose catabolic process to lactate via pyruvate	BP	2	0	1	1
GO:1904025	positive regulation of glucose catabolic process to lactate via pyruvate	BP	1	0	1	1
GO:0000082	G1/S transition of mitotic cell cycle	BP	232	93	3.96613e-05	0.00439188
GO:0001569	branching involved in blood vessel morphogenesis	BP	30	3	0.994886	1
GO:0001701	in utero embryonic development	BP	299	77	0.775494	1
GO:0001702	gastrulation with mouth forming second	BP	28	5	0.914739	1
GO:0001704	formation of primary germ layer	BP	117	10	1	1
GO:0001707	mesoderm formation	BP	67	2	1	1
GO:0001755	neural crest cell migration	BP	34	4	0.989775	1
GO:0001763	morphogenesis of a branching structure	BP	187	22	1	1
GO:0001837	epithelial to mesenchymal transition	BP	124	15	0.999991	1
GO:0003002	regionalization	BP	323	49	1	1
GO:0003006	developmental process involved in reproduction	BP	590	144	0.968722	1
GO:0003143	embryonic heart tube morphogenesis	BP	63	11	0.978688	1
GO:0003157	endocardium development	BP	11	3	0.573393	1
GO:0003158	endothelium development	BP	108	20	0.983636	1
[truncated: 19,705 more rows]

## Sheet: 0vs5_both_dmCpGs
	Term	Ont	N	DE	P.DE	FDR
GO:0001775	cell activation	BP	1245	477	0.00217472	0.0859749
GO:0002252	immune effector process	BP	1038	366	0.0296795	0.519906
GO:0002263	cell activation involved in immune response	BP	649	214	0.381299	1
GO:0002274	myeloid leukocyte activation	BP	589	203	0.259926	1
GO:0002275	myeloid cell activation involved in immune response	BP	515	167	0.56285	1
GO:0002283	neutrophil activation involved in immune response	BP	468	142	0.868963	1
GO:0002366	leukocyte activation involved in immune response	BP	647	213	0.391403	1
GO:0002376	immune system process	BP	2535	968	9.42508e-08	2.58939e-05
GO:0002443	leukocyte mediated immunity	BP	703	230	0.319537	1
GO:0002444	myeloid leukocyte mediated immunity	BP	520	169	0.535008	1
GO:0002446	neutrophil mediated immunity	BP	481	147	0.835708	1
GO:0002576	platelet degranulation	BP	119	51	0.031029	0.531487
GO:0006810	transport	BP	4648	1779	0.000152686	0.0115467
GO:0006887	exocytosis	BP	809	311	0.020229	0.414981
GO:0006955	immune response	BP	1765	640	2.63757e-05	0.00296611
GO:0008150	biological_process	BP	15712	5355	0.666583	1
GO:0009987	cellular process	BP	14322	4891	0.9597	1
GO:0016192	vesicle-mediated transport	BP	1736	699	0.00170725	0.0720899
GO:0032940	secretion by cell	BP	1335	518	0.00816292	0.230939
GO:0036230	granulocyte activation	BP	477	146	0.840413	1
GO:0042119	neutrophil activation	BP	473	144	0.863296	1
GO:0043299	leukocyte degranulation	BP	510	164	0.623537	1
GO:0043312	neutrophil degranulation	BP	468	142	0.868963	1
GO:0044699	single-organism process	BP	12432	4480	7.33455e-08	2.13982e-05
GO:0044763	single-organism cellular process	BP	10038	3760	9.61261e-07	0.000179855
GO:0044765	single-organism transport	BP	2873	1154	3.91839e-07	8.50448e-05
GO:0045055	regulated exocytosis	BP	705	265	0.034552	0.562852
GO:0045321	leukocyte activation	BP	1099	407	0.0167947	0.368194
GO:0046903	secretion	BP	1460	569	0.0040349	0.135144
GO:0050896	response to stimulus	BP	7843	2929	2.25352e-09	1.16454e-06
GO:0051179	localization	BP	5773	2285	1.63053e-09	9.3129e-07
GO:0051234	establishment of localization	BP	4771	1831	0.000113871	0.00905295
GO:1902578	single-organism localization	BP	3011	1213	1.55641e-07	3.92794e-05
GO:0001867	complement activation, lectin pathway	BP	10	5	0.0715612	0.811052
GO:0001868	regulation of complement activation, lectin pathway	BP	2	2	0.112769	0.969702
GO:0001869	negative regulation of complement activation, lectin pathway	BP	2	2	0.112769	0.969702
GO:0002253	activation of immune response	BP	497	193	0.0323013	0.542621
GO:0002526	acute inflammatory response	BP	129	48	0.0200703	0.412506
GO:0002673	regulation of acute inflammatory response	BP	69	28	0.0186031	0.391241
GO:0002682	regulation of immune system process	BP	1271	486	0.000307897	0.019771
GO:0002683	negative regulation of immune system process	BP	370	151	0.002339	0.0913053
GO:0002684	positive regulation of immune system process	BP	881	342	0.00135203	0.0603794
GO:0002697	regulation of immune effector process	BP	315	118	0.0395596	0.611396
GO:0002698	negative regulation of immune effector process	BP	101	37	0.197124	1
GO:0002920	regulation of humoral immune response	BP	49	18	0.0340313	0.55837
GO:0002921	negative regulation of humoral immune response	BP	11	5	0.140432	1
GO:0006508	proteolysis	BP	1583	540	0.582345	1
GO:0006950	response to stress	BP	3449	1232	0.0925262	0.893737
GO:0006952	defense response	BP	1394	491	0.000133029	0.0103036
GO:0006954	inflammatory response	BP	623	243	1.66153e-05	0.00210887
GO:0006956	complement activation	BP	52	17	0.137399	1
GO:0006959	humoral immune response	BP	188	49	0.255702	1
GO:0007154	cell communication	BP	5813	2325	3.00586e-13	5.4366e-10
GO:0007165	signal transduction	BP	5307	2118	9.90782e-14	2.15039e-10
GO:0007264	small GTPase mediated signal transduction	BP	464	256	1.18065e-08	4.3432e-06
GO:0007596	blood coagulation	BP	331	141	0.0250945	0.468719
GO:0007597	blood coagulation, intrinsic pathway	BP	17	6	0.314792	1
GO:0007599	hemostasis	BP	335	144	0.0183974	0.388421
GO:0008152	metabolic process	BP	10424	3483	0.999993	1
GO:0009605	response to external stimulus	BP	1944	794	7.78676e-09	3.14888e-06
GO:0009611	response to wounding	BP	617	267	0.0038235	0.130685
GO:0009892	negative regulation of metabolic process	BP	2567	912	0.78363	1
GO:0009966	regulation of signal transduction	BP	2613	1130	2.79936e-08	8.95085e-06
GO:0010466	negative regulation of peptidase activity	BP	224	68	0.42872	1
GO:0010467	gene expression	BP	4921	1485	1	1
GO:0010468	regulation of gene expression	BP	4143	1321	1	1
GO:0010605	negative regulation of macromolecule metabolic process	BP	2339	815	0.913399	1
GO:0010629	negative regulation of gene expression	BP	1549	520	0.995672	1
GO:0010646	regulation of cell communication	BP	2903	1265	2.00324e-09	1.06045e-06
GO:0010951	negative regulation of endopeptidase activity	BP	215	66	0.397869	1
GO:0010955	negative regulation of protein processing	BP	33	10	0.551757	1
GO:0016043	cellular component organization	BP	5673	2166	0.243453	1
GO:0016485	protein processing	BP	215	78	0.23832	1
GO:0019222	regulation of metabolic process	BP	5956	2042	0.995385	1
GO:0019538	protein metabolic process	BP	5155	1854	0.337054	1
GO:0022411	cellular component disassembly	BP	501	175	0.656195	1
GO:0022617	extracellular matrix disassembly	BP	86	43	0.0222453	0.440521
GO:0023051	regulation of signaling	BP	2953	1294	2.08043e-10	1.73668e-07
GO:0023052	signaling	BP	5793	2330	4.36032e-14	1.16726e-10
GO:0030154	cell differentiation	BP	3624	1474	5.97645e-06	0.000900785
GO:0030162	regulation of proteolysis	BP	678	231	0.552003	1
GO:0030198	extracellular matrix organization	BP	300	161	4.84987e-06	0.000751868
GO:0030449	regulation of complement activation	BP	30	11	0.0976794	0.908326
GO:0031323	regulation of cellular metabolic process	BP	5558	1924	0.974502	1
GO:0031324	negative regulation of cellular metabolic process	BP	2260	841	0.289961	1
GO:0031347	regulation of defense response	BP	651	237	0.0280567	0.497909
GO:0031348	negative regulation of defense response	BP	149	57	0.138924	1
GO:0032101	regulation of response to external stimulus	BP	664	279	9.88768e-05	0.00825393
GO:0032268	regulation of cellular protein metabolic process	BP	2238	848	0.0835964	0.857636
GO:0032269	negative regulation of cellular protein metabolic process	BP	967	362	0.273256	1
GO:0032501	multicellular organismal process	BP	6675	2499	1.06585e-05	0.00149783
GO:0032502	developmental process	BP	5563	2229	4.16166e-07	8.94304e-05
GO:0035556	intracellular signal transduction	BP	2459	1070	5.87813e-09	2.60365e-06
GO:0042060	wound healing	BP	513	227	0.00191797	0.0779932
GO:0043062	extracellular structure organization	BP	301	162	3.34582e-06	0.000550135
GO:0043085	positive regulation of catalytic activity	BP	1513	683	1.87292e-07	4.51666e-05
GO:0043086	negative regulation of catalytic activity	BP	802	299	0.0878292	0.876032
GO:0043087	regulation of GTPase activity	BP	660	352	3.02724e-09	1.49326e-06
GO:0043170	macromolecule metabolic process	BP	8425	2794	1	1
GO:0043547	positive regulation of GTPase activity	BP	607	325	7.4372e-09	3.14888e-06
GO:0044092	negative regulation of molecular function	BP	1042	388	0.116158	0.981534
GO:0044093	positive regulation of molecular function	BP	1791	790	3.85182e-06	0.000610218
GO:0044237	cellular metabolic process	BP	9686	3217	1	1
GO:0044238	primary metabolic process	BP	9596	3178	1	1
GO:0044260	cellular macromolecule metabolic process	BP	7792	2537	1	1
GO:0044267	cellular protein metabolic process	BP	4596	1633	0.799883	1
GO:0044700	single organism signaling	BP	5786	2327	4.26132e-14	1.16726e-10
GO:0044707	single-multicellular organism process	BP	5785	2310	7.83448e-09	3.14888e-06
GO:0044767	single-organism developmental process	BP	5482	2196	6.66917e-07	0.000134026
GO:0045087	innate immune response	BP	771	252	0.0694264	0.800732
GO:0045088	regulation of innate immune response	BP	372	120	0.578546	1
GO:0045824	negative regulation of innate immune response	BP	37	17	0.0698964	0.803124
GO:0045861	negative regulation of proteolysis	BP	289	92	0.398483	1
GO:0045916	negative regulation of complement activation	BP	8	4	0.140392	1
GO:0048518	positive regulation of biological process	BP	5004	1972	0.000181722	0.013191
GO:0048519	negative regulation of biological process	BP	4534	1728	0.0082467	0.23245
GO:0048523	negative regulation of cellular process	BP	4099	1612	0.000274569	0.018224
GO:0048583	regulation of response to stimulus	BP	3432	1417	2.42109e-08	7.96171e-06
GO:0048584	positive regulation of response to stimulus	BP	1904	792	1.21098e-06	0.000222738
GO:0048585	negative regulation of response to stimulus	BP	1329	558	0.00082121	0.0412582
GO:0048863	stem cell differentiation	BP	161	60	0.869501	1
GO:0048869	cellular developmental process	BP	3788	1543	4.00025e-06	0.000629141
GO:0050727	regulation of inflammatory response	BP	276	109	0.00759014	0.219942
GO:0050776	regulation of immune response	BP	837	310	0.00393793	0.133129
GO:0050777	negative regulation of immune response	BP	120	45	0.0788815	0.84683
GO:0050778	positive regulation of immune response	BP	629	240	0.0114999	0.288599
GO:0050789	regulation of biological process	BP	10162	3640	0.00644239	0.193397
GO:0050790	regulation of catalytic activity	BP	2265	964	1.26841e-07	3.35512e-05
GO:0050794	regulation of cellular process	BP	9589	3458	0.00331896	0.119065
GO:0050817	coagulation	BP	335	141	0.0324943	0.543592
GO:0050878	regulation of body fluid levels	BP	482	205	0.00943379	0.253567
GO:0051056	regulation of small GTPase mediated signal transduction	BP	280	175	9.37497e-10	5.81355e-07
GO:0051246	regulation of protein metabolic process	BP	2409	919	0.0467717	0.666098
GO:0051248	negative regulation of protein metabolic process	BP	1028	392	0.128759	1
GO:0051336	regulation of hydrolase activity	BP	1280	583	9.64941e-09	3.73984e-06
GO:0051345	positive regulation of hydrolase activity	BP	891	433	5.97296e-08	1.80052e-05
GO:0051346	negative regulation of hydrolase activity	BP	371	139	0.0377882	0.594316
GO:0051604	protein maturation	BP	242	88	0.235739	1
GO:0051716	cellular response to stimulus	BP	6433	2467	3.81458e-09	1.83982e-06
GO:0052547	regulation of peptidase activity	BP	375	124	0.450306	1
GO:0052548	regulation of endopeptidase activity	BP	350	118	0.307828	1
GO:0060255	regulation of macromolecule metabolic process	BP	5515	1856	0.999889	1
GO:0065007	biological regulation	BP	10747	3849	0.00246704	0.0952752
GO:0065008	regulation of biological quality	BP	3331	1358	9.52953e-07	0.000179851
GO:0065009	regulation of molecular function	BP	2802	1179	9.969e-08	2.6712e-05
GO:0070613	regulation of protein processing	BP	79	33	0.0512855	0.701531
GO:0071704	organic substance metabolic process	BP	9954	3325	0.999993	1
GO:0071840	cellular component organization or biogenesis	BP	5867	2198	0.555919	1
GO:0072376	protein activation cascade	BP	74	23	0.182138	1
GO:0072378	blood coagulation, fibrin clot formation	BP	25	8	0.385214	1
GO:0080090	regulation of primary metabolic process	BP	5415	1846	0.996559	1
GO:0080134	regulation of response to stress	BP	1259	472	0.104934	0.942298
GO:1902531	regulation of intracellular signal transduction	BP	1635	700	1.04561e-05	0.00149783
GO:1903317	regulation of protein maturation	BP	80	34	0.0422146	0.631445
GO:1903318	negative regulation of protein maturation	BP	33	10	0.551757	1
GO:2000257	regulation of protein activation cascade	BP	31	11	0.110927	0.964565
GO:2000258	negative regulation of protein activation cascade	BP	8	4	0.140392	1
GO:0006805	xenobiotic metabolic process	BP	104	26	0.890572	1
GO:0009410	response to xenobiotic stimulus	BP	115	29	0.907565	1
GO:0042221	response to chemical	BP	3902	1357	0.11182	0.966772
GO:0070887	cellular response to chemical stimulus	BP	2597	1016	0.000734664	0.0378795
GO:0071466	cellular response to xenobiotic stimulus	BP	108	28	0.866177	1
GO:0003333	amino acid transmembrane transport	BP	64	38	0.00192196	0.0779932
GO:0006811	ion transport	BP	1465	658	3.09012e-11	3.06338e-08
GO:0006820	anion transport	BP	550	253	7.17261e-07	0.000140247
GO:0006865	amino acid transport	BP	129	75	5.02802e-05	0.00485776
GO:0015711	organic anion transport	BP	423	194	2.98107e-05	0.00321896
GO:0015807	L-amino acid transport	BP	61	31	0.0250046	0.467441
GO:0015849	organic acid transport	BP	294	134	0.000516435	0.0286668
GO:0034220	ion transmembrane transport	BP	976	461	1.82546e-09	1.00977e-06
GO:0046942	carboxylic acid transport	BP	286	131	0.000618347	0.0329044
GO:0055085	transmembrane transport	BP	1307	556	1.03349e-05	0.00149539
GO:0071702	organic substance transport	BP	2549	929	0.361003	1
GO:0071705	nitrogen compound transport	BP	2185	781	0.736821	1
GO:0098656	anion transmembrane transport	BP	248	127	2.78281e-05	0.00304204
GO:1902475	L-alpha-amino acid transmembrane transport	BP	29	16	0.0594339	0.74396
GO:1903825	organic acid transmembrane transport	BP	106	53	0.0142419	0.332373
GO:1905039	carboxylic acid transmembrane transport	BP	96	50	0.0131578	0.314511
GO:0001894	tissue homeostasis	BP	190	81	0.0241918	0.457666
GO:0003008	system process	BP	1848	665	0.00455465	0.148207
GO:0006629	lipid metabolic process	BP	1297	476	0.155859	1
GO:0006953	acute-phase response	BP	45	16	0.11536	0.98072
GO:0007586	digestion	BP	159	42	0.78311	1
GO:0010669	epithelial structure maintenance	BP	23	8	0.646327	1
GO:0019216	regulation of lipid metabolic process	BP	275	117	0.0508604	0.700412
GO:0022600	digestive system process	BP	90	30	0.541932	1
GO:0030277	maintenance of gastrointestinal epithelium	BP	16	4	0.863155	1
GO:0042592	homeostatic process	BP	1542	602	0.0045927	0.148833
GO:0044710	single-organism metabolic process	BP	4027	1501	0.00339884	0.121287
GO:0048871	multicellular organismal homeostasis	BP	321	141	0.00687171	0.203748
GO:0060249	anatomical structure homeostasis	BP	348	122	0.599684	1
GO:0006638	neutral lipid metabolic process	BP	114	43	0.321639	1
GO:0006639	acylglycerol metabolic process	BP	113	42	0.356879	1
GO:0006641	triglyceride metabolic process	BP	101	34	0.458321	1
GO:0009056	catabolic process	BP	2163	756	0.709704	1
GO:0009893	positive regulation of metabolic process	BP	2975	1120	0.438697	1
GO:0009894	regulation of catabolic process	BP	707	250	0.872765	1
GO:0009896	positive regulation of catabolic process	BP	393	132	0.918402	1
GO:0010896	regulation of triglyceride catabolic process	BP	12	3	0.553175	1
GO:0010898	positive regulation of triglyceride catabolic process	BP	8	1	0.863038	1
GO:0016042	lipid catabolic process	BP	295	94	0.679916	1
GO:0019433	triglyceride catabolic process	BP	32	9	0.588142	1
GO:0031325	positive regulation of cellular metabolic process	BP	2775	1057	0.298266	1
GO:0031329	regulation of cellular catabolic process	BP	594	212	0.773501	1
GO:0031331	positive regulation of cellular catabolic process	BP	342	119	0.794715	1
GO:0044242	cellular lipid catabolic process	BP	187	54	0.941561	1
GO:0044248	cellular catabolic process	BP	1817	617	0.904117	1
GO:0044255	cellular lipid metabolic process	BP	1014	369	0.330502	1
GO:0044712	single-organism catabolic process	BP	909	346	0.0304179	0.526047
GO:0045834	positive regulation of lipid metabolic process	BP	123	62	0.00447416	0.146364
GO:0046461	neutral lipid catabolic process	BP	38	12	0.556631	1
GO:0046464	acylglycerol catabolic process	BP	38	12	0.556631	1
GO:0046486	glycerolipid metabolic process	BP	410	156	0.390729	1
GO:0046503	glycerolipid catabolic process	BP	53	19	0.34965	1
GO:0048522	positive regulation of cellular process	BP	4502	1788	0.000561574	0.0306241
GO:0050994	regulation of lipid catabolic process	BP	56	20	0.53678	1
GO:0050996	positive regulation of lipid catabolic process	BP	27	9	0.577683	1
GO:0090207	regulation of triglyceride metabolic process	BP	32	14	0.150237	1
GO:0090208	positive regulation of triglyceride metabolic process	BP	18	8	0.219974	1
GO:1901575	organic substance catabolic process	BP	1765	608	0.769729	1
GO:0001525	angiogenesis	BP	400	182	0.0158421	0.35594
GO:0001568	blood vessel development	BP	561	253	0.0193074	0.402157
GO:0001667	ameboidal-type cell migration	BP	304	153	0.00074926	0.0383537
GO:0001944	vasculature development	BP	583	262	0.0184616	0.389397
GO:0006928	movement of cell or subcellular component	BP	1761	828	9.52349e-12	1.08788e-08
GO:0007275	multicellular organism development	BP	4765	1935	1.59298e-06	0.000288116
GO:0009653	anatomical structure morphogenesis	BP	2298	1048	2.80436e-08	8.95085e-06
GO:0010594	regulation of endothelial cell migration	BP	114	61	0.014035	0.327897
GO:0010595	positive regulation of endothelial cell migration	BP	68	42	0.00389707	0.132574
GO:0010631	epithelial cell migration	BP	222	117	0.000467989	0.0269042
GO:0010632	regulation of epithelial cell migration	BP	171	95	0.000467659	0.0269042
GO:0010634	positive regulation of epithelial cell migration	BP	107	63	0.00089485	0.0434493
GO:0014812	muscle cell migration	BP	72	42	0.00971944	0.25922
GO:0014909	smooth muscle cell migration	BP	62	36	0.0270159	0.484589
GO:0016477	cell migration	BP	1179	559	4.03467e-10	2.91895e-07
GO:0022613	ribonucleoprotein complex biogenesis	BP	417	67	1	1
GO:0030334	regulation of cell migration	BP	647	328	7.62247e-09	3.14888e-06
GO:0030335	positive regulation of cell migration	BP	381	185	5.14494e-05	0.00489762
GO:0032879	regulation of localization	BP	2368	1023	4.91647e-08	1.50292e-05
GO:0040011	locomotion	BP	1527	713	2.28839e-10	1.83952e-07
GO:0040012	regulation of locomotion	BP	759	374	1.66854e-08	5.84098e-06
GO:0040017	positive regulation of locomotion	BP	423	196	0.000441653	0.0257005
GO:0042254	ribosome biogenesis	BP	295	45	1	1
GO:0042273	ribosomal large subunit biogenesis	BP	59	7	0.998606	1
GO:0043542	endothelial cell migration	BP	149	76	0.0150181	0.343832
GO:0044085	cellular component biogenesis	BP	2800	998	0.922723	1
GO:0048514	blood vessel morphogenesis	BP	480	214	0.0290291	0.512233
GO:0048646	anatomical structure formation involved in morphogenesis	BP	940	428	0.000529775	0.0291833
GO:0048731	system development	BP	4240	1745	3.21095e-06	0.000536081
GO:0048856	anatomical structure development	BP	5194	2110	3.20026e-08	9.92263e-06
GO:0048870	cell motility	BP	1304	614	8.92071e-11	8.06729e-08
GO:0051239	regulation of multicellular organismal process	BP	2541	1095	2.34797e-08	7.84004e-06
GO:0051240	positive regulation of multicellular organismal process	BP	1380	581	0.00137127	0.0609814
GO:0051270	regulation of cellular component movement	BP	760	386	7.91472e-10	5.05239e-07
GO:0051272	positive regulation of cellular component movement	BP	405	195	6.05269e-05	0.00556642
GO:0051674	localization of cell	BP	1304	614	8.92071e-11	8.06729e-08
GO:0072358	cardiovascular system development	BP	591	268	0.012425	0.302663
GO:0072359	circulatory system development	BP	899	401	0.0100739	0.263784
GO:0090130	tissue migration	BP	231	122	0.000225443	0.0156827
GO:0090132	epithelium migration	BP	225	119	0.000311751	0.0199594
GO:2000145	regulation of cell motility	BP	695	349	5.27461e-09	2.38501e-06
GO:2000147	positive regulation of cell motility	BP	395	188	0.000114751	0.00908961
GO:0001101	response to acid chemical	BP	308	121	0.260767	1
GO:0006464	cellular protein modification process	BP	3656	1389	0.136433	1
GO:0006473	protein acetylation	BP	163	46	0.990273	1
GO:0006474	N-terminal protein amino acid acetylation	BP	15	4	0.841274	1
GO:0006576	cellular biogenic amine metabolic process	BP	45	16	0.349071	1
GO:0006586	indolalkylamine metabolic process	BP	17	8	0.167656	1
GO:0006725	cellular aromatic compound metabolic process	BP	5588	1712	1	1
GO:0006807	nitrogen compound metabolic process	BP	6433	2003	1	1
GO:0007623	circadian rhythm	BP	191	81	0.100135	0.91663
GO:0009058	biosynthetic process	BP	5939	1895	1	1
GO:0009308	amine metabolic process	BP	121	34	0.851641	1
GO:0009309	amine biosynthetic process	BP	21	6	0.723134	1
GO:0009314	response to radiation	BP	414	149	0.695091	1
GO:0009416	response to light stimulus	BP	280	112	0.251951	1
GO:0009628	response to abiotic stimulus	BP	1113	426	0.189738	1
GO:0009648	photoperiodism	BP	23	9	0.540956	1
GO:0009719	response to endogenous stimulus	BP	1527	623	0.0135883	0.320566
GO:0009725	response to hormone	BP	817	310	0.369606	1
GO:0010033	response to organic substance	BP	2732	1044	0.0061504	0.186176
GO:0010035	response to inorganic substance	BP	467	175	0.357282	1
GO:0010038	response to metal ion	BP	306	106	0.787321	1
GO:0010043	response to zinc ion	BP	49	9	0.959164	1
GO:0010243	response to organonitrogen compound	BP	780	332	0.00364162	0.127275
GO:0010817	regulation of hormone levels	BP	454	169	0.411385	1
GO:0014070	response to organic cyclic compound	BP	892	340	0.192176	1
GO:0014074	response to purine-containing compound	BP	140	59	0.129605	1
GO:0018130	heterocycle biosynthetic process	BP	4138	1309	1	1
GO:0019438	aromatic compound biosynthetic process	BP	4143	1314	1	1
GO:0030186	melatonin metabolic process	BP	1	0	1	1
GO:0030187	melatonin biosynthetic process	BP	1	0	1	1
GO:0031365	N-terminal protein amino acid modification	BP	27	7	0.85278	1
GO:0031960	response to corticosteroid	BP	155	57	0.257802	1
GO:0032868	response to insulin	BP	239	89	0.5923	1
GO:0033993	response to lipid	BP	845	308	0.31158	1
GO:0034097	response to cytokine	BP	771	273	0.0305881	0.526451
GO:0034641	cellular nitrogen compound metabolic process	BP	6005	1833	1	1
GO:0034694	response to prostaglandin	BP	29	12	0.36951	1
GO:0034695	response to prostaglandin E	BP	23	11	0.276958	1
GO:0034754	cellular hormone metabolic process	BP	108	33	0.590184	1
GO:0036211	protein modification process	BP	3656	1389	0.136433	1
GO:0042401	cellular biogenic amine biosynthetic process	BP	20	5	0.85196	1
GO:0042430	indole-containing compound metabolic process	BP	25	12	0.16268	1
GO:0042435	indole-containing compound biosynthetic process	BP	4	1	0.872352	1
GO:0042445	hormone metabolic process	BP	181	62	0.49428	1
GO:0042446	hormone biosynthetic process	BP	64	21	0.621214	1
GO:0043412	macromolecule modification	BP	3898	1451	0.401191	1
GO:0043434	response to peptide hormone	BP	385	150	0.345786	1
GO:0043543	protein acylation	BP	191	55	0.987417	1
GO:0043603	cellular amide metabolic process	BP	874	245	0.999944	1
GO:0043604	amide biosynthetic process	BP	671	165	1	1
GO:0044106	cellular amine metabolic process	BP	113	32	0.885287	1
GO:0044249	cellular biosynthetic process	BP	5787	1843	1	1
GO:0044271	cellular nitrogen compound biosynthetic process	BP	4600	1429	1	1
GO:0046219	indolalkylamine biosynthetic process	BP	4	1	0.872352	1
GO:0046483	heterocycle metabolic process	BP	5553	1698	1	1
GO:0046683	response to organophosphorus	BP	126	52	0.146287	1
GO:0046688	response to copper ion	BP	25	11	0.219626	1
GO:0048511	rhythmic process	BP	306	118	0.329904	1
GO:0048545	response to steroid hormone	BP	367	132	0.669709	1
GO:0051384	response to glucocorticoid	BP	141	51	0.296025	1
GO:0051385	response to mineralocorticoid	BP	29	10	0.506346	1
GO:0051412	response to corticosterone	BP	20	7	0.500902	1
GO:0051591	response to cAMP	BP	91	38	0.242466	1
GO:0051592	response to calcium ion	BP	112	46	0.441214	1
GO:0070542	response to fatty acid	BP	76	26	0.608408	1
GO:0071310	cellular response to organic substance	BP	2146	856	0.0012654	0.0575772
GO:0071320	cellular response to cAMP	BP	48	25	0.0608695	0.754489
GO:0071407	cellular response to organic cyclic compound	BP	521	213	0.196372	1
GO:0071417	cellular response to organonitrogen compound	BP	489	224	0.00587309	0.178719
GO:0071495	cellular response to endogenous stimulus	BP	1189	502	0.0149992	0.343762
GO:0097305	response to alcohol	BP	182	75	0.0834957	0.857636
GO:1901360	organic cyclic compound metabolic process	BP	5792	1778	1	1
GO:1901362	organic cyclic compound biosynthetic process	BP	4274	1354	1	1
GO:1901564	organonitrogen compound metabolic process	BP	2134	709	0.899009	1
GO:1901566	organonitrogen compound biosynthetic process	BP	1317	414	0.991582	1
GO:1901576	organic substance biosynthetic process	BP	5867	1868	1	1
GO:1901652	response to peptide	BP	431	169	0.221659	1
GO:1901654	response to ketone	BP	172	71	0.0814401	0.851434
GO:1901698	response to nitrogen compound	BP	885	373	0.00186348	0.0767458
GO:1901699	cellular response to nitrogen compound	BP	571	263	0.00178692	0.07444
GO:1901700	response to oxygen-containing compound	BP	1445	579	0.00164892	0.070588
GO:1901701	cellular response to oxygen-containing compound	BP	938	411	0.000256507	0.0174521
GO:0006082	organic acid metabolic process	BP	1025	360	0.402159	1
GO:0006139	nucleobase-containing compound metabolic process	BP	5391	1648	1	1
GO:0006396	RNA processing	BP	851	173	1	1
GO:0006399	tRNA metabolic process	BP	167	30	0.999993	1
GO:0006400	tRNA modification	BP	63	12	0.986919	1
GO:0006412	translation	BP	576	124	1	1
GO:0006414	translational elongation	BP	135	19	0.999977	1
GO:0006417	regulation of translation	BP	334	101	0.996218	1
GO:0006418	tRNA aminoacylation for protein translation	BP	48	12	0.985914	1
GO:0006419	alanyl-tRNA aminoacylation	BP	3	1	0.819701	1
GO:0006448	regulation of translational elongation	BP	26	8	0.718726	1
GO:0006450	regulation of translational fidelity	BP	17	6	0.638826	1
GO:0006518	peptide metabolic process	BP	727	186	0.999999	1
GO:0006520	cellular amino acid metabolic process	BP	348	118	0.681528	1
GO:0006915	apoptotic process	BP	1714	676	0.0225867	0.444999
GO:0007399	nervous system development	BP	2101	954	0.000187701	0.0135796
GO:0007417	central nervous system development	BP	857	393	0.012118	0.298196
GO:0007420	brain development	BP	642	297	0.0158849	0.356163
GO:0008033	tRNA processing	BP	108	16	0.999908	1
GO:0008219	cell death	BP	1942	749	0.0164328	0.362968
GO:0009059	macromolecule biosynthetic process	BP	4825	1488	1	1
GO:0009451	RNA modification	BP	124	21	0.999859	1
GO:0009889	regulation of biosynthetic process	BP	4065	1320	0.999997	1
GO:0010556	regulation of macromolecule biosynthetic process	BP	3831	1221	1	1
GO:0010608	posttranscriptional regulation of gene expression	BP	457	127	0.999948	1
GO:0010941	regulation of cell death	BP	1426	570	0.0130695	0.313092
GO:0012501	programmed cell death	BP	1834	703	0.0338498	0.556572
GO:0016070	RNA metabolic process	BP	4318	1290	1	1
GO:0019752	carboxylic acid metabolic process	BP	904	304	0.736662	1
GO:0021549	cerebellum development	BP	86	38	0.38522	1
GO:0021680	cerebellar Purkinje cell layer development	BP	24	12	0.38044	1
GO:0021695	cerebellar cortex development	BP	44	24	0.0961097	0.902234
GO:0022037	metencephalon development	BP	95	40	0.52244	1
GO:0030902	hindbrain development	BP	137	56	0.652489	1
GO:0031326	regulation of cellular biosynthetic process	BP	4019	1303	0.999998	1
GO:0034248	regulation of cellular amide metabolic process	BP	373	122	0.961181	1
GO:0034470	ncRNA processing	BP	372	66	1	1
GO:0034645	cellular macromolecule biosynthetic process	BP	4672	1436	1	1
GO:0034660	ncRNA metabolic process	BP	536	101	1	1
GO:0042981	regulation of apoptotic process	BP	1320	524	0.0334428	0.552348
GO:0043038	amino acid activation	BP	52	12	0.993795	1
GO:0043039	tRNA aminoacylation	BP	51	12	0.992889	1
GO:0043043	peptide biosynthetic process	BP	599	132	1	1
GO:0043066	negative regulation of apoptotic process	BP	767	280	0.583592	1
GO:0043067	regulation of programmed cell death	BP	1333	532	0.0232601	0.452495
GO:0043069	negative regulation of programmed cell death	BP	779	288	0.488032	1
GO:0043436	oxoacid metabolic process	BP	1009	356	0.375131	1
GO:0043523	regulation of neuron apoptotic process	BP	186	73	0.633996	1
GO:0043524	negative regulation of neuron apoptotic process	BP	132	53	0.51714	1
GO:0044281	small molecule metabolic process	BP	1971	686	0.299916	1
GO:0048513	animal organ development	BP	3101	1234	0.000468567	0.0269042
GO:0050877	neurological system process	BP	1161	359	0.326706	1
GO:0050885	neuromuscular process controlling balance	BP	52	27	0.144442	1
GO:0050905	neuromuscular process	BP	99	49	0.0817926	0.853064
GO:0051171	regulation of nitrogen compound metabolic process	BP	4111	1339	0.999998	1
GO:0051402	neuron apoptotic process	BP	210	83	0.632144	1
GO:0060322	head development	BP	674	309	0.0225065	0.444551
GO:0060548	negative regulation of cell death	BP	846	312	0.49852	1
GO:0070997	neuron death	BP	292	120	0.354147	1
GO:0090304	nucleic acid metabolic process	BP	4792	1417	1	1
GO:1901214	regulation of neuron death	BP	258	106	0.368112	1
GO:1901215	negative regulation of neuron death	BP	177	69	0.502106	1
GO:2000112	regulation of cellular macromolecule biosynthetic process	BP	3729	1191	1	1
GO:0000003	reproduction	BP	1264	416	0.897179	1
GO:0001505	regulation of neurotransmitter levels	BP	175	101	5.9929e-05	0.00555854
GO:0001659	temperature homeostasis	BP	36	17	0.163292	1
GO:0001666	response to hypoxia	BP	320	112	0.831982	1
GO:0002790	peptide secretion	BP	502	195	0.138711	1
GO:0002791	regulation of peptide secretion	BP	404	158	0.143654	1
GO:0002793	positive regulation of peptide secretion	BP	228	77	0.607407	1
GO:0003012	muscle system process	BP	391	193	4.81597e-05	0.00474624
GO:0003013	circulatory system process	BP	478	236	1.28564e-07	3.35512e-05
GO:0006584	catecholamine metabolic process	BP	44	18	0.403519	1
GO:0006812	cation transport	BP	1019	456	1.29852e-07	3.35512e-05
GO:0006835	dicarboxylic acid transport	BP	86	49	0.000882055	0.0434493
GO:0006936	muscle contraction	BP	322	159	7.51566e-05	0.00674049
GO:0006937	regulation of muscle contraction	BP	143	66	0.0275114	0.491137
GO:0006939	smooth muscle contraction	BP	97	55	0.000423373	0.0248349
GO:0006940	regulation of smooth muscle contraction	BP	55	29	0.0126803	0.306686
GO:0007155	cell adhesion	BP	1290	634	1.04977e-12	1.42401e-09
GO:0007162	negative regulation of cell adhesion	BP	220	106	0.00111999	0.0521508
GO:0007166	cell surface receptor signaling pathway	BP	2497	1118	3.82495e-14	1.16726e-10
GO:0007267	cell-cell signaling	BP	1486	625	0.0128463	0.309108
GO:0007268	chemical synaptic transmission	BP	575	282	1.80807e-05	0.00221709
GO:0007568	aging	BP	272	99	0.697106	1
GO:0007610	behavior	BP	547	243	0.013194	0.315031
GO:0007618	mating	BP	38	14	0.431758	1
GO:0007620	copulation	BP	20	8	0.310176	1
GO:0007626	locomotory behavior	BP	188	94	0.0175116	0.376308
GO:0008015	blood circulation	BP	475	235	9.65749e-08	2.62008e-05
GO:0008104	protein localization	BP	2442	920	0.410762	1
GO:0008217	regulation of blood pressure	BP	156	70	0.00587511	0.178719
GO:0008652	cellular amino acid biosynthetic process	BP	75	29	0.324984	1
GO:0009063	cellular amino acid catabolic process	BP	110	47	0.0473827	0.671057
GO:0009306	protein secretion	BP	473	182	0.178878	1
GO:0009448	gamma-aminobutyric acid metabolic process	BP	5	5	0.0318127	0.537844
GO:0009449	gamma-aminobutyric acid biosynthetic process	BP	3	3	0.170054	1
GO:0009450	gamma-aminobutyric acid catabolic process	BP	2	2	0.224276	1
GO:0009712	catechol-containing compound metabolic process	BP	44	18	0.403519	1
GO:0009914	hormone transport	BP	290	113	0.402373	1
GO:0009967	positive regulation of signal transduction	BP	1370	586	5.74544e-05	0.00535189
GO:0010039	response to iron ion	BP	30	13	0.33099	1
GO:0010543	regulation of platelet activation	BP	30	15	0.214546	1
GO:0010544	negative regulation of platelet activation	BP	17	10	0.155534	1
GO:0010647	positive regulation of cell communication	BP	1494	639	4.09011e-05	0.00419915
GO:0014046	dopamine secretion	BP	28	12	0.232575	1
GO:0014051	gamma-aminobutyric acid secretion	BP	8	5	0.320063	1
GO:0014052	regulation of gamma-aminobutyric acid secretion	BP	5	2	0.726522	1
GO:0014053	negative regulation of gamma-aminobutyric acid secretion	BP	1	1	0.565946	1
GO:0014059	regulation of dopamine secretion	BP	28	12	0.232575	1
GO:0015031	protein transport	BP	1866	647	0.948993	1
GO:0015696	ammonium transport	BP	88	33	0.309034	1
GO:0015718	monocarboxylic acid transport	BP	141	50	0.302797	1
GO:0015740	C4-dicarboxylate transport	BP	12	8	0.140442	1
GO:0015800	acidic amino acid transport	BP	24	12	0.297364	1
GO:0015810	aspartate transport	BP	9	6	0.181505	1
GO:0015812	gamma-aminobutyric acid transport	BP	12	6	0.542094	1
GO:0015833	peptide transport	BP	1898	660	0.938827	1
GO:0015837	amine transport	BP	79	32	0.0860666	0.865361
GO:0015844	monoamine transport	BP	70	25	0.376491	1
GO:0015850	organic hydroxy compound transport	BP	209	79	0.155274	1
GO:0015872	dopamine transport	BP	40	16	0.294951	1
GO:0016053	organic acid biosynthetic process	BP	286	103	0.264973	1
GO:0016054	organic acid catabolic process	BP	225	83	0.269267	1
GO:0016337	single organismal cell-cell adhesion	BP	566	265	1.06968e-05	0.00149783
GO:0018958	phenol-containing compound metabolic process	BP	87	36	0.306252	1
GO:0019953	sexual reproduction	BP	715	228	0.812237	1
GO:0022407	regulation of cell-cell adhesion	BP	378	165	0.00175635	0.0733073
GO:0022408	negative regulation of cell-cell adhesion	BP	134	56	0.0593109	0.743396
GO:0022414	reproductive process	BP	1263	416	0.895397	1
GO:0022610	biological adhesion	BP	1296	636	1.33551e-12	1.70506e-09
GO:0023056	positive regulation of signaling	BP	1502	644	2.91218e-05	0.0031603
GO:0023061	signal release	BP	398	177	0.0336565	0.55473
GO:0030072	peptide hormone secretion	BP	229	94	0.315091	1
GO:0030073	insulin secretion	BP	193	80	0.35913	1
GO:0030155	regulation of cell adhesion	BP	619	303	6.87052e-08	2.04271e-05
GO:0030168	platelet activation	BP	152	76	0.00572355	0.175706
GO:0030193	regulation of blood coagulation	BP	84	34	0.197554	1
GO:0030195	negative regulation of blood coagulation	BP	48	19	0.182125	1
GO:0030534	adult behavior	BP	138	61	0.227456	1
GO:0031649	heat generation	BP	16	10	0.0400915	0.614944
GO:0031650	regulation of heat generation	BP	11	9	0.00864433	0.238838
GO:0031652	positive regulation of heat generation	BP	9	8	0.00481828	0.154242
GO:0032024	positive regulation of insulin secretion	BP	64	19	0.964523	1
GO:0032102	negative regulation of response to external stimulus	BP	250	105	0.0328698	0.54669
GO:0032787	monocarboxylic acid metabolic process	BP	537	181	0.627488	1
GO:0032844	regulation of homeostatic process	BP	429	180	0.0866845	0.868606
GO:0032846	positive regulation of homeostatic process	BP	197	74	0.482913	1
GO:0032880	regulation of protein localization	BP	927	362	0.26439	1
GO:0032890	regulation of organic acid transport	BP	47	20	0.221675	1
GO:0032891	negative regulation of organic acid transport	BP	16	7	0.542446	1
GO:0032892	positive regulation of organic acid transport	BP	28	12	0.122033	1
GO:0033036	macromolecule localization	BP	2736	1027	0.361139	1
GO:0033238	regulation of cellular amine metabolic process	BP	75	18	0.973195	1
GO:0033240	positive regulation of cellular amine metabolic process	BP	7	3	0.634477	1
GO:0033602	negative regulation of dopamine secretion	BP	3	3	0.129566	1
GO:0033604	negative regulation of catecholamine secretion	BP	11	6	0.0754737	0.831085
GO:0034109	homotypic cell-cell adhesion	BP	70	37	0.0180296	0.383267
GO:0034110	regulation of homotypic cell-cell adhesion	BP	23	12	0.319239	1
GO:0034111	negative regulation of homotypic cell-cell adhesion	BP	13	6	0.567705	1
GO:0035094	response to nicotine	BP	47	22	0.0925503	0.893737
GO:0035640	exploration behavior	BP	23	12	0.242084	1
GO:0036293	response to decreased oxygen levels	BP	327	115	0.819104	1
GO:0042053	regulation of dopamine metabolic process	BP	16	7	0.540197	1
GO:0042069	regulation of catecholamine metabolic process	BP	16	7	0.540197	1
GO:0042133	neurotransmitter metabolic process	BP	28	14	0.225906	1
GO:0042135	neurotransmitter catabolic process	BP	9	7	0.047299	0.670943
GO:0042220	response to cocaine	BP	51	21	0.318923	1
GO:0042391	regulation of membrane potential	BP	364	183	8.55454e-05	0.00735477
GO:0042417	dopamine metabolic process	BP	30	15	0.185271	1
GO:0042493	response to drug	BP	401	149	0.526601	1
GO:0042886	amide transport	BP	1919	667	0.935302	1
GO:0043269	regulation of ion transport	BP	568	265	6.10203e-05	0.00558812
GO:0043270	positive regulation of ion transport	BP	209	97	0.00317144	0.114913
GO:0043271	negative regulation of ion transport	BP	115	45	0.262047	1
GO:0043279	response to alkaloid	BP	140	60	0.107451	0.954783
GO:0044057	regulation of system process	BP	473	225	7.57879e-05	0.00674139
GO:0044070	regulation of anion transport	BP	97	40	0.173684	1
GO:0044282	small molecule catabolic process	BP	336	124	0.15417	1
GO:0044283	small molecule biosynthetic process	BP	499	174	0.348637	1
GO:0044703	multi-organism reproductive process	BP	866	277	0.79299	1
GO:0044708	single-organism behavior	BP	393	176	0.0393835	0.609669
GO:0044711	single-organism biosynthetic process	BP	1407	508	0.186904	1
GO:0045184	establishment of protein localization	BP	2013	723	0.844435	1
GO:0045471	response to ethanol	BP	126	47	0.240081	1
GO:0045776	negative regulation of blood pressure	BP	41	16	0.288755	1
GO:0045915	positive regulation of catecholamine metabolic process	BP	4	1	0.869262	1
GO:0045933	positive regulation of muscle contraction	BP	39	16	0.371625	1
GO:0045964	positive regulation of dopamine metabolic process	BP	4	1	0.869262	1
GO:0045987	positive regulation of smooth muscle contraction	BP	26	12	0.199141	1
GO:0046394	carboxylic acid biosynthetic process	BP	286	103	0.264973	1
GO:0046395	carboxylic acid catabolic process	BP	225	83	0.269267	1
GO:0046717	acid secretion	BP	111	57	0.00085236	0.0423332
GO:0046879	hormone secretion	BP	280	108	0.49392	1
GO:0046883	regulation of hormone secretion	BP	240	96	0.299592	1
GO:0046887	positive regulation of hormone secretion	BP	112	35	0.88743	1
GO:0048148	behavioral response to cocaine	BP	19	8	0.327179	1
GO:0050432	catecholamine secretion	BP	47	19	0.171434	1
GO:0050433	regulation of catecholamine secretion	BP	45	17	0.227202	1
GO:0050708	regulation of protein secretion	BP	379	147	0.185585	1
GO:0050714	positive regulation of protein secretion	BP	210	70	0.671133	1
GO:0050796	regulation of insulin secretion	BP	164	71	0.24435	1
GO:0050804	modulation of synaptic transmission	BP	288	152	0.000218368	0.0154379
GO:0050806	positive regulation of synaptic transmission	BP	119	67	0.00388972	0.132531
GO:0050818	regulation of coagulation	BP	88	35	0.209815	1
GO:0050819	negative regulation of coagulation	BP	51	20	0.160973	1
GO:0050865	regulation of cell activation	BP	466	197	0.000924969	0.0447116
GO:0050866	negative regulation of cell activation	BP	158	69	0.0122372	0.299616
GO:0051046	regulation of secretion	BP	658	272	0.00811496	0.230231
GO:0051047	positive regulation of secretion	BP	352	134	0.179481	1
GO:0051048	negative regulation of secretion	BP	183	73	0.0544426	0.718311
GO:0051049	regulation of transport	BP	1720	714	0.000535982	0.0294505
GO:0051050	positive regulation of transport	BP	881	358	0.0185503	0.390889
GO:0051051	negative regulation of transport	BP	427	164	0.0895257	0.882009
GO:0051173	positive regulation of nitrogen compound metabolic process	BP	1726	630	0.900878	1
GO:0051222	positive regulation of protein transport	BP	443	155	0.671847	1
GO:0051223	regulation of protein transport	BP	713	267	0.397562	1
GO:0051241	negative regulation of multicellular organismal process	BP	959	392	0.0103297	0.267856
GO:0051704	multi-organism process	BP	2154	702	0.729381	1
GO:0051937	catecholamine transport	BP	60	23	0.265007	1
GO:0051952	regulation of amine transport	BP	71	27	0.193333	1
GO:0051953	negative regulation of amine transport	BP	21	11	0.0637502	0.769969
GO:0051954	positive regulation of amine transport	BP	30	11	0.47767	1
GO:0051955	regulation of amino acid transport	BP	26	14	0.0387872	0.60498
GO:0051956	negative regulation of amino acid transport	BP	10	5	0.353925	1
GO:0051957	positive regulation of amino acid transport	BP	14	7	0.135725	1
GO:0060078	regulation of postsynaptic membrane potential	BP	127	70	0.0047128	0.15176
GO:0060080	inhibitory postsynaptic potential	BP	13	6	0.523786	1
GO:0060359	response to ammonium ion	BP	119	52	0.164171	1
GO:0061041	regulation of wound healing	BP	127	57	0.0370094	0.587173
GO:0061045	negative regulation of wound healing	BP	63	28	0.0910565	0.889419
GO:0061528	aspartate secretion	BP	1	1	0.565946	1
GO:0070201	regulation of establishment of protein localization	BP	783	295	0.458119	1
GO:0070459	prolactin secretion	BP	6	2	0.731774	1
GO:0070471	uterine smooth muscle contraction	BP	9	4	0.337584	1
GO:0070472	regulation of uterine smooth muscle contraction	BP	8	3	0.56358	1
GO:0070474	positive regulation of uterine smooth muscle contraction	BP	7	3	0.516444	1
GO:0070482	response to oxygen levels	BP	341	123	0.740949	1
GO:0070527	platelet aggregation	BP	51	25	0.0915689	0.890418
GO:0072329	monocarboxylic acid catabolic process	BP	114	36	0.802916	1
GO:0072330	monocarboxylic acid biosynthetic process	BP	186	68	0.248361	1
GO:0090087	regulation of peptide transport	BP	740	278	0.358323	1
GO:0090257	regulation of muscle system process	BP	199	94	0.00997697	0.262753
GO:0090276	regulation of peptide hormone secretion	BP	190	82	0.182688	1
GO:0090277	positive regulation of peptide hormone secretion	BP	84	27	0.897068	1
GO:0090330	regulation of platelet aggregation	BP	16	9	0.342824	1
GO:0090331	negative regulation of platelet aggregation	BP	10	6	0.305852	1
GO:0097151	positive regulation of inhibitory postsynaptic potential	BP	7	4	0.466664	1
GO:0097164	ammonium ion metabolic process	BP	182	71	0.172109	1
GO:0098602	single organism cell adhesion	BP	620	302	3.06339e-08	9.63591e-06
GO:0098609	cell-cell adhesion	BP	754	336	0.00146513	0.0638546
GO:0098828	modulation of inhibitory postsynaptic potential	BP	7	4	0.466664	1
GO:0098916	anterograde trans-synaptic signaling	BP	575	282	1.80807e-05	0.00221709
GO:0099536	synaptic signaling	BP	577	283	1.97474e-05	0.00236795
GO:0099537	trans-synaptic signaling	BP	577	283	1.97474e-05	0.00236795
GO:0099565	chemical synaptic transmission, postsynaptic	BP	104	58	0.00944613	0.253567
GO:1900046	regulation of hemostasis	BP	84	34	0.197554	1
GO:1900047	negative regulation of hemostasis	BP	48	19	0.182125	1
GO:1901565	organonitrogen compound catabolic process	BP	341	136	0.0572891	0.734321
GO:1901615	organic hydroxy compound metabolic process	BP	446	169	0.138472	1
GO:1902722	positive regulation of prolactin secretion	BP	2	2	0.336524	1
GO:1903034	regulation of response to wounding	BP	149	69	0.0170829	0.371883
GO:1903035	negative regulation of response to wounding	BP	74	35	0.0452688	0.653702
GO:1903530	regulation of secretion by cell	BP	602	244	0.0246336	0.462899
GO:1903531	negative regulation of secretion by cell	BP	161	65	0.0515379	0.70288
GO:1903532	positive regulation of secretion by cell	BP	321	118	0.327177	1
GO:1903792	negative regulation of anion transport	BP	21	10	0.327558	1
GO:1903793	positive regulation of anion transport	BP	41	19	0.0629879	0.766488
GO:1904448	regulation of aspartate secretion	BP	1	1	0.565946	1
GO:1904450	positive regulation of aspartate secretion	BP	1	1	0.565946	1
GO:1904951	positive regulation of establishment of protein localization	BP	496	175	0.733522	1
GO:1905114	cell surface receptor signaling pathway involved in cell-cell signaling	BP	551	251	0.0324429	0.543318
GO:0001816	cytokine production	BP	619	235	0.0179826	0.382641
GO:0002237	response to molecule of bacterial origin	BP	310	124	0.00387894	0.132372
GO:0006066	alcohol metabolic process	BP	282	110	0.0568671	0.73336
GO:0006140	regulation of nucleotide metabolic process	BP	220	92	0.0225944	0.444999
GO:0006163	purine nucleotide metabolic process	BP	513	192	0.0769886	0.837994
GO:0006164	purine nucleotide biosynthetic process	BP	244	98	0.0504058	0.697709
GO:0006171	cAMP biosynthetic process	BP	124	57	0.0132993	0.316501
GO:0006497	protein lipidation	BP	139	45	0.528457	1
GO:0006753	nucleoside phosphate metabolic process	BP	640	229	0.189952	1
GO:0006793	phosphorus metabolic process	BP	3038	1237	1.38813e-05	0.00187131
GO:0006796	phosphate-containing compound metabolic process	BP	2954	1200	4.59575e-05	0.00457551
GO:0006869	lipid transport	BP	309	120	0.120942	0.99845
GO:0006897	endocytosis	BP	600	280	5.61991e-05	0.00527836
GO:0006909	phagocytosis	BP	206	100	0.00394611	0.133198
GO:0006911	phagocytosis, engulfment	BP	29	16	0.0546747	0.720498
GO:0006996	organelle organization	BP	3473	1233	0.995097	1
GO:0007033	vacuole organization	BP	153	55	0.730454	1
GO:0007040	lysosome organization	BP	54	21	0.475096	1
GO:0007186	G-protein coupled receptor signaling pathway	BP	1124	321	0.0126547	0.306538
GO:0007265	Ras protein signal transduction	BP	308	182	9.39841e-09	3.70878e-06
GO:0007266	Rho protein signal transduction	BP	159	96	5.96827e-06	0.000900785
GO:0007584	response to nutrient	BP	165	59	0.559556	1
GO:0008202	steroid metabolic process	BP	281	97	0.356796	1
GO:0008203	cholesterol metabolic process	BP	116	50	0.0648658	0.774171
GO:0009117	nucleotide metabolic process	BP	634	226	0.217328	1
GO:0009150	purine ribonucleotide metabolic process	BP	497	186	0.0854913	0.864729
GO:0009152	purine ribonucleotide biosynthetic process	BP	241	95	0.0764665	0.83676
GO:0009165	nucleotide biosynthetic process	BP	315	119	0.141428	1
GO:0009187	cyclic nucleotide metabolic process	BP	194	90	0.00400718	0.13484
GO:0009190	cyclic nucleotide biosynthetic process	BP	154	67	0.0161796	0.359798
GO:0009259	ribonucleotide metabolic process	BP	510	191	0.0840546	0.858891
GO:0009260	ribonucleotide biosynthetic process	BP	252	99	0.0797086	0.84683
GO:0009607	response to biotic stimulus	BP	797	274	0.0107791	0.276862
GO:0009617	response to bacterium	BP	482	157	0.0710287	0.808542
GO:0009891	positive regulation of biosynthetic process	BP	1709	618	0.934928	1
GO:0009991	response to extracellular stimulus	BP	426	154	0.455553	1
GO:0010256	endomembrane system organization	BP	554	230	0.259225	1
GO:0010324	membrane invagination	BP	46	21	0.193798	1
GO:0010562	positive regulation of phosphorus metabolic process	BP	1005	429	0.000110163	0.00880994
GO:0010742	macrophage derived foam cell differentiation	BP	34	12	0.490953	1
GO:0010743	regulation of macrophage derived foam cell differentiation	BP	29	11	0.38936	1
GO:0010745	negative regulation of macrophage derived foam cell differentiation	BP	13	7	0.198453	1
GO:0010874	regulation of cholesterol efflux	BP	20	9	0.368692	1
GO:0010875	positive regulation of cholesterol efflux	BP	14	8	0.157623	1
GO:0010876	lipid localization	BP	342	132	0.127619	1
GO:0010878	cholesterol storage	BP	15	9	0.178683	1
GO:0010883	regulation of lipid storage	BP	42	18	0.332493	1
GO:0010885	regulation of cholesterol storage	BP	13	9	0.0912773	0.890307
GO:0010887	negative regulation of cholesterol storage	BP	6	6	0.0162827	0.360981
GO:0010888	negative regulation of lipid storage	BP	17	12	0.0102828	0.26728
GO:0015748	organophosphate ester transport	BP	80	38	0.0714718	0.810462
GO:0015914	phospholipid transport	BP	58	30	0.0755521	0.831112
GO:0015917	aminophospholipid transport	BP	3	3	0.148496	1
GO:0015918	sterol transport	BP	83	30	0.601274	1
GO:0016050	vesicle organization	BP	355	138	0.381275	1
GO:0016125	sterol metabolic process	BP	134	53	0.160038	1
GO:0016197	endosomal transport	BP	245	87	0.852483	1
GO:0019219	regulation of nucleobase-containing compound metabolic process	BP	3851	1248	0.999996	1
GO:0019220	regulation of phosphate metabolic process	BP	1547	663	3.64712e-06	0.000586349
GO:0019637	organophosphate metabolic process	BP	1113	417	0.0989975	0.911668
GO:0019693	ribose phosphate metabolic process	BP	523	192	0.144236	1
GO:0019915	lipid storage	BP	63	27	0.203158	1
GO:0022607	cellular component assembly	BP	2555	956	0.533264	1
GO:0030301	cholesterol transport	BP	76	25	0.740084	1
GO:0030799	regulation of cyclic nucleotide metabolic process	BP	162	71	0.0174394	0.375516
GO:0030801	positive regulation of cyclic nucleotide metabolic process	BP	108	46	0.0430633	0.638897
GO:0030802	regulation of cyclic nucleotide biosynthetic process	BP	141	63	0.0158303	0.35594
GO:0030804	positive regulation of cyclic nucleotide biosynthetic process	BP	99	43	0.0457767	0.657972
GO:0030808	regulation of nucleotide biosynthetic process	BP	150	65	0.0327212	0.545036
GO:0030810	positive regulation of nucleotide biosynthetic process	BP	105	44	0.0842903	0.858891
GO:0030814	regulation of cAMP metabolic process	BP	137	62	0.0129229	0.310264
GO:0030816	positive regulation of cAMP metabolic process	BP	88	40	0.0253829	0.471366
GO:0030817	regulation of cAMP biosynthetic process	BP	121	56	0.0146088	0.338389
GO:0030819	positive regulation of cAMP biosynthetic process	BP	81	37	0.0413878	0.623807
GO:0031328	positive regulation of cellular biosynthetic process	BP	1683	610	0.935182	1
GO:0031667	response to nutrient levels	BP	395	142	0.471103	1
GO:0032365	intracellular lipid transport	BP	29	15	0.141236	1
GO:0032366	intracellular sterol transport	BP	17	8	0.413712	1
GO:0032367	intracellular cholesterol transport	BP	17	8	0.413712	1
GO:0032368	regulation of lipid transport	BP	97	36	0.521338	1
GO:0032370	positive regulation of lipid transport	BP	54	24	0.11386	0.973174
GO:0032371	regulation of sterol transport	BP	42	15	0.583537	1
GO:0032373	positive regulation of sterol transport	BP	19	11	0.0953527	0.898541
GO:0032374	regulation of cholesterol transport	BP	42	15	0.583537	1
GO:0032376	positive regulation of cholesterol transport	BP	19	11	0.0953527	0.898541
GO:0032488	Cdc42 protein signal transduction	BP	8	3	0.598864	1
GO:0032489	regulation of Cdc42 protein signal transduction	BP	5	2	0.408279	1
GO:0032496	response to lipopolysaccharide	BP	296	116	0.0127598	0.308052
GO:0032526	response to retinoic acid	BP	105	39	0.607913	1
GO:0032611	interleukin-1 beta production	BP	54	13	0.865341	1
GO:0032612	interleukin-1 production	BP	65	15	0.888964	1
GO:0033344	cholesterol efflux	BP	40	12	0.758208	1
GO:0033363	secretory granule organization	BP	31	11	0.530817	1
GO:0033700	phospholipid efflux	BP	12	4	0.466318	1
GO:0034204	lipid translocation	BP	22	17	0.00764176	0.221142
GO:0034377	plasma lipoprotein particle assembly	BP	20	7	0.335977	1
GO:0034380	high-density lipoprotein particle assembly	BP	10	4	0.273162	1
GO:0034405	response to fluid shear stress	BP	34	15	0.509826	1
GO:0034616	response to laminar fluid shear stress	BP	14	8	0.268766	1
GO:0034654	nucleobase-containing compound biosynthetic process	BP	4075	1294	1	1
GO:0035023	regulation of Rho protein signal transduction	BP	118	78	2.64805e-06	0.000459786
GO:0036314	response to sterol	BP	23	14	0.0266734	0.48163
GO:0036315	cellular response to sterol	BP	16	10	0.0750125	0.827779
GO:0038027	apolipoprotein A-I-mediated signaling pathway	BP	5	3	0.440061	1
GO:0042157	lipoprotein metabolic process	BP	205	70	0.325995	1
GO:0042158	lipoprotein biosynthetic process	BP	148	47	0.552401	1
GO:0042632	cholesterol homeostasis	BP	69	24	0.552018	1
GO:0043207	response to external biotic stimulus	BP	759	262	0.00806226	0.229351
GO:0043691	reverse cholesterol transport	BP	17	6	0.501202	1
GO:0043933	macromolecular complex subunit organization	BP	1878	615	0.996795	1
GO:0044087	regulation of cellular component biogenesis	BP	765	346	0.00148821	0.0647295
GO:0044802	single-organism membrane organization	BP	701	314	0.00509456	0.160949
GO:0045332	phospholipid translocation	BP	21	17	0.00410092	0.136933
GO:0045595	regulation of cell differentiation	BP	1446	636	0.000376611	0.0228323
GO:0045596	negative regulation of cell differentiation	BP	587	250	0.03139	0.533507
GO:0045935	positive regulation of nucleobase-containing compound metabolic process	BP	1624	587	0.94505	1
GO:0045937	positive regulation of phosphate metabolic process	BP	1005	429	0.000110163	0.00880994
GO:0045981	positive regulation of nucleotide metabolic process	BP	134	55	0.0580525	0.738876
GO:0046058	cAMP metabolic process	BP	154	75	0.00250986	0.0962439
GO:0046390	ribose phosphate biosynthetic process	BP	254	100	0.072591	0.816329
GO:0046578	regulation of Ras protein signal transduction	BP	192	127	4.80988e-09	2.22114e-06
GO:0046907	intracellular transport	BP	1609	575	0.830552	1
GO:0048878	chemical homeostasis	BP	987	409	0.000233323	0.0160254
GO:0050663	cytokine secretion	BP	167	55	0.405986	1
GO:0050701	interleukin-1 secretion	BP	37	9	0.834852	1
GO:0050702	interleukin-1 beta secretion	BP	33	8	0.819087	1
GO:0050793	regulation of developmental process	BP	2142	920	9.27244e-05	0.00780035
GO:0050801	ion homeostasis	BP	679	294	1.55226e-05	0.00201791
GO:0051093	negative regulation of developmental process	BP	776	327	0.0267612	0.482593
GO:0051128	regulation of cellular component organization	BP	2155	921	0.000724701	0.037629
GO:0051174	regulation of phosphorus metabolic process	BP	1558	667	3.45814e-06	0.000564327
GO:0051235	maintenance of location	BP	280	118	0.0954263	0.898541
GO:0051641	cellular localization	BP	2412	934	0.191775	1
GO:0051649	establishment of localization in cell	BP	1909	708	0.627019	1
GO:0051707	response to other organism	BP	758	262	0.00755756	0.219291
GO:0052652	cyclic purine nucleotide metabolic process	BP	153	67	0.0149222	0.342722
GO:0055081	anion homeostasis	BP	40	17	0.134493	1
GO:0055086	nucleobase-containing small molecule metabolic process	BP	691	253	0.0936996	0.897344
GO:0055088	lipid homeostasis	BP	106	37	0.400833	1
GO:0055091	phospholipid homeostasis	BP	9	3	0.641649	1
GO:0055092	sterol homeostasis	BP	69	24	0.552018	1
GO:0055094	response to lipoprotein particle	BP	22	11	0.314721	1
GO:0055098	response to low-density lipoprotein particle	BP	16	8	0.460887	1
GO:0060155	platelet dense granule organization	BP	8	4	0.278612	1
GO:0061024	membrane organization	BP	978	422	0.0108278	0.277459
GO:0065003	macromolecular complex assembly	BP	1628	548	0.982247	1
GO:0065005	protein-lipid complex assembly	BP	23	8	0.51589	1
GO:0070723	response to cholesterol	BP	20	11	0.106544	0.950021
GO:0071216	cellular response to biotic stimulus	BP	174	66	0.263008	1
GO:0071219	cellular response to molecule of bacterial origin	BP	154	62	0.0968862	0.905216
GO:0071222	cellular response to lipopolysaccharide	BP	148	59	0.141243	1
GO:0071229	cellular response to acid chemical	BP	189	78	0.317904	1
GO:0071300	cellular response to retinoic acid	BP	69	26	0.710766	1
GO:0071396	cellular response to lipid	BP	515	198	0.370449	1
GO:0071397	cellular response to cholesterol	BP	13	7	0.282574	1
GO:0071825	protein-lipid complex subunit organization	BP	38	13	0.500777	1
GO:0071827	plasma lipoprotein particle organization	BP	35	12	0.366564	1
GO:0072521	purine-containing compound metabolic process	BP	549	209	0.0543027	0.717337
GO:0072522	purine-containing compound biosynthetic process	BP	256	104	0.0363686	0.580452
GO:0080171	lytic vacuole organization	BP	54	21	0.475096	1
GO:0090077	foam cell differentiation	BP	34	12	0.490953	1
GO:0090107	regulation of high-density lipoprotein particle assembly	BP	3	2	0.281783	1
GO:0090407	organophosphate biosynthetic process	BP	616	229	0.290584	1
GO:0097006	regulation of plasma lipoprotein particle levels	BP	57	18	0.632897	1
GO:0097035	regulation of membrane lipid distribution	BP	36	20	0.122453	1
GO:0097306	cellular response to alcohol	BP	52	30	0.024057	0.457666
GO:0099024	plasma membrane invagination	BP	38	20	0.0627951	0.765247
GO:1900371	regulation of purine nucleotide biosynthetic process	BP	149	64	0.0439096	0.646549
GO:1900373	positive regulation of purine nucleotide biosynthetic process	BP	105	44	0.0842903	0.858891
GO:1900542	regulation of purine nucleotide metabolic process	BP	214	90	0.0259551	0.476993
GO:1900544	positive regulation of purine nucleotide metabolic process	BP	134	55	0.0580525	0.738876
GO:1901135	carbohydrate derivative metabolic process	BP	1200	441	0.0779857	0.843769
GO:1901137	carbohydrate derivative biosynthetic process	BP	725	269	0.168839	1
GO:1901293	nucleoside phosphate biosynthetic process	BP	318	121	0.120649	0.997545
GO:1902580	single-organism cellular localization	BP	874	379	0.003198	0.11549
GO:1902582	single-organism intracellular transport	BP	676	280	0.0442924	0.648292
GO:1902652	secondary alcohol metabolic process	BP	121	51	0.0788412	0.84683
GO:1905952	regulation of lipid localization	BP	125	45	0.604688	1
GO:1905953	negative regulation of lipid localization	BP	37	15	0.467468	1
GO:1905954	positive regulation of lipid localization	BP	74	29	0.330754	1
GO:0006351	transcription, DNA-templated	BP	3509	1120	0.999999	1
GO:0006355	regulation of transcription, DNA-templated	BP	3358	1086	0.999991	1
GO:0006357	regulation of transcription from RNA polymerase II promoter	BP	1778	664	0.711619	1
GO:0006366	transcription from RNA polymerase II promoter	BP	1965	706	0.949599	1
GO:0032377	regulation of intracellular lipid transport	BP	7	4	0.34375	1
GO:0032380	regulation of intracellular sterol transport	BP	7	4	0.34375	1
GO:0032383	regulation of intracellular cholesterol transport	BP	7	4	0.34375	1
GO:0032386	regulation of intracellular transport	BP	474	178	0.473023	1
GO:0032774	RNA biosynthetic process	BP	3636	1141	1	1
GO:0051252	regulation of RNA metabolic process	BP	3509	1124	0.999999	1
GO:0060341	regulation of cellular localization	BP	801	329	0.0980496	0.909394
GO:0097659	nucleic acid-templated transcription	BP	3525	1123	1	1
GO:1903506	regulation of nucleic acid-templated transcription	BP	3379	1091	0.999994	1
GO:2001141	regulation of RNA biosynthetic process	BP	3396	1094	0.999995	1
GO:0001523	retinoid metabolic process	BP	83	25	0.764561	1
GO:0001895	retina homeostasis	BP	63	23	0.318532	1
GO:0006649	phospholipid transfer to membrane	BP	2	2	0.204574	1
GO:0006720	isoprenoid metabolic process	BP	121	34	0.878625	1
GO:0006721	terpenoid metabolic process	BP	100	28	0.880984	1
GO:0007600	sensory perception	BP	848	210	0.752265	1
GO:0007601	visual perception	BP	194	76	0.0990434	0.911668
GO:0007602	phototransduction	BP	53	24	0.0553608	0.724217
GO:0007603	phototransduction, visible light	BP	35	16	0.127332	1
GO:0009581	detection of external stimulus	BP	124	65	0.000488046	0.0276403
GO:0009582	detection of abiotic stimulus	BP	127	67	0.000298371	0.019447
GO:0009583	detection of light stimulus	BP	66	29	0.0761394	0.836301
GO:0009584	detection of visible light	BP	50	23	0.0861686	0.865434
GO:0016101	diterpenoid metabolic process	BP	90	27	0.813085	1
GO:0045494	photoreceptor cell maintenance	BP	35	17	0.187626	1
GO:0050953	sensory perception of light stimulus	BP	198	79	0.0779003	0.843266
GO:0051606	detection of stimulus	BP	587	99	0.9663	1
GO:0000165	MAPK cascade	BP	821	346	0.00454574	0.148139
GO:0000226	microtubule cytoskeleton organization	BP	424	165	0.544303	1
GO:0000278	mitotic cell cycle	BP	955	304	0.999936	1
GO:0000280	nuclear division	BP	572	169	0.999224	1
GO:0000302	response to reactive oxygen species	BP	219	81	0.310537	1
GO:0000902	cell morphogenesis	BP	861	457	2.32823e-08	7.84004e-06
GO:0000904	cell morphogenesis involved in differentiation	BP	615	339	8.84684e-08	2.46169e-05
GO:0001558	regulation of cell growth	BP	361	167	0.0179402	0.382113
GO:0001736	establishment of planar polarity	BP	116	37	0.924907	1
GO:0001738	morphogenesis of a polarized epithelium	BP	126	41	0.924272	1
GO:0001776	leukocyte homeostasis	BP	78	28	0.379621	1
GO:0001782	B cell homeostasis	BP	26	11	0.356885	1
GO:0001817	regulation of cytokine production	BP	560	207	0.0642454	0.77251
GO:0001819	positive regulation of cytokine production	BP	375	133	0.156706	1
GO:0001838	embryonic epithelial tube formation	BP	118	53	0.27654	1
GO:0001841	neural tube formation	BP	98	48	0.123483	1
GO:0001843	neural tube closure	BP	83	43	0.0735426	0.819935
GO:0001922	B-1 B cell homeostasis	BP	3	1	0.898843	1
GO:0001932	regulation of protein phosphorylation	BP	1233	521	0.000441684	0.0257005
GO:0001933	negative regulation of protein phosphorylation	BP	386	165	0.108228	0.957478
GO:0001934	positive regulation of protein phosphorylation	BP	849	365	0.000354447	0.0218692
GO:0002009	morphogenesis of an epithelium	BP	498	213	0.171052	1
GO:0002065	columnar/cuboidal epithelial cell differentiation	BP	103	43	0.466261	1
GO:0002260	lymphocyte homeostasis	BP	58	20	0.423657	1
GO:0002285	lymphocyte activation involved in immune response	BP	147	52	0.161723	1
GO:0002312	B cell activation involved in immune response	BP	60	21	0.37741	1
GO:0002322	B cell proliferation involved in immune response	BP	5	3	0.24456	1
GO:0002327	immature B cell differentiation	BP	7	2	0.83994	1
GO:0002332	transitional stage B cell differentiation	BP	1	1	0.582106	1
GO:0002333	transitional one stage B cell differentiation	BP	1	1	0.582106	1
GO:0002429	immune response-activating cell surface receptor signaling pathway	BP	312	127	0.0503356	0.697181
GO:0002431	Fc receptor mediated stimulatory signaling pathway	BP	75	41	0.0311694	0.531487
GO:0002433	immune response-regulating cell surface receptor signaling pathway involved in phagocytosis	BP	69	39	0.0241488	0.457666
GO:0002520	immune system development	BP	773	307	0.0556451	0.726019
GO:0002521	leukocyte differentiation	BP	443	182	0.0153399	0.349023
GO:0002757	immune response-activating signal transduction	BP	447	177	0.0461821	0.661608
GO:0002764	immune response-regulating signaling pathway	BP	477	189	0.0410834	0.621375
GO:0002768	immune response-regulating cell surface receptor signaling pathway	BP	341	138	0.0570813	0.734321
GO:0006259	DNA metabolic process	BP	923	262	0.999991	1
GO:0006281	DNA repair	BP	496	128	0.999995	1
GO:0006298	mismatch repair	BP	35	7	0.98866	1
GO:0006461	protein complex assembly	BP	1315	488	0.447968	1
GO:0006468	protein phosphorylation	BP	1765	756	4.96134e-05	0.00483668
GO:0006469	negative regulation of protein kinase activity	BP	235	101	0.0999065	0.91531
GO:0006816	calcium ion transport	BP	362	181	1.68932e-05	0.00211937
GO:0006873	cellular ion homeostasis	BP	553	240	2.7293e-05	0.00302102
GO:0006874	cellular calcium ion homeostasis	BP	371	166	8.54076e-05	0.00735477
GO:0006875	cellular metal ion homeostasis	BP	459	195	0.000435863	0.0254986
GO:0006914	autophagy	BP	429	153	0.691422	1
GO:0006974	cellular response to DNA damage stimulus	BP	752	207	1	1
GO:0006975	DNA damage induced protein phosphorylation	BP	8	1	0.982826	1
GO:0006979	response to oxidative stress	BP	396	142	0.487809	1
GO:0007010	cytoskeleton organization	BP	1106	496	0.00112212	0.0521508
GO:0007015	actin filament organization	BP	327	172	9.18061e-05	0.00775315
GO:0007017	microtubule-based process	BP	616	240	0.506755	1
GO:0007049	cell cycle	BP	1641	548	0.999258	1
GO:0007050	cell cycle arrest	BP	241	75	0.957477	1
GO:0007067	mitotic nuclear division	BP	439	132	0.998148	1
GO:0007164	establishment of tissue polarity	BP	116	37	0.924907	1
GO:0007167	enzyme linked receptor protein signaling pathway	BP	940	449	2.91165e-06	0.000489879
GO:0007169	transmembrane receptor protein tyrosine kinase signaling pathway	BP	660	323	2.53747e-05	0.00288341
GO:0007173	epidermal growth factor receptor signaling pathway	BP	122	67	0.00202036	0.0812035
GO:0007178	transmembrane receptor protein serine/threonine kinase signaling pathway	BP	299	131	0.08143	0.851434
GO:0007204	positive regulation of cytosolic calcium ion concentration	BP	248	114	0.000688745	0.0362856
GO:0007249	I-kappaB kinase/NF-kappaB signaling	BP	246	103	0.0195852	0.405609
GO:0007346	regulation of mitotic cell cycle	BP	495	150	0.999529	1
GO:0007409	axonogenesis	BP	402	211	0.0029904	0.110006
GO:0007569	cell aging	BP	91	38	0.448011	1
GO:0008283	cell proliferation	BP	1843	736	0.00359986	0.126426
GO:0008284	positive regulation of cell proliferation	BP	791	304	0.107687	0.955147
GO:0008361	regulation of cell size	BP	141	77	0.0127881	0.308388
GO:0008630	intrinsic apoptotic signaling pathway in response to DNA damage	BP	96	33	0.778939	1
GO:0009790	embryo development	BP	924	393	0.102701	0.928758
GO:0009791	post-embryonic development	BP	87	37	0.410126	1
GO:0009792	embryo development ending in birth or egg hatching	BP	546	210	0.77273	1
GO:0009887	animal organ morphogenesis	BP	948	391	0.235355	1
GO:0009888	tissue development	BP	1795	717	0.00279154	0.104642
GO:0009968	negative regulation of signal transduction	BP	1071	458	0.00309216	0.113174
GO:0010001	glial cell differentiation	BP	177	73	0.571789	1
GO:0010506	regulation of autophagy	BP	260	110	0.105243	0.943494
GO:0010517	regulation of phospholipase activity	BP	59	34	0.00104863	0.0494773
GO:0010519	negative regulation of phospholipase activity	BP	6	3	0.374671	1
GO:0010522	regulation of calcium ion transport into cytosol	BP	86	41	0.063278	0.766826
GO:0010524	positive regulation of calcium ion transport into cytosol	BP	47	16	0.517307	1
GO:0010563	negative regulation of phosphorus metabolic process	BP	545	247	0.00219984	0.0868095
GO:0010604	positive regulation of macromolecule metabolic process	BP	2756	1016	0.840727	1
GO:0010648	negative regulation of cell communication	BP	1171	499	0.00164292	0.0704701
GO:0010769	regulation of cell morphogenesis involved in differentiation	BP	234	133	0.000497237	0.0279586
GO:0010942	positive regulation of cell death	BP	589	260	0.00430292	0.141931
GO:0010959	regulation of metal ion transport	BP	310	156	3.21215e-05	0.00341716
GO:0010975	regulation of neuron projection development	BP	385	209	0.000165979	0.0122531
GO:0014020	primary neural tube formation	BP	89	45	0.0957193	0.900448
GO:0016049	cell growth	BP	456	209	0.0157063	0.354354
GO:0016055	Wnt signaling pathway	BP	453	197	0.164987	1
GO:0016310	phosphorylation	BP	2100	868	0.000577057	0.0312737
GO:0016331	morphogenesis of embryonic epithelium	BP	143	64	0.299446	1
GO:0016567	protein ubiquitination	BP	778	257	0.978976	1
GO:0018108	peptidyl-tyrosine phosphorylation	BP	356	175	0.000194752	0.0139501
GO:0018193	peptidyl-amino acid modification	BP	1137	456	0.125952	1
GO:0018212	peptidyl-tyrosine modification	BP	358	177	0.000140641	0.0107421
GO:0019725	cellular homeostasis	BP	780	316	0.00222955	0.0878223
GO:0021575	hindbrain morphogenesis	BP	38	20	0.189915	1
GO:0021587	cerebellum morphogenesis	BP	34	19	0.136223	1
GO:0021915	neural tube development	BP	153	68	0.31152	1
GO:0022008	neurogenesis	BP	1393	659	5.0583e-05	0.00485776
GO:0022402	cell cycle process	BP	1269	404	0.999952	1
GO:0022603	regulation of anatomical structure morphogenesis	BP	893	421	9.95952e-05	0.00828205
GO:0022604	regulation of cell morphogenesis	BP	402	226	8.82044e-07	0.000167929
GO:0023014	signal transduction by protein phosphorylation	BP	856	368	0.00139151	0.0615099
GO:0023057	negative regulation of signaling	BP	1175	500	0.00180522	0.0746293
GO:0030001	metal ion transport	BP	783	371	7.39432e-08	2.13982e-05
GO:0030003	cellular cation homeostasis	BP	539	232	7.93632e-05	0.00697368
GO:0030029	actin filament-based process	BP	640	344	9.94907e-10	5.99818e-07
GO:0030030	cell projection organization	BP	1282	610	4.6715e-05	0.00462969
GO:0030031	cell projection assembly	BP	488	216	0.0330059	0.547675
GO:0030035	microspike assembly	BP	4	4	0.0817444	0.852971
GO:0030036	actin cytoskeleton organization	BP	557	300	1.73562e-08	5.97936e-06
GO:0030097	hemopoiesis	BP	691	283	0.0203433	0.416146
GO:0030098	lymphocyte differentiation	BP	302	121	0.0607275	0.75316
GO:0030100	regulation of endocytosis	BP	200	91	0.0450896	0.652851
GO:0030111	regulation of Wnt signaling pathway	BP	302	126	0.403072	1
GO:0030177	positive regulation of Wnt signaling pathway	BP	148	53	0.876394	1
GO:0030182	neuron differentiation	BP	1181	569	4.46829e-05	0.00451069
GO:0030183	B cell differentiation	BP	107	42	0.267531	1
GO:0030217	T cell differentiation	BP	211	88	0.067625	0.794227
GO:0030509	BMP signaling pathway	BP	139	58	0.308927	1
GO:0030510	regulation of BMP signaling pathway	BP	79	34	0.410491	1
GO:0030514	negative regulation of BMP signaling pathway	BP	45	17	0.69298	1
GO:0030516	regulation of axon extension	BP	71	38	0.139729	1
GO:0030855	epithelial cell differentiation	BP	697	238	0.2203	1
GO:0031109	microtubule polymerization or depolymerization	BP	78	37	0.0632559	0.766826
GO:0031110	regulation of microtubule polymerization or depolymerization	BP	49	28	0.00500614	0.15885
GO:0031113	regulation of microtubule polymerization	BP	31	18	0.0174266	0.375516
GO:0031175	neuron projection development	BP	793	406	4.12099e-05	0.00419915
GO:0031344	regulation of cell projection organization	BP	522	282	4.54135e-07	9.53033e-05
GO:0031396	regulation of protein ubiquitination	BP	245	76	0.958985	1
GO:0031397	negative regulation of protein ubiquitination	BP	131	32	0.998203	1
GO:0031399	regulation of protein modification process	BP	1582	638	0.010951	0.279295
GO:0031400	negative regulation of protein modification process	BP	570	227	0.25763	1
GO:0031401	positive regulation of protein modification process	BP	1089	441	0.0157495	0.354591
GO:0031532	actin cytoskeleton reorganization	BP	85	53	0.000788655	0.0398997
GO:0031589	cell-substrate adhesion	BP	296	174	1.14958e-08	4.30182e-06
GO:0032092	positive regulation of protein binding	BP	78	40	0.0431777	0.639242
GO:0032147	activation of protein kinase activity	BP	285	141	0.00033475	0.0208178
GO:0032270	positive regulation of cellular protein metabolic process	BP	1365	541	0.0290029	0.512187
GO:0032271	regulation of protein polymerization	BP	169	77	0.0536391	0.712038
GO:0032446	protein modification by small protein conjugation	BP	863	279	0.994739	1
GO:0032535	regulation of cellular component size	BP	308	154	0.00314314	0.114269
GO:0032609	interferon-gamma production	BP	95	41	0.00190588	0.0779008
GO:0032623	interleukin-2 production	BP	54	26	0.0373993	0.589481
GO:0032649	regulation of interferon-gamma production	BP	87	37	0.00344383	0.122132
GO:0032663	regulation of interleukin-2 production	BP	47	22	0.080596	0.849153
GO:0032729	positive regulation of interferon-gamma production	BP	60	25	0.0346361	0.563525
GO:0032743	positive regulation of interleukin-2 production	BP	29	16	0.0423482	0.632041
GO:0032845	negative regulation of homeostatic process	BP	174	73	0.200488	1
GO:0032886	regulation of microtubule-based process	BP	148	62	0.157091	1
GO:0032943	mononuclear cell proliferation	BP	242	101	0.000302996	0.0195721
GO:0032956	regulation of actin cytoskeleton organization	BP	279	146	0.000110408	0.00880994
GO:0032970	regulation of actin filament-based process	BP	317	166	6.03162e-05	0.00556642
GO:0032989	cellular component morphogenesis	BP	952	497	1.05274e-08	4.00853e-06
GO:0032990	cell part morphogenesis	BP	577	306	0.000121924	0.0095532
GO:0033043	regulation of organelle organization	BP	1102	429	0.412004	1
GO:0033554	cellular response to stress	BP	1734	593	0.989487	1
GO:0033673	negative regulation of kinase activity	BP	251	106	0.136368	1
GO:0033674	positive regulation of kinase activity	BP	494	233	0.00039002	0.0235139
GO:0033687	osteoblast proliferation	BP	25	12	0.317086	1
GO:0033688	regulation of osteoblast proliferation	BP	22	11	0.333242	1
GO:0033690	positive regulation of osteoblast proliferation	BP	10	3	0.73738	1
GO:0034446	substrate adhesion-dependent cell spreading	BP	81	48	0.00107158	0.0503784
GO:0034599	cellular response to oxidative stress	BP	237	92	0.283527	1
GO:0034614	cellular response to reactive oxygen species	BP	140	58	0.137379	1
GO:0034622	cellular macromolecular complex assembly	BP	926	278	0.999657	1
GO:0034762	regulation of transmembrane transport	BP	401	198	7.65473e-05	0.00678115
GO:0034764	positive regulation of transmembrane transport	BP	110	54	0.0178656	0.381649
GO:0034765	regulation of ion transmembrane transport	BP	386	196	1.63967e-05	0.00209338
GO:0034767	positive regulation of ion transmembrane transport	BP	104	54	0.00580545	0.177717
GO:0035148	tube formation	BP	139	65	0.159966	1
GO:0035239	tube morphogenesis	BP	335	161	0.0249226	0.467116
GO:0035295	tube development	BP	555	252	0.0299203	0.522438
GO:0035567	non-canonical Wnt signaling pathway	BP	147	60	0.419165	1
GO:0035791	platelet-derived growth factor receptor-beta signaling pathway	BP	13	11	0.0139849	0.327127
GO:0038083	peptidyl-tyrosine autophosphorylation	BP	50	29	0.0815935	0.851807
GO:0038093	Fc receptor signaling pathway	BP	179	70	0.485625	1
GO:0038094	Fc-gamma receptor signaling pathway	BP	73	39	0.0430678	0.638897
GO:0038096	Fc-gamma receptor signaling pathway involved in phagocytosis	BP	69	39	0.0241488	0.457666
GO:0038127	ERBB signaling pathway	BP	144	78	0.00272276	0.10224
GO:0040007	growth	BP	885	388	0.00420012	0.139387
GO:0040008	regulation of growth	BP	589	261	0.00620685	0.187362
GO:0042063	gliogenesis	BP	237	100	0.405476	1
GO:0042098	T cell proliferation	BP	163	71	0.000996366	0.0473197
GO:0042100	B cell proliferation	BP	82	36	0.00791383	0.227198
GO:0042110	T cell activation	BP	428	179	0.0015379	0.066491
GO:0042113	B cell activation	BP	209	81	0.109969	0.962791
GO:0042127	regulation of cell proliferation	BP	1452	580	0.0106579	0.274075
GO:0042325	regulation of phosphorylation	BP	1318	557	0.000354679	0.0218692
GO:0042326	negative regulation of phosphorylation	BP	421	180	0.0879516	0.876588
GO:0042327	positive regulation of phosphorylation	BP	886	382	0.000222975	0.0156617
GO:0042542	response to hydrogen peroxide	BP	121	48	0.212198	1
GO:0042692	muscle cell differentiation	BP	353	158	0.0730057	0.818871
GO:0042770	signal transduction in response to DNA damage	BP	117	31	0.995934	1
GO:0043009	chordate embryonic development	BP	544	210	0.750928	1
GO:0043065	positive regulation of apoptotic process	BP	553	240	0.018601	0.391241
GO:0043068	positive regulation of programmed cell death	BP	558	244	0.0121742	0.298901
GO:0043122	regulation of I-kappaB kinase/NF-kappaB signaling	BP	224	92	0.0428822	0.637477
GO:0043123	positive regulation of I-kappaB kinase/NF-kappaB signaling	BP	169	67	0.0679749	0.796439
GO:0043124	negative regulation of I-kappaB kinase/NF-kappaB signaling	BP	54	23	0.276787	1
GO:0043254	regulation of protein complex assembly	BP	362	143	0.334426	1
GO:0043393	regulation of protein binding	BP	178	82	0.0699366	0.803124
GO:0043408	regulation of MAPK cascade	BP	631	272	0.00187381	0.0770251
GO:0043409	negative regulation of MAPK cascade	BP	142	60	0.221063	1
GO:0043410	positive regulation of MAPK cascade	BP	450	202	0.00112661	0.0522477
GO:0043549	regulation of kinase activity	BP	763	334	0.00262362	0.099204
GO:0043623	cellular protein complex assembly	BP	554	211	0.370309	1
GO:0045597	positive regulation of cell differentiation	BP	816	361	0.0109351	0.279217
GO:0045664	regulation of neuron differentiation	BP	528	263	0.00282853	0.105663
GO:0045786	negative regulation of cell cycle	BP	549	166	0.999231	1
GO:0045787	positive regulation of cell cycle	BP	328	100	0.992072	1
GO:0045859	regulation of protein kinase activity	BP	710	310	0.00376344	0.129046
GO:0045860	positive regulation of protein kinase activity	BP	462	218	0.000470987	0.0269718
GO:0045930	negative regulation of mitotic cell cycle	BP	269	81	0.995975	1
GO:0045931	positive regulation of mitotic cell cycle	BP	125	39	0.948199	1
GO:0045936	negative regulation of phosphate metabolic process	BP	544	247	0.00204384	0.0817427
GO:0046631	alpha-beta T cell activation	BP	109	51	0.0135871	0.320566
GO:0046632	alpha-beta T cell differentiation	BP	85	40	0.0454868	0.654238
GO:0046649	lymphocyte activation	BP	588	237	0.00326106	0.117377
GO:0046651	lymphocyte proliferation	BP	240	101	0.00021377	0.0151623
GO:0046777	protein autophosphorylation	BP	222	120	0.0020667	0.0824554
GO:0046785	microtubule polymerization	BP	54	29	0.0292411	0.51472
GO:0048008	platelet-derived growth factor receptor signaling pathway	BP	47	29	0.0221739	0.43991
GO:0048285	organelle fission	BP	616	186	0.99859	1
GO:0048468	cell development	BP	1825	843	4.56669e-07	9.53033e-05
GO:0048534	hematopoietic or lymphoid organ development	BP	731	298	0.0231616	0.451334
GO:0048536	spleen development	BP	37	13	0.724555	1
GO:0048538	thymus development	BP	45	15	0.868415	1
GO:0048588	developmental cell growth	BP	173	89	0.05344	0.711644
GO:0048589	developmental growth	BP	537	253	0.00596615	0.181104
GO:0048598	embryonic morphogenesis	BP	560	247	0.0723057	0.814387
GO:0048638	regulation of developmental growth	BP	272	138	0.00362171	0.126896
GO:0048666	neuron development	BP	937	470	1.61274e-05	0.00207118
GO:0048667	cell morphogenesis involved in neuron differentiation	BP	494	268	9.1569e-05	0.00775315
GO:0048668	collateral sprouting	BP	22	13	0.201886	1
GO:0048675	axon extension	BP	91	48	0.141621	1
GO:0048699	generation of neurons	BP	1298	622	2.30203e-05	0.00270071
GO:0048708	astrocyte differentiation	BP	62	21	0.870026	1
GO:0048729	tissue morphogenesis	BP	596	263	0.0345125	0.562779
GO:0048732	gland development	BP	405	158	0.673048	1
GO:0048812	neuron projection morphogenesis	BP	544	291	0.000135745	0.0104475
GO:0048858	cell projection morphogenesis	BP	559	299	0.000108824	0.00880994
GO:0048872	homeostasis of number of cells	BP	218	84	0.307982	1
GO:0050707	regulation of cytokine secretion	BP	144	44	0.629115	1
GO:0050715	positive regulation of cytokine secretion	BP	97	27	0.771081	1
GO:0050730	regulation of peptidyl-tyrosine phosphorylation	BP	216	98	0.00999374	0.262753
GO:0050731	positive regulation of peptidyl-tyrosine phosphorylation	BP	162	72	0.0234571	0.454566
GO:0050767	regulation of neurogenesis	BP	646	315	0.00239493	0.0933204
GO:0050770	regulation of axonogenesis	BP	141	80	0.0126891	0.306686
GO:0050798	activated T cell proliferation	BP	41	15	0.212364	1
GO:0050851	antigen receptor-mediated signaling pathway	BP	198	83	0.0741949	0.823378
GO:0050853	B cell receptor signaling pathway	BP	43	25	0.0204912	0.417598
GO:0051094	positive regulation of developmental process	BP	1130	492	0.00290557	0.107799
GO:0051098	regulation of binding	BP	311	116	0.702225	1
GO:0051099	positive regulation of binding	BP	149	58	0.529047	1
GO:0051147	regulation of muscle cell differentiation	BP	159	61	0.612488	1
GO:0051149	positive regulation of muscle cell differentiation	BP	88	38	0.363019	1
GO:0051208	sequestering of calcium ion	BP	103	50	0.0425403	0.63296
GO:0051209	release of sequestered calcium ion into cytosol	BP	99	49	0.034353	0.561021
GO:0051238	sequestering of metal ion	BP	119	51	0.162448	1
GO:0051247	positive regulation of protein metabolic process	BP	1450	567	0.0596951	0.745467
GO:0051258	protein polymerization	BP	229	102	0.0515349	0.70288
GO:0051279	regulation of release of sequestered calcium ion into cytosol	BP	69	34	0.0592291	0.743396
GO:0051281	positive regulation of release of sequestered calcium ion into cytosol	BP	36	12	0.566493	1
GO:0051282	regulation of sequestering of calcium ion	BP	100	49	0.039153	0.606751
GO:0051283	negative regulation of sequestering of calcium ion	BP	99	49	0.034353	0.561021
GO:0051338	regulation of transferase activity	BP	921	377	0.039985	0.614944
GO:0051341	regulation of oxidoreductase activity	BP	82	39	0.0356308	0.573884
GO:0051347	positive regulation of transferase activity	BP	628	268	0.0218127	0.434333
GO:0051348	negative regulation of transferase activity	BP	346	126	0.617547	1
GO:0051353	positive regulation of oxidoreductase activity	BP	44	19	0.263852	1
GO:0051438	regulation of ubiquitin-protein transferase activity	BP	120	32	0.94889	1
GO:0051444	negative regulation of ubiquitin-protein transferase activity	BP	83	16	0.997495	1
GO:0051480	regulation of cytosolic calcium ion concentration	BP	281	132	4.9695e-05	0.00483668
GO:0051493	regulation of cytoskeleton organization	BP	409	190	0.00258994	0.098445
GO:0051726	regulation of cell cycle	BP	963	300	0.999858	1
GO:0051881	regulation of mitochondrial membrane potential	BP	62	20	0.606179	1
GO:0051882	mitochondrial depolarization	BP	23	7	0.725068	1
GO:0051899	membrane depolarization	BP	95	47	0.0598357	0.746364
GO:0051924	regulation of calcium ion transport	BP	197	101	6.47235e-05	0.00590235
GO:0051928	positive regulation of calcium ion transport	BP	93	43	0.0400764	0.614944
GO:0051960	regulation of nervous system development	BP	730	352	0.00248887	0.095608
GO:0055065	metal ion homeostasis	BP	525	225	0.000201675	0.0143985
GO:0055074	calcium ion homeostasis	BP	384	171	9.51736e-05	0.00797548
GO:0055080	cation homeostasis	BP	607	264	2.39958e-05	0.0027581
GO:0055082	cellular chemical homeostasis	BP	671	280	0.000797646	0.0401673
GO:0060020	Bergmann glial cell differentiation	BP	8	3	0.781377	1
GO:0060071	Wnt signaling pathway, planar cell polarity pathway	BP	106	33	0.932974	1
GO:0060191	regulation of lipase activity	BP	78	40	0.00265537	0.100056
GO:0060192	negative regulation of lipase activity	BP	14	6	0.257483	1
GO:0060284	regulation of cell development	BP	751	361	0.00098882	0.0470644
GO:0060401	cytosolic calcium ion transport	BP	133	62	0.0751518	0.828809
GO:0060402	calcium ion transport into cytosol	BP	123	62	0.0164241	0.362968
GO:0060429	epithelium development	BP	1177	439	0.133092	1
GO:0060560	developmental growth involved in morphogenesis	BP	192	100	0.0311533	0.531487
GO:0060562	epithelial tube morphogenesis	BP	299	140	0.0686339	0.79896
GO:0060563	neuroepithelial cell differentiation	BP	49	23	0.189353	1
GO:0060606	tube closure	BP	84	43	0.0823989	0.853498
GO:0060627	regulation of vesicle-mediated transport	BP	424	195	0.00484401	0.154837
GO:0061061	muscle structure development	BP	559	241	0.0972902	0.906649
GO:0061387	regulation of extent of cell growth	BP	84	45	0.0958364	0.900448
GO:0061564	axon development	BP	435	224	0.00393496	0.133129
GO:0070271	protein complex biogenesis	BP	1315	488	0.447968	1
GO:0070301	cellular response to hydrogen peroxide	BP	79	32	0.269898	1
GO:0070371	ERK1 and ERK2 cascade	BP	252	104	0.0417233	0.627077
GO:0070372	regulation of ERK1 and ERK2 cascade	BP	237	101	0.0190701	0.398785
GO:0070373	negative regulation of ERK1 and ERK2 cascade	BP	54	27	0.0945658	0.898541
GO:0070374	positive regulation of ERK1 and ERK2 cascade	BP	172	71	0.0353717	0.572062
GO:0070507	regulation of microtubule cytoskeleton organization	BP	127	53	0.170287	1
GO:0070509	calcium ion import	BP	151	71	0.0461245	0.661608
GO:0070588	calcium ion transmembrane transport	BP	258	140	1.3074e-05	0.00178464
GO:0070647	protein modification by small protein conjugation or removal	BP	1029	333	0.998019	1
GO:0070661	leukocyte proliferation	BP	255	106	0.000313701	0.0200252
GO:0070838	divalent metal ion transport	BP	409	196	8.03034e-05	0.00702784
GO:0070848	response to growth factor	BP	623	264	0.121728	1
GO:0070970	interleukin-2 secretion	BP	10	8	0.0251444	0.468843
GO:0071242	cellular response to ammonium ion	BP	57	27	0.178402	1
GO:0071363	cellular response to growth factor stimulus	BP	600	256	0.104485	0.939801
GO:0071772	response to BMP	BP	148	61	0.368669	1
GO:0071773	cellular response to BMP stimulus	BP	148	61	0.368669	1
GO:0071822	protein complex subunit organization	BP	1519	538	0.776795	1
GO:0071867	response to monoamine	BP	36	19	0.169289	1
GO:0071868	cellular response to monoamine stimulus	BP	33	18	0.133559	1
GO:0071869	response to catecholamine	BP	36	19	0.169289	1
GO:0071870	cellular response to catecholamine stimulus	BP	33	18	0.133559	1
GO:0071900	regulation of protein serine/threonine kinase activity	BP	458	197	0.0374682	0.590137
GO:0071901	negative regulation of protein serine/threonine kinase activity	BP	121	50	0.287458	1
GO:0072175	epithelial tube formation	BP	126	56	0.273853	1
GO:0072503	cellular divalent inorganic cation homeostasis	BP	395	170	0.00065227	0.034529
GO:0072507	divalent inorganic cation homeostasis	BP	415	179	0.000730332	0.0378308
GO:0072511	divalent inorganic cation transport	BP	413	197	8.84603e-05	0.00755883
GO:0072577	endothelial cell apoptotic process	BP	45	20	0.168353	1
GO:0072643	interferon-gamma secretion	BP	17	5	0.640583	1
GO:0080135	regulation of cellular response to stress	BP	581	218	0.68668	1
GO:0090066	regulation of anatomical structure size	BP	432	206	0.000756093	0.0385217
GO:0090092	regulation of transmembrane receptor protein serine/threonine kinase signaling pathway	BP	202	83	0.295176	1
GO:0090101	negative regulation of transmembrane receptor protein serine/threonine kinase signaling pathway	BP	102	42	0.420342	1
GO:0090135	actin filament branching	BP	3	2	0.474331	1
GO:0090175	regulation of establishment of planar polarity	BP	107	33	0.938065	1
GO:0090279	regulation of calcium ion import	BP	95	43	0.0667435	0.786002
GO:0090280	positive regulation of calcium ion import	BP	49	17	0.461699	1
GO:0090287	regulation of cellular response to growth factor stimulus	BP	228	106	0.0657086	0.780164
GO:0090288	negative regulation of cellular response to growth factor stimulus	BP	123	53	0.313121	1
GO:0090342	regulation of cell aging	BP	35	18	0.229391	1
GO:0090344	negative regulation of cell aging	BP	17	7	0.700563	1
GO:0090398	cellular senescence	BP	52	25	0.194275	1
GO:0097190	apoptotic signaling pathway	BP	557	220	0.0889386	0.880028
GO:0097193	intrinsic apoptotic signaling pathway	BP	271	93	0.838559	1
GO:0097435	supramolecular fiber organization	BP	527	248	0.000985869	0.047027
GO:0097553	calcium ion transmembrane import into cytosol	BP	104	53	0.0213895	0.427472
GO:0098655	cation transmembrane transport	BP	728	343	1.38381e-07	3.53345e-05
GO:0098660	inorganic ion transmembrane transport	BP	723	358	4.59552e-10	3.052e-07
GO:0098662	inorganic cation transmembrane transport	BP	634	306	1.60234e-07	3.99738e-05
GO:0098771	inorganic ion homeostasis	BP	621	271	1.32912e-05	0.00180295
GO:0198738	cell-cell signaling by wnt	BP	454	198	0.155622	1
GO:1900040	regulation of interleukin-2 secretion	BP	7	6	0.0461717	0.661608
GO:1900042	positive regulation of interleukin-2 secretion	BP	3	3	0.138178	1
GO:1900274	regulation of phospholipase C activity	BP	37	22	0.0110036	0.27998
GO:1900275	negative regulation of phospholipase C activity	BP	2	2	0.335797	1
GO:1901216	positive regulation of neuron death	BP	64	30	0.309764	1
GO:1902532	negative regulation of intracellular signal transduction	BP	448	186	0.0739752	0.822716
GO:1902533	positive regulation of intracellular signal transduction	BP	862	364	0.000367642	0.0225093
GO:1902589	single-organism organelle organization	BP	1546	650	0.00867277	0.238875
GO:1902656	calcium ion import into cytosol	BP	104	53	0.0213895	0.427472
GO:1902713	regulation of interferon-gamma secretion	BP	10	2	0.816587	1
GO:1902715	positive regulation of interferon-gamma secretion	BP	7	2	0.679154	1
GO:1902903	regulation of supramolecular fiber organization	BP	270	138	0.000270844	0.0180874
GO:1903047	mitotic cell cycle process	BP	873	268	0.999992	1
GO:1903053	regulation of extracellular matrix organization	BP	29	19	0.0241478	0.457666
GO:1903169	regulation of calcium ion transmembrane transport	BP	118	66	0.000176589	0.0129483
GO:1903320	regulation of protein modification by small protein conjugation or removal	BP	267	85	0.942113	1
GO:1903321	negative regulation of protein modification by small protein conjugation or removal	BP	138	37	0.988979	1
GO:1903350	response to dopamine	BP	13	5	0.635133	1
GO:1903351	cellular response to dopamine	BP	13	5	0.635133	1
GO:1904019	epithelial cell apoptotic process	BP	87	38	0.184426	1
GO:1904035	regulation of epithelial cell apoptotic process	BP	62	21	0.704437	1
GO:1904036	negative regulation of epithelial cell apoptotic process	BP	35	12	0.652936	1
GO:1904062	regulation of cation transmembrane transport	BP	239	128	2.71065e-05	0.00301702
GO:1904064	positive regulation of cation transmembrane transport	BP	94	47	0.0237618	0.457636
GO:1904427	positive regulation of calcium ion transmembrane transport	BP	53	26	0.0777191	0.842583
GO:1904526	regulation of microtubule binding	BP	6	3	0.564566	1
GO:1904528	positive regulation of microtubule binding	BP	4	2	0.639178	1
GO:1904529	regulation of actin filament binding	BP	2	2	0.318587	1
GO:1904531	positive regulation of actin filament binding	BP	1	1	0.582106	1
GO:1904616	regulation of actin binding	BP	2	2	0.318587	1
GO:1904618	positive regulation of actin binding	BP	1	1	0.582106	1
GO:1905330	regulation of morphogenesis of an epithelium	BP	171	66	0.657287	1
GO:1990051	activation of protein kinase C activity	BP	2	2	0.197673	1
GO:1990138	neuron projection extension	BP	131	69	0.0663841	0.78347
GO:2000021	regulation of ion homeostasis	BP	187	83	0.0492712	0.689924
GO:2000026	regulation of multicellular organismal development	BP	1638	703	0.00175222	0.0733073
GO:2000027	regulation of organ morphogenesis	BP	238	88	0.765645	1
GO:2000050	regulation of non-canonical Wnt signaling pathway	BP	20	11	0.369887	1
GO:2000052	positive regulation of non-canonical Wnt signaling pathway	BP	11	8	0.147407	1
GO:2000095	regulation of Wnt signaling pathway, planar cell polarity pathway	BP	11	6	0.423116	1
GO:2000096	positive regulation of Wnt signaling pathway, planar cell polarity pathway	BP	6	5	0.138626	1
GO:2000249	regulation of actin cytoskeleton reorganization	BP	33	19	0.0365863	0.582702
GO:2000351	regulation of endothelial cell apoptotic process	BP	38	14	0.458933	1
GO:2000352	negative regulation of endothelial cell apoptotic process	BP	25	8	0.629303	1
GO:2000772	regulation of cellular senescence	BP	28	16	0.108938	0.959198
GO:2000773	negative regulation of cellular senescence	BP	11	6	0.402151	1
GO:2001020	regulation of response to DNA damage stimulus	BP	159	48	0.970464	1
GO:0009267	cellular response to starvation	BP	122	48	0.33235	1
GO:0031668	cellular response to extracellular stimulus	BP	198	75	0.325407	1
GO:0031669	cellular response to nutrient levels	BP	169	64	0.293787	1
GO:0034776	response to histamine	BP	11	5	0.520471	1
GO:0035874	cellular response to copper ion starvation	BP	1	0	1	1
GO:0042594	response to starvation	BP	156	60	0.394418	1
GO:0046677	response to antibiotic	BP	46	12	0.928066	1
GO:0055114	oxidation-reduction process	BP	935	294	0.778872	1
GO:0071241	cellular response to inorganic substance	BP	164	59	0.52519	1
GO:0071248	cellular response to metal ion	BP	142	49	0.638249	1
GO:0071280	cellular response to copper ion	BP	12	6	0.21556	1
GO:0071420	cellular response to histamine	BP	8	4	0.536301	1
GO:0071496	cellular response to external stimulus	BP	266	103	0.208451	1
GO:0071503	response to heparin	BP	6	2	0.675885	1
GO:0071504	cellular response to heparin	BP	5	2	0.633154	1
GO:0097184	response to azide	BP	1	0	1	1
GO:0097185	cellular response to azide	BP	1	0	1	1
GO:0010518	positive regulation of phospholipase activity	BP	50	29	0.00156738	0.0676308
GO:0010720	positive regulation of cell development	BP	441	205	0.0334227	0.552348
GO:0010863	positive regulation of phospholipase C activity	BP	35	20	0.0177842	0.380659
GO:0010976	positive regulation of neuron projection development	BP	227	125	0.00144829	0.0633745
GO:0031346	positive regulation of cell projection organization	BP	305	169	1.89293e-05	0.0023081
GO:0045666	positive regulation of neuron differentiation	BP	308	155	0.0102337	0.266322
GO:0050769	positive regulation of neurogenesis	BP	381	182	0.0231498	0.451334
GO:0051130	positive regulation of cellular component organization	BP	1111	481	0.00407296	0.136209
GO:0051962	positive regulation of nervous system development	BP	437	206	0.0283078	0.501544
GO:0060193	positive regulation of lipase activity	BP	63	33	0.00370434	0.128433
GO:0005975	carbohydrate metabolic process	BP	544	173	0.967198	1
GO:0006486	protein glycosylation	BP	270	90	0.808071	1
GO:0006643	membrane lipid metabolic process	BP	186	65	0.594106	1
GO:0006664	glycolipid metabolic process	BP	107	30	0.916383	1
GO:0008610	lipid biosynthetic process	BP	631	229	0.442157	1
GO:0009100	glycoprotein metabolic process	BP	401	159	0.1289	1
GO:0009101	glycoprotein biosynthetic process	BP	337	130	0.219283	1
GO:0009247	glycolipid biosynthetic process	BP	56	13	0.946658	1
GO:0030258	lipid modification	BP	261	100	0.376066	1
GO:0030259	lipid glycosylation	BP	7	0	1	1
GO:0043413	macromolecule glycosylation	BP	270	90	0.808071	1
GO:0046467	membrane lipid biosynthetic process	BP	122	44	0.492406	1
GO:0070085	glycosylation	BP	279	91	0.8531	1
GO:1903509	liposaccharide metabolic process	BP	108	30	0.921921	1
GO:0001974	blood vessel remodeling	BP	39	20	0.0892614	0.880375
GO:0002685	regulation of leukocyte migration	BP	151	61	0.00376257	0.129046
GO:0002686	negative regulation of leukocyte migration	BP	33	18	0.00935644	0.253207
GO:0002691	regulation of cellular extravasation	BP	23	12	0.0579276	0.738696
GO:0002692	negative regulation of cellular extravasation	BP	8	6	0.0567931	0.733276
GO:0002694	regulation of leukocyte activation	BP	432	178	0.0028702	0.106852
GO:0002695	negative regulation of leukocyte activation	BP	140	58	0.0253738	0.471366
GO:0002703	regulation of leukocyte mediated immunity	BP	148	55	0.0791109	0.84683
GO:0002704	negative regulation of leukocyte mediated immunity	BP	42	15	0.257817	1
GO:0002886	regulation of myeloid leukocyte mediated immunity	BP	35	16	0.12845	1
GO:0002887	negative regulation of myeloid leukocyte mediated immunity	BP	9	4	0.358275	1
GO:0003018	vascular process in circulatory system	BP	150	68	0.00977494	0.259676
GO:0007423	sensory organ development	BP	505	226	0.0200925	0.412571
GO:0017157	regulation of exocytosis	BP	154	77	0.00436931	0.143684
GO:0030336	negative regulation of cell migration	BP	207	105	0.00204508	0.0817427
GO:0034103	regulation of tissue remodeling	BP	65	32	0.0559298	0.727547
GO:0034104	negative regulation of tissue remodeling	BP	19	10	0.191553	1
GO:0040013	negative regulation of locomotion	BP	246	124	0.00121421	0.0558329
GO:0042471	ear morphogenesis	BP	115	46	0.54893	1
GO:0042472	inner ear morphogenesis	BP	95	44	0.164738	1
GO:0043114	regulation of vascular permeability	BP	29	17	0.080639	0.849176
GO:0043300	regulation of leukocyte degranulation	BP	37	17	0.106251	0.949
GO:0043301	negative regulation of leukocyte degranulation	BP	10	4	0.405558	1
GO:0043313	regulation of neutrophil degranulation	BP	5	4	0.174865	1
GO:0043314	negative regulation of neutrophil degranulation	BP	2	2	0.350389	1
GO:0043583	ear development	BP	203	91	0.108338	0.957788
GO:0045123	cellular extravasation	BP	47	26	0.00226773	0.0890033
GO:0045807	positive regulation of endocytosis	BP	109	52	0.0444477	0.649187
GO:0045920	negative regulation of exocytosis	BP	27	10	0.488231	1
GO:0048562	embryonic organ morphogenesis	BP	280	114	0.57971	1
GO:0048568	embryonic organ development	BP	410	164	0.622429	1
GO:0048771	tissue remodeling	BP	140	65	0.0112997	0.285369
GO:0048839	inner ear development	BP	178	84	0.0353136	0.571548
GO:0050728	negative regulation of inflammatory response	BP	103	39	0.19943	1
GO:0050764	regulation of phagocytosis	BP	64	27	0.292365	1
GO:0050766	positive regulation of phagocytosis	BP	44	22	0.0616811	0.760209
GO:0050900	leukocyte migration	BP	382	170	3.77302e-07	8.27168e-05
GO:0051271	negative regulation of cellular component movement	BP	233	120	0.000839857	0.04209
GO:0060312	regulation of blood vessel remodeling	BP	9	5	0.330351	1
GO:0060313	negative regulation of blood vessel remodeling	BP	3	2	0.465675	1
GO:0090596	sensory organ morphogenesis	BP	245	101	0.45104	1
GO:1902563	regulation of neutrophil activation	BP	6	4	0.254427	1
GO:1902564	negative regulation of neutrophil activation	BP	3	2	0.48259	1
GO:1903305	regulation of regulated secretory pathway	BP	102	50	0.0249953	0.467441
GO:1903306	negative regulation of regulated secretory pathway	BP	20	7	0.504158	1
GO:2000146	negative regulation of cell motility	BP	219	110	0.00192212	0.0779932
GO:0000038	very long-chain fatty acid metabolic process	BP	28	10	0.307587	1
GO:0001676	long-chain fatty acid metabolic process	BP	89	28	0.475659	1
GO:0006631	fatty acid metabolic process	BP	330	105	0.711508	1
GO:0006635	fatty acid beta-oxidation	BP	69	24	0.597699	1
GO:0008206	bile acid metabolic process	BP	46	18	0.285965	1
GO:0009062	fatty acid catabolic process	BP	92	28	0.844038	1
GO:0019395	fatty acid oxidation	BP	95	32	0.677685	1
GO:0033540	fatty acid beta-oxidation using acyl-CoA oxidase	BP	12	4	0.753307	1
GO:0033559	unsaturated fatty acid metabolic process	BP	95	25	0.721273	1
GO:0034440	lipid oxidation	BP	97	32	0.71345	1
GO:0036109	alpha-linolenic acid metabolic process	BP	12	4	0.808474	1
GO:0006084	acetyl-CoA metabolic process	BP	32	14	0.212886	1
GO:0006633	fatty acid biosynthetic process	BP	119	37	0.731593	1
GO:0006637	acyl-CoA metabolic process	BP	93	40	0.0798493	0.846933
GO:0006732	coenzyme metabolic process	BP	306	115	0.17384	1
GO:0006766	vitamin metabolic process	BP	125	42	0.632239	1
GO:0006767	water-soluble vitamin metabolic process	BP	82	30	0.519075	1
GO:0006768	biotin metabolic process	BP	10	5	0.633435	1
GO:0006790	sulfur compound metabolic process	BP	348	152	0.00129052	0.0583532
GO:0006839	mitochondrial transport	BP	298	94	0.803214	1
GO:0006853	carnitine shuttle	BP	10	6	0.146207	1
GO:0009108	coenzyme biosynthetic process	BP	149	53	0.483785	1
GO:0015908	fatty acid transport	BP	86	32	0.177991	1
GO:0015909	long-chain fatty acid transport	BP	61	22	0.252564	1
GO:0032870	cellular response to hormone stimulus	BP	599	236	0.329801	1
GO:0035336	long-chain fatty-acyl-CoA metabolic process	BP	46	22	0.147885	1
GO:0035337	fatty-acyl-CoA metabolic process	BP	48	23	0.133993	1
GO:0035338	long-chain fatty-acyl-CoA biosynthetic process	BP	42	19	0.2471	1
GO:0035383	thioester metabolic process	BP	93	40	0.0798493	0.846933
GO:0035384	thioester biosynthetic process	BP	62	25	0.385421	1
GO:0044236	multicellular organism metabolic process	BP	130	59	0.0310021	0.531487
GO:0044259	multicellular organismal macromolecule metabolic process	BP	110	53	0.0237631	0.457636
GO:0044268	multicellular organismal protein metabolic process	BP	4	2	0.488654	1
GO:0044272	sulfur compound biosynthetic process	BP	206	88	0.0196288	0.406123
GO:0046949	fatty-acyl-CoA biosynthetic process	BP	43	19	0.273126	1
GO:0051186	cofactor metabolic process	BP	373	130	0.371796	1
GO:0051188	cofactor biosynthetic process	BP	187	61	0.648658	1
GO:0051259	protein oligomerization	BP	476	166	0.580149	1
GO:0051260	protein homooligomerization	BP	284	94	0.787199	1
GO:0051262	protein tetramerization	BP	139	51	0.27696	1
GO:0051289	protein homotetramerization	BP	69	29	0.185566	1
GO:0071379	cellular response to prostaglandin stimulus	BP	21	10	0.342054	1
GO:0071380	cellular response to prostaglandin E stimulus	BP	16	9	0.255563	1
GO:0071398	cellular response to fatty acid	BP	50	21	0.290418	1
GO:0071616	acyl-CoA biosynthetic process	BP	62	25	0.385421	1
GO:1901655	cellular response to ketone	BP	77	39	0.0182271	0.38559
GO:1902001	fatty acid transmembrane transport	BP	15	7	0.458917	1
GO:1990542	mitochondrial transmembrane transport	BP	72	15	0.944333	1
GO:2001293	malonyl-CoA metabolic process	BP	3	2	0.478889	1
GO:2001295	malonyl-CoA biosynthetic process	BP	2	2	0.326908	1
GO:0005996	monosaccharide metabolic process	BP	260	85	0.925119	1
GO:0006006	glucose metabolic process	BP	182	66	0.627352	1
GO:0006109	regulation of carbohydrate metabolic process	BP	138	51	0.698399	1
GO:0007507	heart development	BP	490	212	0.21853	1
GO:0009895	negative regulation of catabolic process	BP	197	79	0.314917	1
GO:0010565	regulation of cellular ketone metabolic process	BP	155	44	0.954082	1
GO:0010675	regulation of cellular carbohydrate metabolic process	BP	115	44	0.568101	1
GO:0010884	positive regulation of lipid storage	BP	22	6	0.848722	1
GO:0010906	regulation of glucose metabolic process	BP	90	31	0.833946	1
GO:0019217	regulation of fatty acid metabolic process	BP	76	25	0.744084	1
GO:0019318	hexose metabolic process	BP	220	78	0.692021	1
GO:0031330	negative regulation of cellular catabolic process	BP	140	53	0.53986	1
GO:0031998	regulation of fatty acid beta-oxidation	BP	16	8	0.454937	1
GO:0031999	negative regulation of fatty acid beta-oxidation	BP	5	4	0.154976	1
GO:0035265	organ growth	BP	136	68	0.0549657	0.72214
GO:0042180	cellular ketone metabolic process	BP	220	67	0.803908	1
GO:0044262	cellular carbohydrate metabolic process	BP	236	80	0.77201	1
GO:0044723	single-organism carbohydrate metabolic process	BP	432	147	0.856536	1
GO:0045833	negative regulation of lipid metabolic process	BP	76	27	0.578897	1
GO:0045922	negative regulation of fatty acid metabolic process	BP	23	6	0.888741	1
GO:0045927	positive regulation of growth	BP	230	111	0.0200049	0.412178
GO:0046320	regulation of fatty acid oxidation	BP	28	14	0.224388	1
GO:0046322	negative regulation of fatty acid oxidation	BP	9	6	0.098607	0.911472
GO:0046620	regulation of organ growth	BP	78	41	0.0477877	0.674811
GO:0046622	positive regulation of organ growth	BP	43	24	0.0868018	0.868853
GO:0048639	positive regulation of developmental growth	BP	153	86	0.00254397	0.0968673
GO:0050995	negative regulation of lipid catabolic process	BP	22	10	0.170936	1
GO:0060419	heart growth	BP	71	37	0.0897444	0.882508
GO:0060420	regulation of heart growth	BP	50	27	0.0828757	0.855725
GO:0060421	positive regulation of heart growth	BP	33	19	0.124636	1
GO:0097009	energy homeostasis	BP	33	14	0.570132	1
GO:0006577	amino-acid betaine metabolic process	BP	16	7	0.308401	1
GO:0006579	amino-acid betaine catabolic process	BP	3	0	1	1
GO:0009437	carnitine metabolic process	BP	12	5	0.484518	1
GO:0009890	negative regulation of biosynthetic process	BP	1400	509	0.783779	1
GO:0019218	regulation of steroid metabolic process	BP	76	26	0.640424	1
GO:0019254	carnitine metabolic process, CoA-linked	BP	3	0	1	1
GO:0031327	negative regulation of cellular biosynthetic process	BP	1379	498	0.834666	1
GO:0033539	fatty acid beta-oxidation using acyl-CoA dehydrogenase	BP	9	2	0.852439	1
GO:0042304	regulation of fatty acid biosynthetic process	BP	35	8	0.883345	1
GO:0042413	carnitine catabolic process	BP	1	0	1	1
GO:0042758	long-chain fatty acid catabolic process	BP	6	0	1	1
GO:0044270	cellular nitrogen compound catabolic process	BP	405	123	0.875325	1
GO:0045717	negative regulation of fatty acid biosynthetic process	BP	14	1	0.994983	1
GO:0046890	regulation of lipid biosynthetic process	BP	130	48	0.469563	1
GO:0051055	negative regulation of lipid biosynthetic process	BP	46	13	0.899596	1
GO:0090181	regulation of cholesterol metabolic process	BP	23	12	0.177861	1
GO:0006578	amino-acid betaine biosynthetic process	BP	6	4	0.0767044	0.83676
GO:0045329	carnitine biosynthetic process	BP	4	2	0.339444	1
GO:0051791	medium-chain fatty acid metabolic process	BP	5	1	0.854023	1
GO:0051793	medium-chain fatty acid catabolic process	BP	1	0	1	1
GO:0009081	branched-chain amino acid metabolic process	BP	22	4	0.981859	1
GO:0009083	branched-chain amino acid catabolic process	BP	19	1	0.999694	1
GO:0006091	generation of precursor metabolites and energy	BP	337	99	0.902128	1
GO:0006986	response to unfolded protein	BP	165	51	0.847906	1
GO:0009266	response to temperature stimulus	BP	217	82	0.404743	1
GO:0009409	response to cold	BP	45	16	0.605741	1
GO:0015980	energy derivation by oxidation of organic compounds	BP	247	66	0.981947	1
GO:0030968	endoplasmic reticulum unfolded protein response	BP	122	39	0.748568	1
GO:0034620	cellular response to unfolded protein	BP	127	43	0.682828	1
GO:0034976	response to endoplasmic reticulum stress	BP	255	80	0.923156	1
GO:0035966	response to topologically incorrect protein	BP	181	55	0.889396	1
GO:0035967	cellular response to topologically incorrect protein	BP	141	45	0.825566	1
GO:0036498	IRE1-mediated unfolded protein response	BP	64	22	0.54935	1
GO:0001655	urogenital system development	BP	306	135	0.197272	1
GO:0001656	metanephros development	BP	85	37	0.369469	1
GO:0001822	kidney development	BP	257	118	0.0928883	0.895217
GO:0001889	liver development	BP	126	45	0.735216	1
GO:0006085	acetyl-CoA biosynthetic process	BP	18	4	0.912373	1
GO:0006549	isoleucine metabolic process	BP	5	3	0.309428	1
GO:0006550	isoleucine catabolic process	BP	2	0	1	1
GO:0009109	coenzyme catabolic process	BP	12	6	0.136479	1
GO:0015936	coenzyme A metabolic process	BP	14	8	0.120923	0.99845
GO:0015937	coenzyme A biosynthetic process	BP	10	7	0.083511	0.857636
GO:0033865	nucleoside bisphosphate metabolic process	BP	32	16	0.0263058	0.478576
GO:0033866	nucleoside bisphosphate biosynthetic process	BP	16	10	0.0574492	0.734321
GO:0033875	ribonucleoside bisphosphate metabolic process	BP	32	16	0.0263058	0.478576
GO:0034030	ribonucleoside bisphosphate biosynthetic process	BP	16	10	0.0574492	0.734321
GO:0034032	purine nucleoside bisphosphate metabolic process	BP	32	16	0.0263058	0.478576
GO:0034033	purine nucleoside bisphosphate biosynthetic process	BP	16	10	0.0574492	0.734321
GO:0044273	sulfur compound catabolic process	BP	47	12	0.922195	1
GO:0046356	acetyl-CoA catabolic process	BP	2	1	0.485539	1
GO:0046950	cellular ketone body metabolic process	BP	11	4	0.565347	1
GO:0046951	ketone body biosynthetic process	BP	9	4	0.386819	1
GO:0046952	ketone body catabolic process	BP	4	1	0.869959	1
GO:0051187	cofactor catabolic process	BP	20	9	0.112751	0.969702
GO:0060612	adipose tissue development	BP	33	15	0.415011	1
GO:0061008	hepaticobiliary system development	BP	129	45	0.790129	1
GO:0061326	renal tubule development	BP	89	38	0.558506	1
GO:0061448	connective tissue development	BP	229	99	0.313381	1
GO:0072001	renal system development	BP	272	125	0.104172	0.938544
GO:0072006	nephron development	BP	134	64	0.145554	1
GO:0072009	nephron epithelium development	BP	105	44	0.561708	1
GO:0072014	proximal tubule development	BP	5	0	1	1
GO:0072019	proximal convoluted tubule development	BP	1	0	1	1
GO:0072073	kidney epithelium development	BP	135	61	0.349372	1
GO:0072080	nephron tubule development	BP	87	36	0.630895	1
GO:0072170	metanephric tubule development	BP	22	9	0.542027	1
GO:0072207	metanephric epithelium development	BP	26	10	0.597927	1
GO:0072229	metanephric proximal convoluted tubule development	BP	1	0	1	1
GO:0072234	metanephric nephron tubule development	BP	20	8	0.583352	1
GO:0072237	metanephric proximal tubule development	BP	2	0	1	1
GO:0072243	metanephric nephron epithelium development	BP	23	8	0.699733	1
GO:1901605	alpha-amino acid metabolic process	BP	207	83	0.0653688	0.77698
GO:1901606	alpha-amino acid catabolic process	BP	96	43	0.0253562	0.471366
GO:1902224	ketone body metabolic process	BP	12	4	0.60891	1
GO:1902858	propionyl-CoA metabolic process	BP	1	0	1	1
GO:1902860	propionyl-CoA biosynthetic process	BP	1	0	1	1
GO:0006694	steroid biosynthetic process	BP	160	52	0.621852	1
GO:0006695	cholesterol biosynthetic process	BP	48	14	0.823847	1
GO:0016126	sterol biosynthetic process	BP	53	16	0.786043	1
GO:0046165	alcohol biosynthetic process	BP	102	30	0.801308	1
GO:1901617	organic hydroxy compound biosynthetic process	BP	198	65	0.67353	1
GO:1902653	secondary alcohol biosynthetic process	BP	49	14	0.83956	1
GO:0001976	neurological system process involved in regulation of systemic arterial blood pressure	BP	10	8	0.0164514	0.362968
GO:0003025	regulation of systemic arterial blood pressure by baroreceptor feedback	BP	4	4	0.0953671	0.898541
GO:0003026	regulation of systemic arterial blood pressure by aortic arch baroreceptor feedback	BP	1	1	0.600751	1
GO:0003073	regulation of systemic arterial blood pressure	BP	77	31	0.201721	1
GO:0006814	sodium ion transport	BP	214	112	0.000126153	0.00981373
GO:0007416	synapse assembly	BP	135	69	0.0334656	0.552348
GO:0007422	peripheral nervous system development	BP	71	29	0.741973	1
GO:0007605	sensory perception of sound	BP	133	76	0.000500189	0.0279889
GO:0007606	sensory perception of chemical stimulus	BP	443	34	0.999951	1
GO:0009268	response to pH	BP	39	15	0.362625	1
GO:0009612	response to mechanical stimulus	BP	201	90	0.0276024	0.491858
GO:0010447	response to acidic pH	BP	21	9	0.275902	1
GO:0015672	monovalent inorganic cation transport	BP	496	223	0.000206382	0.0146863
GO:0019229	regulation of vasoconstriction	BP	55	24	0.116235	0.981534
GO:0035150	regulation of tube size	BP	130	55	0.0310048	0.531487
GO:0035296	regulation of tube diameter	BP	121	53	0.0243826	0.459374
GO:0035418	protein localization to synapse	BP	30	20	0.0458258	0.658242
GO:0035725	sodium ion transmembrane transport	BP	140	81	5.21805e-05	0.00494552
GO:0042310	vasoconstriction	BP	71	31	0.0679323	0.796439
GO:0044089	positive regulation of cellular component biogenesis	BP	444	207	0.00167383	0.0710937
GO:0050803	regulation of synapse structure or activity	BP	116	59	0.0707018	0.807433
GO:0050807	regulation of synapse organization	BP	112	57	0.068536	0.798875
GO:0050808	synapse organization	BP	231	126	0.000523575	0.0289152
GO:0050880	regulation of blood vessel size	BP	129	55	0.0269849	0.484434
GO:0050906	detection of stimulus involved in sensory perception	BP	435	40	0.998155	1
GO:0050909	sensory perception of taste	BP	61	14	0.537891	1
GO:0050915	sensory perception of sour taste	BP	5	4	0.0680453	0.796439
GO:0050954	sensory perception of mechanical stimulus	BP	149	86	0.000109808	0.00880994
GO:0050974	detection of mechanical stimulus involved in sensory perception	BP	25	16	0.0116639	0.29098
GO:0050982	detection of mechanical stimulus	BP	43	27	0.00253218	0.0965876
GO:0051963	regulation of synapse assembly	BP	75	40	0.0835457	0.857636
GO:0051965	positive regulation of synapse assembly	BP	56	31	0.0606276	0.752426
GO:0097746	regulation of blood vessel diameter	BP	121	53	0.0243826	0.459374
GO:0097756	negative regulation of blood vessel diameter	BP	77	33	0.071264	0.809798
GO:1903522	regulation of blood circulation	BP	261	134	4.58547e-05	0.00457551
GO:0006836	neurotransmitter transport	BP	176	99	0.000486118	0.0276197
GO:0007269	neurotransmitter secretion	BP	132	78	0.000225198	0.0156827
GO:0007611	learning or memory	BP	215	99	0.158223	1
GO:0007612	learning	BP	127	64	0.0567534	0.7332
GO:0007613	memory	BP	96	46	0.171407	1
GO:0008306	associative learning	BP	71	34	0.171845	1
GO:0046928	regulation of neurotransmitter secretion	BP	51	28	0.0296225	0.519328
GO:0046929	negative regulation of neurotransmitter secretion	BP	11	5	0.554986	1
GO:0050805	negative regulation of synaptic transmission	BP	64	30	0.160719	1
GO:0050890	cognition	BP	244	114	0.08228	0.853498
GO:0051588	regulation of neurotransmitter transport	BP	61	33	0.0215213	0.429318
GO:0051589	negative regulation of neurotransmitter transport	BP	13	7	0.352342	1
GO:0070206	protein trimerization	BP	46	16	0.607165	1
GO:0070207	protein homotrimerization	BP	25	8	0.6869	1
GO:0071214	cellular response to abiotic stimulus	BP	281	108	0.38494	1
GO:0071467	cellular response to pH	BP	19	8	0.358553	1
GO:0099531	presynaptic process involved in chemical synaptic transmission	BP	142	81	0.000581562	0.0313206
GO:0099643	signal release from synapse	BP	132	78	0.000225198	0.0156827
GO:0001503	ossification	BP	356	156	0.0435083	0.642821
GO:0001507	acetylcholine catabolic process in synaptic cleft	BP	2	2	0.216269	1
GO:0001649	osteoblast differentiation	BP	196	90	0.0754672	0.831085
GO:0001654	eye development	BP	332	152	0.0451595	0.652998
GO:0001881	receptor recycling	BP	33	15	0.261543	1
GO:0001919	regulation of receptor recycling	BP	23	12	0.213539	1
GO:0002076	osteoblast development	BP	18	10	0.264641	1
GO:0006260	DNA replication	BP	282	83	0.982003	1
GO:0006581	acetylcholine catabolic process	BP	2	2	0.216269	1
GO:0006644	phospholipid metabolic process	BP	433	176	0.113333	0.970987
GO:0006650	glycerophospholipid metabolic process	BP	331	129	0.368944	1
GO:0006656	phosphatidylcholine biosynthetic process	BP	35	14	0.619868	1
GO:0006898	receptor-mediated endocytosis	BP	278	125	0.00785723	0.225872
GO:0007271	synaptic transmission, cholinergic	BP	35	16	0.0902785	0.884607
GO:0007517	muscle organ development	BP	341	139	0.376236	1
GO:0008291	acetylcholine metabolic process	BP	4	3	0.226139	1
GO:0008654	phospholipid biosynthetic process	BP	262	97	0.636476	1
GO:0031623	receptor internalization	BP	80	43	0.0241397	0.457666
GO:0032222	regulation of synaptic transmission, cholinergic	BP	9	4	0.474998	1
GO:0032223	negative regulation of synaptic transmission, cholinergic	BP	1	1	0.501612	1
GO:0032800	receptor biosynthetic process	BP	22	9	0.492293	1
GO:0042136	neurotransmitter biosynthetic process	BP	18	8	0.504353	1
GO:0042982	amyloid precursor protein metabolic process	BP	33	21	0.0116165	0.290131
GO:0043010	camera-type eye development	BP	288	132	0.0589227	0.743396
GO:0043112	receptor metabolic process	BP	149	76	0.0077169	0.222427
GO:0045017	glycerolipid biosynthetic process	BP	247	91	0.667092	1
GO:0045212	neurotransmitter receptor biosynthetic process	BP	1	1	0.501612	1
GO:0045213	neurotransmitter receptor metabolic process	BP	3	3	0.0971153	0.906576
GO:0046470	phosphatidylcholine metabolic process	BP	77	30	0.320337	1
GO:0046474	glycerophospholipid biosynthetic process	BP	222	80	0.775278	1
GO:0060041	retina development in camera-type eye	BP	136	59	0.356501	1
GO:1900619	acetate ester metabolic process	BP	4	3	0.226139	1
GO:0006101	citrate metabolic process	BP	32	11	0.460738	1
GO:0006107	oxaloacetate metabolic process	BP	12	5	0.423514	1
GO:0043648	dicarboxylic acid metabolic process	BP	97	41	0.0741751	0.823378
GO:0072350	tricarboxylic acid metabolic process	BP	36	12	0.482851	1
GO:0006099	tricarboxylic acid cycle	BP	28	8	0.637912	1
GO:0006879	cellular iron ion homeostasis	BP	43	16	0.394238	1
GO:0009060	aerobic respiration	BP	60	14	0.933497	1
GO:0010040	response to iron(II) ion	BP	5	3	0.212452	1
GO:0045333	cellular respiration	BP	159	34	0.996566	1
GO:0046916	cellular transition metal ion homeostasis	BP	77	22	0.852469	1
GO:0050892	intestinal absorption	BP	33	8	0.826285	1
GO:0055072	iron ion homeostasis	BP	66	27	0.210916	1
GO:0055076	transition metal ion homeostasis	BP	104	34	0.725217	1
GO:0002077	acrosome matrix dispersal	BP	1	0	1	1
GO:0007190	activation of adenylate cyclase activity	BP	38	22	0.0265667	0.480924
GO:0007338	single fertilization	BP	128	30	0.939834	1
GO:0007339	binding of sperm to zona pellucida	BP	33	4	0.983047	1
GO:0007340	acrosome reaction	BP	34	10	0.613129	1
GO:0008037	cell recognition	BP	133	48	0.544484	1
GO:0009057	macromolecule catabolic process	BP	1108	358	0.995402	1
GO:0009566	fertilization	BP	165	39	0.97541	1
GO:0009988	cell-cell recognition	BP	63	11	0.986652	1
GO:0030163	protein catabolic process	BP	757	264	0.89636	1
GO:0031279	regulation of cyclase activity	BP	92	44	0.0389057	0.605426
GO:0031281	positive regulation of cyclase activity	BP	62	31	0.0680516	0.796439
GO:0035036	sperm-egg recognition	BP	45	4	0.998534	1
GO:0044257	cellular protein catabolic process	BP	623	213	0.918752	1
GO:0044265	cellular macromolecule catabolic process	BP	893	276	0.998683	1
GO:0044702	single organism reproductive process	BP	1148	382	0.865418	1
GO:0045761	regulation of adenylate cyclase activity	BP	77	40	0.0162823	0.360981
GO:0045762	positive regulation of adenylate cyclase activity	BP	49	28	0.0220778	0.438406
GO:0051339	regulation of lyase activity	BP	93	43	0.0562743	0.730429
GO:0051349	positive regulation of lyase activity	BP	62	31	0.0584018	0.740393
GO:0051603	proteolysis involved in cellular protein catabolic process	BP	591	199	0.938607	1
GO:0006102	isocitrate metabolic process	BP	4	1	0.768583	1
GO:0035900	response to isolation stress	BP	6	3	0.326842	1
GO:0006690	icosanoid metabolic process	BP	101	28	0.504547	1
GO:0006692	prostanoid metabolic process	BP	33	8	0.687075	1
GO:0006693	prostaglandin metabolic process	BP	33	8	0.687075	1
GO:0007276	gamete generation	BP	569	188	0.679118	1
GO:0007283	spermatogenesis	BP	458	142	0.841327	1
GO:0032504	multicellular organism reproduction	BP	730	247	0.610654	1
GO:0048232	male gamete generation	BP	459	142	0.850679	1
GO:0048609	multicellular organismal reproductive process	BP	719	244	0.603757	1
GO:1901568	fatty acid derivative metabolic process	BP	101	28	0.504547	1
GO:0006470	protein dephosphorylation	BP	241	108	0.0679371	0.796439
GO:0016311	dephosphorylation	BP	400	187	0.000720384	0.0374945
GO:0035335	peptidyl-tyrosine dephosphorylation	BP	93	49	0.0270749	0.484847
GO:0001501	skeletal system development	BP	469	208	0.0727207	0.817341
GO:0006771	riboflavin metabolic process	BP	7	2	0.529748	1
GO:0042726	flavin-containing compound metabolic process	BP	8	2	0.602273	1
GO:0001973	adenosine receptor signaling pathway	BP	12	10	0.00203415	0.0816065
GO:0006144	purine nucleobase metabolic process	BP	18	9	0.178514	1
GO:0006772	thiamine metabolic process	BP	3	3	0.0820881	0.853498
GO:0008277	regulation of G-protein coupled receptor protein signaling pathway	BP	122	58	0.014964	0.343317
GO:0009112	nucleobase metabolic process	BP	35	14	0.454422	1
GO:0009116	nucleoside metabolic process	BP	113	48	0.074746	0.826432
GO:0009119	ribonucleoside metabolic process	BP	91	39	0.0603061	0.750265
GO:0019233	sensory perception of pain	BP	91	38	0.15041	1
GO:0031644	regulation of neurological system process	BP	64	31	0.0882557	0.878438
GO:0035587	purinergic receptor signaling pathway	BP	27	18	0.000743078	0.0381271
GO:0035588	G-protein coupled purinergic receptor signaling pathway	BP	19	15	0.000141017	0.0107421
GO:0042278	purine nucleoside metabolic process	BP	67	32	0.0794185	0.84683
GO:0042723	thiamine-containing compound metabolic process	BP	6	4	0.136643	1
GO:0045745	positive regulation of G-protein coupled receptor protein signaling pathway	BP	24	9	0.300766	1
GO:0046085	adenosine metabolic process	BP	9	7	0.0189001	0.396336
GO:0046128	purine ribonucleoside metabolic process	BP	64	30	0.0893193	0.880375
GO:0051930	regulation of sensory perception of pain	BP	31	15	0.151338	1
GO:0051931	regulation of sensory perception	BP	31	15	0.151338	1
GO:0060167	regulation of adenosine receptor signaling pathway	BP	3	3	0.0543476	0.717494
GO:0060168	positive regulation of adenosine receptor signaling pathway	BP	2	2	0.142378	1
GO:0072527	pyrimidine-containing compound metabolic process	BP	74	32	0.0493816	0.690578
GO:1901657	glycosyl compound metabolic process	BP	136	51	0.200058	1
GO:0007519	skeletal muscle tissue development	BP	146	60	0.347066	1
GO:0010226	response to lithium ion	BP	23	6	0.905054	1
GO:0010628	positive regulation of gene expression	BP	1647	586	0.98666	1
GO:0010927	cellular component assembly involved in morphogenesis	BP	96	46	0.0811268	0.851434
GO:0014706	striated muscle tissue development	BP	328	143	0.150041	1
GO:0014866	skeletal myofibril assembly	BP	7	4	0.357101	1
GO:0014888	striated muscle adaptation	BP	40	20	0.149699	1
GO:0014902	myotube differentiation	BP	101	46	0.14755	1
GO:0014904	myotube cell development	BP	33	18	0.0563395	0.730461
GO:0030048	actin filament-based movement	BP	117	66	0.00123762	0.0566695
GO:0030049	muscle filament sliding	BP	38	13	0.448967	1
GO:0030239	myofibril assembly	BP	59	30	0.046939	0.667605
GO:0030240	skeletal muscle thin filament assembly	BP	5	2	0.599876	1
GO:0031032	actomyosin structure organization	BP	162	97	9.86002e-06	0.00144596
GO:0033275	actin-myosin filament sliding	BP	38	13	0.448967	1
GO:0043500	muscle adaptation	BP	81	36	0.227024	1
GO:0043501	skeletal muscle adaptation	BP	23	11	0.235884	1
GO:0043503	skeletal muscle fiber adaptation	BP	2	0	1	1
GO:0048741	skeletal muscle fiber development	BP	30	15	0.121037	0.998501
GO:0048747	muscle fiber development	BP	50	21	0.336106	1
GO:0051146	striated muscle cell differentiation	BP	237	112	0.0225159	0.444551
GO:0055001	muscle cell development	BP	147	75	0.00928421	0.251881
GO:0055002	striated muscle cell development	BP	132	67	0.0108712	0.278018
GO:0060485	mesenchyme development	BP	228	94	0.414151	1
GO:0060537	muscle tissue development	BP	342	148	0.178764	1
GO:0060538	skeletal muscle organ development	BP	153	65	0.276189	1
GO:0070252	actin-mediated cell contraction	BP	101	52	0.0133267	0.316651
GO:0070925	organelle assembly	BP	686	232	0.974728	1
GO:0072132	mesenchyme morphogenesis	BP	46	19	0.466585	1
GO:0090131	mesenchyme migration	BP	5	3	0.176739	1
GO:0002064	epithelial cell development	BP	186	94	0.0115849	0.290131
GO:0009615	response to virus	BP	298	111	0.0272503	0.487183
GO:0014829	vascular smooth muscle contraction	BP	19	10	0.189968	1
GO:0016032	viral process	BP	908	298	0.837539	1
GO:0032835	glomerulus development	BP	61	35	0.0352036	0.570205
GO:0035850	epithelial cell differentiation involved in kidney development	BP	43	22	0.269161	1
GO:0044403	symbiosis, encompassing mutualism through parasitism	BP	947	317	0.68655	1
GO:0044419	interspecies interaction between organisms	BP	948	317	0.701256	1
GO:0044764	multi-organism cellular process	BP	914	299	0.85051	1
GO:0061005	cell differentiation involved in kidney development	BP	52	26	0.290501	1
GO:0061437	renal system vasculature development	BP	26	14	0.170761	1
GO:0061440	kidney vasculature development	BP	26	14	0.170761	1
GO:0072007	mesangial cell differentiation	BP	7	3	0.612069	1
GO:0072008	glomerular mesangial cell differentiation	BP	6	3	0.502089	1
GO:0072012	glomerulus vasculature development	BP	24	13	0.169788	1
GO:0072109	glomerular mesangium development	BP	15	9	0.147399	1
GO:0072143	mesangial cell development	BP	6	2	0.773361	1
GO:0072144	glomerular mesangial cell development	BP	5	2	0.68246	1
GO:1904238	pericyte cell differentiation	BP	8	4	0.481805	1
GO:0006325	chromatin organization	BP	679	217	0.99691	1
GO:0006338	chromatin remodeling	BP	149	45	0.931815	1
GO:0016579	protein deubiquitination	BP	251	73	0.993619	1
GO:0021762	substantia nigra development	BP	39	16	0.339834	1
GO:0030901	midbrain development	BP	90	34	0.712947	1
GO:0034329	cell junction assembly	BP	188	115	2.30115e-06	0.00040605
GO:0034330	cell junction organization	BP	243	145	4.63219e-07	9.57496e-05
GO:0040029	regulation of gene expression, epigenetic	BP	245	74	0.953847	1
GO:0043044	ATP-dependent chromatin remodeling	BP	68	11	0.999102	1
GO:0045815	positive regulation of gene expression, epigenetic	BP	74	13	0.993339	1
GO:0048010	vascular endothelial growth factor receptor signaling pathway	BP	90	52	0.00373392	0.129046
GO:0048013	ephrin receptor signaling pathway	BP	85	48	0.01834	0.387588
GO:0048857	neural nucleus development	BP	58	24	0.362929	1
GO:0051276	chromosome organization	BP	1081	320	0.999998	1
GO:0070646	protein modification by small protein removal	BP	266	75	0.997074	1
GO:0098974	postsynaptic actin cytoskeleton organization	BP	1	0	1	1
GO:0003007	heart morphogenesis	BP	228	89	0.675953	1
GO:0003015	heart process	BP	251	126	0.000408962	0.0242516
GO:0006941	striated muscle contraction	BP	158	73	0.0415951	0.625934
GO:0035051	cardiocyte differentiation	BP	119	57	0.137256	1
GO:0048644	muscle organ morphogenesis	BP	78	29	0.562661	1
GO:0048738	cardiac muscle tissue development	BP	183	82	0.187171	1
GO:0055003	cardiac myofibril assembly	BP	17	11	0.0624844	0.764501
GO:0055006	cardiac cell development	BP	62	33	0.0498019	0.693745
GO:0055007	cardiac muscle cell differentiation	BP	95	47	0.0921289	0.893737
GO:0055008	cardiac muscle tissue morphogenesis	BP	62	27	0.23951	1
GO:0055013	cardiac muscle cell development	BP	57	29	0.0943286	0.898336
GO:0060047	heart contraction	BP	248	124	0.000489028	0.0276403
GO:0060048	cardiac muscle contraction	BP	118	57	0.0271495	0.485782
GO:0060415	muscle tissue morphogenesis	BP	73	29	0.46534	1
GO:0045214	sarcomere organization	BP	43	19	0.287418	1
GO:0002028	regulation of sodium ion transport	BP	80	43	0.017891	0.381816
GO:0006818	hydrogen transport	BP	146	48	0.346815	1
GO:0006907	pinocytosis	BP	19	11	0.171047	1
GO:0007043	cell-cell junction assembly	BP	89	46	0.0302917	0.525121
GO:0010155	regulation of proton transport	BP	15	5	0.566462	1
GO:0010721	negative regulation of cell development	BP	264	122	0.134592	1
GO:0010765	positive regulation of sodium ion transport	BP	29	18	0.0260777	0.478424
GO:0010771	negative regulation of cell morphogenesis involved in differentiation	BP	70	44	0.00357348	0.125907
GO:0010810	regulation of cell-substrate adhesion	BP	174	105	2.3665e-06	0.000414214
GO:0010812	negative regulation of cell-substrate adhesion	BP	49	34	0.00026059	0.0176195
GO:0015992	proton transport	BP	144	46	0.405847	1
GO:0022898	regulation of transmembrane transporter activity	BP	185	98	0.000398479	0.0239483
GO:0030050	vesicle transport along actin filament	BP	4	3	0.255494	1
GO:0030522	intracellular receptor signaling pathway	BP	257	91	0.943281	1
GO:0030705	cytoskeleton-dependent intracellular transport	BP	137	56	0.520405	1
GO:0032409	regulation of transporter activity	BP	199	105	0.000302478	0.0195721
GO:0032411	positive regulation of transporter activity	BP	72	39	0.024477	0.460754
GO:0032412	regulation of ion transmembrane transporter activity	BP	179	96	0.0003171	0.0201112
GO:0032414	positive regulation of ion transmembrane transporter activity	BP	63	35	0.0198782	0.4105
GO:0032415	regulation of sodium:proton antiporter activity	BP	6	2	0.736789	1
GO:0032417	positive regulation of sodium:proton antiporter activity	BP	4	2	0.590302	1
GO:0035357	peroxisome proliferator activated receptor signaling pathway	BP	19	8	0.553827	1
GO:0038061	NIK/NF-kappaB signaling	BP	116	33	0.911397	1
GO:0043297	apical junction assembly	BP	55	30	0.0209108	0.422459
GO:0045216	cell-cell junction organization	BP	216	128	4.14088e-06	0.000646573
GO:0048384	retinoic acid receptor signaling pathway	BP	30	14	0.484794	1
GO:0048548	regulation of pinocytosis	BP	9	5	0.334689	1
GO:0048549	positive regulation of pinocytosis	BP	4	3	0.273037	1
GO:0051017	actin filament bundle assembly	BP	125	75	0.000305632	0.0196838
[truncated: 19,951 more rows]

## Sheet: 5vs10_onlyhyper_dmCpGs
	Term	Ont	N	DE	P.DE	FDR
[truncated: 21,704 more rows]

## Sheet: 5vs10_onlyhypo_dmCpGs
	Term	Ont	N	DE	P.DE	FDR
[truncated: 21,704 more rows]

[truncated: 13 more sheets: 5vs10_both_dmCpGs, 0vs5_hyper_dmCpGs, 0vs5_hypo_dmCpGs, 5vs10_hyper_dmCpGs, 5vs10_hypo_dmCpGs, 0vs5_hyper_promoter_dmCpGs, 0vs5_hyper_exon_dmCpGs, 0vs5_hyper_intron_dmCpGs, 0vs5_hyper_genebody_dmCpGs, 0vs5_hypo_promoter_dmCpGs, 0vs5_hypo_exon_dmCpGs, 0vs5_hypo_intron_dmCpGs, 0vs5_hypo_genebody_dmCpGs]
