# Supplementary material for: Longitudinal genome-wide DNA methylation analysis uncovers persistent early-life DNA methylation changes
Source: J Transl Med. 2019 Jan 9;17:15. doi: 10.1186/s12967-018-1751-9 (PMC6327427; doi:10.1186/s12967-018-1751-9)
Supplement: Supplementary file 6 — Additional file 6: Table S2. Blood cell-type compositions as predicted by the Houseman algorithm for the 33 samples. [file 12967_2018_1751_MOESM6_ESM.xlsx]

## Sheet: CELL_TYPE_COMPOSITIONS
patient	CD8T	CD4T	NK	Bcell	Mono	Gran
patient9_year0	0.00997784	0.204783	0.0606983	0.0539912	0.115644	0.554906
patient4_year0	0	0.338321	0.166635	0.0910265	0.130926	0.273091
patient1_year0	0	0.128355	0.0258009	0.031471	0.129103	0.68527
patient8_year5	0.10662	0.235209	0.0570571	0.12596	0.106454	0.3687
patient7_year0	0.0196832	0.131875	0.0789435	0.0721036	0.149932	0.547462
patient6_year5	0.0169084	0.186695	0.0805976	0.0571531	0.112925	0.545721
patient4_year5	0.00256222	0.382192	0.123775	0.111887	0.102537	0.277047
patient11_year5	0.0545001	0.168864	0.0359509	0.0616709	0.0936691	0.585345
patient2_year5	0.0706471	0.0587921	0.0458794	0.0561486	0.10721	0.661323
patient5_year5	0.04428	0.335026	0.141281	0.121279	0.115958	0.242175
patient3_year0	0.0129859	0.207044	0.0937405	0.0603604	0.137586	0.488283
patient7_year5	0.0742891	0.201354	0.0864419	0.0964595	0.206457	0.334998
patient1_year5	0.00308619	0.248833	0.0785511	0.0844857	0.156324	0.42872
patient10_year10	0.0609652	0.254816	0.104596	0.101007	0.138946	0.33967
patient9_year10	0.109385	0.160567	0.0403238	0.0621799	0.0990654	0.528479
patient4_year10	0	0.339465	0.128741	0.0822275	0.0881233	0.361443
patient8_year10	0.244586	0.165652	0.0175214	0.0943821	0.102903	0.374955
patient3_year10	0.0473495	0.233687	0.0425798	0.0453219	0.112572	0.51849
patient5_year10	0.0788476	0.259914	0.0891241	0.081917	0.0930564	0.397141
patient6_year10	0.0741098	0.227736	0.118302	0.0670414	0.106714	0.406097
patient7_year10	0.0775013	0.223649	0.067636	0.0833833	0.142786	0.405044
patient2_year10	0.161175	0.222514	0.0984026	0.100115	0.108758	0.309035
patient11_year10	0.0355327	0.207898	0.0584866	0.081639	0.118115	0.498329
patient1_year10	0.0424818	0.285132	0.0781254	0.0782637	0.131109	0.384889
patient10_year0	0	0.206234	0.0647166	0.0443789	0.110098	0.574573
patient6_year0	0	0.22136	0.166708	0.0370893	0.149013	0.42583
patient8_year0	0.0512114	0.303732	0.0910184	0.151687	0.112424	0.289927
patient5_year0	0.0165832	0.13046	0.00550437	0.0405923	0.0915365	0.715323
patient3_year5	0.0861276	0.240253	0.0546732	0.0515966	0.124459	0.44289
patient10_year5	0.00228713	0.188124	0.0653027	0.103069	0.110899	0.530319
patient11_year0	0	0.186261	0.0439693	0.0609752	0.0453722	0.663422
patient9_year5	0.149201	0.156582	0.0683624	0.0624138	0.107118	0.456323
patient2_year0	0	0.172523	0.144212	0.117084	0.126556	0.439625
