# Supplementary material for: Longitudinal genome-wide DNA methylation analysis uncovers persistent early-life DNA methylation changes
Source: J Transl Med. 2019 Jan 9;17:15. doi: 10.1186/s12967-018-1751-9 (PMC6327427; doi:10.1186/s12967-018-1751-9)
Supplement: Supplementary file 7 — Additional file 7: Table S3. Histone mark enrichment analysis of 0→5 and 5→10 dmCpGs. Enrichments were calculated based on differences between the dmCpGs obtained in each of the analyses and the full collection of Roadmap epigenomics hg19 regions integrated in the LOLA extended software. Corresponding array backgrounds were used for the different comparisons. [file 12967_2018_1751_MOESM7_ESM.xlsx]

## Sheet: 0vs5_hyper_dmCpGs
userSet	dbSet	collection	pValueLog	logOddsRatio	support	rnkPV	rnkLO	rnkSup	maxRnk	meanRnk	b	c	d	description	cellType	tissue	antibody	treatment	dataSource	filename	qValue	size
hyper	774	roadmap_epigenomics	Inf	5.716	24479	1	8	19	19	9.33	78389	35270	645521	roadmap_epigenomics H3K27me3	NA	NA	H3K27me3	NA	NA	E093-H3K27me3.narrowPeak	0	90573
hyper	329	roadmap_epigenomics	Inf	5.30728	23462	1	14	28	28	14.3	78614	36287	645296	roadmap_epigenomics H3K27me3	NA	NA	H3K27me3	NA	NA	E029-H3K27me3.narrowPeak	0	103414
hyper	334	roadmap_epigenomics	Inf	4.81328	26576	1	40	10	40	17	103298	33173	620612	roadmap_epigenomics H3K27me3	NA	NA	H3K27me3	NA	NA	E030-H3K27me3.narrowPeak	0	255194
hyper	1043	roadmap_epigenomics	Inf	4.77966	26660	1	44	8	44	17.7	104428	33089	619482	roadmap_epigenomics H3K27me3	NA	NA	H3K27me3	NA	NA	E124-H3K27me3.narrowPeak	0	160814
hyper	546	roadmap_epigenomics	Inf	4.88458	22787	1	31	36	36	22.7	81128	36962	642782	roadmap_epigenomics H3K27me3	NA	NA	H3K27me3	NA	NA	E062-H3K27me3.narrowPeak	0	117128
hyper	695	roadmap_epigenomics	Inf	4.82312	22744	1	39	37	39	25.7	81823	37005	642087	roadmap_epigenomics H3K27me3	NA	NA	H3K27me3	NA	NA	E084-H3K27me3.narrowPeak	0	193083
hyper	704	roadmap_epigenomics	Inf	4.84988	22510	1	37	41	41	26.3	80227	37239	643683	roadmap_epigenomics H3K27me3	NA	NA	H3K27me3	NA	NA	E085-H3K27me3.narrowPeak	0	218608
hyper	468	roadmap_epigenomics	Inf	4.87136	21891	1	32	49	49	27.3	76812	37858	647098	roadmap_epigenomics H3K27me3	NA	NA	H3K27me3	NA	NA	E050-H3K27me3.narrowPeak	0	188890
hyper	476	roadmap_epigenomics	Inf	4.85392	21995	1	36	46	46	27.7	77576	37754	646334	roadmap_epigenomics H3K27me3	NA	NA	H3K27me3	NA	NA	E051-H3K27me3.narrowPeak	0	236134
hyper	747	roadmap_epigenomics	Inf	4.45137	25620	1	70	15	70	28.7	104467	34129	619443	roadmap_epigenomics H3K27me3	NA	NA	H3K27me3	NA	NA	E090-H3K27me3.narrowPeak	0	283792
hyper	765	roadmap_epigenomics	Inf	3.84906	28407	1	97	4	97	34	137973	31342	585937	roadmap_epigenomics H3K27me3	NA	NA	H3K27me3	NA	NA	E092-H3K27me3.narrowPeak	0	274061
hyper	365	roadmap_epigenomics	Inf	3.80146	27699	1	98	6	98	35	134092	32050	589818	roadmap_epigenomics H3K27me3	NA	NA	H3K27me3	NA	NA	E034-H3K27me3.narrowPeak	0	387829
hyper	646	roadmap_epigenomics	Inf	4.89524	20659	1	30	75	75	35.3	70539	39090	653371	roadmap_epigenomics H3K27me3	NA	NA	H3K27me3	NA	NA	E078-H3K27me3.narrowPeak	0	107934
hyper	738	roadmap_epigenomics	Inf	4.01593	25256	1	94	17	94	37.3	111635	34493	612275	roadmap_epigenomics H3K27me3	NA	NA	H3K27me3	NA	NA	E089-H3K27me3.narrowPeak	0	221392
hyper	661	roadmap_epigenomics	Inf	3.57482	28352	1	107	5	107	37.7	145986	31397	577924	roadmap_epigenomics H3K27me3	NA	NA	H3K27me3	NA	NA	E080-H3K27me3.narrowPeak	0	290880
hyper	894	roadmap_epigenomics	Inf	4.76815	20824	1	45	72	72	39.3	73028	38925	650882	roadmap_epigenomics H3K27me3	NA	NA	H3K27me3	NA	NA	E110-H3K27me3.narrowPeak	0	119327
hyper	263	roadmap_epigenomics	Inf	4.39317	21952	1	73	48	73	40.7	84530	37797	639380	roadmap_epigenomics H3K27me3	NA	NA	H3K27me3	NA	NA	E020-H3K27me3.narrowPeak	0	96436
hyper	740	roadmap_epigenomics	Inf	2.91896	30226	1	125	1	125	42.3	187976	29523	535934	roadmap_epigenomics H3K4me1	NA	NA	H3K4me1	NA	NA	E089-H3K4me1.narrowPeak	0	234295
hyper	908	roadmap_epigenomics	Inf	5.45263	18574	1	12	116	116	43	55313	41175	668597	roadmap_epigenomics H3K27me3	NA	NA	H3K27me3	NA	NA	E112-H3K27me3.narrowPeak	0	44654
hyper	424	roadmap_epigenomics	Inf	4.56036	21017	1	64	65	65	43.3	76978	38732	646932	roadmap_epigenomics H3K27me3	NA	NA	H3K27me3	NA	NA	E044-H3K27me3.narrowPeak	0	189838
hyper	32	roadmap_epigenomics	Inf	2.57763	29499	1	130	3	130	44.7	198699	30250	525211	roadmap_epigenomics H3K4me2	NA	NA	H3K4me2	NA	NA	E003-H3K4me2.narrowPeak	0	217186
hyper	502	roadmap_epigenomics	Inf	3.23331	25310	1	117	16	117	44.7	134069	34439	589841	roadmap_epigenomics H3K27me3	NA	NA	H3K27me3	NA	NA	E055-H3K27me3.narrowPeak	0	302405
hyper	205	roadmap_epigenomics	Inf	4.45723	20993	1	69	66	69	45.3	78443	38756	645467	roadmap_epigenomics H3K27me3	NA	NA	H3K27me3	NA	NA	E015-H3K27me3.narrowPeak	0	125828
hyper	406	roadmap_epigenomics	Inf	4.60076	20414	1	60	79	79	46.7	73382	39335	650528	roadmap_epigenomics H3K27me3	NA	NA	H3K27me3	NA	NA	E041-H3K27me3.narrowPeak	0	184484
hyper	212	roadmap_epigenomics	Inf	4.47353	20754	1	67	74	74	47.3	76969	38995	646941	roadmap_epigenomics H3K27me3	NA	NA	H3K27me3	NA	NA	E016-H3K27me3.narrowPeak	0	84213
hyper	256	roadmap_epigenomics	Inf	4.34006	21105	1	79	62	79	47.3	80915	38644	642995	roadmap_epigenomics H3K27me3	NA	NA	H3K27me3	NA	NA	E019-H3K27me3.narrowPeak	0	67369
hyper	186	roadmap_epigenomics	Inf	4.29108	21317	1	83	60	83	48	82865	38432	641045	roadmap_epigenomics H3K27me3	NA	NA	H3K27me3	NA	NA	E012-H3K27me3.narrowPeak	0	75983
hyper	749	roadmap_epigenomics	Inf	2.52748	25959	1	132	12	132	48.3	168746	33790	555164	roadmap_epigenomics H3K4me1	NA	NA	H3K4me1	NA	NA	E090-H3K4me1.narrowPeak	0	268514
hyper	295	roadmap_epigenomics	Inf	3.06025	23733	1	121	24	121	48.7	128260	36016	595650	roadmap_epigenomics H3K4me1	NA	NA	H3K4me1	NA	NA	E024-H3K4me1.narrowPeak	0	357375
hyper	470	roadmap_epigenomics	Inf	2.33367	30089	1	143	2	143	48.7	219341	29660	504569	roadmap_epigenomics H3K4me1	NA	NA	H3K4me1	NA	NA	E050-H3K4me1.narrowPeak	0	180442
hyper	663	roadmap_epigenomics	Inf	2.52165	25747	1	133	14	133	49.3	167179	34002	556731	roadmap_epigenomics H3K4me1	NA	NA	H3K4me1	NA	NA	E080-H3K4me1.narrowPeak	0	279497
hyper	1	roadmap_epigenomics	Inf	4.2442	20860	1	85	70	85	52	81228	38889	642682	roadmap_epigenomics H3K27me3	NA	NA	H3K27me3	NA	NA	E001-H3K27me3.narrowPeak	0	93404
hyper	478	roadmap_epigenomics	Inf	2.29196	27036	1	150	7	150	52.7	191855	32713	532055	roadmap_epigenomics H3K4me1	NA	NA	H3K4me1	NA	NA	E051-H3K4me1.narrowPeak	0	223023
hyper	767	roadmap_epigenomics	Inf	2.6029	23418	1	128	29	128	52.7	143684	36331	580226	roadmap_epigenomics H3K4me1	NA	NA	H3K4me1	NA	NA	E092-H3K4me1.narrowPeak	0	275982
hyper	198	roadmap_epigenomics	Inf	4.59833	19227	1	61	97	97	53	67711	40522	656199	roadmap_epigenomics H3K27me3	NA	NA	H3K27me3	NA	NA	E014-H3K27me3.narrowPeak	0	90358
hyper	188	roadmap_epigenomics	Inf	2.83044	22466	1	126	42	126	56.3	127059	37283	596851	roadmap_epigenomics H3K4me1	NA	NA	H3K4me1	NA	NA	E012-H3K4me1.narrowPeak	0	258764
hyper	28	roadmap_epigenomics	Inf	4.56038	18993	1	63	106	106	56.7	67117	40756	656793	roadmap_epigenomics H3K27me3	NA	NA	H3K27me3	NA	NA	E003-H3K27me3.narrowPeak	0	123497
hyper	511	roadmap_epigenomics	Inf	3.20127	21807	1	118	52	118	57	110186	37942	613724	roadmap_epigenomics H3K27me3	NA	NA	H3K27me3	NA	NA	E056-H3K27me3.narrowPeak	0	290629
hyper	252	roadmap_epigenomics	Inf	2.17821	26055	1	163	11	163	58.3	189664	33694	534246	roadmap_epigenomics H3K4me3	NA	NA	H3K4me3	NA	NA	E018-H3K4me3.narrowPeak	0	77061
hyper	728	roadmap_epigenomics	Inf	4.6956	18068	1	50	126	126	59	61181	41681	662729	roadmap_epigenomics H3K27me3	NA	NA	H3K27me3	NA	NA	E088-H3K27me3.narrowPeak	0	203616
hyper	1079	roadmap_epigenomics	Inf	3.95261	20178	1	96	80	96	59	82724	39571	641186	roadmap_epigenomics H3K27me3	NA	NA	H3K27me3	NA	NA	E127-H3K27me3.narrowPeak	0	230268
hyper	542	roadmap_epigenomics	Inf	2.24913	22874	1	153	34	153	62.7	156494	36875	567416	roadmap_epigenomics H3K4me1	NA	NA	H3K4me1	NA	NA	E061-H3K4me1.narrowPeak	0	294557
hyper	249	roadmap_epigenomics	Inf	4.22664	19150	1	87	102	102	63.3	72679	40599	651231	roadmap_epigenomics H3K27me3	NA	NA	H3K27me3	NA	NA	E018-H3K27me3.narrowPeak	0	130573
hyper	872	roadmap_epigenomics	Inf	3.73798	19765	1	100	89	100	63.3	84558	39984	639352	roadmap_epigenomics H3K27me3	NA	NA	H3K27me3	NA	NA	E107-H3K27me3.narrowPeak	0	192196
hyper	375	roadmap_epigenomics	Inf	4.75062	17415	1	48	142	142	63.7	57690	42334	666220	roadmap_epigenomics H3K27me3	NA	NA	H3K27me3	NA	NA	E036-H3K27me3.narrowPeak	0	292121
hyper	154	roadmap_epigenomics	Inf	2.1797	23072	1	161	32	161	64.7	162130	36677	561780	roadmap_epigenomics H3K4me2	NA	NA	H3K4me2	NA	NA	E008-H3K4me2.narrowPeak	0	111428
hyper	490	roadmap_epigenomics	Inf	2.44386	21567	1	137	56	137	64.7	135905	38182	588005	roadmap_epigenomics H3K4me1	NA	NA	H3K4me1	NA	NA	E053-H3K4me1.narrowPeak	0	185047
hyper	671	roadmap_epigenomics	Inf	2.37268	21804	1	141	53	141	65	141137	37945	582773	roadmap_epigenomics H3K4me1	NA	NA	H3K4me1	NA	NA	E081-H3K4me1.narrowPeak	0	160613
hyper	208	roadmap_epigenomics	Inf	2.02989	25851	1	183	13	183	65.7	197698	33898	526212	roadmap_epigenomics H3K4me3	NA	NA	H3K4me3	NA	NA	E015-H3K4me3.narrowPeak	0	70802
hyper	284	roadmap_epigenomics	Inf	2.60225	20902	1	129	68	129	66	124034	38847	599876	roadmap_epigenomics H3K4me1	NA	NA	H3K4me1	NA	NA	E022-H3K4me1.narrowPeak	0	324488
hyper	179	roadmap_epigenomics	Inf	4.26486	18627	1	84	114	114	66.3	69506	41122	654404	roadmap_epigenomics H3K27me3	NA	NA	H3K27me3	NA	NA	E011-H3K27me3.narrowPeak	0	107338
hyper	1017	roadmap_epigenomics	Inf	4.856	16671	1	35	163	163	66.3	53433	43078	670477	roadmap_epigenomics H3K27me3	NA	NA	H3K27me3	NA	NA	E122-H3K27me3.narrowPeak	0	176731
hyper	525	roadmap_epigenomics	Inf	3.41179	19851	1	114	85	114	66.7	92134	39898	631776	roadmap_epigenomics H3K27me3	NA	NA	H3K27me3	NA	NA	E058-H3K27me3.narrowPeak	0	199877
hyper	555	roadmap_epigenomics	Inf	1.97296	26608	1	190	9	190	66.7	209386	33141	514524	roadmap_epigenomics H3K4me1	NA	NA	H3K4me1	NA	NA	E063-H3K4me1.narrowPeak	0	260757
hyper	418	roadmap_epigenomics	Inf	4.67726	17188	1	55	150	150	68.7	57536	42561	666374	roadmap_epigenomics H3K27me3	NA	NA	H3K27me3	NA	NA	E043-H3K27me3.narrowPeak	0	166682
hyper	320	roadmap_epigenomics	Inf	3.49828	19352	1	111	95	111	69	87185	40397	636725	roadmap_epigenomics H3K27me3	NA	NA	H3K27me3	NA	NA	E028-H3K27me3.narrowPeak	0	124130
hyper	776	roadmap_epigenomics	Inf	2.08321	22797	1	176	35	176	70.7	165403	36952	558507	roadmap_epigenomics H3K4me1	NA	NA	H3K4me1	NA	NA	E093-H3K4me1.narrowPeak	0	250782
hyper	758	roadmap_epigenomics	Inf	2.16428	21986	1	165	47	165	71	153458	37763	570452	roadmap_epigenomics H3K4me1	NA	NA	H3K4me1	NA	NA	E091-H3K4me1.narrowPeak	0	214573
hyper	233	roadmap_epigenomics	Inf	3.78643	18598	1	99	115	115	71.7	77198	41151	646712	roadmap_epigenomics H3K27me3	NA	NA	H3K27me3	NA	NA	E017-H3K27me3.narrowPeak	0	299334
hyper	593	roadmap_epigenomics	Inf	3.47037	19122	1	112	103	112	72	86450	40627	637460	roadmap_epigenomics H3K27me3	NA	NA	H3K27me3	NA	NA	E070-H3K27me3.narrowPeak	0	133033
hyper	677	roadmap_epigenomics	Inf	4.46106	17057	1	68	153	153	74	59505	42692	664405	roadmap_epigenomics H3K27me3	NA	NA	H3K27me3	NA	NA	E082-H3K27me3.narrowPeak	0	118025
hyper	137	roadmap_epigenomics	Inf	1.91935	24175	1	200	22	200	74.3	189295	35574	534615	roadmap_epigenomics	NA	NA	NA	NA	NA	E008-DNase.macs2.narrowPeak	0	244492
hyper	504	roadmap_epigenomics	Inf	1.89082	24201	1	207	20	207	76	191651	35548	532259	roadmap_epigenomics H3K4me1	NA	NA	H3K4me1	NA	NA	E055-H3K4me1.narrowPeak	0	338886
hyper	879	roadmap_epigenomics	Inf	4.03032	17887	1	93	134	134	76	69394	41862	654516	roadmap_epigenomics H3K27me3	NA	NA	H3K27me3	NA	NA	E108-H3K27me3.narrowPeak	0	189619
hyper	599	roadmap_epigenomics	Inf	4.31506	17318	1	82	146	146	76.3	62556	42431	661354	roadmap_epigenomics H3K27me3	NA	NA	H3K27me3	NA	NA	E071-H3K27me3.narrowPeak	0	129482
hyper	669	roadmap_epigenomics	Inf	4.69204	16240	1	52	177	177	76.7	53344	43509	670566	roadmap_epigenomics H3K27me3	NA	NA	H3K27me3	NA	NA	E081-H3K27me3.narrowPeak	0	82346
hyper	348	roadmap_epigenomics	Inf	4.76537	16092	1	47	184	184	77.3	51974	43657	671936	roadmap_epigenomics H3K27me3	NA	NA	H3K27me3	NA	NA	E032-H3K27me3.narrowPeak	0	179001
hyper	633	roadmap_epigenomics	Inf	4.858	15679	1	34	198	198	77.7	49402	44070	674508	roadmap_epigenomics H3K27me3	NA	NA	H3K27me3	NA	NA	E076-H3K27me3.narrowPeak	0	65520
hyper	5	roadmap_epigenomics	Inf	1.86954	23935	1	211	23	211	78.3	190640	35814	533270	roadmap_epigenomics H3K9ac	NA	NA	H3K9ac	NA	NA	E001-H3K9ac.narrowPeak	0	67440
hyper	601	roadmap_epigenomics	Inf	2.05809	21728	1	179	55	179	78.3	157327	38021	566583	roadmap_epigenomics H3K4me1	NA	NA	H3K4me1	NA	NA	E071-H3K4me1.narrowPeak	0	226091
hyper	167	roadmap_epigenomics	Inf	3.69772	17905	1	102	133	133	78.7	75089	41844	648821	roadmap_epigenomics H3K27me3	NA	NA	H3K27me3	NA	NA	E009-H3K27me3.narrowPeak	0	215214
hyper	350	roadmap_epigenomics	Inf	1.94801	22214	1	194	44	194	79.7	168687	37535	555223	roadmap_epigenomics H3K4me1	NA	NA	H3K4me1	NA	NA	E032-H3K4me1.narrowPeak	0	167667
hyper	259	roadmap_epigenomics	Inf	1.8576	23720	1	213	26	213	80	189435	36029	534475	roadmap_epigenomics H3K4me3	NA	NA	H3K4me3	NA	NA	E019-H3K4me3.narrowPeak	0	61750
hyper	540	roadmap_epigenomics	Inf	3.38162	18143	1	115	124	124	80	82682	41606	641228	roadmap_epigenomics H3K27me3	NA	NA	H3K27me3	NA	NA	E061-H3K27me3.narrowPeak	0	303911
hyper	266	roadmap_epigenomics	Inf	1.83274	24182	1	219	21	219	80.3	195892	35567	528018	roadmap_epigenomics H3K4me3	NA	NA	H3K4me3	NA	NA	E020-H3K4me3.narrowPeak	0	88792
hyper	298	roadmap_epigenomics	Inf	3.50907	17952	1	109	131	131	80.3	78946	41797	644964	roadmap_epigenomics H3K27me3	NA	NA	H3K27me3	NA	NA	E025-H3K27me3.narrowPeak	0	300328
hyper	367	roadmap_epigenomics	Inf	1.88115	23294	1	210	30	210	80.3	183554	36455	540356	roadmap_epigenomics H3K4me1	NA	NA	H3K4me1	NA	NA	E034-H3K4me1.narrowPeak	0	198162
hyper	4	roadmap_epigenomics	Inf	1.91058	22557	1	202	40	202	81	174435	37192	549475	roadmap_epigenomics H3K4me3	NA	NA	H3K4me3	NA	NA	E001-H3K4me3.narrowPeak	0	92499
hyper	104	roadmap_epigenomics	Inf	2.24776	19671	1	154	90	154	81.7	129742	40078	594168	roadmap_epigenomics H3K4me1	NA	NA	H3K4me1	NA	NA	E006-H3K4me1.narrowPeak	0	392176
hyper	513	roadmap_epigenomics	Inf	1.83057	23733	1	220	24	220	81.7	191605	36016	532305	roadmap_epigenomics H3K4me1	NA	NA	H3K4me1	NA	NA	E056-H3K4me1.narrowPeak	0	303670
hyper	821	roadmap_epigenomics	Inf	2.32825	19054	1	144	105	144	83.3	121205	40695	602705	roadmap_epigenomics H3K4me1	NA	NA	H3K4me1	NA	NA	E099-H3K4me1.narrowPeak	0	176852
hyper	408	roadmap_epigenomics	Inf	1.89372	22002	1	205	45	205	83.7	170382	37747	553528	roadmap_epigenomics H3K4me1	NA	NA	H3K4me1	NA	NA	E041-H3K4me1.narrowPeak	0	159243
hyper	215	roadmap_epigenomics	Inf	1.81071	23552	1	225	27	225	84.3	191358	36197	532552	roadmap_epigenomics H3K4me3	NA	NA	H3K4me3	NA	NA	E016-H3K4me3.narrowPeak	0	59526
hyper	916	roadmap_epigenomics	Inf	2.1469	20100	1	169	83	169	84.3	138285	39649	585625	roadmap_epigenomics H3K4me1	NA	NA	H3K4me1	NA	NA	E113-H3K4me1.narrowPeak	0	347264
hyper	527	roadmap_epigenomics	Inf	1.90605	21857	1	203	51	203	85	168185	37892	555725	roadmap_epigenomics H3K4me1	NA	NA	H3K4me1	NA	NA	E058-H3K4me1.narrowPeak	0	289489
hyper	15	roadmap_epigenomics	Inf	1.84529	22611	1	217	39	217	85.7	179585	37138	544325	roadmap_epigenomics	NA	NA	NA	NA	NA	E003-DNase.macs2.narrowPeak	0	339366
hyper	553	roadmap_epigenomics	Inf	4.01287	16679	1	95	162	162	86	63714	43070	660196	roadmap_epigenomics H3K27me3	NA	NA	H3K27me3	NA	NA	E063-H3K27me3.narrowPeak	0	207869
hyper	201	roadmap_epigenomics	Inf	1.78972	23080	1	229	31	229	87	188342	36669	535568	roadmap_epigenomics H3K4me3	NA	NA	H3K4me3	NA	NA	E014-H3K4me3.narrowPeak	0	79383
hyper	207	roadmap_epigenomics	Inf	2.38228	18028	1	140	128	140	89.7	111145	41721	612765	roadmap_epigenomics H3K4me1	NA	NA	H3K4me1	NA	NA	E015-H3K4me1.narrowPeak	0	327408
hyper	1103	roadmap_epigenomics	Inf	3.73616	16581	1	101	168	168	90	67491	43168	656419	roadmap_epigenomics H3K27me3	NA	NA	H3K27me3	NA	NA	E129-H3K27me3.narrowPeak	0	309685
hyper	439	roadmap_epigenomics	Inf	5.26491	14347	1	16	255	255	90.7	40988	45402	682922	roadmap_epigenomics H3K27me3	NA	NA	H3K27me3	NA	NA	E046-H3K27me3.narrowPeak	0	116620
hyper	639	roadmap_epigenomics	Inf	4.62486	15308	1	58	213	213	90.7	50179	44441	673731	roadmap_epigenomics H3K27me3	NA	NA	H3K27me3	NA	NA	E077-H3K27me3.narrowPeak	0	152039
hyper	114	roadmap_epigenomics	Inf	1.74824	22880	1	239	33	239	91	189643	36869	534267	roadmap_epigenomics	NA	NA	NA	NA	NA	E007-DNase.macs2.narrowPeak	0	408655
hyper	626	roadmap_epigenomics	Inf	4.2071	16082	1	88	185	185	91.3	58271	43667	665639	roadmap_epigenomics H3K27me3	NA	NA	H3K27me3	NA	NA	E075-H3K27me3.narrowPeak	0	185470
hyper	1055	roadmap_epigenomics	Inf	4.58302	15344	1	62	211	211	91.3	50754	44405	673156	roadmap_epigenomics H3K27me3	NA	NA	H3K27me3	NA	NA	E125-H3K27me3.narrowPeak	0	199117
hyper	53	roadmap_epigenomics	Inf	5.24229	14304	1	19	256	256	92	41002	45445	682908	roadmap_epigenomics H3K27me3	NA	NA	H3K27me3	NA	NA	E004-H3K27me3.narrowPeak	0	77732
hyper	173	roadmap_epigenomics	Inf	3.69268	16442	1	103	173	173	92.3	67496	43307	656414	roadmap_epigenomics H3K27me3	NA	NA	H3K27me3	NA	NA	E010-H3K27me3.narrowPeak	0	251892
hyper	192	roadmap_epigenomics	Inf	4.1758	16040	1	89	187	187	92.3	58480	43709	665430	roadmap_epigenomics H3K27me3	NA	NA	H3K27me3	NA	NA	E013-H3K27me3.narrowPeak	0	207302
hyper	271	roadmap_epigenomics	Inf	1.76078	22300	1	234	43	234	92.7	182943	37449	540967	roadmap_epigenomics	NA	NA	NA	NA	NA	E021-DNase.macs2.narrowPeak	0	691597
hyper	519	roadmap_epigenomics	Inf	3.64872	16266	1	104	176	176	93.7	67309	43483	656601	roadmap_epigenomics H3K27me3	NA	NA	H3K27me3	NA	NA	E057-H3K27me3.narrowPeak	0	98328
hyper	377	roadmap_epigenomics	Inf	1.89645	20417	1	204	78	204	94.3	155572	39332	568338	roadmap_epigenomics H3K4me1	NA	NA	H3K4me1	NA	NA	E036-H3K4me1.narrowPeak	0	232822
hyper	458	roadmap_epigenomics	Inf	3.42837	16571	1	113	170	170	94.7	72880	43178	651030	roadmap_epigenomics H3K27me3	NA	NA	H3K27me3	NA	NA	E049-H3K27me3.narrowPeak	0	322253
hyper	730	roadmap_epigenomics	Inf	2.1033	18848	1	175	110	175	95.3	130101	40901	593809	roadmap_epigenomics H3K4me1	NA	NA	H3K4me1	NA	NA	E088-H3K4me1.narrowPeak	0	291630
hyper	481	roadmap_epigenomics	Inf	3.57902	16140	1	106	182	182	96.3	67838	43609	656072	roadmap_epigenomics H3K27me3	NA	NA	H3K27me3	NA	NA	E052-H3K27me3.narrowPeak	0	291912
hyper	79	roadmap_epigenomics	Inf	2.30191	17459	1	149	141	149	97	110087	42290	613823	roadmap_epigenomics H3K4me1	NA	NA	H3K4me1	NA	NA	E005-H3K4me1.narrowPeak	0	297207
hyper	706	roadmap_epigenomics	Inf	2.15555	18062	1	168	127	168	98.7	121157	41687	602753	roadmap_epigenomics H3K4me1	NA	NA	H3K4me1	NA	NA	E085-H3K4me1.narrowPeak	0	285882
hyper	441	roadmap_epigenomics	Inf	1.79095	20875	1	228	69	228	99.3	166981	38874	556929	roadmap_epigenomics H3K4me1	NA	NA	H3K4me1	NA	NA	E046-H3K4me1.narrowPeak	0	167829
hyper	756	roadmap_epigenomics	Inf	4.08768	15601	1	92	205	205	99.3	57604	44148	666306	roadmap_epigenomics H3K27me3	NA	NA	H3K27me3	NA	NA	E091-H3K27me3.narrowPeak	0	114459
hyper	76	roadmap_epigenomics	Inf	5.24621	13557	1	18	282	282	100	38352	46192	685558	roadmap_epigenomics H3K27me3	NA	NA	H3K27me3	NA	NA	E005-H3K27me3.narrowPeak	0	76302
hyper	155	roadmap_epigenomics	Inf	1.7585	21079	1	236	64	236	100	171295	38670	552615	roadmap_epigenomics H3K4me3	NA	NA	H3K4me3	NA	NA	E008-H3K4me3.narrowPeak	0	59423
hyper	305	roadmap_epigenomics	Inf	3.57927	15627	1	105	201	201	102	65177	44122	658733	roadmap_epigenomics H3K27me3	NA	NA	H3K27me3	NA	NA	E026-H3K27me3.narrowPeak	0	281212
hyper	889	roadmap_epigenomics	Inf	4.99494	13703	1	27	277	277	102	40703	46046	683207	roadmap_epigenomics H3K27me3	NA	NA	H3K27me3	NA	NA	E109-H3K27me3.narrowPeak	0	201299
hyper	128	roadmap_epigenomics	Inf	1.82367	19819	1	223	87	223	104	154868	39930	569042	roadmap_epigenomics H3K4me2	NA	NA	H3K4me2	NA	NA	E007-H3K4me2.narrowPeak	0	143082
hyper	31	roadmap_epigenomics	Inf	2.94207	15852	1	124	191	191	105	79141	43897	644769	roadmap_epigenomics H3K4me1	NA	NA	H3K4me1	NA	NA	E003-H3K4me1.narrowPeak	0	223151
hyper	33	roadmap_epigenomics	Inf	1.65795	20802	1	248	73	248	107	176385	38947	547525	roadmap_epigenomics H3K4me3	NA	NA	H3K4me3	NA	NA	E003-H3K4me3.narrowPeak	0	42194
hyper	280	roadmap_epigenomics	Inf	1.67645	20659	1	245	75	245	107	173512	39090	550398	roadmap_epigenomics	NA	NA	NA	NA	NA	E022-DNase.macs2.narrowPeak	0	672127
hyper	815	roadmap_epigenomics	Inf	2.10717	17318	1	174	146	174	107	117465	42431	606445	roadmap_epigenomics H3K4me1	NA	NA	H3K4me1	NA	NA	E098-H3K4me1.narrowPeak	0	293151
hyper	313	roadmap_epigenomics	Inf	1.89283	18491	1	206	118	206	108	138596	41258	585314	roadmap_epigenomics H3K4me1	NA	NA	H3K4me1	NA	NA	E027-H3K4me1.narrowPeak	0	374698
hyper	412	roadmap_epigenomics	Inf	4.76722	13689	1	46	278	278	108	42484	46060	681426	roadmap_epigenomics H3K27me3	NA	NA	H3K27me3	NA	NA	E042-H3K27me3.narrowPeak	0	132608
hyper	863	roadmap_epigenomics	Inf	2.116	17242	1	173	149	173	108	116448	42507	607462	roadmap_epigenomics H3K4me1	NA	NA	H3K4me1	NA	NA	E105-H3K4me1.narrowPeak	0	309115
hyper	396	roadmap_epigenomics	Inf	1.8537	18645	1	214	113	214	109	142311	41104	581599	roadmap_epigenomics H3K4me1	NA	NA	H3K4me1	NA	NA	E039-H3K4me1.narrowPeak	0	159113
hyper	420	roadmap_epigenomics	Inf	1.61481	21099	1	263	63	263	109	182894	38650	541016	roadmap_epigenomics H3K4me1	NA	NA	H3K4me1	NA	NA	E043-H3K4me1.narrowPeak	0	154274
hyper	488	roadmap_epigenomics	Inf	4.36053	14443	1	75	250	250	109	49318	45306	674592	roadmap_epigenomics H3K27me3	NA	NA	H3K27me3	NA	NA	E053-H3K27me3.narrowPeak	0	116021
hyper	1045	roadmap_epigenomics	Inf	1.58792	21546	1	270	57	270	109	189727	38203	534183	roadmap_epigenomics H3K4me1	NA	NA	H3K4me1	NA	NA	E124-H3K4me1.narrowPeak	0	127459
hyper	166	roadmap_epigenomics	Inf	1.56077	21787	1	276	54	276	110	194625	37962	529285	roadmap_epigenomics H2A.Z	NA	NA	H2A.Z	NA	NA	E009-H2A.Z.narrowPeak	0	158553
hyper	394	roadmap_epigenomics	Inf	4.78254	13329	1	43	290	290	111	41004	46420	682906	roadmap_epigenomics H3K27me3	NA	NA	H3K27me3	NA	NA	E039-H3K27me3.narrowPeak	0	115163
hyper	819	roadmap_epigenomics	Inf	5.76416	12635	1	7	328	328	112	32187	47114	691723	roadmap_epigenomics H3K27me3	NA	NA	H3K27me3	NA	NA	E099-H3K27me3.narrowPeak	0	40670
hyper	841	roadmap_epigenomics	Inf	4.78749	13279	1	42	293	293	112	40778	46470	683132	roadmap_epigenomics H3K27me3	NA	NA	H3K27me3	NA	NA	E102-H3K27me3.narrowPeak	0	129184
hyper	1092	roadmap_epigenomics	Inf	4.53778	13825	1	65	270	270	112	45037	45924	678873	roadmap_epigenomics H3K27me3	NA	NA	H3K27me3	NA	NA	E128-H3K27me3.narrowPeak	0	130586
hyper	797	roadmap_epigenomics	Inf	2.23179	16082	1	156	185	185	114	102538	43667	621372	roadmap_epigenomics H3K4me1	NA	NA	H3K4me1	NA	NA	E096-H3K4me1.narrowPeak	0	317652
hyper	1058	roadmap_epigenomics	Inf	1.4063	24967	1	322	18	322	114	244641	34782	479269	roadmap_epigenomics H3K4me2	NA	NA	H3K4me2	NA	NA	E125-H3K4me2.narrowPeak	0	125898
hyper	697	roadmap_epigenomics	Inf	2.11903	16561	1	172	171	172	115	110927	43188	612983	roadmap_epigenomics H3K4me1	NA	NA	H3K4me1	NA	NA	E084-H3K4me1.narrowPeak	0	247728
hyper	896	roadmap_epigenomics	Inf	1.82922	18095	1	221	125	221	116	138920	41654	584990	roadmap_epigenomics H3K4me1	NA	NA	H3K4me1	NA	NA	E110-H3K4me1.narrowPeak	0	214908
hyper	175	roadmap_epigenomics	Inf	2.02846	16572	1	184	169	184	118	115182	43177	608728	roadmap_epigenomics H3K4me1	NA	NA	H3K4me1	NA	NA	E010-H3K4me1.narrowPeak	0	266595
hyper	587	roadmap_epigenomics	Inf	4.91173	12720	1	29	323	323	118	37782	47029	686128	roadmap_epigenomics H3K27me3	NA	NA	H3K27me3	NA	NA	E069-H3K27me3.narrowPeak	0	78312
hyper	687	roadmap_epigenomics	Inf	1.91112	17108	1	201	151	201	118	125609	42641	598301	roadmap_epigenomics H3K4me1	NA	NA	H3K4me1	NA	NA	E083-H3K4me1.narrowPeak	0	190333
hyper	881	roadmap_epigenomics	Inf	1.50492	21484	1	293	59	293	118	196693	38265	527217	roadmap_epigenomics H3K4me1	NA	NA	H3K4me1	NA	NA	E108-H3K4me1.narrowPeak	0	272252
hyper	148	roadmap_epigenomics	Inf	2.32681	15324	1	145	212	212	119	93461	44425	630449	roadmap_epigenomics H3K23me2	NA	NA	H3K23me2	NA	NA	E008-H3K23me2.narrowPeak	0	123664
hyper	568	roadmap_epigenomics	Inf	1.65545	18946	1	249	108	249	119	158569	40803	565341	roadmap_epigenomics H3K4me1	NA	NA	H3K4me1	NA	NA	E066-H3K4me1.narrowPeak	0	233386
hyper	331	roadmap_epigenomics	Inf	1.74842	18237	1	238	121	238	120	145367	41512	578543	roadmap_epigenomics H3K4me1	NA	NA	H3K4me1	NA	NA	E029-H3K4me1.narrowPeak	0	142074
hyper	612	roadmap_epigenomics	Inf	4.41305	13503	1	72	286	286	120	44924	46246	678986	roadmap_epigenomics H3K27me3	NA	NA	H3K27me3	NA	NA	E073-H3K27me3.narrowPeak	0	123494
hyper	45	roadmap_epigenomics	Inf	1.55016	20169	1	281	81	281	121	179094	39580	544816	roadmap_epigenomics	NA	NA	NA	NA	NA	E004-DNase.macs2.narrowPeak	0	365531
hyper	834	roadmap_epigenomics	Inf	4.78821	12749	1	41	322	322	121	38813	47000	685097	roadmap_epigenomics H3K27me3	NA	NA	H3K27me3	NA	NA	E101-H3K27me3.narrowPeak	0	178784
hyper	285	roadmap_epigenomics	Inf	1.58832	19200	1	269	98	269	123	166247	40549	557663	roadmap_epigenomics H3K4me3	NA	NA	H3K4me3	NA	NA	E022-H3K4me3.narrowPeak	0	75443
hyper	400	roadmap_epigenomics	Inf	5.03315	12180	1	25	346	346	124	35043	47569	688867	roadmap_epigenomics H3K27me3	NA	NA	H3K27me3	NA	NA	E040-H3K27me3.narrowPeak	0	76567
hyper	1005	roadmap_epigenomics	Inf	3.10642	14440	1	120	251	251	124	67354	45309	656556	roadmap_epigenomics H3K27me3	NA	NA	H3K27me3	NA	NA	E121-H3K27me3.narrowPeak	0	349417
hyper	258	roadmap_epigenomics	Inf	2.32578	14946	1	146	228	228	125	90806	44803	633104	roadmap_epigenomics H3K4me1	NA	NA	H3K4me1	NA	NA	E019-H3K4me1.narrowPeak	0	213385
hyper	1057	roadmap_epigenomics	Inf	1.65189	18164	1	251	123	251	125	151386	41585	572524	roadmap_epigenomics H3K4me1	NA	NA	H3K4me1	NA	NA	E125-H3K4me1.narrowPeak	0	233574
hyper	200	roadmap_epigenomics	Inf	2.24724	15014	1	155	222	222	126	94066	44735	629844	roadmap_epigenomics H3K4me1	NA	NA	H3K4me1	NA	NA	E014-H3K4me1.narrowPeak	0	314804
hyper	430	roadmap_epigenomics	Inf	4.69182	12705	1	53	325	325	126	39401	47044	684509	roadmap_epigenomics H3K27me3	NA	NA	H3K27me3	NA	NA	E045-H3K27me3.narrowPeak	0	113156
hyper	181	roadmap_epigenomics	Inf	2.31888	14657	1	147	236	236	128	88996	45092	634914	roadmap_epigenomics H3K4me1	NA	NA	H3K4me1	NA	NA	E011-H3K4me1.narrowPeak	0	274859
hyper	605	roadmap_epigenomics	Inf	4.60657	12649	1	59	326	326	129	39878	47100	684032	roadmap_epigenomics H3K27me3	NA	NA	H3K27me3	NA	NA	E072-H3K27me3.narrowPeak	0	109795
hyper	901	roadmap_epigenomics	Inf	4.36047	12918	1	76	309	309	129	43070	46831	680840	roadmap_epigenomics H3K27me3	NA	NA	H3K27me3	NA	NA	E111-H3K27me3.narrowPeak	0	155900
hyper	903	roadmap_epigenomics	Inf	1.78304	17028	1	231	154	231	129	132257	42721	591653	roadmap_epigenomics H3K4me1	NA	NA	H3K4me1	NA	NA	E111-H3K4me1.narrowPeak	0	225454
hyper	447	roadmap_epigenomics	Inf	1.6707	17411	1	247	143	247	130	142991	42338	580919	roadmap_epigenomics H3K4me1	NA	NA	H3K4me1	NA	NA	E047-H3K4me1.narrowPeak	0	124637
hyper	981	roadmap_epigenomics	Inf	4.48008	12597	1	66	330	330	132	40739	47152	683171	roadmap_epigenomics H3K27me3	NA	NA	H3K27me3	NA	NA	E119-H3K27me3.narrowPeak	0	181548
hyper	273	roadmap_epigenomics	Inf	5.55695	11224	1	9	390	390	133	28926	48525	694984	roadmap_epigenomics H3K27me3	NA	NA	H3K27me3	NA	NA	E021-H3K27me3.narrowPeak	0	95876
hyper	189	roadmap_epigenomics	Inf	1.46774	19186	1	306	99	306	135	176430	40563	547480	roadmap_epigenomics H3K4me3	NA	NA	H3K4me3	NA	NA	E012-H3K4me3.narrowPeak	0	42281
hyper	311	roadmap_epigenomics	Inf	3.51936	13136	1	108	298	298	136	53665	46613	670245	roadmap_epigenomics H3K27me3	NA	NA	H3K27me3	NA	NA	E027-H3K27me3.narrowPeak	0	319603
hyper	495	roadmap_epigenomics	Inf	2.22511	14457	1	157	249	249	136	90818	45292	633092	roadmap_epigenomics H3K4me1	NA	NA	H3K4me1	NA	NA	E054-H3K4me1.narrowPeak	0	191262
hyper	641	roadmap_epigenomics	Inf	1.64077	16991	1	255	155	255	137	141140	42758	582770	roadmap_epigenomics H3K4me1	NA	NA	H3K4me1	NA	NA	E077-H3K4me1.narrowPeak	0	231741
hyper	874	roadmap_epigenomics	Inf	1.65059	16860	1	252	159	252	137	139245	42889	584665	roadmap_epigenomics H3K4me1	NA	NA	H3K4me1	NA	NA	E107-H3K4me1.narrowPeak	0	238030
hyper	445	roadmap_epigenomics	Inf	4.6674	11787	1	56	360	360	139	36210	47962	687700	roadmap_epigenomics H3K27me3	NA	NA	H3K27me3	NA	NA	E047-H3K27me3.narrowPeak	0	175324
hyper	573	roadmap_epigenomics	Inf	4.66374	11826	1	57	358	358	139	36379	47923	687531	roadmap_epigenomics H3K27me3	NA	NA	H3K27me3	NA	NA	E067-H3K27me3.narrowPeak	0	102064
hyper	867	roadmap_epigenomics	Inf	4.69528	11737	1	51	365	365	139	35825	48012	688085	roadmap_epigenomics H3K27me3	NA	NA	H3K27me3	NA	NA	E106-H3K27me3.narrowPeak	0	171864
hyper	194	roadmap_epigenomics	Inf	1.97671	14833	1	189	231	231	140	103629	44916	620281	roadmap_epigenomics H3K4me1	NA	NA	H3K4me1	NA	NA	E013-H3K4me1.narrowPeak	0	275073
hyper	534	roadmap_epigenomics	Inf	4.34229	12124	1	78	348	348	142	40090	47625	683820	roadmap_epigenomics H3K27me3	NA	NA	H3K27me3	NA	NA	E059-H3K27me3.narrowPeak	0	100386
hyper	628	roadmap_epigenomics	Inf	1.83683	15534	1	218	207	218	142	116226	44215	607684	roadmap_epigenomics H3K4me1	NA	NA	H3K4me1	NA	NA	E075-H3K4me1.narrowPeak	0	196761
hyper	648	roadmap_epigenomics	Inf	1.94515	14864	1	196	229	229	142	105317	44885	618593	roadmap_epigenomics H3K4me1	NA	NA	H3K4me1	NA	NA	E078-H3K4me1.narrowPeak	0	192662
hyper	7	roadmap_epigenomics	Inf	4.86412	11119	1	33	395	395	143	32505	48630	691405	roadmap_epigenomics H3K27me3	NA	NA	H3K27me3	NA	NA	E002-H3K27me3.narrowPeak	0	95107
hyper	287	roadmap_epigenomics	Inf	3.18807	12896	1	119	311	311	144	57532	46853	666378	roadmap_epigenomics H3K27me3	NA	NA	H3K27me3	NA	NA	E023-H3K27me3.narrowPeak	0	307996
hyper	848	roadmap_epigenomics	Inf	4.44601	11791	1	71	359	359	144	37934	47958	685976	roadmap_epigenomics H3K27me3	NA	NA	H3K27me3	NA	NA	E103-H3K27me3.narrowPeak	0	164919
hyper	150	roadmap_epigenomics	Inf	6.15962	10237	1	3	432	432	145	23510	49512	700400	roadmap_epigenomics H3K27me3	NA	NA	H3K27me3	NA	NA	E008-H3K27me3.narrowPeak	0	38923
hyper	293	roadmap_epigenomics	Inf	4.36657	11780	1	74	362	362	146	38545	47969	685365	roadmap_epigenomics H3K27me3	NA	NA	H3K27me3	NA	NA	E024-H3K27me3.narrowPeak	0	222768
hyper	296	roadmap_epigenomics	Inf	1.47965	17327	1	301	145	301	149	156600	42422	567310	roadmap_epigenomics H3K4me3	NA	NA	H3K4me3	NA	NA	E024-H3K4me3.narrowPeak	0	73659
hyper	236	roadmap_epigenomics	Inf	1.71021	15589	1	243	206	243	150	123859	44160	600051	roadmap_epigenomics H3K4me1	NA	NA	H3K4me1	NA	NA	E017-H3K4me1.narrowPeak	0	328186
hyper	402	roadmap_epigenomics	Inf	1.50579	16921	1	292	158	292	150	150462	42828	573448	roadmap_epigenomics H3K4me1	NA	NA	H3K4me1	NA	NA	E040-H3K4me1.narrowPeak	0	147436
hyper	789	roadmap_epigenomics	Inf	5.05528	10425	1	24	424	424	150	29051	49324	694859	roadmap_epigenomics H3K27me3	NA	NA	H3K27me3	NA	NA	E095-H3K27me3.narrowPeak	0	152269
hyper	282	roadmap_epigenomics	Inf	5.49658	10088	1	11	441	441	151	25799	49661	698111	roadmap_epigenomics H3K27me3	NA	NA	H3K27me3	NA	NA	E022-H3K27me3.narrowPeak	0	68240
hyper	169	roadmap_epigenomics	Inf	1.99266	13708	1	188	276	276	155	94104	46041	629806	roadmap_epigenomics H3K4me1	NA	NA	H3K4me1	NA	NA	E009-H3K4me1.narrowPeak	0	280676
hyper	712	roadmap_epigenomics	Inf	5.98552	9501	1	4	461	461	155	22169	50248	701741	roadmap_epigenomics H3K27me3	NA	NA	H3K27me3	NA	NA	E086-H3K27me3.narrowPeak	0	61416
hyper	414	roadmap_epigenomics	Inf	1.55693	15844	1	278	192	278	157	136217	43905	587693	roadmap_epigenomics H3K4me1	NA	NA	H3K4me1	NA	NA	E042-H3K4me1.narrowPeak	0	160803
hyper	1050	roadmap_epigenomics	Inf	4.33171	11229	1	80	389	389	157	36715	48520	687195	roadmap_epigenomics H3K9me3	NA	NA	H3K9me3	NA	NA	E124-H3K9me3.narrowPeak	0	220660
hyper	101	roadmap_epigenomics	Inf	5.26455	9489	1	17	462	462	160	25062	50260	698848	roadmap_epigenomics H3K27me3	NA	NA	H3K27me3	NA	NA	E006-H3K27me3.narrowPeak	0	117381
hyper	652	roadmap_epigenomics	Inf	5.0688	9460	1	23	466	466	163	25904	50289	698006	roadmap_epigenomics H3K27me3	NA	NA	H3K27me3	NA	NA	E079-H3K27me3.narrowPeak	0	85925
hyper	654	roadmap_epigenomics	Inf	1.9467	13147	1	195	297	297	164	91631	46602	632279	roadmap_epigenomics H3K4me1	NA	NA	H3K4me1	NA	NA	E079-H3K4me1.narrowPeak	0	257512
hyper	372	roadmap_epigenomics	Inf	1.8243	13546	1	222	283	283	169	100228	46203	623682	roadmap_epigenomics H3K4me1	NA	NA	H3K4me1	NA	NA	E035-H3K4me1.narrowPeak	0	126241
hyper	582	roadmap_epigenomics	Inf	1.64605	14426	1	253	252	253	169	117299	45323	606611	roadmap_epigenomics H3K4me1	NA	NA	H3K4me1	NA	NA	E068-H3K4me1.narrowPeak	0	279170
hyper	589	roadmap_epigenomics	Inf	1.65524	14170	1	250	257	257	169	114466	45579	609444	roadmap_epigenomics H3K4me1	NA	NA	H3K4me1	NA	NA	E069-H3K4me1.narrowPeak	0	263124
hyper	265	roadmap_epigenomics	Inf	2.08282	12586	1	177	331	331	170	82217	47163	641693	roadmap_epigenomics H3K4me1	NA	NA	H3K4me1	NA	NA	E020-H3K4me1.narrowPeak	0	289315
hyper	493	roadmap_epigenomics	Inf	5.42441	8944	1	13	496	496	170	22755	50805	701155	roadmap_epigenomics H3K27me3	NA	NA	H3K27me3	NA	NA	E054-H3K27me3.narrowPeak	0	89642
hyper	214	roadmap_epigenomics	Inf	2.00705	12383	1	187	340	340	176	83428	47366	640482	roadmap_epigenomics H3K4me1	NA	NA	H3K4me1	NA	NA	E016-H3K4me1.narrowPeak	0	292509
hyper	251	roadmap_epigenomics	Inf	1.94812	12567	1	193	333	333	176	87072	47182	636838	roadmap_epigenomics H3K4me1	NA	NA	H3K4me1	NA	NA	E018-H3K4me1.narrowPeak	0	335029
hyper	57	roadmap_epigenomics	Inf	1.86372	12760	1	212	321	321	178	92067	46989	631843	roadmap_epigenomics H3K4me2	NA	NA	H3K4me2	NA	NA	E004-H3K4me2.narrowPeak	0	59077
hyper	383	roadmap_epigenomics	Inf	1.50185	14558	1	295	244	295	180	127853	45191	596057	roadmap_epigenomics H3K4me1	NA	NA	H3K4me1	NA	NA	E037-H3K4me1.narrowPeak	0	143344
hyper	619	roadmap_epigenomics	Inf	4.68864	9167	1	54	484	484	180	26940	50582	696970	roadmap_epigenomics H3K27me3	NA	NA	H3K27me3	NA	NA	E074-H3K27me3.narrowPeak	0	137200
hyper	685	roadmap_epigenomics	Inf	5.07048	8328	1	22	529	529	184	22410	51421	701500	roadmap_epigenomics H3K27me3	NA	NA	H3K27me3	NA	NA	E083-H3K27me3.narrowPeak	0	94627
hyper	1019	roadmap_epigenomics	Inf	1.52486	14067	1	288	262	288	184	121626	45682	602284	roadmap_epigenomics H3K4me1	NA	NA	H3K4me1	NA	NA	E122-H3K4me1.narrowPeak	0	142297
hyper	679	roadmap_epigenomics	Inf	2.02354	11665	1	185	368	368	185	77497	48084	646413	roadmap_epigenomics H3K4me1	NA	NA	H3K4me1	NA	NA	E082-H3K4me1.narrowPeak	0	167821
hyper	389	roadmap_epigenomics	Inf	1.57444	13528	1	272	284	284	186	113476	46221	610434	roadmap_epigenomics H3K4me1	NA	NA	H3K4me1	NA	NA	E038-H3K4me1.narrowPeak	0	143643
hyper	432	roadmap_epigenomics	Inf	1.61679	13094	1	261	300	300	187	107075	46655	616835	roadmap_epigenomics H3K4me1	NA	NA	H3K4me1	NA	NA	E045-H3K4me1.narrowPeak	0	132659
hyper	521	roadmap_epigenomics	Inf	1.74737	12789	1	240	319	319	187	97612	46960	626298	roadmap_epigenomics H3K4me1	NA	NA	H3K4me1	NA	NA	E057-H3K4me1.narrowPeak	0	213012
hyper	828	roadmap_epigenomics	Inf	4.32199	9072	1	81	492	492	191	28792	50677	695118	roadmap_epigenomics H3K27me3	NA	NA	H3K27me3	NA	NA	E100-H3K27me3.narrowPeak	0	119736
hyper	124	roadmap_epigenomics	Inf	5.30536	7605	1	15	570	570	195	19368	52144	704542	roadmap_epigenomics H3K27me3	NA	NA	H3K27me3	NA	NA	E007-H3K27me3.narrowPeak	0	54491
hyper	614	roadmap_epigenomics	Inf	1.62907	12707	1	259	324	324	195	102961	47042	620949	roadmap_epigenomics H3K4me1	NA	NA	H3K4me1	NA	NA	E073-H3K4me1.narrowPeak	0	233574
hyper	918	roadmap_epigenomics	Inf	3.00441	9464	1	122	465	465	196	42675	50285	681235	roadmap_epigenomics H3K9me3	NA	NA	H3K9me3	NA	NA	E113-H3K9me3.narrowPeak	0	275643
hyper	785	roadmap_epigenomics	Inf	1.95139	10953	1	192	399	399	197	74681	48796	649229	roadmap_epigenomics H3K4me1	NA	NA	H3K4me1	NA	NA	E094-H3K4me1.narrowPeak	0	238308
hyper	580	roadmap_epigenomics	Inf	5.95491	7289	1	6	589	589	199	16508	52460	707402	roadmap_epigenomics H3K27me3	NA	NA	H3K27me3	NA	NA	E068-H3K27me3.narrowPeak	0	52316
hyper	387	roadmap_epigenomics	Inf	4.97854	7603	1	28	571	571	200	20595	52146	703315	roadmap_epigenomics H3K27me3	NA	NA	H3K27me3	NA	NA	E038-H3K27me3.narrowPeak	0	62844
hyper	356	roadmap_epigenomics	Inf	6.26033	7043	1	2	599	599	201	15129	52706	708781	roadmap_epigenomics H3K27me3	NA	NA	H3K27me3	NA	NA	E033-H3K27me3.narrowPeak	0	39607
hyper	1067	roadmap_epigenomics	Inf	5.12302	7415	1	21	582	582	201	19482	52334	704428	roadmap_epigenomics H3K27me3	NA	NA	H3K27me3	NA	NA	E126-H3K27me3.narrowPeak	0	70219
hyper	969	roadmap_epigenomics	Inf	2.25466	9416	1	152	470	470	208	55462	50333	668448	roadmap_epigenomics H3K27me3	NA	NA	H3K27me3	NA	NA	E118-H3K27me3.narrowPeak	0	110883
hyper	127	roadmap_epigenomics	Inf	2.21873	9350	1	158	475	475	211	55859	50399	668051	roadmap_epigenomics H3K4me1	NA	NA	H3K4me1	NA	NA	E007-H3K4me1.narrowPeak	0	262432
hyper	914	roadmap_epigenomics	Inf	4.8326	7034	1	38	601	601	213	19451	52715	704459	roadmap_epigenomics H3K27me3	NA	NA	H3K27me3	NA	NA	E113-H3K27me3.narrowPeak	0	57451
hyper	993	roadmap_epigenomics	Inf	4.1345	7893	1	90	553	553	215	25705	51856	698205	roadmap_epigenomics H3K27me3	NA	NA	H3K27me3	NA	NA	E120-H3K27me3.narrowPeak	0	126522
hyper	922	roadmap_epigenomics	Inf	2.46756	8645	1	135	511	511	216	46444	51104	677466	roadmap_epigenomics H3K27me3	NA	NA	H3K27me3	NA	NA	E114-H3K27me3.narrowPeak	0	215955
hyper	381	roadmap_epigenomics	Inf	5.50972	6136	1	10	640	640	217	14731	53613	709179	roadmap_epigenomics H3K27me3	NA	NA	H3K27me3	NA	NA	E037-H3K27me3.narrowPeak	0	36146
hyper	370	roadmap_epigenomics	Inf	5.96137	5796	1	5	656	656	221	12812	53953	711098	roadmap_epigenomics H3K27me3	NA	NA	H3K27me3	NA	NA	E035-H3K27me3.narrowPeak	0	55516
hyper	452	roadmap_epigenomics	Inf	5.13155	6094	1	20	642	642	221	15675	53655	708235	roadmap_epigenomics H3K27me3	NA	NA	H3K27me3	NA	NA	E048-H3K27me3.narrowPeak	0	34774
hyper	3	roadmap_epigenomics	Inf	1.60262	10957	1	266	398	398	222	88970	48792	634940	roadmap_epigenomics H3K4me1	NA	NA	H3K4me1	NA	NA	E001-H3K4me1.narrowPeak	0	308752
hyper	791	roadmap_epigenomics	Inf	1.75047	10279	1	237	430	430	223	76811	49470	647099	roadmap_epigenomics H3K4me1	NA	NA	H3K4me1	NA	NA	E095-H3K4me1.narrowPeak	0	268329
hyper	566	roadmap_epigenomics	Inf	4.72447	6339	1	49	631	631	227	17740	53410	706170	roadmap_epigenomics H3K27me3	NA	NA	H3K27me3	NA	NA	E066-H3K27me3.narrowPeak	0	107979
hyper	595	roadmap_epigenomics	Inf	2.26728	8308	1	151	530	530	227	48136	51441	675774	roadmap_epigenomics H3K4me1	NA	NA	H3K4me1	NA	NA	E070-H3K4me1.narrowPeak	0	107076
hyper	136	roadmap_epigenomics	Inf	1.64021	10246	1	256	431	431	229	81114	49503	642796	roadmap_epigenomics	NA	NA	NA	NA	NA	E008-DNase.hotspot.fdr0.01.peaks.bed	0	189972
hyper	861	roadmap_epigenomics	Inf	3.00377	7634	1	123	565	565	230	33661	52115	690249	roadmap_epigenomics H3K27me3	NA	NA	H3K27me3	NA	NA	E105-H3K27me3.narrowPeak	0	139774
hyper	806	roadmap_epigenomics	Inf	1.89062	9117	1	208	488	488	232	62952	50632	660958	roadmap_epigenomics H3K4me1	NA	NA	H3K4me1	NA	NA	E097-H3K4me1.narrowPeak	0	316385
hyper	270	roadmap_epigenomics	Inf	1.63834	10014	1	257	444	444	234	79229	49735	644681	roadmap_epigenomics	NA	NA	NA	NA	NA	E021-DNase.hotspot.fdr0.01.peaks.bed	0	182761
hyper	24	roadmap_epigenomics	Inf	1.62863	9953	1	260	447	447	236	79131	49796	644779	roadmap_epigenomics H3K18ac	NA	NA	H3K18ac	NA	NA	E003-H3K18ac.narrowPeak	0	249794
hyper	279	roadmap_epigenomics	Inf	1.61487	9902	1	262	451	451	238	79295	49847	644615	roadmap_epigenomics	NA	NA	NA	NA	NA	E022-DNase.hotspot.fdr0.01.peaks.bed	0	191503
hyper	536	roadmap_epigenomics	Inf	2.06209	7911	1	178	551	551	243	49883	51838	674027	roadmap_epigenomics H3K4me1	NA	NA	H3K4me1	NA	NA	E059-H3K4me1.narrowPeak	0	104660
hyper	699	roadmap_epigenomics	Inf	2.04244	7954	1	181	549	549	244	50623	51795	673287	roadmap_epigenomics H3K9me3	NA	NA	H3K9me3	NA	NA	E084-H3K9me3.narrowPeak	0	237017
hyper	804	roadmap_epigenomics	Inf	4.10901	5964	1	91	647	647	246	19023	53785	704887	roadmap_epigenomics H3K27me3	NA	NA	H3K27me3	NA	NA	E097-H3K27me3.narrowPeak	0	112296
hyper	799	roadmap_epigenomics	Inf	2.16677	7420	1	164	580	580	248	44463	52329	679447	roadmap_epigenomics H3K9me3	NA	NA	H3K9me3	NA	NA	E096-H3K9me3.narrowPeak	0	438576
hyper	795	roadmap_epigenomics	Inf	4.22918	5612	1	86	668	668	252	17320	54137	706590	roadmap_epigenomics H3K27me3	NA	NA	H3K27me3	NA	NA	E096-H3K27me3.narrowPeak	0	85680
hyper	26	roadmap_epigenomics	Inf	2.18638	6981	1	160	606	606	256	41306	52768	682604	roadmap_epigenomics H3K23me2	NA	NA	H3K23me2	NA	NA	E003-H3K23me2.narrowPeak	0	95679
hyper	719	roadmap_epigenomics	Inf	4.34995	5194	1	77	691	691	256	15505	54555	708405	roadmap_epigenomics H3K27me3	NA	NA	H3K27me3	NA	NA	E087-H3K27me3.narrowPeak	0	66525
hyper	665	roadmap_epigenomics	Inf	2.53944	6167	1	131	639	639	257	31387	53582	692523	roadmap_epigenomics H3K9me3	NA	NA	H3K9me3	NA	NA	E080-H3K9me3.narrowPeak	0	218574
hyper	275	roadmap_epigenomics	Inf	2.17904	6769	1	162	618	618	260	40093	52980	683817	roadmap_epigenomics H3K4me1	NA	NA	H3K4me1	NA	NA	E021-H3K4me1.narrowPeak	0	187305
hyper	778	roadmap_epigenomics	Inf	1.76126	7084	1	233	597	597	277	51363	52665	672547	roadmap_epigenomics H3K9me3	NA	NA	H3K9me3	NA	NA	E093-H3K9me3.narrowPeak	0	234126
hyper	945	roadmap_epigenomics	Inf	5.03161	3012	1	26	829	829	285	7558	56737	716352	roadmap_epigenomics H3K27me3	NA	NA	H3K27me3	NA	NA	E116-H3K27me3.narrowPeak	0	17347
hyper	379	roadmap_epigenomics	Inf	2.49429	3571	1	134	775	775	303	17990	56178	705920	roadmap_epigenomics H3K9me3	NA	NA	H3K9me3	NA	NA	E036-H3K9me3.narrowPeak	0	237844
hyper	656	roadmap_epigenomics	Inf	2.01004	4501	1	186	729	729	305	28198	55248	695712	roadmap_epigenomics H3K9me3	NA	NA	H3K9me3	NA	NA	E079-H3K9me3.narrowPeak	0	258284
hyper	339	roadmap_epigenomics	Inf	6.29798	1150	1	1	978	978	327	2249	58599	721661	roadmap_epigenomics H3K27me3	NA	NA	H3K27me3	NA	NA	E031-H3K27me3.narrowPeak	0	10223
hyper	14	roadmap_epigenomics	320.108	1.59528	9774	244	268	454	454	322	79057	49975	644853	roadmap_epigenomics	NA	NA	NA	NA	NA	E003-DNase.hotspot.fdr0.01.peaks.bed	3.54689727149431e-320	181862
hyper	621	roadmap_epigenomics	318.774	1.52861	12091	245	287	349	349	294	103045	47658	620865	roadmap_epigenomics H3K4me1	NA	NA	H3K4me1	NA	NA	E074-H3K4me1.narrowPeak	7.60821569343852e-319	266887
hyper	443	roadmap_epigenomics	318.773	2.41779	2818	246	138	843	843	409	14523	56931	709387	roadmap_epigenomics H3K9me3	NA	NA	H3K9me3	NA	NA	E046-H3K9me3.narrowPeak	7.60821569343852e-319	220175
hyper	113	roadmap_epigenomics	316.085	1.62973	8732	247	258	506	506	337	68801	51017	655109	roadmap_epigenomics	NA	NA	NA	NA	NA	E007-DNase.hotspot.fdr0.01.peaks.bed	3.6936994415022e-316	135130
hyper	836	roadmap_epigenomics	305.025	1.51789	11904	248	290	352	352	297	101948	47845	621962	roadmap_epigenomics H3K4me1	NA	NA	H3K4me1	NA	NA	E101-H3K4me1.narrowPeak	4.22081e-305	208761
hyper	607	roadmap_epigenomics	299.483	1.54343	10629	249	283	418	418	317	89012	49120	634898	roadmap_epigenomics H3K4me1	NA	NA	H3K4me1	NA	NA	E072-H3K4me1.narrowPeak	1.46672e-299	211864
hyper	1032	roadmap_epigenomics	299.364	1.56022	10051	250	277	442	442	323	83068	49698	640842	roadmap_epigenomics H3K4me1	NA	NA	H3K4me1	NA	NA	E123-H3K4me1.narrowPeak	1.92256e-299	169656
hyper	602	roadmap_epigenomics	294.261	1.39329	21507	251	330	58	330	213	208175	38242	515735	roadmap_epigenomics H3K4me3	NA	NA	H3K4me3	NA	NA	E071-H3K4me3.narrowPeak	2.4265e-294	77143
hyper	769	roadmap_epigenomics	287.636	1.85041	4931	252	216	701	701	390	33561	54818	690349	roadmap_epigenomics H3K9me3	NA	NA	H3K9me3	NA	NA	E092-H3K9me3.narrowPeak	1.01788e-287	273834
hyper	635	roadmap_epigenomics	280.605	1.49589	11668	253	297	367	367	306	101045	48081	622865	roadmap_epigenomics H3K4me1	NA	NA	H3K4me1	NA	NA	E076-H3K4me1.narrowPeak	1.09054e-280	179004
hyper	80	roadmap_epigenomics	272.998	1.42835	15266	254	315	214	315	261	140238	44483	583672	roadmap_epigenomics H3K4me2	NA	NA	H3K4me2	NA	NA	E005-H3K4me2.narrowPeak	4.39349e-273	62088
hyper	843	roadmap_epigenomics	271.403	1.45501	13290	255	309	292	309	285	118939	46459	604971	roadmap_epigenomics H3K4me1	NA	NA	H3K4me1	NA	NA	E102-H3K4me1.narrowPeak	1.71957e-271	236106
hyper	910	roadmap_epigenomics	270.684	1.58139	8373	256	271	527	527	351	67634	51376	656276	roadmap_epigenomics H3K4me1	NA	NA	H3K4me1	NA	NA	E112-H3K4me1.narrowPeak	8.9776e-271	124610
hyper	760	roadmap_epigenomics	265.763	2.14613	3028	257	170	828	828	418	17569	56721	706341	roadmap_epigenomics H3K9me3	NA	NA	H3K9me3	NA	NA	E091-H3K9me3.narrowPeak	7.46016e-266	158275
hyper	460	roadmap_epigenomics	265.708	1.39554	17760	258	329	137	329	241	168375	41989	555535	roadmap_epigenomics H3K4me1	NA	NA	H3K4me1	NA	NA	E049-H3K4me1.narrowPeak	8.43339e-266	260664
hyper	121	roadmap_epigenomics	265.451	1.46029	12611	259	307	329	329	298	112089	47138	611821	roadmap_epigenomics H3K18ac	NA	NA	H3K18ac	NA	NA	E007-H3K18ac.narrowPeak	1.51837e-265	252754
hyper	10	roadmap_epigenomics	263.832	1.48172	11434	260	300	379	379	313	99697	48315	624213	roadmap_epigenomics H3K4me3	NA	NA	H3K4me3	NA	NA	E002-H3K4me3.narrowPeak	6.2811e-264	147595
hyper	857	roadmap_epigenomics	260.913	1.60288	7552	261	265	572	572	366	59933	52197	663977	roadmap_epigenomics H3K4me1	NA	NA	H3K4me1	NA	NA	E104-H3K4me1.narrowPeak	5.19385e-261	271854
hyper	575	roadmap_epigenomics	259.464	1.47787	11376	262	304	382	382	316	99381	48373	624529	roadmap_epigenomics H3K4me1	NA	NA	H3K4me1	NA	NA	E067-H3K4me1.narrowPeak	1.45715e-259	240448
hyper	783	roadmap_epigenomics	258.19	3.50398	1254	263	110	968	968	447	4402	58495	719508	roadmap_epigenomics H3K27me3	NA	NA	H3K27me3	NA	NA	E094-H3K27me3.narrowPeak	2.72387e-258	42805
hyper	864	roadmap_epigenomics	255.105	1.37657	18953	264	334	107	334	235	182665	40796	541245	roadmap_epigenomics H3K4me3	NA	NA	H3K4me3	NA	NA	E105-H3K4me3.narrowPeak	3.30531e-255	41942
hyper	631	roadmap_epigenomics	254.936	2.35455	2362	265	142	888	888	432	12437	57387	711473	roadmap_epigenomics H3K9me3	NA	NA	H3K9me3	NA	NA	E075-H3K9me3.narrowPeak	4.84969e-255	149879
hyper	244	roadmap_epigenomics	253.456	1.8022	4687	266	227	716	716	403	32649	55062	691261	roadmap_epigenomics H3K9me3	NA	NA	H3K9me3	NA	NA	E017-H3K9me3.narrowPeak	1.4605e-253	418822
hyper	1030	roadmap_epigenomics	244.726	1.92329	3700	267	199	767	767	411	24023	56049	699887	roadmap_epigenomics H3K27me3	NA	NA	H3K27me3	NA	NA	E123-H3K27me3.narrowPeak	7.80612e-245	123400
hyper	869	roadmap_epigenomics	243.281	1.6744	5831	268	246	652	652	389	43919	53918	679991	roadmap_epigenomics H3K4me1	NA	NA	H3K4me1	NA	NA	E106-H3K4me1.narrowPeak	2.16833e-243	133646
hyper	983	roadmap_epigenomics	237.315	1.40349	14379	269	324	254	324	282	133355	45370	590555	roadmap_epigenomics H3K4me1	NA	NA	H3K4me1	NA	NA	E119-H3K4me1.narrowPeak	1.99825e-237	182460
hyper	135	roadmap_epigenomics	233.955	1.53553	8166	270	284	537	537	364	67657	51583	656253	roadmap_epigenomics	NA	NA	NA	NA	NA	E008-DNase.hotspot.all.peaks.bed	4.5584e-234	106480
hyper	454	roadmap_epigenomics	230.07	1.44535	11250	271	311	388	388	323	100113	48499	623797	roadmap_epigenomics H3K4me1	NA	NA	H3K4me1	NA	NA	E048-H3K4me1.narrowPeak	3.48414e-230	144732
hyper	496	roadmap_epigenomics	229.808	1.34968	19580	272	338	93	338	234	192074	40169	531836	roadmap_epigenomics H3K4me3	NA	NA	H3K4me3	NA	NA	E054-H3K4me3.narrowPeak	6.35364e-230	59311
hyper	269	roadmap_epigenomics	229.486	1.53269	8062	273	286	543	543	367	66865	51687	657045	roadmap_epigenomics	NA	NA	NA	NA	NA	E021-DNase.hotspot.all.peaks.bed	1.32693e-229	111217
hyper	711	roadmap_epigenomics	227.875	1.34663	19796	274	340	88	340	234	194714	39953	529196	roadmap_epigenomics	NA	NA	NA	NA	NA	E086-DNase.macs2.narrowPeak	5.39959e-228	655022
hyper	891	roadmap_epigenomics	219.601	1.56268	6985	275	275	605	605	385	56536	52764	667374	roadmap_epigenomics H3K4me1	NA	NA	H3K4me1	NA	NA	E109-H3K4me1.narrowPeak	1.01056e-219	214413
hyper	105	roadmap_epigenomics	216.847	1.3771	14789	276	332	233	332	280	139575	44960	584335	roadmap_epigenomics H3K4me2	NA	NA	H3K4me2	NA	NA	E006-H3K4me2.narrowPeak	5.71555e-217	170599
hyper	352	roadmap_epigenomics	214.234	2.69952	1528	277	127	952	952	452	6970	58221	716940	roadmap_epigenomics H3K9me3	NA	NA	H3K9me3	NA	NA	E032-H3K9me3.narrowPeak	2.33834e-214	126909
hyper	182	roadmap_epigenomics	208.608	1.34075	17919	278	342	132	342	251	175288	41830	548622	roadmap_epigenomics H3K4me3	NA	NA	H3K4me3	NA	NA	E011-H3K4me3.narrowPeak	9.85155e-209	131933
hyper	680	roadmap_epigenomics	208.056	1.33195	19183	279	344	101	344	241	189671	40566	534239	roadmap_epigenomics H3K4me3	NA	NA	H3K4me3	NA	NA	E082-H3K4me3.narrowPeak	3.50113e-208	40859
hyper	138	roadmap_epigenomics	206.444	1.50216	7921	280	294	550	550	375	66850	51828	657060	roadmap_epigenomics H2A.Z	NA	NA	H2A.Z	NA	NA	E008-H2A.Z.narrowPeak	1.42583e-206	122336
hyper	112	roadmap_epigenomics	204.942	1.52172	7350	281	289	586	586	385	61097	52399	662813	roadmap_epigenomics	NA	NA	NA	NA	NA	E007-DNase.hotspot.all.peaks.bed	4.51153e-205	89835
hyper	727	roadmap_epigenomics	203.958	1.31766	21194	282	347	61	347	230	213106	38555	510804	roadmap_epigenomics	NA	NA	NA	NA	NA	E088-DNase.macs2.narrowPeak	4.33287e-204	530861
hyper	9	roadmap_epigenomics	200.482	1.81806	3554	283	224	778	778	428	24335	56195	699575	roadmap_epigenomics H3K4me1	NA	NA	H3K4me1	NA	NA	E002-H3K4me1.narrowPeak	1.29154e-200	155106
hyper	276	roadmap_epigenomics	199.001	1.34991	15605	284	337	203	337	275	150230	44144	573680	roadmap_epigenomics H3K4me3	NA	NA	H3K4me3	NA	NA	E021-H3K4me3.narrowPeak	3.8963e-199	38907
hyper	763	roadmap_epigenomics	197.068	1.31291	20842	285	349	71	349	235	209779	38907	514131	roadmap_epigenomics	NA	NA	NA	NA	NA	E092-DNase.macs2.narrowPeak	3.33353e-197	354367
hyper	50	roadmap_epigenomics	196.458	1.41166	10811	286	318	410	410	338	97956	48938	625954	roadmap_epigenomics H3K18ac	NA	NA	H3K18ac	NA	NA	E004-H3K18ac.narrowPeak	1.35304e-196	141228
hyper	278	roadmap_epigenomics	195.182	1.48796	7815	287	299	556	556	381	66486	51934	657424	roadmap_epigenomics	NA	NA	NA	NA	NA	E022-DNase.hotspot.all.peaks.bed	2.54405e-195	119288
hyper	336	roadmap_epigenomics	195.121	1.34369	15838	288	341	193	341	274	153196	43911	570714	roadmap_epigenomics H3K4me1	NA	NA	H3K4me1	NA	NA	E030-H3K4me1.narrowPeak	2.91556e-195	116781
hyper	483	roadmap_epigenomics	192.824	1.34795	15118	289	339	219	339	282	145381	44631	578529	roadmap_epigenomics H3K4me1	NA	NA	H3K4me1	NA	NA	E052-H3K4me1.narrowPeak	5.75428e-193	247597
hyper	583	roadmap_epigenomics	189.783	1.3098	20057	290	351	84	351	242	201534	39692	522376	roadmap_epigenomics H3K4me3	NA	NA	H3K4me3	NA	NA	E068-H3K4me3.narrowPeak	6.30594e-190	90012
hyper	13	roadmap_epigenomics	189.188	1.4788	7799	291	303	557	557	384	66717	51950	657193	roadmap_epigenomics	NA	NA	NA	NA	NA	E003-DNase.hotspot.all.peaks.bed	2.47509e-189	111097
hyper	85	roadmap_epigenomics	188.165	1.68295	4335	292	244	733	733	423	32155	55414	691755	roadmap_epigenomics H3K9me3	NA	NA	H3K9me3	NA	NA	E005-H3K9me3.narrowPeak	2.59984e-188	287170
hyper	560	roadmap_epigenomics	186.774	2.30276	1797	293	148	930	930	457	9618	57952	714292	roadmap_epigenomics H3K27me3	NA	NA	H3K27me3	NA	NA	E065-H3K27me3.narrowPeak	6.37026e-187	134925
hyper	514	roadmap_epigenomics	178.571	1.28828	22694	294	362	38	362	231	233249	37055	490661	roadmap_epigenomics H3K4me3	NA	NA	H3K4me3	NA	NA	E056-H3K4me3.narrowPeak	1.01454e-178	152645
hyper	830	roadmap_epigenomics	175.313	1.55056	5645	295	280	666	666	414	45640	54104	678270	roadmap_epigenomics H3K4me1	NA	NA	H3K4me1	NA	NA	E100-H3K4me1.narrowPeak	1.82951e-175	196314
hyper	99	roadmap_epigenomics	174.06	1.46996	7331	296	305	587	587	396	62891	52418	661019	roadmap_epigenomics H3K23ac	NA	NA	H3K23ac	NA	NA	E006-H3K23ac.narrowPeak	3.26368e-174	220425
hyper	209	roadmap_epigenomics	173.478	1.32174	15679	297	346	198	346	280	153530	44070	570380	roadmap_epigenomics H3K9ac	NA	NA	H3K9ac	NA	NA	E015-H3K9ac.narrowPeak	1.24188e-173	116181
hyper	338	roadmap_epigenomics	170.122	1.88902	2665	298	209	858	858	455	17460	57084	706450	roadmap_epigenomics H3K9me3	NA	NA	H3K9me3	NA	NA	E030-H3K9me3.narrowPeak	2.80984e-170	242999
hyper	505	roadmap_epigenomics	164.963	1.27805	21889	299	369	50	369	239	225472	37860	498438	roadmap_epigenomics H3K4me3	NA	NA	H3K4me3	NA	NA	E055-H3K4me3.narrowPeak	4.04059e-165	115243
hyper	19	roadmap_epigenomics	162.973	1.64164	4091	300	254	740	740	431	31023	55658	692887	roadmap_epigenomics H2BK12ac	NA	NA	H2BK12ac	NA	NA	E003-H2BK12ac.narrowPeak	3.9338e-163	175442
hyper	649	roadmap_epigenomics	162.453	1.28401	19823	301	364	86	364	250	201866	39926	522044	roadmap_epigenomics H3K4me3	NA	NA	H3K4me3	NA	NA	E078-H3K4me3.narrowPeak	1.29882e-162	74583
hyper	341	roadmap_epigenomics	158.104	1.3082	15227	302	354	216	354	291	150032	44522	573878	roadmap_epigenomics H3K4me1	NA	NA	H3K4me1	NA	NA	E031-H3K4me1.narrowPeak	2.89152e-158	93438
hyper	44	roadmap_epigenomics	156.094	1.39919	8707	303	326	507	507	379	78666	51042	645244	roadmap_epigenomics	NA	NA	NA	NA	NA	E004-DNase.hotspot.fdr0.01.peaks.bed	2.95073e-156	239056
hyper	684	roadmap_epigenomics	151.682	1.26836	20920	304	373	67	373	248	215818	38829	508092	roadmap_epigenomics	NA	NA	NA	NA	NA	E083-DNase.macs2.narrowPeak	7.59406e-152	517962
hyper	596	roadmap_epigenomics	151.304	1.28171	17978	305	366	129	366	267	181980	41771	541930	roadmap_epigenomics H3K4me3	NA	NA	H3K4me3	NA	NA	E070-H3K4me3.narrowPeak	1.80899e-151	41887
hyper	41	roadmap_epigenomics	149.048	1.30907	13928	306	353	265	353	308	136416	45821	587494	roadmap_epigenomics H4K8ac	NA	NA	H4K8ac	NA	NA	E003-H4K8ac.narrowPeak	3.25056e-149	371568
hyper	1081	roadmap_epigenomics	148.728	1.3069	14115	307	355	260	355	307	138541	45634	585369	roadmap_epigenomics H3K4me1	NA	NA	H3K4me1	NA	NA	E127-H3K4me1.narrowPeak	6.75839e-149	199913
hyper	289	roadmap_epigenomics	140.106	1.30029	13679	308	360	280	360	316	134573	46070	589337	roadmap_epigenomics H3K4me1	NA	NA	H3K4me1	NA	NA	E023-H3K4me1.narrowPeak	2.82363e-140	307388
hyper	808	roadmap_epigenomics	136.355	2.15797	1502	309	167	954	954	477	8548	58247	715362	roadmap_epigenomics H3K9me3	NA	NA	H3K9me3	NA	NA	E097-H3K9me3.narrowPeak	1.58521e-136	165956
hyper	426	roadmap_epigenomics	134.403	1.28185	15001	310	365	225	365	300	150072	44748	573838	roadmap_epigenomics H3K4me1	NA	NA	H3K4me1	NA	NA	E044-H3K4me1.narrowPeak	1.41706e-134	150265
hyper	933	roadmap_epigenomics	133.617	1.50667	4815	311	291	710	710	437	39798	54934	684112	roadmap_epigenomics H3K27me3	NA	NA	H3K27me3	NA	NA	E115-H3K27me3.narrowPeak	8.6292e-134	239992
hyper	551	roadmap_epigenomics	129.911	2.03902	1639	312	182	945	945	480	9877	58110	714033	roadmap_epigenomics H3K9me3	NA	NA	H3K9me3	NA	NA	E062-H3K9me3.narrowPeak	4.37013e-130	97830
hyper	1070	roadmap_epigenomics	126.605	1.26136	16636	313	378	165	378	285	169579	43113	554331	roadmap_epigenomics H3K4me2	NA	NA	H3K4me2	NA	NA	E126-H3K4me2.narrowPeak	8.80902e-127	115074
hyper	817	roadmap_epigenomics	125.184	1.59744	3451	314	267	786	786	456	26752	56298	697158	roadmap_epigenomics H3K9me3	NA	NA	H3K9me3	NA	NA	E098-H3K9me3.narrowPeak	2.31644e-125	251500
hyper	924	roadmap_epigenomics	123.645	1.3046	11259	315	356	387	387	353	109375	48490	614535	roadmap_epigenomics H3K4me1	NA	NA	H3K4me1	NA	NA	E114-H3K4me1.narrowPeak	7.97486e-124	202055
hyper	904	roadmap_epigenomics	121.785	1.23947	20102	316	389	82	389	262	210153	39647	513757	roadmap_epigenomics H3K4me3	NA	NA	H3K4me3	NA	NA	E111-H3K4me3.narrowPeak	5.76261e-122	91024
hyper	145	roadmap_epigenomics	120.686	1.30433	10941	317	357	400	400	358	106166	48808	617744	roadmap_epigenomics H3K14ac	NA	NA	H3K14ac	NA	NA	E008-H3K14ac.narrowPeak	7.20732e-121	181060
hyper	300	roadmap_epigenomics	118.11	1.26465	14553	318	375	246	375	313	146912	45196	576998	roadmap_epigenomics H3K4me1	NA	NA	H3K4me1	NA	NA	E025-H3K4me1.narrowPeak	2.71201e-118	312597
hyper	67	roadmap_epigenomics	114.629	1.25989	14580	319	381	242	381	314	147642	45169	576268	roadmap_epigenomics H2A.Z	NA	NA	H2A.Z	NA	NA	E005-H2A.Z.narrowPeak	8.18305e-115	202161
hyper	358	roadmap_epigenomics	114.223	1.42433	5477	320	317	677	677	438	47897	54272	676013	roadmap_epigenomics H3K4me1	NA	NA	H3K4me1	NA	NA	E033-H3K4me1.narrowPeak	2.07501e-114	131497
hyper	1053	roadmap_epigenomics	113.711	1.25166	15615	321	384	202	384	302	159533	44134	564377	roadmap_epigenomics H2A.Z	NA	NA	H2A.Z	NA	NA	E125-H2A.Z.narrowPeak	6.73262e-114	96634
hyper	70	roadmap_epigenomics	110.912	1.31589	9144	322	348	486	486	385	87403	50605	636507	roadmap_epigenomics H2BK12ac	NA	NA	H2BK12ac	NA	NA	E005-H2BK12ac.narrowPeak	4.21902e-111	257330
hyper	710	roadmap_epigenomics	110.302	1.32599	8538	323	345	519	519	396	80854	51211	643056	roadmap_epigenomics	NA	NA	NA	NA	NA	E086-DNase.hotspot.fdr0.01.peaks.bed	1.71632e-110	178739
hyper	608	roadmap_epigenomics	109.149	1.23036	18686	324	393	112	393	276	195459	41063	528451	roadmap_epigenomics H3K4me3	NA	NA	H3K4me3	NA	NA	E072-H3K4me3.narrowPeak	2.43316e-109	82184
hyper	333	roadmap_epigenomics	108.275	1.56614	3218	325	273	809	809	469	25389	56531	698521	roadmap_epigenomics H3K9me3	NA	NA	H3K9me3	NA	NA	E029-H3K9me3.narrowPeak	1.81271e-108	223546
hyper	787	roadmap_epigenomics	107.547	1.78653	1962	326	230	917	917	491	13501	57787	710409	roadmap_epigenomics H3K9me3	NA	NA	H3K9me3	NA	NA	E094-H3K9me3.narrowPeak	9.6716e-108	157662
hyper	615	roadmap_epigenomics	107.095	1.22922	18360	327	395	120	395	281	191971	41389	531939	roadmap_epigenomics H3K4me3	NA	NA	H3K4me3	NA	NA	E073-H3K4me3.narrowPeak	2.72612e-107	75912
hyper	109	roadmap_epigenomics	104.551	1.78197	1921	328	232	925	925	495	13248	57828	710662	roadmap_epigenomics H3K9me3	NA	NA	H3K9me3	NA	NA	E006-H3K9me3.narrowPeak	9.51436e-105	248640
hyper	195	roadmap_epigenomics	102.899	1.23191	16650	329	392	164	392	295	172822	43099	551088	roadmap_epigenomics H3K4me3	NA	NA	H3K4me3	NA	NA	E013-H3K4me3.narrowPeak	4.26129e-103	28039
hyper	61	roadmap_epigenomics	102.536	1.26033	12474	330	380	338	380	349	125320	47275	598590	roadmap_epigenomics H3K9ac	NA	NA	H3K9ac	NA	NA	E004-H3K9ac.narrowPeak	9.78782e-103	93628
hyper	971	roadmap_epigenomics	99.5688	1.29717	9080	331	361	491	491	394	87868	50669	636042	roadmap_epigenomics H3K4me1	NA	NA	H3K4me1	NA	NA	E118-H3K4me1.narrowPeak	9.05015e-100	142360
hyper	853	roadmap_epigenomics	99.2511	2.18883	1050	332	159	990	990	494	5868	58699	718042	roadmap_epigenomics H3K9me3	NA	NA	H3K9me3	NA	NA	E103-H3K9me3.narrowPeak	1.8755e-99	101060
hyper	428	roadmap_epigenomics	96.1458	1.97155	1312	333	191	965	965	496	8151	58437	715759	roadmap_epigenomics H3K9me3	NA	NA	H3K9me3	NA	NA	E044-H3K9me3.narrowPeak	2.38257e-96	145163
hyper	153	roadmap_epigenomics	96.071	1.55529	2923	334	279	837	837	483	23175	56826	700735	roadmap_epigenomics H3K4me1	NA	NA	H3K4me1	NA	NA	E008-H3K4me1.narrowPeak	2.82204e-96	135789
hyper	590	roadmap_epigenomics	95.4602	1.21516	18223	335	402	122	402	286	192061	41526	531849	roadmap_epigenomics H3K4me3	NA	NA	H3K4me3	NA	NA	E069-H3K4me3.narrowPeak	1.14824e-95	79844
hyper	638	roadmap_epigenomics	94.9878	2.3897	834	336	139	1013	1013	496	4263	58915	719647	roadmap_epigenomics H3K9me3	NA	NA	H3K9me3	NA	NA	E076-H3K9me3.narrowPeak	3.39805e-95	64039
hyper	237	roadmap_epigenomics	92.7727	1.21541	17346	337	401	144	401	294	182298	42403	541612	roadmap_epigenomics H3K4me2	NA	NA	H3K4me2	NA	NA	E017-H3K4me2.narrowPeak	5.55916e-93	177739
hyper	479	roadmap_epigenomics	90.0098	1.20406	19367	338	411	94	411	281	206205	40382	517705	roadmap_epigenomics H3K4me3	NA	NA	H3K4me3	NA	NA	E051-H3K4me3.narrowPeak	3.21098e-90	94110
hyper	764	roadmap_epigenomics	89.3243	1.20593	18568	339	409	117	409	288	197001	41181	526909	roadmap_epigenomics H3K27ac	NA	NA	H3K27ac	NA	NA	E092-H3K27ac.narrowPeak	1.55177e-89	135084
hyper	1062	roadmap_epigenomics	85.2319	1.71396	1769	340	242	934	934	505	12661	57980	711249	roadmap_epigenomics H3K9me3	NA	NA	H3K9me3	NA	NA	E125-H3K9me3.narrowPeak	1.91409e-85	150038
hyper	95	roadmap_epigenomics	85.0117	1.2735	8884	341	370	499	499	403	87309	50865	636601	roadmap_epigenomics H2BK12ac	NA	NA	H2BK12ac	NA	NA	E006-H2BK12ac.narrowPeak	3.16873e-85	286687
hyper	745	roadmap_epigenomics	84.9785	1.19678	19613	342	413	92	413	282	209881	40136	514029	roadmap_epigenomics	NA	NA	NA	NA	NA	E090-DNase.macs2.narrowPeak	3.41056e-85	506254
hyper	369	roadmap_epigenomics	82.7118	2.05221	1014	343	180	993	993	505	6039	58735	717871	roadmap_epigenomics H3K9me3	NA	NA	H3K9me3	NA	NA	E034-H3K9me3.narrowPeak	6.28397e-83	176596
hyper	556	roadmap_epigenomics	81.9566	1.19679	18389	344	412	119	412	292	196083	41360	527827	roadmap_epigenomics H3K4me3	NA	NA	H3K4me3	NA	NA	E063-H3K4me3.narrowPeak	3.56593e-82	87717
hyper	855	roadmap_epigenomics	81.6275	3.3499	413	345	116	1062	1062	508	1501	59336	722409	roadmap_epigenomics H3K27me3	NA	NA	H3K27me3	NA	NA	E104-H3K27me3.narrowPeak	7.58597e-82	18469
hyper	952	roadmap_epigenomics	81.1155	1.93766	1154	346	197	976	976	506	7284	58595	716626	roadmap_epigenomics H3K9me3	NA	NA	H3K9me3	NA	NA	E116-H3K9me3.narrowPeak	2.4592e-81	59513
hyper	850	roadmap_epigenomics	80.1712	1.30087	6881	347	359	610	610	439	65841	52868	658069	roadmap_epigenomics H3K4me1	NA	NA	H3K4me1	NA	NA	E103-H3K4me1.narrowPeak	2.15689e-80	172046
hyper	422	roadmap_epigenomics	79.5695	1.93289	1139	348	198	979	979	508	7206	58610	716704	roadmap_epigenomics H3K9me3	NA	NA	H3K9me3	NA	NA	E043-H3K9me3.narrowPeak	8.595e-80	129642
hyper	947	roadmap_epigenomics	78.4828	1.27985	7722	349	368	560	560	426	75227	52027	648683	roadmap_epigenomics H3K4me1	NA	NA	H3K4me1	NA	NA	E116-H3K4me1.narrowPeak	1.04647e-78	129102
hyper	267	roadmap_epigenomics	77.257	1.20609	14777	350	408	234	408	331	154996	44972	568914	roadmap_epigenomics H3K9ac	NA	NA	H3K9ac	NA	NA	E020-H3K9ac.narrowPeak	1.75499e-77	108585
hyper	221	roadmap_epigenomics	76.1397	1.21581	12931	351	400	308	400	353	134009	46818	589901	roadmap_epigenomics H2A.Z	NA	NA	H2A.Z	NA	NA	E017-H2A.Z.narrowPeak	2.29248e-76	121687
hyper	1007	roadmap_epigenomics	74.4499	1.23787	10102	352	390	440	440	394	102195	49647	621715	roadmap_epigenomics H3K4me1	NA	NA	H3K4me1	NA	NA	E121-H3K4me1.narrowPeak	1.1191e-74	248358
hyper	899	roadmap_epigenomics	73.3217	2.45977	605	353	136	1038	1038	509	2998	59144	720912	roadmap_epigenomics H3K9me3	NA	NA	H3K9me3	NA	NA	E110-H3K9me3.narrowPeak	1.49904e-73	32137
hyper	1105	roadmap_epigenomics	73.2866	1.20539	13824	354	410	271	410	345	144655	45925	579255	roadmap_epigenomics H3K4me1	NA	NA	H3K4me1	NA	NA	E129-H3K4me1.narrowPeak	1.62092e-73	237133
hyper	726	roadmap_epigenomics	73.1452	1.26122	8150	355	379	538	538	424	80569	51599	643341	roadmap_epigenomics	NA	NA	NA	NA	NA	E088-DNase.hotspot.fdr0.01.peaks.bed	2.23793e-73	243070
hyper	736	roadmap_epigenomics	72.9401	1.18184	19184	356	415	100	415	290	206886	40565	517024	roadmap_epigenomics	NA	NA	NA	NA	NA	E089-DNase.macs2.narrowPeak	3.57927e-73	465889
hyper	117	roadmap_epigenomics	71.6284	1.38595	3879	357	331	752	752	480	34534	55870	689376	roadmap_epigenomics H2BK12ac	NA	NA	H2BK12ac	NA	NA	E007-H2BK12ac.narrowPeak	7.31536e-72	126821
hyper	768	roadmap_epigenomics	70.7356	1.19039	15959	358	414	188	414	320	169685	43790	554225	roadmap_epigenomics H3K4me3	NA	NA	H3K4me3	NA	NA	E092-H3K4me3.narrowPeak	5.69932e-71	39300
hyper	689	roadmap_epigenomics	70.5829	1.17956	18833	359	418	111	418	296	203190	40916	520720	roadmap_epigenomics H3K9ac	NA	NA	H3K9ac	NA	NA	E083-H3K9ac.narrowPeak	8.07828e-71	110532
hyper	307	roadmap_epigenomics	69.731	1.2162	11463	360	399	378	399	379	118227	48286	605683	roadmap_epigenomics H3K4me1	NA	NA	H3K4me1	NA	NA	E026-H3K4me1.narrowPeak	5.72828e-70	233586
hyper	714	roadmap_epigenomics	69.2059	1.44258	2971	361	312	832	832	502	25339	56778	698571	roadmap_epigenomics H3K4me1	NA	NA	H3K4me1	NA	NA	E086-H3K4me1.narrowPeak	1.91381e-69	91728
hyper	851	roadmap_epigenomics	68.7666	1.181	17578	362	417	139	417	306	188844	42171	535066	roadmap_epigenomics H3K4me3	NA	NA	H3K4me3	NA	NA	E103-H3K4me3.narrowPeak	5.24765e-69	93797
hyper	629	roadmap_epigenomics	68.1877	1.18119	17282	363	416	148	416	309	185494	42467	538416	roadmap_epigenomics H3K4me3	NA	NA	H3K4me3	NA	NA	E075-H3K4me3.narrowPeak	1.98469e-68	84748
hyper	957	roadmap_epigenomics	63.6248	1.36071	3835	364	336	755	755	485	34738	55914	689172	roadmap_epigenomics H3K27me3	NA	NA	H3K27me3	NA	NA	E117-H3K27me3.narrowPeak	7.23507e-64	219132
hyper	118	roadmap_epigenomics	62.9449	1.40794	3074	365	321	818	818	501	26853	56675	697057	roadmap_epigenomics H2BK15ac	NA	NA	H2BK15ac	NA	NA	E007-H2BK15ac.narrowPeak	3.45267e-63	91381
hyper	762	roadmap_epigenomics	62.4097	1.23464	8388	366	391	524	524	427	84570	51361	639340	roadmap_epigenomics	NA	NA	NA	NA	NA	E092-DNase.hotspot.fdr0.01.peaks.bed	1.18069e-62	194449
hyper	322	roadmap_epigenomics	61.6797	1.20655	10844	367	407	405	407	393	112384	48905	611526	roadmap_epigenomics H3K4me1	NA	NA	H3K4me1	NA	NA	E028-H3K4me1.narrowPeak	6.32342e-62	354117
hyper	16	roadmap_epigenomics	59.3352	1.23007	8222	368	394	535	535	432	83124	51527	640786	roadmap_epigenomics H2A.Z	NA	NA	H2A.Z	NA	NA	E003-H2A.Z.narrowPeak	1.39415e-59	280680
hyper	912	roadmap_epigenomics	58.9621	2.13681	650	369	171	1033	1033	524	3707	59099	720203	roadmap_epigenomics H3K9me3	NA	NA	H3K9me3	NA	NA	E112-H3K9me3.narrowPeak	3.28279e-59	29729
hyper	1094	roadmap_epigenomics	58.1094	1.26158	6227	370	377	637	637	461	61123	53522	662787	roadmap_epigenomics H3K4me1	NA	NA	H3K4me1	NA	NA	E128-H3K4me1.narrowPeak	2.33185e-58	167418
hyper	56	roadmap_epigenomics	57.0134	1.45195	2338	371	310	890	890	524	19750	57411	704160	roadmap_epigenomics H3K4me1	NA	NA	H3K4me1	NA	NA	E004-H3K4me1.narrowPeak	2.90131e-57	126003
hyper	268	roadmap_epigenomics	56.4694	1.53271	1784	372	285	932	932	530	14250	57965	709660	roadmap_epigenomics H3K9me3	NA	NA	H3K9me3	NA	NA	E020-H3K9me3.narrowPeak	1.01256e-56	202127
hyper	683	roadmap_epigenomics	55.3397	1.22583	7860	373	397	554	554	441	79615	51889	644295	roadmap_epigenomics	NA	NA	NA	NA	NA	E083-DNase.hotspot.fdr0.01.peaks.bed	1.36108e-55	218456
hyper	48	roadmap_epigenomics	55.1691	1.45854	2206	374	308	900	900	527	18540	57543	705370	roadmap_epigenomics H2BK15ac	NA	NA	H2BK15ac	NA	NA	E004-H2BK15ac.narrowPeak	2.0109e-55	83213
hyper	707	roadmap_epigenomics	54.6454	1.16506	15835	375	421	194	421	330	171094	43914	552816	roadmap_epigenomics H3K4me3	NA	NA	H3K4me3	NA	NA	E085-H3K4me3.narrowPeak	6.69766e-55	43583
hyper	484	roadmap_epigenomics	53.5706	1.15195	19667	376	429	91	429	299	216239	40082	507671	roadmap_epigenomics H3K4me2	NA	NA	H3K4me2	NA	NA	E052-H3K4me2.narrowPeak	7.93544e-54	119882
hyper	708	roadmap_epigenomics	52.8138	1.39788	2658	377	327	859	859	521	23333	57091	700577	roadmap_epigenomics H3K9me3	NA	NA	H3K9me3	NA	NA	E085-H3K9me3.narrowPeak	4.52034e-53	264214
hyper	47	roadmap_epigenomics	51.4888	1.25856	5552	378	382	672	672	477	54488	54197	669422	roadmap_epigenomics H2BK120ac	NA	NA	H2BK120ac	NA	NA	E004-H2BK120ac.narrowPeak	9.52941e-52	149554
hyper	871	roadmap_epigenomics	51.2335	1.74135	989	379	241	995	995	538	6930	58760	716980	roadmap_epigenomics H3K9me3	NA	NA	H3K9me3	NA	NA	E106-H3K9me3.narrowPeak	1.71084e-51	167413
hyper	146	roadmap_epigenomics	51.1688	1.20739	8529	380	405	520	520	435	87736	51220	636174	roadmap_epigenomics H3K18ac	NA	NA	H3K18ac	NA	NA	E008-H3K18ac.narrowPeak	1.98028e-51	148928
hyper	316	roadmap_epigenomics	51.0952	1.44095	2167	381	313	902	902	532	18425	57582	705485	roadmap_epigenomics H3K9me3	NA	NA	H3K9me3	NA	NA	E027-H3K9me3.narrowPeak	2.33983e-51	366447
hyper	398	roadmap_epigenomics	49.4813	1.76074	920	382	235	1005	1005	541	6373	58829	717537	roadmap_epigenomics H3K9me3	NA	NA	H3K9me3	NA	NA	E039-H3K9me3.narrowPeak	9.59252e-50	85141
hyper	143	roadmap_epigenomics	46.5824	1.36387	2702	383	335	854	854	524	24296	57047	699614	roadmap_epigenomics H2BK20ac	NA	NA	H2BK20ac	NA	NA	E008-H2BK20ac.narrowPeak	7.58073e-47	115418
hyper	491	roadmap_epigenomics	46.271	1.14942	16126	384	431	183	431	333	176160	43623	547750	roadmap_epigenomics H3K4me3	NA	NA	H3K4me3	NA	NA	E053-H3K4me3.narrowPeak	1.54873e-46	36722
hyper	893	roadmap_epigenomics	46.0416	1.85258	730	385	215	1023	1023	541	4801	59019	719109	roadmap_epigenomics H3K9me3	NA	NA	H3K9me3	NA	NA	E109-H3K9me3.narrowPeak	2.61985e-46	103109
hyper	813	roadmap_epigenomics	44.3129	2.15867	473	386	166	1055	1055	536	2666	59276	721244	roadmap_epigenomics H3K27me3	NA	NA	H3K27me3	NA	NA	E098-H3K27me3.narrowPeak	1.39907e-44	34340
hyper	171	roadmap_epigenomics	41.4556	1.40287	2013	387	325	911	911	541	17555	57736	706355	roadmap_epigenomics H3K9me3	NA	NA	H3K9me3	NA	NA	E009-H3K9me3.narrowPeak	1.00456e-41	190233
hyper	940	roadmap_epigenomics	41.0699	1.49789	1419	388	296	960	960	548	11569	58330	712341	roadmap_epigenomics H3K9me3	NA	NA	H3K9me3	NA	NA	E115-H3K9me3.narrowPeak	2.43538e-41	191936
hyper	576	roadmap_epigenomics	40.5317	1.13742	16590	389	437	166	437	331	182850	43159	541060	roadmap_epigenomics H3K4me3	NA	NA	H3K4me3	NA	NA	E067-H3K4me3.narrowPeak	8.38752e-41	70981
hyper	1012	roadmap_epigenomics	39.1913	1.56479	1113	390	274	984	984	549	8676	58636	715234	roadmap_epigenomics H3K9me3	NA	NA	H3K9me3	NA	NA	E121-H3K9me3.narrowPeak	1.83202e-39	138547
hyper	115	roadmap_epigenomics	38.123	1.30974	2876	391	352	838	838	527	26911	56873	696999	roadmap_epigenomics H2AK5ac	NA	NA	H2AK5ac	NA	NA	E007-H2AK5ac.narrowPeak	2.13868e-38	115325
hyper	1095	roadmap_epigenomics	38.006	1.13625	15360	392	438	210	438	347	168991	44389	554919	roadmap_epigenomics H3K4me2	NA	NA	H3K4me2	NA	NA	E128-H3K4me2.narrowPeak	2.79305e-38	118844
hyper	18	roadmap_epigenomics	37.6808	1.48834	1336	393	298	964	964	552	10956	58413	712954	roadmap_epigenomics H2BK120ac	NA	NA	H2BK120ac	NA	NA	E003-H2BK120ac.narrowPeak	5.89027e-38	62852
hyper	528	roadmap_epigenomics	37.0539	1.12761	17840	394	444	135	444	324	198388	41909	525522	roadmap_epigenomics H3K4me3	NA	NA	H3K4me3	NA	NA	E058-H3K4me3.narrowPeak	2.4885e-37	45487
hyper	598	roadmap_epigenomics	33.802	1.11637	20526	395	449	77	449	307	231040	39223	492870	roadmap_epigenomics H3K27ac	NA	NA	H3K27ac	NA	NA	E071-H3K27ac.narrowPeak	4.43352e-34	152192
hyper	172	roadmap_epigenomics	32.3979	1.13271	13041	396	442	302	442	380	143154	46708	580756	roadmap_epigenomics H2A.Z	NA	NA	H2A.Z	NA	NA	E010-H2A.Z.narrowPeak	1.12123e-32	113391
hyper	42	roadmap_epigenomics	31.879	1.27996	2832	397	367	842	842	535	27088	56917	696822	roadmap_epigenomics H4K91ac	NA	NA	H4K91ac	NA	NA	E003-H4K91ac.narrowPeak	3.6946e-32	106841
hyper	995	roadmap_epigenomics	31.2735	1.1639	7718	398	422	561	561	460	81829	52031	642081	roadmap_epigenomics H3K4me1	NA	NA	H3K4me1	NA	NA	E120-H3K4me1.narrowPeak	1.48561e-31	205523
hyper	1082	roadmap_epigenomics	29.9808	1.11113	19096	399	452	104	452	318	215099	40653	508811	roadmap_epigenomics H3K4me2	NA	NA	H3K4me2	NA	NA	E127-H3K4me2.narrowPeak	2.90801e-30	129617
hyper	55	roadmap_epigenomics	29.6836	1.15857	7769	400	425	558	558	461	82715	51980	641195	roadmap_epigenomics H3K4ac	NA	NA	H3K4ac	NA	NA	E004-H3K4ac.narrowPeak	5.74978e-30	176165
hyper	92	roadmap_epigenomics	29.4478	1.1412	9915	401	436	450	450	429	107475	49834	616435	roadmap_epigenomics H2A.Z	NA	NA	H2A.Z	NA	NA	E006-H2A.Z.narrowPeak	9.87158e-30	201588
hyper	1075	roadmap_epigenomics	28.7528	1.24344	3254	402	387	806	806	532	32048	56495	691862	roadmap_epigenomics H4K20me1	NA	NA	H4K20me1	NA	NA	E126-H4K20me1.narrowPeak	4.87894e-29	91108
hyper	1003	roadmap_epigenomics	27.946	1.111	16929	403	453	157	453	338	189994	42820	533916	roadmap_epigenomics H2A.Z	NA	NA	H2A.Z	NA	NA	E121-H2A.Z.narrowPeak	3.11904e-28	153426
hyper	735	roadmap_epigenomics	27.7842	1.15747	7281	404	427	590	590	474	77497	52468	646413	roadmap_epigenomics	NA	NA	NA	NA	NA	E089-DNase.hotspot.fdr0.01.peaks.bed	4.51582e-28	210728
hyper	465	roadmap_epigenomics	27.3365	1.15983	6925	405	423	609	609	479	73513	52824	650397	roadmap_epigenomics	NA	NA	NA	NA	NA	E050-DNase.hotspot.fdr0.01.peaks.bed	1.26285e-27	156461
hyper	642	roadmap_epigenomics	26.9858	1.10772	17488	406	455	140	455	334	196881	42261	527029	roadmap_epigenomics H3K4me3	NA	NA	H3K4me3	NA	NA	E077-H3K4me3.narrowPeak	2.82462e-27	105921
hyper	1046	roadmap_epigenomics	26.9379	1.10513	18858	407	457	109	457	324	213145	40891	510765	roadmap_epigenomics H3K4me2	NA	NA	H3K4me2	NA	NA	E124-H3K4me2.narrowPeak	3.14648e-27	77359
hyper	43	roadmap_epigenomics	26.6313	1.17341	5693	408	419	664	664	497	59621	54056	664289	roadmap_epigenomics	NA	NA	NA	NA	NA	E004-DNase.hotspot.all.peaks.bed	6.35802e-27	114549
hyper	131	roadmap_epigenomics	26.5867	1.12681	11121	409	445	394	445	416	122138	48628	601772	roadmap_epigenomics H3K9ac	NA	NA	H3K9ac	NA	NA	E007-H3K9ac.narrowPeak	7.02901e-27	313453
hyper	51	roadmap_epigenomics	26.3272	1.27338	2400	410	371	881	881	554	23034	57349	700876	roadmap_epigenomics H3K23ac	NA	NA	H3K23ac	NA	NA	E004-H3K23ac.narrowPeak	1.27449e-26	111614
hyper	116	roadmap_epigenomics	26.2222	1.26596	2509	411	374	873	873	553	24226	57240	699684	roadmap_epigenomics H2BK120ac	NA	NA	H2BK120ac	NA	NA	E007-H2BK120ac.narrowPeak	1.61909e-26	115014
hyper	110	roadmap_epigenomics	25.3282	1.12321	11159	412	446	392	446	417	122890	48590	601020	roadmap_epigenomics H4K8ac	NA	NA	H4K8ac	NA	NA	E006-H4K8ac.narrowPeak	1.26551e-25	209142
hyper	286	roadmap_epigenomics	24.2086	1.2099	3538	413	404	781	781	533	35797	56211	688113	roadmap_epigenomics H3K9me3	NA	NA	H3K9me3	NA	NA	E022-H3K9me3.narrowPeak	1.66253e-24	207595
hyper	803	roadmap_epigenomics	23.8805	1.13438	8489	414	440	522	522	459	92217	51260	631693	roadmap_epigenomics H3K27ac	NA	NA	H3K27ac	NA	NA	E097-H3K27ac.narrowPeak	3.53065e-24	194882
hyper	416	roadmap_epigenomics	23.549	1.54723	683	415	282	1029	1029	575	5370	59066	718540	roadmap_epigenomics H3K9me3	NA	NA	H3K9me3	NA	NA	E042-H3K9me3.narrowPeak	7.55487e-24	78769
hyper	20	roadmap_epigenomics	23.2824	1.43107	978	416	314	996	996	575	8321	58771	715589	roadmap_epigenomics H2BK15ac	NA	NA	H2BK15ac	NA	NA	E003-H2BK15ac.narrowPeak	1.39257e-23	56913
hyper	301	roadmap_epigenomics	23.0118	1.09774	17977	417	462	130	462	336	203875	41772	520035	roadmap_epigenomics H3K4me3	NA	NA	H3K4me3	NA	NA	E025-H3K4me3.narrowPeak	2.59051e-23	104492
hyper	21	roadmap_epigenomics	21.8911	1.42752	928	418	316	1003	1003	579	7913	58821	715997	roadmap_epigenomics H2BK20ac	NA	NA	H2BK20ac	NA	NA	E003-H2BK20ac.narrowPeak	3.41227e-22	71242
hyper	434	roadmap_epigenomics	21.7332	1.61278	530	419	264	1050	1050	578	3995	59219	719915	roadmap_epigenomics H3K9me3	NA	NA	H3K9me3	NA	NA	E045-H3K9me3.narrowPeak	4.89693e-22	83840
hyper	260	roadmap_epigenomics	21.4907	1.10727	12482	420	456	337	456	404	139402	47267	584508	roadmap_epigenomics H3K9ac	NA	NA	H3K9ac	NA	NA	E019-H3K9ac.narrowPeak	8.53744e-22	72303
hyper	611	roadmap_epigenomics	21.2683	1.094	17703	421	465	138	465	341	201179	42046	522731	roadmap_epigenomics H3K27ac	NA	NA	H3K27ac	NA	NA	E073-H3K27ac.narrowPeak	1.42149e-21	206746
hyper	292	roadmap_epigenomics	21.1828	1.40537	976	422	323	997	997	581	8454	58773	715456	roadmap_epigenomics H3K9me3	NA	NA	H3K9me3	NA	NA	E023-H3K9me3.narrowPeak	1.7266e-21	224125
hyper	793	roadmap_epigenomics	21.026	1.41018	950	423	320	1000	1000	581	8200	58799	715710	roadmap_epigenomics H3K9me3	NA	NA	H3K9me3	NA	NA	E095-H3K9me3.narrowPeak	2.47155e-21	192316
hyper	1015	roadmap_epigenomics	20.8572	1.10344	13116	424	459	299	459	394	147042	46633	576868	roadmap_epigenomics H2A.Z	NA	NA	H2A.Z	NA	NA	E122-H2A.Z.narrowPeak	3.63708e-21	124700
hyper	744	roadmap_epigenomics	20.6818	1.1348	7072	425	439	598	598	487	76580	52677	647330	roadmap_epigenomics	NA	NA	NA	NA	NA	E090-DNase.hotspot.fdr0.01.peaks.bed	5.43467e-21	219351
hyper	177	roadmap_epigenomics	20.6338	1.28405	1723	426	363	940	940	576	16362	58026	707548	roadmap_epigenomics H3K9me3	NA	NA	H3K9me3	NA	NA	E010-H3K9me3.narrowPeak	6.05568e-21	226169
hyper	120	roadmap_epigenomics	20.1043	1.15775	4965	427	426	699	699	517	52553	54784	671357	roadmap_epigenomics H3K14ac	NA	NA	H3K14ac	NA	NA	E007-H3K14ac.narrowPeak	2.04457e-20	184265
hyper	617	roadmap_epigenomics	20.0408	1.47891	706	428	302	1027	1027	586	5806	59043	718104	roadmap_epigenomics H3K9me3	NA	NA	H3K9me3	NA	NA	E073-H3K9me3.narrowPeak	2.36115e-20	139328
hyper	1000	roadmap_epigenomics	19.9021	1.81067	325	429	226	1076	1076	577	2180	59424	721730	roadmap_epigenomics H3K9me3	NA	NA	H3K9me3	NA	NA	E120-H3K9me3.narrowPeak	3.24134e-20	18065
hyper	676	roadmap_epigenomics	19.5598	1.09785	13801	430	461	273	461	388	155511	45948	568399	roadmap_epigenomics	NA	NA	NA	NA	NA	E082-DNase.macs2.narrowPeak	7.11266e-20	496694
hyper	571	roadmap_epigenomics	19.1084	1.31215	1348	431	350	963	963	581	12514	58401	711396	roadmap_epigenomics H3K9me3	NA	NA	H3K9me3	NA	NA	E066-H3K9me3.narrowPeak	2.00644e-19	281074
hyper	698	roadmap_epigenomics	18.9711	1.09375	14790	432	466	232	466	377	167387	44959	556523	roadmap_epigenomics H3K4me3	NA	NA	H3K4me3	NA	NA	E084-H3K4me3.narrowPeak	2.74614e-19	40172
hyper	858	roadmap_epigenomics	18.7645	1.09271	14996	433	467	226	467	375	169893	44753	554017	roadmap_epigenomics H3K4me3	NA	NA	H3K4me3	NA	NA	E104-H3K4me3.narrowPeak	4.40938e-19	42291
hyper	253	roadmap_epigenomics	18.2644	1.10414	10732	434	458	413	458	435	119795	49017	604115	roadmap_epigenomics H3K9ac	NA	NA	H3K9ac	NA	NA	E018-H3K9ac.narrowPeak	1.39133e-18	148109
hyper	709	roadmap_epigenomics	18.1675	1.13313	6213	435	441	638	638	505	67252	53536	656658	roadmap_epigenomics	NA	NA	NA	NA	NA	E086-DNase.hotspot.all.peaks.bed	1.73523e-18	106576
hyper	664	roadmap_epigenomics	18.0427	1.09118	14776	436	469	235	469	380	167528	44973	556382	roadmap_epigenomics H3K4me3	NA	NA	H3K4me3	NA	NA	E080-H3K4me3.narrowPeak	2.30772e-18	34360
hyper	882	roadmap_epigenomics	17.8832	1.08631	17079	437	475	152	475	355	194912	42670	528998	roadmap_epigenomics H3K4me3	NA	NA	H3K4me3	NA	NA	E108-H3K4me3.narrowPeak	3.32417e-18	92267
hyper	141	roadmap_epigenomics	17.6367	1.26349	1656	438	376	942	942	585	15972	58093	707938	roadmap_epigenomics H2BK12ac	NA	NA	H2BK12ac	NA	NA	E008-H2BK12ac.narrowPeak	5.84944e-18	46031
hyper	466	roadmap_epigenomics	17.4919	1.08749	15808	439	470	195	470	368	179950	43941	543960	roadmap_epigenomics	NA	NA	NA	NA	NA	E050-DNase.macs2.narrowPeak	8.14674e-18	329814
hyper	658	roadmap_epigenomics	17.3071	1.11932	7384	440	448	584	584	491	80996	52365	642914	roadmap_epigenomics	NA	NA	NA	NA	NA	E080-DNase.hotspot.fdr0.01.peaks.bed	1.24391e-17	215754
hyper	544	roadmap_epigenomics	16.6202	1.21629	2207	441	398	899	899	579	22130	57542	701780	roadmap_epigenomics H3K9me3	NA	NA	H3K9me3	NA	NA	E061-H3K9me3.narrowPeak	6.03498e-17	270036
hyper	142	roadmap_epigenomics	16.4832	1.24424	1758	442	386	936	936	588	17218	57991	706692	roadmap_epigenomics H2BK15ac	NA	NA	H2BK15ac	NA	NA	E008-H2BK15ac.narrowPeak	8.25418e-17	52215
hyper	98	roadmap_epigenomics	15.8278	1.09454	11138	443	464	393	464	433	125310	48611	598600	roadmap_epigenomics H3K18ac	NA	NA	H3K18ac	NA	NA	E006-H3K18ac.narrowPeak	3.72513e-16	207285
hyper	988	roadmap_epigenomics	15.5142	1.20669	2221	444	406	897	897	582	22443	57528	701467	roadmap_epigenomics H3K9me3	NA	NA	H3K9me3	NA	NA	E119-H3K9me3.narrowPeak	7.65116e-16	271960
hyper	39	roadmap_epigenomics	15.408	1.17323	3060	445	420	821	821	562	31841	56689	692069	roadmap_epigenomics H4K20me1	NA	NA	H4K20me1	NA	NA	E003-H4K20me1.narrowPeak	9.74797e-16	266573
hyper	622	roadmap_epigenomics	15.2429	1.08208	15204	446	478	217	478	380	173588	44545	550322	roadmap_epigenomics H3K4me3	NA	NA	H3K4me3	NA	NA	E074-H3K4me3.narrowPeak	1.42272e-15	90313
hyper	1087	roadmap_epigenomics	14.4487	1.27267	1254	447	372	968	968	596	11992	58495	711918	roadmap_epigenomics H3K9me3	NA	NA	H3K9me3	NA	NA	E127-H3K9me3.narrowPeak	8.83709e-15	156059
hyper	636	roadmap_epigenomics	13.4085	1.07519	15885	448	482	189	482	373	182393	43864	541517	roadmap_epigenomics H3K4me3	NA	NA	H3K4me3	NA	NA	E076-H3K4me3.narrowPeak	9.67313e-14	72277
hyper	178	roadmap_epigenomics	12.4642	1.08636	9984	449	474	445	474	456	112849	49765	611061	roadmap_epigenomics H3K27ac	NA	NA	H3K27ac	NA	NA	E011-H3K27ac.narrowPeak	8.4892e-13	157698
hyper	25	roadmap_epigenomics	11.9754	1.377	592	450	333	1039	1039	607	5223	59157	718687	roadmap_epigenomics H3K23ac	NA	NA	H3K23ac	NA	NA	E003-H3K23ac.narrowPeak	2.6104e-12	29397
hyper	591	roadmap_epigenomics	11.7908	1.07154	14855	451	483	230	483	388	170801	44894	553109	roadmap_epigenomics H3K9ac	NA	NA	H3K9ac	NA	NA	E069-H3K9ac.narrowPeak	3.98443e-12	133030
hyper	450	roadmap_epigenomics	11.1977	1.39782	504	452	328	1053	1053	611	4379	59245	719531	roadmap_epigenomics H3K9me3	NA	NA	H3K9me3	NA	NA	E047-H3K9me3.narrowPeak	1.55769e-11	66687
hyper	506	roadmap_epigenomics	11.0413	1.12848	3712	453	443	765	765	554	40137	56037	683773	roadmap_epigenomics H3K9me3	NA	NA	H3K9me3	NA	NA	E055-H3K9me3.narrowPeak	2.22825e-11	439295
hyper	564	roadmap_epigenomics	10.9603	1.33531	651	454	343	1032	1032	610	5923	59098	717987	roadmap_epigenomics H3K9me3	NA	NA	H3K9me3	NA	NA	E065-H3K9me3.narrowPeak	2.67902e-11	124528
hyper	584	roadmap_epigenomics	10.2084	1.06566	14984	455	486	227	486	389	173032	44765	550878	roadmap_epigenomics H3K9ac	NA	NA	H3K9ac	NA	NA	E068-H3K9ac.narrowPeak	1.50964e-10	183820
hyper	119	roadmap_epigenomics	10.0435	1.08706	7388	456	473	583	583	504	83168	52361	640742	roadmap_epigenomics H2BK5ac	NA	NA	H2BK5ac	NA	NA	E007-H2BK5ac.narrowPeak	2.20197e-10	389307
hyper	610	roadmap_epigenomics	9.98155	1.30332	694	457	358	1028	1028	614	6469	59055	717441	roadmap_epigenomics H3K9me3	NA	NA	H3K9me3	NA	NA	E072-H3K9me3.narrowPeak	2.53427e-10	143889
hyper	162	roadmap_epigenomics	9.7185	1.14791	2439	458	433	877	877	589	25879	57310	698031	roadmap_epigenomics H4K20me1	NA	NA	H4K20me1	NA	NA	E008-H4K20me1.narrowPeak	4.63402e-10	284618
hyper	1059	roadmap_epigenomics	9.51962	1.06219	15603	459	493	204	493	385	180739	44146	543171	roadmap_epigenomics H3K4me3	NA	NA	H3K4me3	NA	NA	E125-H3K4me3.narrowPeak	7.30953e-10	70953
hyper	129	roadmap_epigenomics	9.42881	1.06972	11337	460	484	384	484	443	130014	48412	593896	roadmap_epigenomics H3K4me3	NA	NA	H3K4me3	NA	NA	E007-H3K4me3.narrowPeak	8.98997e-10	87860
hyper	225	roadmap_epigenomics	9.41244	1.09211	6031	461	468	645	645	525	67484	53718	656426	roadmap_epigenomics H2BK12ac	NA	NA	H2BK12ac	NA	NA	E017-H2BK12ac.narrowPeak	9.31493e-10	250276
hyper	1020	roadmap_epigenomics	9.40942	1.06249	15092	462	491	220	491	391	174694	44657	549216	roadmap_epigenomics H3K4me2	NA	NA	H3K4me2	NA	NA	E122-H3K4me2.narrowPeak	9.35957e-10	99530
hyper	471	roadmap_epigenomics	9.28539	1.06053	16205	463	494	178	494	378	188043	43544	535867	roadmap_epigenomics H3K4me3	NA	NA	H3K4me3	NA	NA	E050-H3K4me3.narrowPeak	1.24267e-09	62172
hyper	23	roadmap_epigenomics	8.87467	1.24559	874	464	385	1010	1010	620	8526	58875	715384	roadmap_epigenomics H3K14ac	NA	NA	H3K14ac	NA	NA	E003-H3K14ac.narrowPeak	3.19251e-09	30279
hyper	474	roadmap_epigenomics	8.86596	1.08716	6290	465	472	635	635	524	70697	53459	653213	roadmap_epigenomics	NA	NA	NA	NA	NA	E051-DNase.hotspot.fdr0.01.peaks.bed	3.25023e-09	133477
hyper	314	roadmap_epigenomics	8.52481	1.05801	15862	466	497	190	497	384	184328	43887	539582	roadmap_epigenomics H3K4me3	NA	NA	H3K4me3	NA	NA	E027-H3K4me3.narrowPeak	7.11424e-09	61143
hyper	224	roadmap_epigenomics	8.47217	1.07893	7355	467	480	585	585	511	83345	52394	640565	roadmap_epigenomics H2BK120ac	NA	NA	H2BK120ac	NA	NA	E017-H2BK120ac.narrowPeak	8.01378e-09	223586
hyper	1106	roadmap_epigenomics	8.27851	1.05367	19318	468	502	96	502	355	225851	40431	498059	roadmap_epigenomics H3K4me2	NA	NA	H3K4me2	NA	NA	E129-H3K4me2.narrowPeak	1.249e-08	131887
hyper	216	roadmap_epigenomics	8.16404	1.06359	11557	469	490	374	490	444	133192	48192	590718	roadmap_epigenomics H3K9ac	NA	NA	H3K9ac	NA	NA	E016-H3K9ac.narrowPeak	1.62222e-08	82734
hyper	579	roadmap_epigenomics	8.11322	1.05432	17794	470	500	136	500	369	207668	41955	516242	roadmap_epigenomics H3K27ac	NA	NA	H3K27ac	NA	NA	E068-H3K27ac.narrowPeak	1.81972e-08	214754
hyper	675	roadmap_epigenomics	7.86528	1.08422	5816	471	477	654	654	534	65489	53933	658421	roadmap_epigenomics	NA	NA	NA	NA	NA	E082-DNase.hotspot.fdr0.01.peaks.bed	3.21383e-08	195059
hyper	461	roadmap_epigenomics	7.76587	1.05377	16935	472	501	156	501	376	197570	42814	526340	roadmap_epigenomics H3K4me3	NA	NA	H3K4me3	NA	NA	E049-H3K4me3.narrowPeak	4.03192e-08	76610
hyper	140	roadmap_epigenomics	7.3187	1.10259	3548	473	460	779	779	571	39203	56201	684707	roadmap_epigenomics H2BK120ac	NA	NA	H2BK120ac	NA	NA	E008-H2BK120ac.narrowPeak	1.12659e-07	97797
hyper	750	roadmap_epigenomics	6.57023	1.05179	14130	474	503	259	503	412	164685	45619	559225	roadmap_epigenomics H3K4me3	NA	NA	H3K4me3	NA	NA	E090-H3K4me3.narrowPeak	6.29963e-07	35082
hyper	283	roadmap_epigenomics	6.14136	1.05892	9219	475	496	482	496	484	106395	50530	617515	roadmap_epigenomics H3K36me3	NA	NA	H3K36me3	NA	NA	E022-H3K36me3.narrowPeak	1.68761e-06	407515
hyper	17	roadmap_epigenomics	6.11145	1.15883	1241	476	424	970	970	623	13012	58508	710898	roadmap_epigenomics H2AK5ac	NA	NA	H2AK5ac	NA	NA	E003-H2AK5ac.narrowPeak	1.80414e-06	102315
hyper	94	roadmap_epigenomics	5.9951	1.06476	7196	477	487	594	594	519	82488	52553	641422	roadmap_epigenomics H2BK120ac	NA	NA	H2BK120ac	NA	NA	E006-H2BK120ac.narrowPeak	2.35347e-06	168346
hyper	538	roadmap_epigenomics	5.71923	1.14933	1285	478	432	966	966	625	13584	58464	710326	roadmap_epigenomics H3K9me3	NA	NA	H3K9me3	NA	NA	E059-H3K9me3.narrowPeak	4.43265e-06	85245
hyper	609	roadmap_epigenomics	5.66341	1.04572	15632	479	507	200	507	395	183210	44117	540700	roadmap_epigenomics H3K9ac	NA	NA	H3K9ac	NA	NA	E072-H3K9ac.narrowPeak	5.03008e-06	165266
hyper	585	roadmap_epigenomics	5.30716	1.22675	553	480	396	1045	1045	640	5471	59196	718439	roadmap_epigenomics H3K9me3	NA	NA	H3K9me3	NA	NA	E068-H3K9me3.narrowPeak	1.14006e-05	193515
hyper	668	roadmap_epigenomics	5.30496	1.04601	13709	481	506	275	506	421	160410	46040	563500	roadmap_epigenomics	NA	NA	NA	NA	NA	E081-DNase.macs2.narrowPeak	1.14344e-05	402481
hyper	1039	roadmap_epigenomics	5.29972	1.11238	2003	482	450	914	914	615	21890	57746	702020	roadmap_epigenomics H4K20me1	NA	NA	H4K20me1	NA	NA	E123-H4K20me1.narrowPeak	1.15492e-05	56092
hyper	522	roadmap_epigenomics	5.14724	1.04303	15742	483	509	196	509	396	184869	44007	539041	roadmap_epigenomics H3K4me3	NA	NA	H3K4me3	NA	NA	E057-H3K4me3.narrowPeak	1.63734e-05	48550
hyper	463	roadmap_epigenomics	5.10741	1.15733	1018	484	428	992	992	635	10682	58731	713228	roadmap_epigenomics H3K9me3	NA	NA	H3K9me3	NA	NA	E049-H3K9me3.narrowPeak	1.7909e-05	233438
hyper	68	roadmap_epigenomics	5.10205	1.05784	7417	485	498	581	581	521	85531	52332	638379	roadmap_epigenomics H2AK5ac	NA	NA	H2AK5ac	NA	NA	E005-H2AK5ac.narrowPeak	1.80937e-05	229838
hyper	410	roadmap_epigenomics	5.05222	1.24062	470	486	388	1056	1056	643	4597	59279	719313	roadmap_epigenomics H3K9me3	NA	NA	H3K9me3	NA	NA	E041-H3K9me3.narrowPeak	2.02519e-05	98994
hyper	741	roadmap_epigenomics	4.91808	1.04413	13521	487	508	285	508	427	158410	46228	565500	roadmap_epigenomics H3K4me3	NA	NA	H3K4me3	NA	NA	E089-H3K4me3.narrowPeak	2.75243e-05	32267
hyper	58	roadmap_epigenomics	4.91686	1.05166	9110	488	504	489	504	494	105746	50639	618164	roadmap_epigenomics H3K4me3	NA	NA	H3K4me3	NA	NA	E004-H3K4me3.narrowPeak	2.75449e-05	41041
hyper	1069	roadmap_epigenomics	4.59954	1.06226	5484	489	492	676	676	552	62888	54265	661022	roadmap_epigenomics H3K4me1	NA	NA	H3K4me1	NA	NA	E126-H3K4me1.narrowPeak	5.70793e-05	191399
hyper	515	roadmap_epigenomics	4.38542	1.0859	2670	490	476	857	857	608	29897	57079	694013	roadmap_epigenomics H3K9me3	NA	NA	H3K9me3	NA	NA	E056-H3K9me3.narrowPeak	9.32635e-05	314861
hyper	49	roadmap_epigenomics	4.05312	1.09706	1898	491	463	926	926	627	21020	57851	702890	roadmap_epigenomics H2BK5ac	NA	NA	H2BK5ac	NA	NA	E004-H2BK5ac.narrowPeak	0.000200044	64670
hyper	839	roadmap_epigenomics	4.04029	1.21208	446	492	403	1059	1059	651	4464	59303	719446	roadmap_epigenomics H3K9me3	NA	NA	H3K9me3	NA	NA	E101-H3K9me3.narrowPeak	0.000205621	120761
hyper	343	roadmap_epigenomics	4.02171	1.41161	146	493	319	1101	1101	638	1254	59603	722656	roadmap_epigenomics H3K9me3	NA	NA	H3K9me3	NA	NA	E031-H3K9me3.narrowPeak	0.000214175	25310
hyper	30	roadmap_epigenomics	3.94196	1.14977	809	494	430	1015	1015	646	8540	58940	715370	roadmap_epigenomics H3K4ac	NA	NA	H3K4ac	NA	NA	E003-H3K4ac.narrowPeak	0.000256823	34106
hyper	69	roadmap_epigenomics	3.91173	1.04213	10503	495	511	423	511	476	122983	49246	600927	roadmap_epigenomics H2BK120ac	NA	NA	H2BK120ac	NA	NA	E005-H2BK120ac.narrowPeak	0.000274779	261077
hyper	132	roadmap_epigenomics	3.85092	1.12	1186	496	447	973	973	639	12857	58563	711053	roadmap_epigenomics H3K9me3	NA	NA	H3K9me3	NA	NA	E007-H3K9me3.narrowPeak	0.000315446	151873
hyper	837	roadmap_epigenomics	3.83785	1.03534	16360	497	517	174	517	396	193256	43389	530654	roadmap_epigenomics H3K4me3	NA	NA	H3K4me3	NA	NA	E101-H3K4me3.narrowPeak	0.000324427	96777
hyper	191	roadmap_epigenomics	3.6749	1.03884	11633	498	513	370	513	460	136669	48116	587241	roadmap_epigenomics H3K27ac	NA	NA	H3K27ac	NA	NA	E013-H3K27ac.narrowPeak	0.000471192	139247
hyper	1041	roadmap_epigenomics	3.55196	1.03442	15228	499	521	215	521	412	179887	44521	544023	roadmap_epigenomics H2A.Z	NA	NA	H2A.Z	NA	NA	E124-H2A.Z.narrowPeak	0.000624113	136944
hyper	111	roadmap_epigenomics	3.39252	1.04184	8553	500	512	518	518	510	100041	51196	623869	roadmap_epigenomics H4K91ac	NA	NA	H4K91ac	NA	NA	E006-H4K91ac.narrowPeak	0.000899142	234585
hyper	529	roadmap_epigenomics	3.34529	1.08087	2110	501	479	906	906	629	23715	57639	700195	roadmap_epigenomics H3K9me3	NA	NA	H3K9me3	NA	NA	E058-H3K9me3.narrowPeak	0.00100045	301218
hyper	310	roadmap_epigenomics	3.21146	1.14559	655	502	434	1031	1031	656	6937	59094	716973	roadmap_epigenomics H3K9me3	NA	NA	H3K9me3	NA	NA	E026-H3K9me3.narrowPeak	0.0013588	170704
hyper	875	roadmap_epigenomics	3.19819	1.03202	15373	503	523	209	523	412	181931	44376	541979	roadmap_epigenomics H3K4me3	NA	NA	H3K4me3	NA	NA	E107-H3K4me3.narrowPeak	0.0013982	80566
hyper	650	roadmap_epigenomics	3.1359	1.14483	641	504	435	1034	1034	658	6793	59108	717117	roadmap_epigenomics H3K9me3	NA	NA	H3K9me3	NA	NA	E078-H3K9me3.narrowPeak	0.00161062	134854
hyper	87	roadmap_epigenomics	3.13486	1.03374	12785	505	522	320	522	449	150900	46964	573010	roadmap_epigenomics H4K8ac	NA	NA	H4K8ac	NA	NA	E005-H4K8ac.narrowPeak	0.00161129	197795
hyper	160	roadmap_epigenomics	2.9787	1.08738	1550	506	471	950	950	642	17306	58199	706604	roadmap_epigenomics H3K9me3	NA	NA	H3K9me3	NA	NA	E008-H3K9me3.narrowPeak	0.00230396	210482
hyper	392	roadmap_epigenomics	2.97454	1.25237	223	507	383	1089	1089	660	2159	59526	721751	roadmap_epigenomics H3K9me3	NA	NA	H3K9me3	NA	NA	E038-H3K9me3.narrowPeak	0.00232155	43438
hyper	52	roadmap_epigenomics	2.82438	1.03683	8631	508	514	512	514	511	101378	51118	622532	roadmap_epigenomics H3K27ac	NA	NA	H3K27ac	NA	NA	E004-H3K27ac.narrowPeak	0.00327398	144882
hyper	227	roadmap_epigenomics	2.60465	1.04942	4015	509	505	745	745	586	46502	55734	677408	roadmap_epigenomics H2BK20ac	NA	NA	H2BK20ac	NA	NA	E017-H2BK20ac.narrowPeak	0.00541941	200940
hyper	562	roadmap_epigenomics	2.07225	1.05993	1936	510	495	920	920	642	22171	57813	701739	roadmap_epigenomics H3K4me1	NA	NA	H3K4me1	NA	NA	E065-H3K4me1.narrowPeak	0.0184292	190853
hyper	231	roadmap_epigenomics	1.92618	1.03453	5360	511	520	683	683	571	62962	54389	660948	roadmap_epigenomics H3K23ac	NA	NA	H3K23ac	NA	NA	E017-H3K23ac.narrowPeak	0.0257468	154421
hyper	925	roadmap_epigenomics	1.6908	1.01962	16830	512	530	160	530	401	201076	42919	522834	roadmap_epigenomics H3K4me2	NA	NA	H3K4me2	NA	NA	E114-H3K4me2.narrowPeak	0.0441832	103517
hyper	315	roadmap_epigenomics	1.58981	1.02232	10287	513	529	429	529	490	122375	49462	601535	roadmap_epigenomics H3K9ac	NA	NA	H3K9ac	NA	NA	E027-H3K9ac.narrowPeak	0.0556411	217778
hyper	40	roadmap_epigenomics	1.58819	1.02943	5442	514	526	680	680	573	64217	54307	659693	roadmap_epigenomics H4K5ac	NA	NA	H4K5ac	NA	NA	E003-H4K5ac.narrowPeak	0.0557409	130660
hyper	133	roadmap_epigenomics	1.5659	1.03471	3738	515	519	761	761	598	43862	56011	680048	roadmap_epigenomics H4K8ac	NA	NA	H4K8ac	NA	NA	E007-H4K8ac.narrowPeak	0.0585622	223591
hyper	404	roadmap_epigenomics	1.48901	1.1119	350	516	451	1073	1073	680	3816	59399	720094	roadmap_epigenomics H3K9me3	NA	NA	H3K9me3	NA	NA	E040-H3K9me3.narrowPeak	0.0697687	108299
hyper	1008	roadmap_epigenomics	1.44665	1.01729	16757	517	532	161	532	403	200531	42992	523379	roadmap_epigenomics H3K4me2	NA	NA	H3K4me2	NA	NA	E121-H3K4me2.narrowPeak	0.076769	137536
hyper	746	roadmap_epigenomics	1.23953	1.01604	13968	518	534	264	534	439	167180	45781	556730	roadmap_epigenomics H3K27ac	NA	NA	H3K27ac	NA	NA	E090-H3K27ac.narrowPeak	0.123443	148436
hyper	523	roadmap_epigenomics	1.20939	1.04226	1582	519	510	947	947	659	18410	58167	705500	roadmap_epigenomics H3K9me3	NA	NA	H3K9me3	NA	NA	E057-H3K9me3.narrowPeak	0.132057	247725
hyper	134	roadmap_epigenomics	1.20097	1.03018	3082	520	525	817	817	621	36302	56667	687608	roadmap_epigenomics H4K91ac	NA	NA	H4K91ac	NA	NA	E007-H4K91ac.narrowPeak	0.134385	168054
hyper	152	roadmap_epigenomics	1.17528	1.02238	5563	521	528	671	671	573	66060	54186	657850	roadmap_epigenomics H3K4ac	NA	NA	H3K4ac	NA	NA	E008-H3K4ac.narrowPeak	0.1423	70528
hyper	456	roadmap_epigenomics	1.15297	1.11063	230	522	454	1087	1087	688	2510	59519	721400	roadmap_epigenomics H3K9me3	NA	NA	H3K9me3	NA	NA	E048-H3K9me3.narrowPeak	0.149514	50842
hyper	603	roadmap_epigenomics	1.13697	1.06694	576	523	485	1043	1043	684	6545	59173	717365	roadmap_epigenomics H3K9me3	NA	NA	H3K9me3	NA	NA	E071-H3K9me3.narrowPeak	0.154829	136401
hyper	1037	roadmap_epigenomics	1.07497	1.06474	552	524	488	1046	1046	686	6285	59197	717625	roadmap_epigenomics H3K9me1	NA	NA	H3K9me1	NA	NA	E123-H3K9me1.narrowPeak	0.178245	22190
hyper	480	roadmap_epigenomics	1.00096	1.03501	1588	525	518	946	946	663	18606	58161	705304	roadmap_epigenomics H3K9me3	NA	NA	H3K9me3	NA	NA	E051-H3K9me3.narrowPeak	0.210964	399748
hyper	667	roadmap_epigenomics	0.975763	1.01901	5311	526	531	686	686	581	63252	54438	660658	roadmap_epigenomics	NA	NA	NA	NA	NA	E081-DNase.hotspot.fdr0.01.peaks.bed	0.223138	206969
hyper	103	roadmap_epigenomics	0.928569	1.01444	8787	527	535	505	535	522	105167	50962	618743	roadmap_epigenomics H3K4ac	NA	NA	H3K4ac	NA	NA	E006-H3K4ac.narrowPeak	0.248281	187915
hyper	126	roadmap_epigenomics	0.897381	1.0366	1152	528	515	977	977	673	13474	58597	710436	roadmap_epigenomics H3K4ac	NA	NA	H3K4ac	NA	NA	E007-H3K4ac.narrowPeak	0.266261	45606
hyper	272	roadmap_epigenomics	0.892417	1.03185	1498	529	524	955	955	669	17603	58251	706307	roadmap_epigenomics H3K27ac	NA	NA	H3K27ac	NA	NA	E021-H3K27ac.narrowPeak	0.268813	103600
hyper	859	roadmap_epigenomics	0.862342	1.07542	263	530	481	1085	1085	699	2964	59486	720946	roadmap_epigenomics H3K9me3	NA	NA	H3K9me3	NA	NA	E104-H3K9me3.narrowPeak	0.287545	53846
hyper	139	roadmap_epigenomics	0.82036	1.05656	405	531	499	1064	1064	698	4646	59344	719264	roadmap_epigenomics H2AK5ac	NA	NA	H2AK5ac	NA	NA	E008-H2AK5ac.narrowPeak	0.316132	27219
hyper	578	roadmap_epigenomics	0.813922	1.06473	308	532	489	1079	1079	700	3506	59441	720404	roadmap_epigenomics H3K9me3	NA	NA	H3K9me3	NA	NA	E067-H3K9me3.narrowPeak	0.32025	97798
hyper	604	roadmap_epigenomics	0.743258	1.00884	16156	533	536	180	536	416	194490	43593	529420	roadmap_epigenomics H3K27ac	NA	NA	H3K27ac	NA	NA	E072-H3K27ac.narrowPeak	0.376129	177802
hyper	807	roadmap_epigenomics	0.698289	1.00876	13027	534	537	303	537	458	156760	46722	567150	roadmap_epigenomics H3K4me3	NA	NA	H3K4me3	NA	NA	E097-H3K4me3.narrowPeak	0.416383	41559
hyper	930	roadmap_epigenomics	0.69473	1.01647	3047	535	533	825	825	631	36349	56702	687561	roadmap_epigenomics H4K20me1	NA	NA	H4K20me1	NA	NA	E114-H4K20me1.narrowPeak	0.419024	69106
hyper	472	roadmap_epigenomics	0.630379	1.02338	1130	536	527	982	982	682	13384	58619	710526	roadmap_epigenomics H3K9me3	NA	NA	H3K9me3	NA	NA	E050-H3K9me3.narrowPeak	0.485041	253642
hyper	732	roadmap_epigenomics	0.609447	1.00747	11675	537	540	366	540	481	140608	48074	583302	roadmap_epigenomics H3K9ac	NA	NA	H3K9ac	NA	NA	E088-H3K9ac.narrowPeak	0.508045	113790
hyper	72	roadmap_epigenomics	0.607542	1.00784	10186	538	538	435	538	504	122615	49563	601295	roadmap_epigenomics H3K14ac	NA	NA	H3K14ac	NA	NA	E005-H3K14ac.narrowPeak	0.509329	204575
hyper	979	roadmap_epigenomics	0.592529	1.00652	15010	539	542	223	542	435	180976	44739	542934	roadmap_epigenomics H2A.Z	NA	NA	H2A.Z	NA	NA	E119-H2A.Z.narrowPeak	0.526266	137420
hyper	1101	roadmap_epigenomics	0.557732	1.00619	12910	540	543	310	543	464	155660	46839	568250	roadmap_epigenomics H2A.Z	NA	NA	H2A.Z	NA	NA	E129-H2A.Z.narrowPeak	0.569111	144833
hyper	74	roadmap_epigenomics	0.452969	1.03582	149	541	516	1100	1100	719	1743	59600	722167	roadmap_epigenomics H3K23ac	NA	NA	H3K23ac	NA	NA	E005-H3K23ac.narrowPeak	0.723031	26232
hyper	876	roadmap_epigenomics	0.425778	1.00307	16587	542	544	167	544	418	200521	43162	523389	roadmap_epigenomics H3K9ac	NA	NA	H3K9ac	NA	NA	E107-H3K9ac.narrowPeak	0.768327	144282
hyper	959	roadmap_epigenomics	0.396156	1.00299	9251	543	545	481	545	523	111801	50498	612109	roadmap_epigenomics H3K4me1	NA	NA	H3K4me1	NA	NA	E117-H3K4me1.narrowPeak	0.821045	156440
hyper	877	roadmap_epigenomics	0.357218	1.00697	639	544	541	1035	1035	707	7689	59110	716221	roadmap_epigenomics H3K9me3	NA	NA	H3K9me3	NA	NA	E107-H3K9me3.narrowPeak	0.896409	110664
hyper	592	roadmap_epigenomics	0.344833	1.00765	369	545	539	1069	1069	718	4437	59380	719473	roadmap_epigenomics H3K9me3	NA	NA	H3K9me3	NA	NA	E069-H3K9me3.narrowPeak	0.920648	114537
hyper	771	roadmap_epigenomics	0.340236	1.00164	5772	546	546	660	660	584	69829	53977	654081	roadmap_epigenomics	NA	NA	NA	NA	NA	E093-DNase.hotspot.fdr0.01.peaks.bed	0.92874	133694
hyper	261	roadmap_epigenomics	0.306125	1.0011	740	547	547	1022	1022	705	8956	59009	714954	roadmap_epigenomics H3K9me3	NA	NA	H3K9me3	NA	NA	E019-H3K9me3.narrowPeak	1	217990
hyper	616	roadmap_epigenomics	0.286256	0.999593	12636	548	548	327	548	474	153145	47113	570765	roadmap_epigenomics H3K9ac	NA	NA	H3K9ac	NA	NA	E073-H3K9ac.narrowPeak	1	108407
hyper	543	roadmap_epigenomics	0.252222	0.998559	14542	549	549	247	549	448	176381	45207	547529	roadmap_epigenomics H3K4me3	NA	NA	H3K4me3	NA	NA	E061-H3K4me3.narrowPeak	1	39412
hyper	374	roadmap_epigenomics	0.24426	0.992049	424	550	556	1061	1061	722	5178	59325	718732	roadmap_epigenomics H3K9me3	NA	NA	H3K9me3	NA	NA	E035-H3K9me3.narrowPeak	1	112904
hyper	659	roadmap_epigenomics	0.24307	0.998261	14591	551	550	241	551	447	177015	45158	546895	roadmap_epigenomics	NA	NA	NA	NA	NA	E080-DNase.macs2.narrowPeak	1	420695
hyper	290	roadmap_epigenomics	0.234605	0.998043	16151	552	551	181	552	428	195963	43598	527947	roadmap_epigenomics H3K4me3	NA	NA	H3K4me3	NA	NA	E023-H3K4me3.narrowPeak	1	116758
hyper	161	roadmap_epigenomics	0.179287	0.991027	2314	553	558	892	892	668	28280	57435	695630	roadmap_epigenomics H3T11ph	NA	NA	H3T11ph	NA	NA	E008-H3T11ph.narrowPeak	1	108659
hyper	577	roadmap_epigenomics	0.178715	0.995751	13218	554	553	296	554	468	160679	46531	563231	roadmap_epigenomics H3K9ac	NA	NA	H3K9ac	NA	NA	E067-H3K9ac.narrowPeak	1	146291
hyper	984	roadmap_epigenomics	0.172362	0.995795	16473	555	552	172	555	426	200194	43276	523716	roadmap_epigenomics H3K4me2	NA	NA	H3K4me2	NA	NA	E119-H3K4me2.narrowPeak	1	119274
hyper	22	roadmap_epigenomics	0.151173	0.991084	4148	556	557	737	737	617	50677	55601	673233	roadmap_epigenomics H2BK5ac	NA	NA	H2BK5ac	NA	NA	E003-H2BK5ac.narrowPeak	1	151381
hyper	88	roadmap_epigenomics	0.13456	0.993311	11362	557	555	383	557	498	138410	48387	585500	roadmap_epigenomics H4K91ac	NA	NA	H4K91ac	NA	NA	E005-H4K91ac.narrowPeak	1	249700
hyper	953	roadmap_epigenomics	0.133543	0.965173	316	558	574	1078	1078	737	3966	59433	719944	roadmap_epigenomics H4K20me1	NA	NA	H4K20me1	NA	NA	E116-H4K20me1.narrowPeak	1	13632
hyper	176	roadmap_epigenomics	0.132872	0.99359	13258	559	554	294	559	469	161437	46491	562473	roadmap_epigenomics H3K4me3	NA	NA	H3K4me3	NA	NA	E010-H3K4me3.narrowPeak	1	37783
hyper	753	roadmap_epigenomics	0.121094	0.990593	6457	560	559	629	629	583	78894	53292	645016	roadmap_epigenomics	NA	NA	NA	NA	NA	E091-DNase.hotspot.fdr0.01.peaks.bed	1	214583
hyper	692	roadmap_epigenomics	0.102412	0.988576	5803	561	560	655	655	592	71041	53946	652869	roadmap_epigenomics	NA	NA	NA	NA	NA	E084-DNase.hotspot.fdr0.01.peaks.bed	1	168315
hyper	37	roadmap_epigenomics	0.0699574	0.987987	9439	562	561	469	562	531	115530	50310	608380	roadmap_epigenomics H3K9ac	NA	NA	H3K9ac	NA	NA	E003-H3K9ac.narrowPeak	1	90320
hyper	1074	roadmap_epigenomics	0.064743	0.874349	62	563	658	1107	1107	776	859	59687	723051	roadmap_epigenomics H3K9me3	NA	NA	H3K9me3	NA	NA	E126-H3K9me3.narrowPeak	1	12156
hyper	185	roadmap_epigenomics	0.0550548	0.985555	8140	564	563	539	564	555	99869	51609	624041	roadmap_epigenomics H3K27ac	NA	NA	H3K27ac	NA	NA	E012-H3K27ac.narrowPeak	1	157441
hyper	165	roadmap_epigenomics	0.0454908	0.96755	1645	565	572	943	943	693	20580	58104	703330	roadmap_epigenomics H4K91ac	NA	NA	H4K91ac	NA	NA	E008-H4K91ac.narrowPeak	1	81378
hyper	865	roadmap_epigenomics	0.0427765	0.905999	179	566	628	1094	1094	763	2393	59570	721517	roadmap_epigenomics H3K9me3	NA	NA	H3K9me3	NA	NA	E105-H3K9me3.narrowPeak	1	72743
hyper	65	roadmap_epigenomics	0.0384276	0.979034	4886	567	564	704	704	612	60360	54863	663550	roadmap_epigenomics	NA	NA	NA	NA	NA	E005-DNase.hotspot.fdr0.01.peaks.bed	1	152281
hyper	226	roadmap_epigenomics	0.036617	0.976381	3904	568	566	749	749	628	48368	55845	675542	roadmap_epigenomics H2BK15ac	NA	NA	H2BK15ac	NA	NA	E017-H2BK15ac.narrowPeak	1	218422
hyper	572	roadmap_epigenomics	0.0353711	0.986088	14515	569	562	248	569	460	177733	45234	546177	roadmap_epigenomics H3K27ac	NA	NA	H3K27ac	NA	NA	E067-H3K27ac.narrowPeak	1	171919
hyper	989	roadmap_epigenomics	0.0294794	0.916347	306	570	619	1080	1080	756	4044	59443	719866	roadmap_epigenomics H4K20me1	NA	NA	H4K20me1	NA	NA	E119-H4K20me1.narrowPeak	1	17542
hyper	93	roadmap_epigenomics	0.0285424	0.967797	2397	571	571	883	883	675	29968	57352	693942	roadmap_epigenomics H2AK5ac	NA	NA	H2AK5ac	NA	NA	E006-H2AK5ac.narrowPeak	1	168841
hyper	558	roadmap_epigenomics	0.0259296	0.9433	766	572	594	1019	1019	728	9831	58983	714079	roadmap_epigenomics H3K9me3	NA	NA	H3K9me3	NA	NA	E063-H3K9me3.narrowPeak	1	232364
hyper	1086	roadmap_epigenomics	0.0228562	0.93759	675	573	597	1030	1030	733	8716	59074	715194	roadmap_epigenomics H3K9me1	NA	NA	H3K9me1	NA	NA	E127-H3K9me1.narrowPeak	1	49796
hyper	1088	roadmap_epigenomics	0.0176317	0.952251	1383	574	585	962	962	707	17576	58366	706334	roadmap_epigenomics H4K20me1	NA	NA	H4K20me1	NA	NA	E127-H4K20me1.narrowPeak	1	66333
hyper	46	roadmap_epigenomics	0.010853	0.915129	511	575	621	1052	1052	749	6760	59238	717150	roadmap_epigenomics H2AK5ac	NA	NA	H2AK5ac	NA	NA	E004-H2AK5ac.narrowPeak	1	52936
hyper	624	roadmap_epigenomics	0.0107742	0.899231	353	576	635	1071	1071	761	4753	59396	719157	roadmap_epigenomics H3K9me3	NA	NA	H3K9me3	NA	NA	E074-H3K9me3.narrowPeak	1	150450
hyper	492	roadmap_epigenomics	0.00882142	0.930653	862	577	604	1011	1011	731	11210	58887	712700	roadmap_epigenomics H3K9me3	NA	NA	H3K9me3	NA	NA	E053-H3K9me3.narrowPeak	1	206849
hyper	222	roadmap_epigenomics	0.00747359	0.970246	5820	578	568	653	653	600	72460	53929	651450	roadmap_epigenomics H2AK5ac	NA	NA	H2AK5ac	NA	NA	E017-H2AK5ac.narrowPeak	1	296191
hyper	1109	roadmap_epigenomics	0.0041283	0.885164	380	579	647	1068	1068	765	5197	59369	718713	roadmap_epigenomics H3K9me3	NA	NA	H3K9me3	NA	NA	E129-H3K9me3.narrowPeak	1	180296
hyper	724	roadmap_epigenomics	0.00408533	0.793603	100	580	727	1104	1104	804	1526	59649	722384	roadmap_epigenomics H3K9me3	NA	NA	H3K9me3	NA	NA	E087-H3K9me3.narrowPeak	1	39512
hyper	972	roadmap_epigenomics	0.0035006	0.976721	15005	581	565	224	581	457	185022	44744	538888	roadmap_epigenomics H3K4me2	NA	NA	H3K4me2	NA	NA	E118-H3K4me2.narrowPeak	1	96797
hyper	906	roadmap_epigenomics	0.0033249	0.831226	171	582	699	1097	1097	793	2491	59578	721419	roadmap_epigenomics H3K9me3	NA	NA	H3K9me3	NA	NA	E111-H3K9me3.narrowPeak	1	69945
hyper	701	roadmap_epigenomics	0.00254055	0.964586	5779	583	575	658	658	605	72331	53970	651579	roadmap_epigenomics	NA	NA	NA	NA	NA	E085-DNase.hotspot.fdr0.01.peaks.bed	1	162023
hyper	27	roadmap_epigenomics	0.00237015	0.968814	7975	584	569	548	584	567	99307	51774	624603	roadmap_epigenomics H3K27ac	NA	NA	H3K27ac	NA	NA	E003-H3K27ac.narrowPeak	1	166867
hyper	1099	roadmap_epigenomics	0.00206665	0.741889	71	585	778	1106	1106	823	1159	59678	722751	roadmap_epigenomics H3K9me3	NA	NA	H3K9me3	NA	NA	E128-H3K9me3.narrowPeak	1	16141
hyper	1083	roadmap_epigenomics	0.0012407	0.973397	15141	586	567	218	586	457	187161	44608	536749	roadmap_epigenomics H3K4me3	NA	NA	H3K4me3	NA	NA	E127-H3K4me3.narrowPeak	1	83206
hyper	73	roadmap_epigenomics	0.000895972	0.968733	10635	587	570	417	587	525	132250	49114	591660	roadmap_epigenomics H3K18ac	NA	NA	H3K18ac	NA	NA	E005-H3K18ac.narrowPeak	1	251422
hyper	147	roadmap_epigenomics	0.000891427	0.900223	781	588	633	1017	1017	746	10496	58968	713414	roadmap_epigenomics H3K23ac	NA	NA	H3K23ac	NA	NA	E008-H3K23ac.narrowPeak	1	83800
hyper	1024	roadmap_epigenomics	0.000868352	0.807137	178	589	717	1095	1095	800	2670	59571	721240	roadmap_epigenomics H3K9me1	NA	NA	H3K9me1	NA	NA	E122-H3K9me1.narrowPeak	1	25444
hyper	964	roadmap_epigenomics	0.000678498	0.868034	447	590	663	1058	1058	770	6232	59302	717678	roadmap_epigenomics H3K9me3	NA	NA	H3K9me3	NA	NA	E117-H3K9me3.narrowPeak	1	92941
hyper	97	roadmap_epigenomics	0.000505083	0.952734	4550	591	584	726	726	634	57644	55199	666266	roadmap_epigenomics H3K14ac	NA	NA	H3K14ac	NA	NA	E006-H3K14ac.narrowPeak	1	124602
hyper	977	roadmap_epigenomics	0.000284304	0.896725	913	592	637	1006	1006	745	12314	58836	711596	roadmap_epigenomics H4K20me1	NA	NA	H4K20me1	NA	NA	E118-H4K20me1.narrowPeak	1	34451
hyper	487	roadmap_epigenomics	0.000173207	0.858664	496	593	673	1054	1054	773	6989	59253	716921	roadmap_epigenomics H3K9me3	NA	NA	H3K9me3	NA	NA	E052-H3K9me3.narrowPeak	1	148368
hyper	82	roadmap_epigenomics	0.000134649	0.961025	9413	594	578	471	594	548	117917	50336	605993	roadmap_epigenomics H3K79me1	NA	NA	H3K79me1	NA	NA	E005-H3K79me1.narrowPeak	1	225905
hyper	761	roadmap_epigenomics	0.000117546	0.949525	5193	595	591	692	692	626	65957	54556	657953	roadmap_epigenomics	NA	NA	NA	NA	NA	E092-DNase.hotspot.all.peaks.bed	1	92923
hyper	385	roadmap_epigenomics	0.000105943	0.767139	168	596	756	1098	1098	817	2651	59581	721259	roadmap_epigenomics H3K9me3	NA	NA	H3K9me3	NA	NA	E037-H3K9me3.narrowPeak	1	66279
hyper	497	roadmap_epigenomics	7.92316e-05	0.85642	542	597	675	1047	1047	773	7656	59207	716254	roadmap_epigenomics H3K9me3	NA	NA	H3K9me3	NA	NA	E054-H3K9me3.narrowPeak	1	152322
hyper	586	roadmap_epigenomics	7.50145e-05	0.965637	15054	598	573	221	598	464	187200	44695	536710	roadmap_epigenomics H3K27ac	NA	NA	H3K27ac	NA	NA	E069-H3K27ac.narrowPeak	1	169807
hyper	1100	roadmap_epigenomics	6.16156e-05	0.782975	216	599	740	1091	1091	810	3339	59533	720571	roadmap_epigenomics H4K20me1	NA	NA	H4K20me1	NA	NA	E128-H4K20me1.narrowPeak	1	29814
hyper	844	roadmap_epigenomics	4.70759e-05	0.964133	14573	600	576	243	600	473	181482	45176	542428	roadmap_epigenomics H3K4me3	NA	NA	H3K4me3	NA	NA	E102-H3K4me3.narrowPeak	1	83849
hyper	281	roadmap_epigenomics	3.63457e-05	0.95367	7710	601	583	562	601	582	97340	52039	626570	roadmap_epigenomics H3K27ac	NA	NA	H3K27ac	NA	NA	E022-H3K27ac.narrowPeak	1	140385
hyper	846	roadmap_epigenomics	3.44551e-05	0.798983	281	602	725	1084	1084	804	4256	59468	719654	roadmap_epigenomics H3K9me3	NA	NA	H3K9me3	NA	NA	E102-H3K9me3.narrowPeak	1	148441
hyper	991	roadmap_epigenomics	1.95696e-05	0.959234	11827	603	581	357	603	514	148135	47922	575775	roadmap_epigenomics H2A.Z	NA	NA	H2A.Z	NA	NA	E120-H2A.Z.narrowPeak	1	101669
hyper	223	roadmap_epigenomics	1.69146e-05	0.929842	3291	604	606	800	800	670	42704	56458	681206	roadmap_epigenomics H2AK9ac	NA	NA	H2AK9ac	NA	NA	E017-H2AK9ac.narrowPeak	1	85399
hyper	703	roadmap_epigenomics	1.43046e-05	0.960674	13819	605	579	272	605	485	172644	45930	551266	roadmap_epigenomics H3K27ac	NA	NA	H3K27ac	NA	NA	E085-H3K27ac.narrowPeak	1	130213
hyper	159	roadmap_epigenomics	1.30221e-05	0.951003	7829	606	590	555	606	584	99072	51920	624838	roadmap_epigenomics H3K9ac	NA	NA	H3K9ac	NA	NA	E008-H3K9ac.narrowPeak	1	146435
hyper	500	roadmap_epigenomics	1.09639e-05	0.962163	16279	607	577	175	607	453	202820	43470	521090	roadmap_epigenomics	NA	NA	NA	NA	NA	E055-DNase.macs2.narrowPeak	1	447893
hyper	996	roadmap_epigenomics	1.01414e-05	0.958501	12516	608	582	335	608	508	156782	47233	567128	roadmap_epigenomics H3K4me2	NA	NA	H3K4me2	NA	NA	E120-H3K4me2.narrowPeak	1	121957
hyper	360	roadmap_epigenomics	7.14074e-06	0.543481	39	609	937	1109	1109	885	869	59710	723041	roadmap_epigenomics H3K9me3	NA	NA	H3K9me3	NA	NA	E033-H3K9me3.narrowPeak	1	37488
hyper	823	roadmap_epigenomics	5.98087e-06	0.739739	186	610	782	1093	1093	828	3043	59563	720867	roadmap_epigenomics H3K9me3	NA	NA	H3K9me3	NA	NA	E099-H3K9me3.narrowPeak	1	52546
hyper	688	roadmap_epigenomics	5.72684e-06	0.951475	8966	611	587	495	611	564	113302	50783	610608	roadmap_epigenomics H3K4me3	NA	NA	H3K4me3	NA	NA	E083-H3K4me3.narrowPeak	1	112130
hyper	1107	roadmap_epigenomics	4.24232e-06	0.959576	15497	612	580	208	612	467	193557	44252	530353	roadmap_epigenomics H3K4me3	NA	NA	H3K4me3	NA	NA	E129-H3K4me3.narrowPeak	1	73705
hyper	1038	roadmap_epigenomics	3.77958e-06	0.649283	90	613	861	1105	1105	860	1678	59659	722232	roadmap_epigenomics H3K9me3	NA	NA	H3K9me3	NA	NA	E123-H3K9me3.narrowPeak	1	22134
hyper	929	roadmap_epigenomics	1.17352e-06	0.821585	542	614	707	1047	1047	789	7977	59207	715933	roadmap_epigenomics H3K9me3	NA	NA	H3K9me3	NA	NA	E114-H3K9me3.narrowPeak	1	103284
hyper	831	roadmap_epigenomics	3.7801e-07	0.952128	12971	615	586	305	615	502	163277	46778	560633	roadmap_epigenomics H3K4me3	NA	NA	H3K4me3	NA	NA	E100-H3K4me3.narrowPeak	1	39277
hyper	63	roadmap_epigenomics	3.52917e-07	0.920205	3731	616	616	762	762	665	48859	56018	675051	roadmap_epigenomics H4K8ac	NA	NA	H4K8ac	NA	NA	E004-H4K8ac.narrowPeak	1	131599
hyper	537	roadmap_epigenomics	1.28003e-07	0.951184	13879	617	589	266	617	491	174705	45870	549205	roadmap_epigenomics H3K4me3	NA	NA	H3K4me3	NA	NA	E059-H3K4me3.narrowPeak	1	47608
hyper	682	roadmap_epigenomics	1.09964e-07	0.92448	4686	618	612	717	717	649	61021	55063	662889	roadmap_epigenomics	NA	NA	NA	NA	NA	E083-DNase.hotspot.all.peaks.bed	1	98469
hyper	197	roadmap_epigenomics	5.08987e-08	0.944922	10842	619	593	406	619	539	137565	48907	586345	roadmap_epigenomics H3K27ac	NA	NA	H3K27ac	NA	NA	E014-H3K27ac.narrowPeak	1	149305
hyper	38	roadmap_epigenomics	4.95339e-08	0.843363	952	620	689	999	999	769	13636	58797	710274	roadmap_epigenomics H3K9me3	NA	NA	H3K9me3	NA	NA	E003-H3K9me3.narrowPeak	1	307775
hyper	754	roadmap_epigenomics	3.77805e-08	0.951418	16187	621	588	179	621	463	203321	43562	520589	roadmap_epigenomics	NA	NA	NA	NA	NA	E091-DNase.macs2.narrowPeak	1	494226
hyper	717	roadmap_epigenomics	3.18084e-08	0.47478	40	622	989	1108	1108	906	1020	59709	722890	roadmap_epigenomics H3K9me3	NA	NA	H3K9me3	NA	NA	E086-H3K9me3.narrowPeak	1	29188
hyper	499	roadmap_epigenomics	3.14294e-08	0.931337	6499	623	602	626	626	617	83872	53250	640038	roadmap_epigenomics	NA	NA	NA	NA	NA	E055-DNase.hotspot.fdr0.01.peaks.bed	1	232836
hyper	62	roadmap_epigenomics	3.07948e-08	0.630723	118	624	883	1103	1103	870	2264	59631	721646	roadmap_epigenomics H3K9me3	NA	NA	H3K9me3	NA	NA	E004-H3K9me3.narrowPeak	1	65974
hyper	242	roadmap_epigenomics	2.08656e-08	0.945022	11839	625	592	356	625	524	150057	47910	573853	roadmap_epigenomics H3K9ac	NA	NA	H3K9ac	NA	NA	E017-H3K9ac.narrowPeak	1	130489
hyper	801	roadmap_epigenomics	7.83146e-09	0.922976	5493	626	614	674	674	638	71556	54256	652354	roadmap_epigenomics	NA	NA	NA	NA	NA	E097-DNase.hotspot.fdr0.01.peaks.bed	1	154137
hyper	1001	roadmap_epigenomics	4.17999e-09	0.791391	577	627	730	1042	1042	800	8811	59172	715099	roadmap_epigenomics H4K20me1	NA	NA	H4K20me1	NA	NA	E120-H4K20me1.narrowPeak	1	47895
hyper	277	roadmap_epigenomics	3.01551e-09	0.663321	177	628	845	1096	1096	856	3228	59572	720682	roadmap_epigenomics H3K9me3	NA	NA	H3K9me3	NA	NA	E021-H3K9me3.narrowPeak	1	61653
hyper	597	roadmap_epigenomics	1.70862e-09	0.808915	750	629	716	1021	1021	789	11200	58999	712710	roadmap_epigenomics H3K9me3	NA	NA	H3K9me3	NA	NA	E070-H3K9me3.narrowPeak	1	240710
hyper	818	roadmap_epigenomics	1.27452e-09	0.914499	4857	630	622	706	706	653	63862	54892	660048	roadmap_epigenomics H3K27ac	NA	NA	H3K27ac	NA	NA	E099-H3K27ac.narrowPeak	1	75584
hyper	884	roadmap_epigenomics	1.24597e-09	0.718663	298	631	801	1082	1082	838	5014	59451	718896	roadmap_epigenomics H3K9me3	NA	NA	H3K9me3	NA	NA	E108-H3K9me3.narrowPeak	1	125554
hyper	71	roadmap_epigenomics	1.04042e-09	0.933647	9107	632	598	490	632	573	116917	50642	606993	roadmap_epigenomics H2BK5ac	NA	NA	H2BK5ac	NA	NA	E005-H2BK5ac.narrowPeak	1	229007
hyper	623	roadmap_epigenomics	6.43428e-10	0.93861	11600	633	596	372	633	534	147860	48149	576050	roadmap_epigenomics H3K9ac	NA	NA	H3K9ac	NA	NA	E074-H3K9ac.narrowPeak	1	124481
hyper	1090	roadmap_epigenomics	3.36209e-10	0.929077	8292	634	609	531	634	591	107003	51457	616907	roadmap_epigenomics H2A.Z	NA	NA	H2A.Z	NA	NA	E128-H2A.Z.narrowPeak	1	88204
hyper	86	roadmap_epigenomics	2.53634e-10	0.930831	9001	635	603	493	635	577	115864	50748	608046	roadmap_epigenomics H4K12ac	NA	NA	H4K12ac	NA	NA	E005-H4K12ac.narrowPeak	1	157094
hyper	965	roadmap_epigenomics	2.49665e-10	0.849957	1467	636	682	958	958	759	20821	58282	703089	roadmap_epigenomics H4K20me1	NA	NA	H4K20me1	NA	NA	E117-H4K20me1.narrowPeak	1	125049
hyper	475	roadmap_epigenomics	2.09988e-10	0.938957	12801	637	595	316	637	516	162909	46948	561001	roadmap_epigenomics	NA	NA	NA	NA	NA	E051-DNase.macs2.narrowPeak	1	314771
hyper	725	roadmap_epigenomics	1.35004e-10	0.906351	4487	638	627	730	730	665	59518	55262	664392	roadmap_epigenomics	NA	NA	NA	NA	NA	E088-DNase.hotspot.all.peaks.bed	1	112224
hyper	737	roadmap_epigenomics	1.19148e-10	0.93333	10413	639	600	425	639	555	133514	49336	590396	roadmap_epigenomics H3K27ac	NA	NA	H3K27ac	NA	NA	E089-H3K27ac.narrowPeak	1	114770
hyper	690	roadmap_epigenomics	1.10635e-10	0.774354	587	640	751	1040	1040	810	9158	59162	714752	roadmap_epigenomics H3K9me3	NA	NA	H3K9me3	NA	NA	E083-H3K9me3.narrowPeak	1	80024
hyper	644	roadmap_epigenomics	6.57021e-11	0.76741	560	641	755	1044	1044	813	8816	59189	715094	roadmap_epigenomics H3K9me3	NA	NA	H3K9me3	NA	NA	E077-H3K9me3.narrowPeak	1	223579
hyper	106	roadmap_epigenomics	6.35355e-11	0.933136	10761	642	601	411	642	551	137942	48988	585968	roadmap_epigenomics H3K4me3	NA	NA	H3K4me3	NA	NA	E006-H3K4me3.narrowPeak	1	112065
hyper	303	roadmap_epigenomics	2.95908e-11	0.719859	367	643	798	1070	1070	837	6162	59382	717748	roadmap_epigenomics H3K9me3	NA	NA	H3K9me3	NA	NA	E025-H3K9me3.narrowPeak	1	216570
hyper	123	roadmap_epigenomics	2.30206e-11	0.901458	4379	644	632	732	732	669	58386	55370	665524	roadmap_epigenomics H3K27ac	NA	NA	H3K27ac	NA	NA	E007-H3K27ac.narrowPeak	1	78152
hyper	96	roadmap_epigenomics	1.7947e-11	0.882493	2947	645	650	834	834	710	40195	56802	683715	roadmap_epigenomics H2BK5ac	NA	NA	H2BK5ac	NA	NA	E006-H2BK5ac.narrowPeak	1	169034
hyper	248	roadmap_epigenomics	1.37715e-11	0.921071	7659	646	615	564	646	608	99655	52090	624255	roadmap_epigenomics H4K91ac	NA	NA	H4K91ac	NA	NA	E017-H4K91ac.narrowPeak	1	263824
hyper	854	roadmap_epigenomics	1.14079e-11	0.93038	10718	647	605	414	647	555	137727	49031	586183	roadmap_epigenomics H3K27ac	NA	NA	H3K27ac	NA	NA	E104-H3K27ac.narrowPeak	1	154116
hyper	156	roadmap_epigenomics	9.74757e-12	0.855157	1874	648	676	928	928	751	26410	57875	697500	roadmap_epigenomics H3K56ac	NA	NA	H3K56ac	NA	NA	E008-H3K56ac.narrowPeak	1	164608
hyper	1065	roadmap_epigenomics	5.4443e-12	0.924866	9131	649	611	487	649	582	118152	50618	605758	roadmap_epigenomics H2A.Z	NA	NA	H2A.Z	NA	NA	E126-H2A.Z.narrowPeak	1	69051
hyper	694	roadmap_epigenomics	3.90991e-12	0.933498	13001	650	599	304	650	518	166164	46748	557746	roadmap_epigenomics H3K27ac	NA	NA	H3K27ac	NA	NA	E084-H3K27ac.narrowPeak	1	121599
hyper	473	roadmap_epigenomics	9.80046e-13	0.899054	4817	651	636	709	709	665	64331	54932	659579	roadmap_epigenomics	NA	NA	NA	NA	NA	E051-DNase.hotspot.all.peaks.bed	1	105279
hyper	90	roadmap_epigenomics	8.33661e-13	0.905029	5613	652	629	667	667	649	74407	54136	649503	roadmap_epigenomics	NA	NA	NA	NA	NA	E006-DNase.hotspot.fdr0.01.peaks.bed	1	175028
hyper	660	roadmap_epigenomics	2.27003e-13	0.929814	13075	653	607	301	653	520	167604	46674	556306	roadmap_epigenomics H3K27ac	NA	NA	H3K27ac	NA	NA	E080-H3K27ac.narrowPeak	1	158566
hyper	657	roadmap_epigenomics	8.32215e-14	0.894805	4859	654	643	705	705	667	65167	54890	658743	roadmap_epigenomics	NA	NA	NA	NA	NA	E080-DNase.hotspot.all.peaks.bed	1	118468
hyper	235	roadmap_epigenomics	6.40313e-14	0.915541	8408	655	620	523	655	599	109843	51341	614067	roadmap_epigenomics H3K4ac	NA	NA	H3K4ac	NA	NA	E017-H3K4ac.narrowPeak	1	243226
hyper	772	roadmap_epigenomics	2.28546e-14	0.929565	14645	656	608	238	656	501	187401	45104	536509	roadmap_epigenomics	NA	NA	NA	NA	NA	E093-DNase.macs2.narrowPeak	1	407674
hyper	856	roadmap_epigenomics	2.13116e-14	0.879488	3720	657	654	764	764	692	50812	56029	673098	roadmap_epigenomics H3K36me3	NA	NA	H3K36me3	NA	NA	E104-H3K36me3.narrowPeak	1	300485
hyper	832	roadmap_epigenomics	1.58632e-14	0.559236	144	658	929	1102	1102	896	3114	59605	720796	roadmap_epigenomics H3K9me3	NA	NA	H3K9me3	NA	NA	E100-H3K9me3.narrowPeak	1	148107
hyper	246	roadmap_epigenomics	6.46099e-15	0.917221	9800	659	618	453	659	577	127563	49949	596347	roadmap_epigenomics H4K5ac	NA	NA	H4K5ac	NA	NA	E017-H4K5ac.narrowPeak	1	228094
hyper	170	roadmap_epigenomics	6.1717e-15	0.924022	12446	660	613	339	660	537	160445	47303	563465	roadmap_epigenomics H3K4me3	NA	NA	H3K4me3	NA	NA	E009-H3K4me3.narrowPeak	1	38862
hyper	54	roadmap_epigenomics	5.49667e-15	0.338857	35	661	1100	1110	1110	957	1250	59714	722660	roadmap_epigenomics H3K36me3	NA	NA	H3K36me3	NA	NA	E004-H3K36me3.narrowPeak	1	16192
hyper	1047	roadmap_epigenomics	4.00196e-15	0.929064	15710	662	610	197	662	490	200841	44039	523069	roadmap_epigenomics H3K4me3	NA	NA	H3K4me3	NA	NA	E124-H3K4me3.narrowPeak	1	81750
hyper	164	roadmap_epigenomics	3.85731e-15	0.829971	1768	663	701	935	935	766	25653	57981	698257	roadmap_epigenomics H4K8ac	NA	NA	H4K8ac	NA	NA	E008-H4K8ac.narrowPeak	1	139487
hyper	190	roadmap_epigenomics	2.89298e-15	0.68519	393	664	829	1065	1065	853	6928	59356	716982	roadmap_epigenomics H3K9me3	NA	NA	H3K9me3	NA	NA	E012-H3K9me3.narrowPeak	1	164596
hyper	742	roadmap_epigenomics	7.71462e-16	0.604233	219	665	901	1090	1090	885	4381	59530	719529	roadmap_epigenomics H3K9me3	NA	NA	H3K9me3	NA	NA	E089-H3K9me3.narrowPeak	1	123498
hyper	230	roadmap_epigenomics	5.78596e-16	0.909649	8608	666	626	514	666	602	113035	51141	610875	roadmap_epigenomics H3K18ac	NA	NA	H3K18ac	NA	NA	E017-H3K18ac.narrowPeak	1	267008
hyper	1026	roadmap_epigenomics	1.44649e-16	0.641225	304	667	873	1081	1081	874	5728	59445	718182	roadmap_epigenomics H4K20me1	NA	NA	H4K20me1	NA	NA	E122-H4K20me1.narrowPeak	1	49463
hyper	91	roadmap_epigenomics	0	0.914322	14626	668	623	239	668	510	189466	45123	534444	roadmap_epigenomics	NA	NA	NA	NA	NA	E006-DNase.macs2.narrowPeak	1	343976
hyper	618	roadmap_epigenomics	0	0.896398	14647	668	638	237	668	514	192517	45102	531393	roadmap_epigenomics H3K27ac	NA	NA	H3K27ac	NA	NA	E074-H3K27ac.narrowPeak	1	158727
hyper	509	roadmap_epigenomics	0	0.895615	14607	668	641	240	668	516	192129	45142	531781	roadmap_epigenomics	NA	NA	NA	NA	NA	E056-DNase.macs2.narrowPeak	1	397256
hyper	1061	roadmap_epigenomics	0	0.910029	14105	668	625	261	668	518	183507	45644	540403	roadmap_epigenomics H3K9ac	NA	NA	H3K9ac	NA	NA	E125-H3K9ac.narrowPeak	1	92061
hyper	794	roadmap_epigenomics	0	0.912015	13689	668	624	278	668	523	177922	46060	545988	roadmap_epigenomics H3K27ac	NA	NA	H3K27ac	NA	NA	E096-H3K27ac.narrowPeak	1	220075
hyper	898	roadmap_epigenomics	0	0.918717	13329	668	617	290	668	525	172378	46420	551532	roadmap_epigenomics H3K9ac	NA	NA	H3K9ac	NA	NA	E110-H3K9ac.narrowPeak	1	89048
hyper	308	roadmap_epigenomics	0	0.889233	13877	668	645	267	668	527	183759	45872	540151	roadmap_epigenomics H3K4me3	NA	NA	H3K4me3	NA	NA	E026-H3K4me3.narrowPeak	1	81497
hyper	833	roadmap_epigenomics	0	0.873776	14392	668	661	253	668	527	192851	45357	531059	roadmap_epigenomics H3K27ac	NA	NA	H3K27ac	NA	NA	E101-H3K27ac.narrowPeak	1	137630
hyper	888	roadmap_epigenomics	0	0.881154	14014	668	651	263	668	527	186784	45735	537126	roadmap_epigenomics H3K27ac	NA	NA	H3K27ac	NA	NA	E109-H3K27ac.narrowPeak	1	194846
hyper	485	roadmap_epigenomics	0	0.899411	13669	668	634	281	668	528	179540	46080	544370	roadmap_epigenomics H3K4me3	NA	NA	H3K4me3	NA	NA	E052-H3K4me3.narrowPeak	1	77055
hyper	302	roadmap_epigenomics	0	0.866818	14153	668	664	258	668	530	190876	45596	533034	roadmap_epigenomics H3K9ac	NA	NA	H3K9ac	NA	NA	E025-H3K9ac.narrowPeak	1	134764
hyper	1002	roadmap_epigenomics	0	0.843866	14554	668	688	245	688	534	199950	45195	523960	roadmap_epigenomics	NA	NA	NA	NA	NA	E121-DNase.macs2.narrowPeak	1	476294
hyper	802	roadmap_epigenomics	0	0.884925	13344	668	648	289	668	535	177542	46405	546368	roadmap_epigenomics	NA	NA	NA	NA	NA	E097-DNase.macs2.narrowPeak	1	492548
hyper	291	roadmap_epigenomics	0	0.849971	13727	668	681	274	681	541	188046	46022	535864	roadmap_epigenomics H3K9ac	NA	NA	H3K9ac	NA	NA	E023-H3K9ac.narrowPeak	1	124599
hyper	860	roadmap_epigenomics	0	0.889424	12801	668	644	316	668	543	169853	46948	554057	roadmap_epigenomics H3K27ac	NA	NA	H3K27ac	NA	NA	E105-H3K27ac.narrowPeak	1	294345
hyper	883	roadmap_epigenomics	0	0.88106	12846	668	653	313	668	545	171669	46903	552241	roadmap_epigenomics H3K9ac	NA	NA	H3K9ac	NA	NA	E108-H3K9ac.narrowPeak	1	129653
hyper	926	roadmap_epigenomics	0	0.814234	13877	668	711	267	711	549	196102	45872	527808	roadmap_epigenomics H3K4me3	NA	NA	H3K4me3	NA	NA	E114-H3K4me3.narrowPeak	1	76236
hyper	878	roadmap_epigenomics	0	0.830629	13441	668	700	287	700	552	187458	46308	536452	roadmap_epigenomics H3K27ac	NA	NA	H3K27ac	NA	NA	E108-H3K27ac.narrowPeak	1	109130
hyper	501	roadmap_epigenomics	0	0.787629	13875	668	733	269	733	557	200862	45874	523048	roadmap_epigenomics H3K27ac	NA	NA	H3K27ac	NA	NA	E055-H3K27ac.narrowPeak	1	274055
hyper	866	roadmap_epigenomics	0	0.834325	12933	668	695	307	695	557	180071	46816	543839	roadmap_epigenomics H3K27ac	NA	NA	H3K27ac	NA	NA	E106-H3K27ac.narrowPeak	1	184663
hyper	845	roadmap_epigenomics	0	0.85775	12571	668	674	332	674	558	171581	47178	552329	roadmap_epigenomics H3K9ac	NA	NA	H3K9ac	NA	NA	E102-H3K9ac.narrowPeak	1	85190
hyper	625	roadmap_epigenomics	0	0.883287	11769	668	649	363	668	560	157338	47980	566572	roadmap_epigenomics H3K27ac	NA	NA	H3K27ac	NA	NA	E075-H3K27ac.narrowPeak	1	146156
hyper	788	roadmap_epigenomics	0	0.862654	12242	668	669	343	669	560	166506	47507	557404	roadmap_epigenomics H3K27ac	NA	NA	H3K27ac	NA	NA	E095-H3K27ac.narrowPeak	1	153488
hyper	973	roadmap_epigenomics	0	0.83592	12794	668	694	318	694	560	177958	46955	545952	roadmap_epigenomics H3K4me3	NA	NA	H3K4me3	NA	NA	E118-H3K4me3.narrowPeak	1	58469
hyper	238	roadmap_epigenomics	0	0.861169	12220	668	671	344	671	561	166437	47529	557473	roadmap_epigenomics H3K4me3	NA	NA	H3K4me3	NA	NA	E017-H3K4me3.narrowPeak	1	42458
hyper	1027	roadmap_epigenomics	0	0.850506	12215	668	680	345	680	564	167973	47534	555937	roadmap_epigenomics	NA	NA	NA	NA	NA	E123-DNase.macs2.narrowPeak	1	341918
hyper	693	roadmap_epigenomics	0	0.873988	11660	668	659	369	668	565	157216	48089	566694	roadmap_epigenomics	NA	NA	NA	NA	NA	E084-DNase.macs2.narrowPeak	1	291514
hyper	997	roadmap_epigenomics	0	0.847027	12348	668	684	342	684	565	170271	47401	553639	roadmap_epigenomics H3K4me3	NA	NA	H3K4me3	NA	NA	E120-H3K4me3.narrowPeak	1	47139
hyper	532	roadmap_epigenomics	0	0.799856	12949	668	724	306	724	566	186058	46800	537852	roadmap_epigenomics	NA	NA	NA	NA	NA	E059-DNase.macs2.narrowPeak	1	281464
hyper	826	roadmap_epigenomics	0	0.780565	13394	668	743	288	743	566	195579	46355	528331	roadmap_epigenomics	NA	NA	NA	NA	NA	E100-DNase.macs2.narrowPeak	1	441797
hyper	840	roadmap_epigenomics	0	0.832418	12369	668	697	341	697	569	172829	47380	551081	roadmap_epigenomics H3K27ac	NA	NA	H3K27ac	NA	NA	E102-H3K27ac.narrowPeak	1	127540
hyper	948	roadmap_epigenomics	0	0.794963	12840	668	726	314	726	569	185417	46909	538493	roadmap_epigenomics H3K4me2	NA	NA	H3K4me2	NA	NA	E116-H3K4me2.narrowPeak	1	124538
hyper	565	roadmap_epigenomics	0	0.776968	13220	668	748	295	748	570	193842	46529	530068	roadmap_epigenomics H3K27ac	NA	NA	H3K27ac	NA	NA	E066-H3K27ac.narrowPeak	1	117410
hyper	655	roadmap_epigenomics	0	0.866445	11494	668	665	377	668	570	156097	48255	567813	roadmap_epigenomics H3K4me3	NA	NA	H3K4me3	NA	NA	E079-H3K4me3.narrowPeak	1	56350
hyper	913	roadmap_epigenomics	0	0.792953	12835	668	728	315	728	570	185698	46914	538212	roadmap_epigenomics H3K27ac	NA	NA	H3K27ac	NA	NA	E113-H3K27ac.narrowPeak	1	130465
hyper	510	roadmap_epigenomics	0	0.780805	12895	668	742	312	742	574	188666	46854	535244	roadmap_epigenomics H3K27ac	NA	NA	H3K27ac	NA	NA	E056-H3K27ac.narrowPeak	1	271242
hyper	651	roadmap_epigenomics	0	0.827943	11913	668	703	351	703	574	167396	47836	556514	roadmap_epigenomics H3K27ac	NA	NA	H3K27ac	NA	NA	E079-H3K27ac.narrowPeak	1	156961
hyper	755	roadmap_epigenomics	0	0.881121	10888	668	652	402	668	574	146123	48861	577787	roadmap_epigenomics H3K27ac	NA	NA	H3K27ac	NA	NA	E091-H3K27ac.narrowPeak	1	113305
hyper	816	roadmap_epigenomics	0	0.86424	11271	668	668	386	668	574	153462	48478	570448	roadmap_epigenomics H3K4me3	NA	NA	H3K4me3	NA	NA	E098-H3K4me3.narrowPeak	1	57341
hyper	715	roadmap_epigenomics	0	0.904407	10392	668	630	426	668	575	136703	49357	587207	roadmap_epigenomics H3K4me3	NA	NA	H3K4me3	NA	NA	E086-H3K4me3.narrowPeak	1	45295
hyper	81	roadmap_epigenomics	0	0.903059	10296	668	631	428	668	576	135627	49453	588283	roadmap_epigenomics H3K4me3	NA	NA	H3K4me3	NA	NA	E005-H3K4me3.narrowPeak	1	88921
hyper	632	roadmap_epigenomics	0	0.821728	11787	668	706	360	706	578	166660	47962	557250	roadmap_epigenomics H3K27ac	NA	NA	H3K27ac	NA	NA	E076-H3K27ac.narrowPeak	1	142204
hyper	731	roadmap_epigenomics	0	0.886365	10616	668	646	419	668	578	141880	49133	582030	roadmap_epigenomics H3K4me3	NA	NA	H3K4me3	NA	NA	E088-H3K4me3.narrowPeak	1	96422
hyper	792	roadmap_epigenomics	0	0.861206	11014	668	670	396	670	578	150480	48735	573430	roadmap_epigenomics H3K4me3	NA	NA	H3K4me3	NA	NA	E095-H3K4me3.narrowPeak	1	41783
hyper	1009	roadmap_epigenomics	0	0.809602	11975	668	715	350	715	578	171143	47774	552767	roadmap_epigenomics H3K4me3	NA	NA	H3K4me3	NA	NA	E121-H3K4me3.narrowPeak	1	69266
hyper	1077	roadmap_epigenomics	0	0.896174	10392	668	639	426	668	578	137720	49357	586190	roadmap_epigenomics H2A.Z	NA	NA	H2A.Z	NA	NA	E127-H2A.Z.narrowPeak	1	137492
hyper	900	roadmap_epigenomics	0	0.812136	11841	668	713	355	713	579	168908	47908	555002	roadmap_epigenomics H3K27ac	NA	NA	H3K27ac	NA	NA	E111-H3K27ac.narrowPeak	1	102071
hyper	373	roadmap_epigenomics	0	0.838223	11377	668	692	381	692	580	158617	48372	565293	roadmap_epigenomics H3K4me3	NA	NA	H3K4me3	NA	NA	E035-H3K4me3.narrowPeak	1	47642
hyper	557	roadmap_epigenomics	0	0.83643	11333	668	693	385	693	582	158290	48416	565620	roadmap_epigenomics H3K9ac	NA	NA	H3K9ac	NA	NA	E063-H3K9ac.narrowPeak	1	112731
hyper	630	roadmap_epigenomics	0	0.876444	10588	668	657	421	668	582	142800	49161	581110	roadmap_epigenomics H3K9ac	NA	NA	H3K9ac	NA	NA	E075-H3K9ac.narrowPeak	1	109983
hyper	552	roadmap_epigenomics	0	0.770136	12494	668	754	336	754	586	185013	47255	538897	roadmap_epigenomics H3K27ac	NA	NA	H3K27ac	NA	NA	E063-H3K27ac.narrowPeak	1	123493
hyper	920	roadmap_epigenomics	0	0.847314	10833	668	683	407	683	586	150002	48916	573908	roadmap_epigenomics H2A.Z	NA	NA	H2A.Z	NA	NA	E114-H2A.Z.narrowPeak	1	88254
hyper	966	roadmap_epigenomics	0	0.776983	12144	668	747	347	747	587	178931	47605	544979	roadmap_epigenomics	NA	NA	NA	NA	NA	E118-DNase.macs2.narrowPeak	1	278135
hyper	486	roadmap_epigenomics	0	0.774428	11881	668	750	353	750	590	175703	47868	548207	roadmap_epigenomics H3K9ac	NA	NA	H3K9ac	NA	NA	E052-H3K9ac.narrowPeak	1	98817
hyper	1033	roadmap_epigenomics	0	0.787127	11624	668	734	371	734	591	169981	48125	553929	roadmap_epigenomics H3K4me2	NA	NA	H3K4me2	NA	NA	E123-H3K4me2.narrowPeak	1	93359
hyper	518	roadmap_epigenomics	0	0.744132	12553	668	773	334	773	592	190621	47196	533289	roadmap_epigenomics	NA	NA	NA	NA	NA	E057-DNase.macs2.narrowPeak	1	290414
hyper	1021	roadmap_epigenomics	0	0.803879	10973	668	722	397	722	596	158291	48776	565619	roadmap_epigenomics H3K4me3	NA	NA	H3K4me3	NA	NA	E122-H3K4me3.narrowPeak	1	43758
hyper	1052	roadmap_epigenomics	0	0.781908	11392	668	741	380	741	596	167610	48357	556300	roadmap_epigenomics	NA	NA	NA	NA	NA	E125-DNase.macs2.narrowPeak	1	363310
hyper	539	roadmap_epigenomics	0	0.77086	11589	668	753	373	753	598	172221	48160	551689	roadmap_epigenomics H3K27ac	NA	NA	H3K27ac	NA	NA	E061-H3K27ac.narrowPeak	1	199389
hyper	232	roadmap_epigenomics	0	0.81292	10593	668	712	420	712	600	151691	49156	572219	roadmap_epigenomics H3K27ac	NA	NA	H3K27ac	NA	NA	E017-H3K27ac.narrowPeak	1	179208
hyper	462	roadmap_epigenomics	0	0.801427	10758	668	723	412	723	601	155693	48991	568217	roadmap_epigenomics H3K9ac	NA	NA	H3K9ac	NA	NA	E049-H3K9ac.narrowPeak	1	107476
hyper	247	roadmap_epigenomics	0	0.896154	8872	668	640	501	668	603	117919	50877	605991	roadmap_epigenomics H4K8ac	NA	NA	H4K8ac	NA	NA	E017-H4K8ac.narrowPeak	1	220348
hyper	346	roadmap_epigenomics	0	0.734158	11846	668	788	354	788	603	182405	47903	541505	roadmap_epigenomics	NA	NA	NA	NA	NA	E032-DNase.macs2.narrowPeak	1	359432
hyper	822	roadmap_epigenomics	0	0.839073	9930	668	691	449	691	603	138956	49819	584954	roadmap_epigenomics H3K4me3	NA	NA	H3K4me3	NA	NA	E099-H3K4me3.narrowPeak	1	38267
hyper	1064	roadmap_epigenomics	0	0.750634	11530	668	766	375	766	603	174895	48219	549015	roadmap_epigenomics	NA	NA	NA	NA	NA	E126-DNase.macs2.narrowPeak	1	406331
hyper	847	roadmap_epigenomics	0	0.780247	10886	668	744	403	744	605	160791	48863	563119	roadmap_epigenomics H3K27ac	NA	NA	H3K27ac	NA	NA	E103-H3K27ac.narrowPeak	1	119933
hyper	66	roadmap_epigenomics	0	0.87398	8938	668	660	497	668	608	121290	50811	602620	roadmap_epigenomics	NA	NA	NA	NA	NA	E005-DNase.macs2.narrowPeak	1	272108
hyper	722	roadmap_epigenomics	0	0.806711	10162	668	719	437	719	608	146646	49587	577264	roadmap_epigenomics H3K4me3	NA	NA	H3K4me3	NA	NA	E087-H3K4me3.narrowPeak	1	35953
hyper	397	roadmap_epigenomics	0	0.734681	11518	668	786	376	786	610	177588	48231	546322	roadmap_epigenomics H3K4me3	NA	NA	H3K4me3	NA	NA	E039-H3K4me3.narrowPeak	1	51153
hyper	928	roadmap_epigenomics	0	0.713469	11757	668	807	364	807	613	185025	47992	538885	roadmap_epigenomics H3K9ac	NA	NA	H3K9ac	NA	NA	E114-H3K9ac.narrowPeak	1	72035
hyper	378	roadmap_epigenomics	0	0.744117	10895	668	774	401	774	614	166930	48854	556980	roadmap_epigenomics H3K4me3	NA	NA	H3K4me3	NA	NA	E036-H3K4me3.narrowPeak	1	56289
hyper	935	roadmap_epigenomics	0	0.894927	8289	668	642	532	668	614	110421	51460	613489	roadmap_epigenomics H3K4me1	NA	NA	H3K4me1	NA	NA	E115-H3K4me1.narrowPeak	1	130974
hyper	1089	roadmap_epigenomics	0	0.759277	10667	668	762	416	762	615	161098	49082	562812	roadmap_epigenomics	NA	NA	NA	NA	NA	E128-DNase.macs2.narrowPeak	1	363409
hyper	337	roadmap_epigenomics	0	0.741561	10814	668	779	409	779	619	166202	48935	557708	roadmap_epigenomics H3K4me3	NA	NA	H3K4me3	NA	NA	E030-H3K4me3.narrowPeak	1	53825
hyper	759	roadmap_epigenomics	0	0.786984	9683	668	736	455	736	620	142809	50066	581101	roadmap_epigenomics H3K4me3	NA	NA	H3K4me3	NA	NA	E091-H3K4me3.narrowPeak	1	33506
hyper	1040	roadmap_epigenomics	0	0.749216	10194	668	767	434	767	623	155947	49555	567963	roadmap_epigenomics	NA	NA	NA	NA	NA	E124-DNase.macs2.narrowPeak	1	295756
hyper	645	roadmap_epigenomics	0	0.779486	9552	668	745	459	745	624	142047	50197	581863	roadmap_epigenomics H3K27ac	NA	NA	H3K27ac	NA	NA	E078-H3K27ac.narrowPeak	1	97357
hyper	643	roadmap_epigenomics	0	0.762484	9830	668	761	452	761	627	148585	49919	575325	roadmap_epigenomics H3K9ac	NA	NA	H3K9ac	NA	NA	E077-H3K9ac.narrowPeak	1	96984
hyper	887	roadmap_epigenomics	0	0.714966	10821	668	804	408	804	627	171029	48928	552881	roadmap_epigenomics	NA	NA	NA	NA	NA	E109-DNase.macs2.narrowPeak	1	334408
hyper	777	roadmap_epigenomics	0	0.748322	9979	668	769	446	769	628	152976	49770	570934	roadmap_epigenomics H3K4me3	NA	NA	H3K4me3	NA	NA	E093-H3K4me3.narrowPeak	1	37430
hyper	811	roadmap_epigenomics	0	0.739966	10160	668	781	438	781	629	156977	49589	566933	roadmap_epigenomics	NA	NA	NA	NA	NA	E098-DNase.macs2.narrowPeak	1	349611
hyper	905	roadmap_epigenomics	0	0.806009	8894	668	721	498	721	629	129070	50855	594840	roadmap_epigenomics H3K9ac	NA	NA	H3K9ac	NA	NA	E111-H3K9ac.narrowPeak	1	73605
hyper	427	roadmap_epigenomics	0	0.682502	11167	668	831	391	831	630	182376	48582	541534	roadmap_epigenomics H3K4me3	NA	NA	H3K4me3	NA	NA	E044-H3K4me3.narrowPeak	1	48977
hyper	773	roadmap_epigenomics	0	0.783629	9148	668	737	485	737	630	135703	50601	588207	roadmap_epigenomics H3K27ac	NA	NA	H3K27ac	NA	NA	E093-H3K27ac.narrowPeak	1	114849
hyper	1028	roadmap_epigenomics	0	0.774268	9385	668	752	473	752	631	140428	50364	583482	roadmap_epigenomics H2A.Z	NA	NA	H2A.Z	NA	NA	E123-H2A.Z.narrowPeak	1	128667
hyper	183	roadmap_epigenomics	0	0.825269	8379	668	704	526	704	633	119466	51370	604444	roadmap_epigenomics H3K9ac	NA	NA	H3K9ac	NA	NA	E011-H3K9ac.narrowPeak	1	58342
hyper	421	roadmap_epigenomics	0	0.685143	10883	668	830	404	830	634	177581	48866	546329	roadmap_epigenomics H3K4me3	NA	NA	H3K4me3	NA	NA	E043-H3K4me3.narrowPeak	1	41757
hyper	1096	roadmap_epigenomics	0	0.748597	9443	668	768	467	768	634	145131	50306	578779	roadmap_epigenomics H3K4me3	NA	NA	H3K4me3	NA	NA	E128-H3K4me3.narrowPeak	1	38040
hyper	1085	roadmap_epigenomics	0	0.697963	10675	668	823	415	823	635	172012	49074	551898	roadmap_epigenomics H3K9ac	NA	NA	H3K9ac	NA	NA	E127-H3K9ac.narrowPeak	1	78344
hyper	985	roadmap_epigenomics	0	0.721597	10035	668	796	443	796	636	158240	49714	565670	roadmap_epigenomics H3K4me3	NA	NA	H3K4me3	NA	NA	E119-H3K4me3.narrowPeak	1	41337
hyper	1049	roadmap_epigenomics	0	0.71681	10170	668	803	436	803	636	161070	49579	562840	roadmap_epigenomics H3K9ac	NA	NA	H3K9ac	NA	NA	E124-H3K9ac.narrowPeak	1	72712
hyper	202	roadmap_epigenomics	0	0.86642	7451	668	666	579	668	638	102228	52298	621682	roadmap_epigenomics H3K9ac	NA	NA	H3K9ac	NA	NA	E014-H3K9ac.narrowPeak	1	74764
hyper	569	roadmap_epigenomics	0	0.709886	9947	668	810	448	810	642	158957	49802	564953	roadmap_epigenomics H3K4me3	NA	NA	H3K4me3	NA	NA	E066-H3K4me3.narrowPeak	1	92123
hyper	702	roadmap_epigenomics	0	0.754478	8980	668	764	494	764	642	137483	50769	586427	roadmap_epigenomics	NA	NA	NA	NA	NA	E085-DNase.macs2.narrowPeak	1	231952
hyper	716	roadmap_epigenomics	0	0.806459	8107	668	720	541	720	643	117955	51642	605955	roadmap_epigenomics H3K9ac	NA	NA	H3K9ac	NA	NA	E086-H3K9ac.narrowPeak	1	45056
hyper	1071	roadmap_epigenomics	0	0.774739	8587	668	749	516	749	644	128903	51162	595007	roadmap_epigenomics H3K4me3	NA	NA	H3K4me3	NA	NA	E126-H3K4me3.narrowPeak	1	53084
hyper	75	roadmap_epigenomics	0	0.872723	6997	668	662	604	668	645	95507	52752	628403	roadmap_epigenomics H3K27ac	NA	NA	H3K27ac	NA	NA	E005-H3K27ac.narrowPeak	1	123632
hyper	122	roadmap_epigenomics	0	0.879027	6845	668	655	613	668	645	92882	52904	631028	roadmap_epigenomics H3K23ac	NA	NA	H3K23ac	NA	NA	E007-H3K23ac.narrowPeak	1	240450
hyper	211	roadmap_epigenomics	0	0.853675	7260	668	678	591	678	646	100936	52489	622974	roadmap_epigenomics H3K27ac	NA	NA	H3K27ac	NA	NA	E016-H3K27ac.narrowPeak	1	111202
hyper	897	roadmap_epigenomics	0	0.745092	8880	668	770	500	770	646	137411	50869	586499	roadmap_epigenomics H3K4me3	NA	NA	H3K4me3	NA	NA	E110-H3K4me3.narrowPeak	1	51780
hyper	786	roadmap_epigenomics	0	0.763522	8608	668	760	514	760	647	130761	51141	593149	roadmap_epigenomics H3K4me3	NA	NA	H3K4me3	NA	NA	E094-H3K4me3.narrowPeak	1	88048
hyper	457	roadmap_epigenomics	0	0.661976	10211	668	847	433	847	649	171882	49538	552028	roadmap_epigenomics H3K27ac	NA	NA	H3K27ac	NA	NA	E049-H3K27ac.narrowPeak	1	126928
hyper	78	roadmap_epigenomics	0	0.810991	7612	668	714	568	714	650	110441	52137	613469	roadmap_epigenomics H3K4ac	NA	NA	H3K4ac	NA	NA	E005-H3K4ac.narrowPeak	1	228291
hyper	220	roadmap_epigenomics	0	0.713658	9314	668	806	477	806	650	148819	50435	575091	roadmap_epigenomics	NA	NA	NA	NA	NA	E017-DNase.macs2.narrowPeak	1	398322
hyper	1011	roadmap_epigenomics	0	0.708956	9442	668	813	468	813	650	151533	50307	572377	roadmap_epigenomics H3K9ac	NA	NA	H3K9ac	NA	NA	E121-H3K9ac.narrowPeak	1	104109
hyper	990	roadmap_epigenomics	0	0.701354	9466	668	820	464	820	651	153193	50283	570717	roadmap_epigenomics	NA	NA	NA	NA	NA	E120-DNase.macs2.narrowPeak	1	386802
hyper	559	roadmap_epigenomics	0	0.814805	7467	668	710	578	710	652	107965	52282	615945	roadmap_epigenomics H3K27ac	NA	NA	H3K27ac	NA	NA	E065-H3K27ac.narrowPeak	1	141744
hyper	1054	roadmap_epigenomics	0	0.679328	9612	668	832	457	832	652	159335	50137	564575	roadmap_epigenomics H3K27ac	NA	NA	H3K27ac	NA	NA	E125-H3K27ac.narrowPeak	1	117667
hyper	409	roadmap_epigenomics	0	0.643624	10534	668	869	422	869	653	180657	49215	543253	roadmap_epigenomics H3K4me3	NA	NA	H3K4me3	NA	NA	E041-H3K4me3.narrowPeak	1	57775
hyper	960	roadmap_epigenomics	0	0.67502	9605	668	834	458	834	653	160019	50144	563891	roadmap_epigenomics H3K4me2	NA	NA	H3K4me2	NA	NA	E117-H3K4me2.narrowPeak	1	85230
hyper	1004	roadmap_epigenomics	0	0.707636	9301	668	814	480	814	654	149627	50448	574283	roadmap_epigenomics H3K27ac	NA	NA	H3K27ac	NA	NA	E121-H3K27ac.narrowPeak	1	118013
hyper	827	roadmap_epigenomics	0	0.742519	8494	668	777	521	777	655	132088	51255	591822	roadmap_epigenomics H3K27ac	NA	NA	H3K27ac	NA	NA	E100-H3K27ac.narrowPeak	1	163059
hyper	304	roadmap_epigenomics	0	0.672662	9478	668	836	463	836	656	158486	50271	565424	roadmap_epigenomics H3K27ac	NA	NA	H3K27ac	NA	NA	E026-H3K27ac.narrowPeak	1	107738
hyper	1023	roadmap_epigenomics	0	0.704373	9202	668	818	483	818	656	148675	50547	575235	roadmap_epigenomics H3K9ac	NA	NA	H3K9ac	NA	NA	E122-H3K9ac.narrowPeak	1	64268
hyper	100	roadmap_epigenomics	0	0.850884	6679	668	679	623	679	657	93276	53070	630634	roadmap_epigenomics H3K27ac	NA	NA	H3K27ac	NA	NA	E006-H3K27ac.narrowPeak	1	144175
hyper	838	roadmap_epigenomics	0	0.725629	8662	668	793	510	793	657	137115	51087	586795	roadmap_epigenomics H3K9ac	NA	NA	H3K9ac	NA	NA	E101-H3K9ac.narrowPeak	1	104204
hyper	508	roadmap_epigenomics	0	0.876692	5935	668	656	649	668	658	80892	53814	643018	roadmap_epigenomics	NA	NA	NA	NA	NA	E056-DNase.hotspot.fdr0.01.peaks.bed	1	223756
hyper	637	roadmap_epigenomics	0	0.783056	7504	668	739	574	739	660	112202	52245	611708	roadmap_epigenomics H3K9ac	NA	NA	H3K9ac	NA	NA	E076-H3K9ac.narrowPeak	1	60933
hyper	1102	roadmap_epigenomics	0	0.641747	10133	668	872	439	872	660	174756	49616	549154	roadmap_epigenomics H3K27ac	NA	NA	H3K27ac	NA	NA	E129-H3K27ac.narrowPeak	1	145040
hyper	83	roadmap_epigenomics	0	0.845542	6452	668	685	630	685	661	90663	53297	633247	roadmap_epigenomics H3K79me2	NA	NA	H3K79me2	NA	NA	E005-H3K79me2.narrowPeak	1	154836
hyper	262	roadmap_epigenomics	0	0.834156	6740	668	696	620	696	661	95749	53009	628161	roadmap_epigenomics H3K27ac	NA	NA	H3K27ac	NA	NA	E020-H3K27ac.narrowPeak	1	100863
hyper	911	roadmap_epigenomics	0	0.650876	9552	668	860	459	860	662	163770	50197	560140	roadmap_epigenomics H3K4me3	NA	NA	H3K4me3	NA	NA	E112-H3K4me3.narrowPeak	1	28788
hyper	524	roadmap_epigenomics	0	0.661076	9378	668	848	474	848	663	159079	50371	564831	roadmap_epigenomics H3K27ac	NA	NA	H3K27ac	NA	NA	E058-H3K27ac.narrowPeak	1	155128
hyper	309	roadmap_epigenomics	0	0.696883	8846	668	825	502	825	665	144492	50903	579418	roadmap_epigenomics H3K9ac	NA	NA	H3K9ac	NA	NA	E026-H3K9ac.narrowPeak	1	80130
hyper	1014	roadmap_epigenomics	0	0.692442	8614	668	826	513	826	669	141653	51135	582257	roadmap_epigenomics	NA	NA	NA	NA	NA	E122-DNase.macs2.narrowPeak	1	241384
hyper	782	roadmap_epigenomics	0	0.716959	8027	668	802	544	802	671	128817	51722	595093	roadmap_epigenomics H3K27ac	NA	NA	H3K27ac	NA	NA	E094-H3K27ac.narrowPeak	1	98227
hyper	723	roadmap_epigenomics	0	0.787103	6791	668	735	617	735	673	101416	52958	622494	roadmap_epigenomics H3K9ac	NA	NA	H3K9ac	NA	NA	E087-H3K9ac.narrowPeak	1	62373
hyper	1091	roadmap_epigenomics	0	0.659254	8833	668	850	504	850	674	150814	50916	573096	roadmap_epigenomics H3K27ac	NA	NA	H3K27ac	NA	NA	E128-H3K27ac.narrowPeak	1	84034
hyper	229	roadmap_epigenomics	0	0.861007	5268	668	672	688	688	676	73090	54481	650820	roadmap_epigenomics H3K14ac	NA	NA	H3K14ac	NA	NA	E017-H3K14ac.narrowPeak	1	195283
hyper	319	roadmap_epigenomics	0	0.59649	9678	668	903	456	903	676	177164	50071	546746	roadmap_epigenomics	NA	NA	NA	NA	NA	E028-DNase.macs2.narrowPeak	1	248088
hyper	798	roadmap_epigenomics	0	0.707083	7895	668	815	552	815	678	128261	51854	595649	roadmap_epigenomics H3K4me3	NA	NA	H3K4me3	NA	NA	E096-H3K4me3.narrowPeak	1	96339
hyper	825	roadmap_epigenomics	0	0.845192	5333	668	686	685	686	680	75219	54416	648691	roadmap_epigenomics	NA	NA	NA	NA	NA	E100-DNase.hotspot.fdr0.01.peaks.bed	1	170809
hyper	921	roadmap_epigenomics	0	0.604034	9308	668	902	479	902	683	169398	50441	554512	roadmap_epigenomics H3K27ac	NA	NA	H3K27ac	NA	NA	E114-H3K27ac.narrowPeak	1	69552
hyper	961	roadmap_epigenomics	0	0.595603	9309	668	904	478	904	683	171246	50440	552664	roadmap_epigenomics H3K4me3	NA	NA	H3K4me3	NA	NA	E117-H3K4me3.narrowPeak	1	60676
hyper	1034	roadmap_epigenomics	0	0.643924	8556	668	868	517	868	684	149178	51193	574732	roadmap_epigenomics H3K4me3	NA	NA	H3K4me3	NA	NA	E123-H3K4me3.narrowPeak	1	62732
hyper	228	roadmap_epigenomics	0	0.743162	6880	668	776	611	776	685	107873	52869	616037	roadmap_epigenomics H2BK5ac	NA	NA	H2BK5ac	NA	NA	E017-H2BK5ac.narrowPeak	1	166240
hyper	464	roadmap_epigenomics	0	0.865953	4551	668	667	725	725	687	62934	55198	660976	roadmap_epigenomics	NA	NA	NA	NA	NA	E050-DNase.hotspot.all.peaks.bed	1	104186
hyper	363	roadmap_epigenomics	0	0.564535	9387	668	924	472	924	688	179685	50362	544225	roadmap_epigenomics	NA	NA	NA	NA	NA	E034-DNase.macs2.narrowPeak	1	416773
hyper	1016	roadmap_epigenomics	0	0.654476	8069	668	856	542	856	689	139437	51680	584473	roadmap_epigenomics H3K27ac	NA	NA	H3K27ac	NA	NA	E122-H3K27ac.narrowPeak	1	71513
hyper	548	roadmap_epigenomics	0	0.734444	6819	668	787	614	787	690	108033	52930	615877	roadmap_epigenomics H3K4me1	NA	NA	H3K4me1	NA	NA	E062-H3K4me1.narrowPeak	1	122215
hyper	1042	roadmap_epigenomics	0	0.564308	9336	668	926	476	926	690	178868	50413	545042	roadmap_epigenomics H3K27ac	NA	NA	H3K27ac	NA	NA	E124-H3K27ac.narrowPeak	1	154661
hyper	549	roadmap_epigenomics	0	0.612227	8681	668	898	508	898	691	157324	51068	566586	roadmap_epigenomics H3K4me3	NA	NA	H3K4me3	NA	NA	E062-H3K4me3.narrowPeak	1	34385
hyper	919	roadmap_epigenomics	0	0.638005	8352	668	877	528	877	691	146955	51397	576955	roadmap_epigenomics	NA	NA	NA	NA	NA	E114-DNase.macs2.narrowPeak	1	371528
hyper	1073	roadmap_epigenomics	0	0.712452	7040	668	808	600	808	692	114287	52709	609623	roadmap_epigenomics H3K9ac	NA	NA	H3K9ac	NA	NA	E126-H3K9ac.narrowPeak	1	50774
hyper	810	roadmap_epigenomics	0	0.820013	4895	668	708	703	708	693	71047	54854	652863	roadmap_epigenomics	NA	NA	NA	NA	NA	E098-DNase.hotspot.fdr0.01.peaks.bed	1	150559
hyper	975	roadmap_epigenomics	0	0.647301	7996	668	864	547	864	693	139496	51753	584414	roadmap_epigenomics H3K9ac	NA	NA	H3K9ac	NA	NA	E118-H3K9ac.narrowPeak	1	55312
hyper	433	roadmap_epigenomics	0	0.584994	8842	668	910	503	910	694	165724	50907	558186	roadmap_epigenomics H3K4me3	NA	NA	H3K4me3	NA	NA	E045-H3K4me3.narrowPeak	1	50471
hyper	563	roadmap_epigenomics	0	0.705798	7020	668	816	602	816	695	114881	52729	609029	roadmap_epigenomics H3K4me3	NA	NA	H3K4me3	NA	NA	E065-H3K4me3.narrowPeak	1	39937
hyper	359	roadmap_epigenomics	0	0.63419	8008	668	880	546	880	698	142013	51741	581897	roadmap_epigenomics H3K4me3	NA	NA	H3K4me3	NA	NA	E033-H3K4me3.narrowPeak	1	42900
hyper	204	roadmap_epigenomics	0	0.763907	5518	668	759	673	759	700	85089	54231	638821	roadmap_epigenomics H3K27ac	NA	NA	H3K27ac	NA	NA	E015-H3K27ac.narrowPeak	1	106171
hyper	978	roadmap_epigenomics	0	0.566095	8666	668	923	509	923	700	166914	51083	556996	roadmap_epigenomics	NA	NA	NA	NA	NA	E119-DNase.macs2.narrowPeak	1	292961
hyper	570	roadmap_epigenomics	0	0.647411	7515	668	863	573	863	701	131624	52234	592286	roadmap_epigenomics H3K9ac	NA	NA	H3K9ac	NA	NA	E066-H3K9ac.narrowPeak	1	109612
hyper	674	roadmap_epigenomics	0	0.853854	3811	668	677	757	757	701	53494	55938	670416	roadmap_epigenomics	NA	NA	NA	NA	NA	E082-DNase.hotspot.all.peaks.bed	1	115813
hyper	734	roadmap_epigenomics	0	0.831254	4137	668	698	738	738	701	59463	55612	664447	roadmap_epigenomics	NA	NA	NA	NA	NA	E089-DNase.hotspot.all.peaks.bed	1	103455
hyper	917	roadmap_epigenomics	0	0.635665	7680	668	879	563	879	703	136340	52069	587570	roadmap_epigenomics H3K4me3	NA	NA	H3K4me3	NA	NA	E113-H3K4me3.narrowPeak	1	195051
hyper	1063	roadmap_epigenomics	0	0.840481	3900	668	690	750	750	703	55533	55849	668377	roadmap_epigenomics H4K20me1	NA	NA	H4K20me1	NA	NA	E125-H4K20me1.narrowPeak	1	167656
hyper	1078	roadmap_epigenomics	0	0.570359	8382	668	918	525	918	704	161032	51367	562878	roadmap_epigenomics H3K27ac	NA	NA	H3K27ac	NA	NA	E127-H3K27ac.narrowPeak	1	94932
hyper	780	roadmap_epigenomics	0	0.789414	4662	668	732	719	732	706	70093	55087	653817	roadmap_epigenomics	NA	NA	NA	NA	NA	E094-DNase.hotspot.fdr0.01.peaks.bed	1	165200
hyper	239	roadmap_epigenomics	0	0.783499	4740	668	738	714	738	707	71726	55009	652184	roadmap_epigenomics H3K56ac	NA	NA	H3K56ac	NA	NA	E017-H3K56ac.narrowPeak	1	109771
hyper	531	roadmap_epigenomics	0	0.792894	4571	668	729	723	729	707	68479	55178	655431	roadmap_epigenomics	NA	NA	NA	NA	NA	E059-DNase.hotspot.fdr0.01.peaks.bed	1	188468
hyper	943	roadmap_epigenomics	0	0.621304	7622	668	887	566	887	707	137914	52127	585996	roadmap_epigenomics H2A.Z	NA	NA	H2A.Z	NA	NA	E116-H2A.Z.narrowPeak	1	84293
hyper	963	roadmap_epigenomics	0	0.567398	8261	668	921	533	921	707	159573	51488	564337	roadmap_epigenomics H3K9ac	NA	NA	H3K9ac	NA	NA	E117-H3K9ac.narrowPeak	1	64459
hyper	327	roadmap_epigenomics	0	0.637546	7472	668	878	577	878	708	132574	52277	591336	roadmap_epigenomics	NA	NA	NA	NA	NA	E029-DNase.macs2.narrowPeak	1	209204
hyper	355	roadmap_epigenomics	0	0.569643	8216	668	919	536	919	708	158297	51533	565613	roadmap_epigenomics	NA	NA	NA	NA	NA	E033-DNase.macs2.narrowPeak	1	279513
hyper	108	roadmap_epigenomics	0	0.740338	5447	668	780	679	780	709	86380	54302	637530	roadmap_epigenomics H3K9ac	NA	NA	H3K9ac	NA	NA	E006-H3K9ac.narrowPeak	1	193126
hyper	705	roadmap_epigenomics	0	0.666358	6756	668	840	619	840	709	116258	52993	607652	roadmap_epigenomics H3K36me3	NA	NA	H3K36me3	NA	NA	E085-H3K36me3.narrowPeak	1	359551
hyper	1066	roadmap_epigenomics	0	0.702593	6126	668	819	641	819	709	101246	53623	622664	roadmap_epigenomics H3K27ac	NA	NA	H3K27ac	NA	NA	E126-H3K27ac.narrowPeak	1	91281
hyper	503	roadmap_epigenomics	0	0.686993	6303	668	828	634	828	710	106063	53446	617847	roadmap_epigenomics H3K36me3	NA	NA	H3K36me3	NA	NA	E055-H3K36me3.narrowPeak	1	289275
hyper	1098	roadmap_epigenomics	0	0.645921	7194	668	866	595	866	710	126588	52555	597322	roadmap_epigenomics H3K9ac	NA	NA	H3K9ac	NA	NA	E128-H3K9ac.narrowPeak	1	50427
hyper	241	roadmap_epigenomics	0	0.778622	4665	668	746	718	746	711	71014	55084	652896	roadmap_epigenomics H3K79me2	NA	NA	H3K79me2	NA	NA	E017-H3K79me2.narrowPeak	1	283489
hyper	512	roadmap_epigenomics	0	0.699675	6080	668	821	643	821	711	100878	53669	623032	roadmap_epigenomics H3K36me3	NA	NA	H3K36me3	NA	NA	E056-H3K36me3.narrowPeak	1	339234
hyper	886	roadmap_epigenomics	0	0.765447	4771	668	757	712	757	712	73714	54978	650196	roadmap_epigenomics	NA	NA	NA	NA	NA	E109-DNase.hotspot.fdr0.01.peaks.bed	1	173184
hyper	743	roadmap_epigenomics	0	0.806934	3877	668	718	753	753	713	57322	55872	666588	roadmap_epigenomics	NA	NA	NA	NA	NA	E090-DNase.hotspot.all.peaks.bed	1	99336
hyper	415	roadmap_epigenomics	0	0.541738	8252	668	939	534	939	714	165245	51497	558665	roadmap_epigenomics H3K4me3	NA	NA	H3K4me3	NA	NA	E042-H3K4me3.narrowPeak	1	58330
hyper	800	roadmap_epigenomics	0	0.790963	4048	668	731	742	742	714	60916	55701	662994	roadmap_epigenomics	NA	NA	NA	NA	NA	E097-DNase.hotspot.all.peaks.bed	1	99615
hyper	852	roadmap_epigenomics	0	0.689924	5832	668	827	651	827	715	98113	53917	625797	roadmap_epigenomics H3K9ac	NA	NA	H3K9ac	NA	NA	E103-H3K9ac.narrowPeak	1	111505
hyper	149	roadmap_epigenomics	0	0.844455	3344	668	687	796	796	717	47490	56405	676420	roadmap_epigenomics H3K27ac	NA	NA	H3K27ac	NA	NA	E008-H3K27ac.narrowPeak	1	220722
hyper	219	roadmap_epigenomics	0	0.758953	4613	668	763	720	763	717	71879	55136	652031	roadmap_epigenomics	NA	NA	NA	NA	NA	E017-DNase.hotspot.fdr0.01.peaks.bed	1	185201
hyper	467	roadmap_epigenomics	0	0.575334	7606	668	917	569	917	718	146421	52143	577489	roadmap_epigenomics H3K27ac	NA	NA	H3K27ac	NA	NA	E050-H3K27ac.narrowPeak	1	105584
hyper	64	roadmap_epigenomics	0	0.823705	3469	668	705	784	784	719	50400	56280	673510	roadmap_epigenomics	NA	NA	NA	NA	NA	E005-DNase.hotspot.all.peaks.bed	1	103033
hyper	437	roadmap_epigenomics	0	0.533973	8017	668	944	545	944	719	162833	51732	561077	roadmap_epigenomics	NA	NA	NA	NA	NA	E046-DNase.macs2.narrowPeak	1	287415
hyper	1051	roadmap_epigenomics	0	0.727498	5003	668	791	697	791	719	80787	54746	643123	roadmap_epigenomics H4K20me1	NA	NA	H4K20me1	NA	NA	E124-H4K20me1.narrowPeak	1	157675
hyper	326	roadmap_epigenomics	0	0.764731	4042	668	758	743	758	723	62733	55707	661177	roadmap_epigenomics	NA	NA	NA	NA	NA	E029-DNase.hotspot.fdr0.01.peaks.bed	1	127267
hyper	781	roadmap_epigenomics	0	0.642272	6240	668	870	636	870	725	111242	53509	612668	roadmap_epigenomics	NA	NA	NA	NA	NA	E094-DNase.macs2.narrowPeak	1	205156
hyper	550	roadmap_epigenomics	0	0.532586	7614	668	946	567	946	727	155783	52135	568127	roadmap_epigenomics H3K9ac	NA	NA	H3K9ac	NA	NA	E062-H3K9ac.narrowPeak	1	142245
hyper	942	roadmap_epigenomics	0	0.485582	8126	668	973	540	973	727	177220	51623	546690	roadmap_epigenomics	NA	NA	NA	NA	NA	E116-DNase.macs2.narrowPeak	1	271214
hyper	980	roadmap_epigenomics	0	0.564381	7310	668	925	588	925	727	143392	52439	580518	roadmap_epigenomics H3K27ac	NA	NA	H3K27ac	NA	NA	E119-H3K27ac.narrowPeak	1	94618
hyper	1076	roadmap_epigenomics	0	0.567195	7258	668	922	592	922	727	141891	52491	582019	roadmap_epigenomics	NA	NA	NA	NA	NA	E127-DNase.macs2.narrowPeak	1	449425
hyper	812	roadmap_epigenomics	0	0.655304	5768	668	854	661	854	728	101491	53981	622419	roadmap_epigenomics H3K27ac	NA	NA	H3K27ac	NA	NA	E098-H3K27ac.narrowPeak	1	102307
hyper	956	roadmap_epigenomics	0	0.521022	7744	668	957	559	957	728	160903	52005	563007	roadmap_epigenomics H3K27ac	NA	NA	H3K27ac	NA	NA	E117-H3K27ac.narrowPeak	1	69022
hyper	987	roadmap_epigenomics	0	0.587541	6954	668	908	607	908	728	132572	52795	591338	roadmap_epigenomics H3K9ac	NA	NA	H3K9ac	NA	NA	E119-H3K9ac.narrowPeak	1	82099
hyper	992	roadmap_epigenomics	0	0.61674	6713	668	894	621	894	728	123272	53036	600638	roadmap_epigenomics H3K27ac	NA	NA	H3K27ac	NA	NA	E120-H3K27ac.narrowPeak	1	89697
hyper	517	roadmap_epigenomics	0	0.725531	4560	668	794	724	794	729	74012	55189	649898	roadmap_epigenomics	NA	NA	NA	NA	NA	E057-DNase.hotspot.fdr0.01.peaks.bed	1	209950
hyper	1036	roadmap_epigenomics	0	0.582947	6941	668	912	608	912	729	133194	52808	590716	roadmap_epigenomics H3K9ac	NA	NA	H3K9ac	NA	NA	E123-H3K9ac.narrowPeak	1	48162
hyper	907	roadmap_epigenomics	0	0.604418	6700	668	900	622	900	730	125124	53049	598786	roadmap_epigenomics H3K27ac	NA	NA	H3K27ac	NA	NA	E112-H3K27ac.narrowPeak	1	123675
hyper	1029	roadmap_epigenomics	0	0.59538	6616	668	905	624	905	732	125214	53133	598696	roadmap_epigenomics H3K27ac	NA	NA	H3K27ac	NA	NA	E123-H3K27ac.narrowPeak	1	72795
hyper	332	roadmap_epigenomics	0	0.561749	6999	668	927	603	927	733	138319	52750	585591	roadmap_epigenomics H3K4me3	NA	NA	H3K4me3	NA	NA	E029-H3K4me3.narrowPeak	1	29603
hyper	345	roadmap_epigenomics	0	0.725697	4023	668	792	744	792	735	65499	55726	658411	roadmap_epigenomics	NA	NA	NA	NA	NA	E032-DNase.hotspot.fdr0.01.peaks.bed	1	114580
hyper	380	roadmap_epigenomics	0	0.501068	7499	668	962	576	962	735	161179	52250	562731	roadmap_epigenomics H3K27ac	NA	NA	H3K27ac	NA	NA	E037-H3K27ac.narrowPeak	1	75680
hyper	1072	roadmap_epigenomics	0	0.743665	3692	668	775	769	775	737	58896	56057	665014	roadmap_epigenomics H3K79me2	NA	NA	H3K79me2	NA	NA	E126-H3K79me2.narrowPeak	1	155868
hyper	102	roadmap_epigenomics	0	0.673477	4713	668	835	715	835	739	81664	55036	642246	roadmap_epigenomics H3K36me3	NA	NA	H3K36me3	NA	NA	E006-H3K36me3.narrowPeak	1	368543
hyper	968	roadmap_epigenomics	0	0.569563	6460	668	920	628	920	739	127041	53289	596869	roadmap_epigenomics H3K27ac	NA	NA	H3K27ac	NA	NA	E118-H3K27ac.narrowPeak	1	71774
hyper	89	roadmap_epigenomics	0	0.731756	3729	668	789	763	789	740	60361	56020	663549	roadmap_epigenomics	NA	NA	NA	NA	NA	E006-DNase.hotspot.all.peaks.bed	1	102220
hyper	718	roadmap_epigenomics	0	0.643986	5349	668	867	684	867	740	95890	54400	628020	roadmap_epigenomics H3K27ac	NA	NA	H3K27ac	NA	NA	E087-H3K27ac.narrowPeak	1	71320
hyper	954	roadmap_epigenomics	0	0.51851	7256	668	959	593	959	740	152360	52493	571550	roadmap_epigenomics	NA	NA	NA	NA	NA	E117-DNase.macs2.narrowPeak	1	206915
hyper	323	roadmap_epigenomics	0	0.549737	6517	668	932	625	932	742	131855	53232	592055	roadmap_epigenomics H3K4me3	NA	NA	H3K4me3	NA	NA	E028-H3K4me3.narrowPeak	1	55009
hyper	328	roadmap_epigenomics	0	0.577937	5964	668	915	647	915	743	116536	53785	607374	roadmap_epigenomics H3K27ac	NA	NA	H3K27ac	NA	NA	E029-H3K27ac.narrowPeak	1	61058
hyper	533	roadmap_epigenomics	0	0.651889	4907	668	859	702	859	743	87369	54842	636541	roadmap_epigenomics H3K27ac	NA	NA	H3K27ac	NA	NA	E059-H3K27ac.narrowPeak	1	103962
hyper	1060	roadmap_epigenomics	0	0.646869	5115	668	865	695	865	743	91527	54634	632383	roadmap_epigenomics H3K79me2	NA	NA	H3K79me2	NA	NA	E125-H3K79me2.narrowPeak	1	204539
hyper	368	roadmap_epigenomics	0	0.488546	7181	668	969	596	969	744	158180	52568	565730	roadmap_epigenomics H3K4me3	NA	NA	H3K4me3	NA	NA	E034-H3K4me3.narrowPeak	1	37099
hyper	498	roadmap_epigenomics	0	0.705104	3917	668	817	747	817	744	65510	55832	658400	roadmap_epigenomics	NA	NA	NA	NA	NA	E055-DNase.hotspot.all.peaks.bed	1	120469
hyper	691	roadmap_epigenomics	0	0.737788	3514	668	784	782	784	745	56525	56235	667385	roadmap_epigenomics	NA	NA	NA	NA	NA	E084-DNase.hotspot.all.peaks.bed	1	97163
hyper	700	roadmap_epigenomics	0	0.719089	3708	668	800	766	800	745	60997	56041	662913	roadmap_epigenomics	NA	NA	NA	NA	NA	E085-DNase.hotspot.all.peaks.bed	1	101945
hyper	766	roadmap_epigenomics	0	0.593018	5681	668	906	665	906	746	108959	54068	614951	roadmap_epigenomics H3K36me3	NA	NA	H3K36me3	NA	NA	E092-H3K36me3.narrowPeak	1	329729
hyper	955	roadmap_epigenomics	0	0.589656	5757	668	907	662	907	746	110859	53992	613051	roadmap_epigenomics H2A.Z	NA	NA	H2A.Z	NA	NA	E117-H2A.Z.narrowPeak	1	87589
hyper	986	roadmap_epigenomics	0	0.631825	5248	668	882	689	882	746	95736	54501	628174	roadmap_epigenomics H3K79me2	NA	NA	H3K79me2	NA	NA	E119-H3K79me2.narrowPeak	1	189435
hyper	999	roadmap_epigenomics	0	0.57885	5776	668	914	659	914	747	112954	53973	610956	roadmap_epigenomics H3K9ac	NA	NA	H3K9ac	NA	NA	E120-H3K9ac.narrowPeak	1	64700
hyper	1108	roadmap_epigenomics	0	0.618797	5280	668	890	687	890	748	98044	54469	625866	roadmap_epigenomics H3K79me2	NA	NA	H3K79me2	NA	NA	E129-H3K79me2.narrowPeak	1	217633
hyper	351	roadmap_epigenomics	0	0.500688	6794	668	963	616	963	749	147653	52955	576257	roadmap_epigenomics H3K4me3	NA	NA	H3K4me3	NA	NA	E032-H3K4me3.narrowPeak	1	31445
hyper	672	roadmap_epigenomics	0	0.720244	3456	668	797	785	797	750	56859	56293	667051	roadmap_epigenomics H3K4me3	NA	NA	H3K4me3	NA	NA	E081-H3K4me3.narrowPeak	1	47536
hyper	927	roadmap_epigenomics	0	0.620096	5119	668	889	694	889	750	95031	54630	628879	roadmap_epigenomics H3K79me2	NA	NA	H3K79me2	NA	NA	E114-H3K79me2.narrowPeak	1	178931
hyper	666	roadmap_epigenomics	0	0.745074	3109	668	771	814	814	751	49672	56640	674238	roadmap_epigenomics	NA	NA	NA	NA	NA	E081-DNase.hotspot.all.peaks.bed	1	115452
hyper	752	roadmap_epigenomics	0	0.709648	3595	668	812	773	812	751	59903	56154	664007	roadmap_epigenomics	NA	NA	NA	NA	NA	E091-DNase.hotspot.all.peaks.bed	1	111806
hyper	949	roadmap_epigenomics	0	0.497478	6473	668	964	627	964	753	142103	53276	581807	roadmap_epigenomics H3K4me3	NA	NA	H3K4me3	NA	NA	E116-H3K4me3.narrowPeak	1	76188
hyper	255	roadmap_epigenomics	0	0.713979	3435	668	805	789	805	754	56978	56314	666932	roadmap_epigenomics H3K27ac	NA	NA	H3K27ac	NA	NA	E019-H3K27ac.narrowPeak	1	53194
hyper	390	roadmap_epigenomics	0	0.476348	6813	668	984	615	984	756	153980	52936	569930	roadmap_epigenomics H3K4me3	NA	NA	H3K4me3	NA	NA	E038-H3K4me3.narrowPeak	1	51945
hyper	1097	roadmap_epigenomics	0	0.649166	4134	668	862	739	862	756	74375	55615	649535	roadmap_epigenomics H3K79me2	NA	NA	H3K79me2	NA	NA	E128-H3K79me2.narrowPeak	1	160156
hyper	405	roadmap_epigenomics	0	0.44034	7502	668	1027	575	1027	757	178009	52247	545901	roadmap_epigenomics H3K27ac	NA	NA	H3K27ac	NA	NA	E041-H3K27ac.narrowPeak	1	106489
hyper	1084	roadmap_epigenomics	0	0.615849	4828	668	896	708	896	757	90426	54921	633484	roadmap_epigenomics H3K79me2	NA	NA	H3K79me2	NA	NA	E127-H3K79me2.narrowPeak	1	203582
hyper	770	roadmap_epigenomics	0	0.699042	3510	668	822	783	822	758	59335	56239	664575	roadmap_epigenomics	NA	NA	NA	NA	NA	E093-DNase.hotspot.all.peaks.bed	1	86265
hyper	163	roadmap_epigenomics	0	0.828323	2065	668	702	910	910	760	29989	57684	693921	roadmap_epigenomics H4K5ac	NA	NA	H4K5ac	NA	NA	E008-H4K5ac.narrowPeak	1	136759
hyper	507	roadmap_epigenomics	0	0.669047	3562	668	837	777	837	761	62657	56187	661253	roadmap_epigenomics	NA	NA	NA	NA	NA	E056-DNase.hotspot.all.peaks.bed	1	118022
hyper	1110	roadmap_epigenomics	0	0.751252	2733	668	765	849	849	761	43419	57016	680491	roadmap_epigenomics H4K20me1	NA	NA	H4K20me1	NA	NA	E129-H4K20me1.narrowPeak	1	157684
hyper	892	roadmap_epigenomics	0	0.530473	5571	668	948	670	948	762	117542	54178	606368	roadmap_epigenomics H3K4me3	NA	NA	H3K4me3	NA	NA	E109-H3K4me3.narrowPeak	1	65120
hyper	936	roadmap_epigenomics	0	0.454082	6876	668	1013	612	1013	764	161164	52873	562746	roadmap_epigenomics H3K4me2	NA	NA	H3K4me2	NA	NA	E115-H3K4me2.narrowPeak	1	70889
hyper	941	roadmap_epigenomics	0	0.744461	2720	668	772	852	852	764	43586	57029	680324	roadmap_epigenomics H4K20me1	NA	NA	H4K20me1	NA	NA	E115-H4K20me1.narrowPeak	1	156913
hyper	962	roadmap_epigenomics	0	0.624201	4064	668	886	741	886	765	75780	55685	648130	roadmap_epigenomics H3K79me2	NA	NA	H3K79me2	NA	NA	E117-H3K79me2.narrowPeak	1	176925
hyper	34	roadmap_epigenomics	0	0.819659	1933	668	709	922	922	766	28370	57816	695540	roadmap_epigenomics H3K56ac	NA	NA	H3K56ac	NA	NA	E003-H3K56ac.narrowPeak	1	86523
hyper	240	roadmap_epigenomics	0	0.666257	3447	668	841	788	841	766	60923	56302	662987	roadmap_epigenomics H3K79me1	NA	NA	H3K79me1	NA	NA	E017-H3K79me1.narrowPeak	1	390707
hyper	870	roadmap_epigenomics	0	0.505389	5601	668	961	669	961	766	122994	54148	600916	roadmap_epigenomics H3K4me3	NA	NA	H3K4me3	NA	NA	E106-H3K4me3.narrowPeak	1	68911
hyper	915	roadmap_epigenomics	0	0.605286	4464	668	899	731	899	766	85204	55285	638706	roadmap_epigenomics H3K36me3	NA	NA	H3K36me3	NA	NA	E113-H3K36me3.narrowPeak	1	279741
hyper	157	roadmap_epigenomics	0	0.730727	2748	668	790	847	847	768	44804	57001	679106	roadmap_epigenomics H3K79me1	NA	NA	H3K79me1	NA	NA	E008-H3K79me1.narrowPeak	1	120368
hyper	234	roadmap_epigenomics	0	0.585957	4529	668	909	728	909	768	88886	55220	635024	roadmap_epigenomics H3K36me3	NA	NA	H3K36me3	NA	NA	E017-H3K36me3.narrowPeak	1	352081
hyper	318	roadmap_epigenomics	0	0.627344	3882	668	885	751	885	768	72187	55867	651723	roadmap_epigenomics	NA	NA	NA	NA	NA	E028-DNase.hotspot.fdr0.01.peaks.bed	1	186647
hyper	325	roadmap_epigenomics	0	0.677902	3278	668	833	802	833	768	57098	56471	666812	roadmap_epigenomics	NA	NA	NA	NA	NA	E029-DNase.hotspot.all.peaks.bed	1	102996
hyper	779	roadmap_epigenomics	0	0.666923	3339	668	839	797	839	768	59012	56410	664898	roadmap_epigenomics	NA	NA	NA	NA	NA	E094-DNase.hotspot.all.peaks.bed	1	111721
hyper	824	roadmap_epigenomics	0	0.663651	3381	668	844	792	844	768	60004	56368	663906	roadmap_epigenomics	NA	NA	NA	NA	NA	E100-DNase.hotspot.all.peaks.bed	1	100231
hyper	1022	roadmap_epigenomics	0	0.620177	3911	668	888	748	888	768	73461	55838	650449	roadmap_epigenomics H3K79me2	NA	NA	H3K79me2	NA	NA	E122-H3K79me2.narrowPeak	1	181710
hyper	342	roadmap_epigenomics	0	0.487567	5434	668	970	681	970	773	123255	54315	600655	roadmap_epigenomics H3K4me3	NA	NA	H3K4me3	NA	NA	E031-H3K4me3.narrowPeak	1	39911
hyper	354	roadmap_epigenomics	0	0.638414	3570	668	876	776	876	773	65534	56179	658376	roadmap_epigenomics	NA	NA	NA	NA	NA	E033-DNase.hotspot.fdr0.01.peaks.bed	1	108373
hyper	451	roadmap_epigenomics	0	0.461471	5899	668	1001	650	1001	773	138883	53850	585027	roadmap_epigenomics H3K27ac	NA	NA	H3K27ac	NA	NA	E048-H3K27ac.narrowPeak	1	60903
hyper	809	roadmap_epigenomics	0	0.656357	3338	668	853	798	853	773	59866	56411	664044	roadmap_epigenomics	NA	NA	NA	NA	NA	E098-DNase.hotspot.all.peaks.bed	1	99648
hyper	1010	roadmap_epigenomics	0	0.614267	3842	668	897	754	897	773	72839	55907	651071	roadmap_epigenomics H3K79me2	NA	NA	H3K79me2	NA	NA	E121-H3K79me2.narrowPeak	1	258627
hyper	448	roadmap_epigenomics	0	0.447307	6308	668	1022	632	1022	774	151137	53441	572773	roadmap_epigenomics H3K4me3	NA	NA	H3K4me3	NA	NA	E047-H3K4me3.narrowPeak	1	39646
hyper	455	roadmap_epigenomics	0	0.454396	6037	668	1012	644	1012	775	143560	53712	580350	roadmap_epigenomics H3K4me3	NA	NA	H3K4me3	NA	NA	E048-H3K4me3.narrowPeak	1	54033
hyper	442	roadmap_epigenomics	0	0.452236	5991	668	1017	646	1017	777	143130	53758	580780	roadmap_epigenomics H3K4me3	NA	NA	H3K4me3	NA	NA	E046-H3K4me3.narrowPeak	1	33282
hyper	312	roadmap_epigenomics	0	0.543321	4531	668	938	727	938	778	94986	55218	628924	roadmap_epigenomics H3K36me3	NA	NA	H3K36me3	NA	NA	E027-H3K36me3.narrowPeak	1	455242
hyper	951	roadmap_epigenomics	0	0.455398	5789	668	1010	657	1010	778	138030	53960	585880	roadmap_epigenomics H3K9ac	NA	NA	H3K9ac	NA	NA	E116-H3K9ac.narrowPeak	1	50587
hyper	393	roadmap_epigenomics	0	0.432267	6305	668	1040	633	1040	780	155204	53444	568706	roadmap_epigenomics H3K27ac	NA	NA	H3K27ac	NA	NA	E039-H3K27ac.narrowPeak	1	79886
hyper	526	roadmap_epigenomics	0	0.530182	4607	668	950	721	950	780	98548	55142	625362	roadmap_epigenomics H3K36me3	NA	NA	H3K36me3	NA	NA	E058-H3K36me3.narrowPeak	1	288256
hyper	245	roadmap_epigenomics	0	0.735538	2273	668	785	894	894	782	36936	57476	686974	roadmap_epigenomics H4K20me1	NA	NA	H4K20me1	NA	NA	E017-H4K20me1.narrowPeak	1	192747
hyper	60	roadmap_epigenomics	0	0.665456	2849	668	842	841	842	784	50657	56900	673253	roadmap_epigenomics H3K79me2	NA	NA	H3K79me2	NA	NA	E004-H3K79me2.narrowPeak	1	172090
hyper	130	roadmap_epigenomics	0	0.711672	2447	668	809	876	876	784	40979	57302	682931	roadmap_epigenomics H3K79me1	NA	NA	H3K79me1	NA	NA	E007-H3K79me1.narrowPeak	1	189270
hyper	107	roadmap_epigenomics	0	0.668463	2728	668	838	851	851	786	48350	57021	675560	roadmap_epigenomics H3K79me1	NA	NA	H3K79me1	NA	NA	E006-H3K79me1.narrowPeak	1	327836
hyper	885	roadmap_epigenomics	0	0.61695	3207	668	892	810	892	790	60949	56542	662961	roadmap_epigenomics	NA	NA	NA	NA	NA	E109-DNase.hotspot.all.peaks.bed	1	109023
hyper	218	roadmap_epigenomics	0	0.617894	3085	668	891	816	891	792	58620	56664	665290	roadmap_epigenomics	NA	NA	NA	NA	NA	E017-DNase.hotspot.all.peaks.bed	1	116036
hyper	944	roadmap_epigenomics	0	0.434892	5486	668	1034	675	1034	792	136552	54263	587358	roadmap_epigenomics H3K27ac	NA	NA	H3K27ac	NA	NA	E116-H3K27ac.narrowPeak	1	78948
hyper	547	roadmap_epigenomics	0	0.527028	3823	668	954	756	954	793	83115	55926	640795	roadmap_epigenomics H3K36me3	NA	NA	H3K36me3	NA	NA	E062-H3K36me3.narrowPeak	1	254027
hyper	438	roadmap_epigenomics	0	0.43722	5427	668	1031	682	1031	794	134652	54322	589258	roadmap_epigenomics H3K27ac	NA	NA	H3K27ac	NA	NA	E046-H3K27ac.narrowPeak	1	68418
hyper	998	roadmap_epigenomics	0	0.61679	3066	668	893	820	893	794	58366	56683	665544	roadmap_epigenomics H3K79me2	NA	NA	H3K79me2	NA	NA	E120-H3K79me2.narrowPeak	1	153919
hyper	436	roadmap_epigenomics	0	0.584545	3257	668	911	805	911	795	64990	56492	658920	roadmap_epigenomics	NA	NA	NA	NA	NA	E046-DNase.hotspot.fdr0.01.peaks.bed	1	109923
hyper	541	roadmap_epigenomics	0	0.506455	3760	668	960	759	960	796	84753	55989	639157	roadmap_epigenomics H3K36me3	NA	NA	H3K36me3	NA	NA	E061-H3K36me3.narrowPeak	1	295338
hyper	384	roadmap_epigenomics	0	0.407575	5713	668	1060	663	1060	797	149098	54036	574812	roadmap_epigenomics H3K4me3	NA	NA	H3K4me3	NA	NA	E037-H3K4me3.narrowPeak	1	49582
hyper	653	roadmap_epigenomics	0	0.576713	3219	668	916	808	916	797	65054	56530	658856	roadmap_epigenomics H3K36me3	NA	NA	H3K36me3	NA	NA	E079-H3K36me3.narrowPeak	1	264270
hyper	662	roadmap_epigenomics	0	0.475571	4171	668	987	736	987	797	98668	55578	625242	roadmap_epigenomics H3K36me3	NA	NA	H3K36me3	NA	NA	E080-H3K36me3.narrowPeak	1	296851
hyper	932	roadmap_epigenomics	0	0.43746	5142	668	1030	693	1030	797	128227	54607	595683	roadmap_epigenomics H3K27ac	NA	NA	H3K27ac	NA	NA	E115-H3K27ac.narrowPeak	1	105349
hyper	974	roadmap_epigenomics	0	0.658352	2477	668	851	874	874	798	44625	57272	679285	roadmap_epigenomics H3K79me2	NA	NA	H3K79me2	NA	NA	E118-H3K79me2.narrowPeak	1	97082
hyper	243	roadmap_epigenomics	0	0.738752	1577	668	783	949	949	800	25625	58172	698285	roadmap_epigenomics H3K9me1	NA	NA	H3K9me1	NA	NA	E017-H3K9me1.narrowPeak	1	209164
hyper	1048	roadmap_epigenomics	0	0.475863	3942	668	986	746	986	800	93568	55807	630342	roadmap_epigenomics H3K79me2	NA	NA	H3K79me2	NA	NA	E124-H3K79me2.narrowPeak	1	259679
hyper	862	roadmap_epigenomics	0	0.561229	3231	668	928	807	928	801	66922	56518	656988	roadmap_epigenomics H3K36me3	NA	NA	H3K36me3	NA	NA	E105-H3K36me3.narrowPeak	1	267091
hyper	364	roadmap_epigenomics	0	0.420346	5231	668	1047	690	1047	802	134529	54518	589381	roadmap_epigenomics H3K27ac	NA	NA	H3K27ac	NA	NA	E034-H3K27ac.narrowPeak	1	78921
hyper	784	roadmap_epigenomics	0	0.547486	3264	668	934	803	934	802	69112	56485	654798	roadmap_epigenomics H3K36me3	NA	NA	H3K36me3	NA	NA	E094-H3K36me3.narrowPeak	1	243089
hyper	1035	roadmap_epigenomics	0	0.519363	3540	668	958	780	958	802	78290	56209	645620	roadmap_epigenomics H3K79me2	NA	NA	H3K79me2	NA	NA	E123-H3K79me2.narrowPeak	1	112225
hyper	77	roadmap_epigenomics	0	0.533688	3352	668	945	795	945	803	72542	56397	651368	roadmap_epigenomics H3K36me3	NA	NA	H3K36me3	NA	NA	E005-H3K36me3.narrowPeak	1	277259
hyper	174	roadmap_epigenomics	0	0.48024	3626	668	978	770	978	805	85842	56123	638068	roadmap_epigenomics H3K36me3	NA	NA	H3K36me3	NA	NA	E010-H3K36me3.narrowPeak	1	378521
hyper	939	roadmap_epigenomics	0	0.397234	5473	668	1068	678	1068	805	146552	54276	577358	roadmap_epigenomics H3K9ac	NA	NA	H3K9ac	NA	NA	E115-H3K9ac.narrowPeak	1	45574
hyper	347	roadmap_epigenomics	0	0.433044	4768	668	1037	713	1037	806	120779	54981	603131	roadmap_epigenomics H3K27ac	NA	NA	H3K27ac	NA	NA	E032-H3K27ac.narrowPeak	1	65749
hyper	721	roadmap_epigenomics	0	0.697801	1894	668	824	927	927	806	32440	57855	691470	roadmap_epigenomics H3K4me1	NA	NA	H3K4me1	NA	NA	E087-H3K4me1.narrowPeak	1	167593
hyper	193	roadmap_epigenomics	0	0.451358	4269	668	1018	734	1018	807	105438	55480	618472	roadmap_epigenomics H3K36me3	NA	NA	H3K36me3	NA	NA	E013-H3K36me3.narrowPeak	1	304390
hyper	796	roadmap_epigenomics	0	0.527525	3155	668	952	813	952	811	69190	56594	654720	roadmap_epigenomics H3K36me3	NA	NA	H3K36me3	NA	NA	E096-H3K36me3.narrowPeak	1	338408
hyper	35	roadmap_epigenomics	0	0.723926	1205	668	795	972	972	812	20014	58544	703896	roadmap_epigenomics H3K79me1	NA	NA	H3K79me1	NA	NA	E003-H3K79me1.narrowPeak	1	133208
hyper	748	roadmap_epigenomics	0	0.479831	3425	668	979	790	979	812	81423	56324	642487	roadmap_epigenomics H3K36me3	NA	NA	H3K36me3	NA	NA	E090-H3K36me3.narrowPeak	1	278947
hyper	934	roadmap_epigenomics	0	0.458432	3697	668	1007	768	1007	814	91053	56052	632857	roadmap_epigenomics H3K36me3	NA	NA	H3K36me3	NA	NA	E115-H3K36me3.narrowPeak	1	329649
hyper	520	roadmap_epigenomics	0	0.52864	3043	668	951	826	951	815	66713	56706	657197	roadmap_epigenomics H3K36me3	NA	NA	H3K36me3	NA	NA	E057-H3K36me3.narrowPeak	1	239856
hyper	168	roadmap_epigenomics	0	0.455998	3605	668	1009	772	1009	816	89354	56144	634556	roadmap_epigenomics H3K36me3	NA	NA	H3K36me3	NA	NA	E009-H3K36me3.narrowPeak	1	389281
hyper	937	roadmap_epigenomics	0	0.36684	5050	668	1085	696	1085	816	145550	54699	578360	roadmap_epigenomics H3K4me3	NA	NA	H3K4me3	NA	NA	E115-H3K4me3.narrowPeak	1	45894
hyper	196	roadmap_epigenomics	0	0.709664	1228	668	811	971	971	817	20791	58521	703119	roadmap_epigenomics H3K9me3	NA	NA	H3K9me3	NA	NA	E013-H3K9me3.narrowPeak	1	224026
hyper	362	roadmap_epigenomics	0	0.527279	2979	668	953	831	953	817	65523	56770	658387	roadmap_epigenomics	NA	NA	NA	NA	NA	E034-DNase.hotspot.fdr0.01.peaks.bed	1	107094
hyper	403	roadmap_epigenomics	0	0.369898	4953	668	1084	700	1084	817	142154	54796	581756	roadmap_epigenomics H3K4me3	NA	NA	H3K4me3	NA	NA	E040-H3K4me3.narrowPeak	1	63506
hyper	344	roadmap_epigenomics	0	0.545726	2730	668	935	850	935	818	58389	57019	665521	roadmap_epigenomics	NA	NA	NA	NA	NA	E032-DNase.hotspot.all.peaks.bed	1	81840
hyper	423	roadmap_epigenomics	0	0.355549	4966	668	1091	698	1091	819	147062	54783	576848	roadmap_epigenomics H3K27ac	NA	NA	H3K27ac	NA	NA	E044-H3K27ac.narrowPeak	1	85228
hyper	1080	roadmap_epigenomics	0	0.526739	2941	668	955	835	955	819	64783	56808	659127	roadmap_epigenomics H3K36me3	NA	NA	H3K36me3	NA	NA	E127-H3K36me3.narrowPeak	1	328746
hyper	353	roadmap_epigenomics	0	0.530393	2772	668	949	845	949	821	60823	56977	663087	roadmap_epigenomics	NA	NA	NA	NA	NA	E033-DNase.hotspot.all.peaks.bed	1	89133
hyper	366	roadmap_epigenomics	0	0.476467	3195	668	983	811	983	821	76736	56554	647174	roadmap_epigenomics H3K36me3	NA	NA	H3K36me3	NA	NA	E034-H3K36me3.narrowPeak	1	302281
hyper	600	roadmap_epigenomics	0	0.490287	3004	668	968	830	968	822	70547	56745	653363	roadmap_epigenomics H3K36me3	NA	NA	H3K36me3	NA	NA	E071-H3K36me3.narrowPeak	1	193708
hyper	938	roadmap_epigenomics	0	0.432986	3745	668	1038	760	1038	822	96843	56004	627067	roadmap_epigenomics H3K79me2	NA	NA	H3K79me2	NA	NA	E115-H3K79me2.narrowPeak	1	200287
hyper	411	roadmap_epigenomics	0	0.342664	4853	668	1095	707	1095	823	148454	54896	575456	roadmap_epigenomics H3K27ac	NA	NA	H3K27ac	NA	NA	E042-H3K27ac.narrowPeak	1	68957
hyper	429	roadmap_epigenomics	0	0.360778	4814	668	1090	711	1090	823	141466	54935	582444	roadmap_epigenomics H3K27ac	NA	NA	H3K27ac	NA	NA	E045-H3K27ac.narrowPeak	1	75483
hyper	530	roadmap_epigenomics	0	0.554552	2511	668	931	872	931	824	53069	57238	670841	roadmap_epigenomics	NA	NA	NA	NA	NA	E059-DNase.hotspot.all.peaks.bed	1	97703
hyper	696	roadmap_epigenomics	0	0.452471	3381	668	1016	792	1016	825	84732	56368	639178	roadmap_epigenomics H3K36me3	NA	NA	H3K36me3	NA	NA	E084-H3K36me3.narrowPeak	1	327535
hyper	814	roadmap_epigenomics	0	0.536086	2609	668	942	866	942	825	56818	57140	667092	roadmap_epigenomics H3K36me3	NA	NA	H3K36me3	NA	NA	E098-H3K36me3.narrowPeak	1	278420
hyper	950	roadmap_epigenomics	0	0.434083	3607	668	1035	771	1035	825	93330	56142	630580	roadmap_epigenomics H3K79me2	NA	NA	H3K79me2	NA	NA	E116-H3K79me2.narrowPeak	1	158058
hyper	459	roadmap_epigenomics	0	0.456319	3279	668	1008	801	1008	826	81719	56470	642191	roadmap_epigenomics H3K36me3	NA	NA	H3K36me3	NA	NA	E049-H3K36me3.narrowPeak	1	236346
hyper	627	roadmap_epigenomics	0	0.521721	2718	668	956	853	956	826	60593	57031	663317	roadmap_epigenomics H3K36me3	NA	NA	H3K36me3	NA	NA	E075-H3K36me3.narrowPeak	1	274896
hyper	931	roadmap_epigenomics	0	0.389647	4219	668	1074	735	1074	826	118120	55530	605790	roadmap_epigenomics H2A.Z	NA	NA	H2A.Z	NA	NA	E115-H2A.Z.narrowPeak	1	84955
hyper	967	roadmap_epigenomics	0	0.581797	2189	668	913	901	913	827	44416	57560	679494	roadmap_epigenomics H2A.Z	NA	NA	H2A.Z	NA	NA	E118-H2A.Z.narrowPeak	1	24228
hyper	419	roadmap_epigenomics	0	0.459151	3187	668	1004	812	1004	828	79126	56562	644784	roadmap_epigenomics H3K36me3	NA	NA	H3K36me3	NA	NA	E043-H3K36me3.narrowPeak	1	194678
hyper	399	roadmap_epigenomics	0	0.339603	4588	668	1098	722	1098	829	142413	55161	581497	roadmap_epigenomics H3K27ac	NA	NA	H3K27ac	NA	NA	E040-H3K27ac.narrowPeak	1	50723
hyper	324	roadmap_epigenomics	0	0.719533	728	668	799	1024	1024	830	12200	59021	711710	roadmap_epigenomics H3K9me3	NA	NA	H3K9me3	NA	NA	E028-H3K9me3.narrowPeak	1	192967
hyper	923	roadmap_epigenomics	0	0.480381	2738	668	977	848	977	831	65795	57011	658115	roadmap_epigenomics H3K36me3	NA	NA	H3K36me3	NA	NA	E114-H3K36me3.narrowPeak	1	218156
hyper	606	roadmap_epigenomics	0	0.482213	2684	668	975	856	975	833	64334	57065	659576	roadmap_epigenomics H3K36me3	NA	NA	H3K36me3	NA	NA	E072-H3K36me3.narrowPeak	1	221931
hyper	158	roadmap_epigenomics	0	0.664053	1025	668	843	991	991	834	18541	58724	705369	roadmap_epigenomics H3K79me2	NA	NA	H3K79me2	NA	NA	E008-H3K79me2.narrowPeak	1	81582
hyper	554	roadmap_epigenomics	0	0.443835	3104	668	1026	815	1026	836	79554	56645	644356	roadmap_epigenomics H3K36me3	NA	NA	H3K36me3	NA	NA	E063-H3K36me3.narrowPeak	1	257239
hyper	299	roadmap_epigenomics	0	0.447944	3057	668	1020	823	1020	837	77780	56692	646130	roadmap_epigenomics H3K36me3	NA	NA	H3K36me3	NA	NA	E025-H3K36me3.narrowPeak	1	257768
hyper	482	roadmap_epigenomics	0	0.485231	2549	668	974	871	974	838	60891	57200	663019	roadmap_epigenomics H3K36me3	NA	NA	H3K36me3	NA	NA	E052-H3K36me3.narrowPeak	1	253329
hyper	36	roadmap_epigenomics	0	0.657594	975	668	852	998	998	839	17813	58774	706097	roadmap_epigenomics H3K79me2	NA	NA	H3K79me2	NA	NA	E003-H3K79me2.narrowPeak	1	125058
hyper	349	roadmap_epigenomics	0	0.445679	3040	668	1023	827	1023	839	77724	56709	646186	roadmap_epigenomics H3K36me3	NA	NA	H3K36me3	NA	NA	E032-H3K36me3.narrowPeak	1	342907
hyper	184	roadmap_epigenomics	0	0.659666	925	668	849	1004	1004	840	16855	58824	707055	roadmap_epigenomics H3K9me3	NA	NA	H3K9me3	NA	NA	E011-H3K9me3.narrowPeak	1	213408
hyper	317	roadmap_epigenomics	0	0.492617	2370	668	966	886	966	840	56002	57379	667908	roadmap_epigenomics	NA	NA	NA	NA	NA	E028-DNase.hotspot.all.peaks.bed	1	103292
hyper	640	roadmap_epigenomics	0	0.43653	3069	668	1032	819	1032	840	79883	56680	644027	roadmap_epigenomics H3K36me3	NA	NA	H3K36me3	NA	NA	E077-H3K36me3.narrowPeak	1	271512
hyper	678	roadmap_epigenomics	0	0.476278	2581	668	985	868	985	840	62680	57168	661230	roadmap_epigenomics H3K36me3	NA	NA	H3K36me3	NA	NA	E082-H3K36me3.narrowPeak	1	205436
hyper	417	roadmap_epigenomics	0	0.342041	3794	668	1096	758	1096	841	119761	55955	604149	roadmap_epigenomics H3K27ac	NA	NA	H3K27ac	NA	NA	E043-H3K27ac.narrowPeak	1	65067
hyper	84	roadmap_epigenomics	0	0.547839	1928	668	933	924	933	842	41533	57821	682377	roadmap_epigenomics H3K9ac	NA	NA	H3K9ac	NA	NA	E005-H3K9ac.narrowPeak	1	76255
hyper	868	roadmap_epigenomics	0	0.46376	2647	668	997	860	997	842	65784	57102	658126	roadmap_epigenomics H3K36me3	NA	NA	H3K36me3	NA	NA	E106-H3K36me3.narrowPeak	1	291207
hyper	613	roadmap_epigenomics	0	0.481489	2391	668	976	884	976	843	57680	57358	666230	roadmap_epigenomics H3K36me3	NA	NA	H3K36me3	NA	NA	E073-H3K36me3.narrowPeak	1	202211
hyper	1044	roadmap_epigenomics	0	0.405345	3302	668	1061	799	1061	843	91295	56447	632615	roadmap_epigenomics H3K36me3	NA	NA	H3K36me3	NA	NA	E124-H3K36me3.narrowPeak	1	195185
hyper	306	roadmap_epigenomics	0	0.447965	2811	668	1019	844	1019	844	71861	56938	652049	roadmap_epigenomics H3K36me3	NA	NA	H3K36me3	NA	NA	E026-H3K36me3.narrowPeak	1	262477
hyper	407	roadmap_epigenomics	0	0.439338	2930	668	1028	836	1028	844	76043	56819	647867	roadmap_epigenomics H3K36me3	NA	NA	H3K36me3	NA	NA	E041-H3K36me3.narrowPeak	1	202883
hyper	567	roadmap_epigenomics	0	0.444272	2859	668	1025	840	1025	844	73565	56890	650345	roadmap_epigenomics H3K36me3	NA	NA	H3K36me3	NA	NA	E066-H3K36me3.narrowPeak	1	303391
hyper	588	roadmap_epigenomics	0	0.476946	2400	668	982	881	982	844	58395	57349	665515	roadmap_epigenomics H3K36me3	NA	NA	H3K36me3	NA	NA	E069-H3K36me3.narrowPeak	1	210244
hyper	1013	roadmap_epigenomics	0	0.639157	1087	668	875	989	989	844	20396	58662	703514	roadmap_epigenomics H4K20me1	NA	NA	H4K20me1	NA	NA	E121-H4K20me1.narrowPeak	1	116928
hyper	217	roadmap_epigenomics	0	0.654866	801	668	855	1016	1016	846	14716	58948	709194	roadmap_epigenomics H3K9me3	NA	NA	H3K9me3	NA	NA	E016-H3K9me3.narrowPeak	1	237078
hyper	425	roadmap_epigenomics	0	0.384058	3375	668	1075	794	1075	846	97626	56374	626284	roadmap_epigenomics H3K36me3	NA	NA	H3K36me3	NA	NA	E044-H3K36me3.narrowPeak	1	227748
hyper	435	roadmap_epigenomics	0	0.470091	2435	668	992	879	992	846	60002	57314	663908	roadmap_epigenomics	NA	NA	NA	NA	NA	E046-DNase.hotspot.all.peaks.bed	1	88310
hyper	516	roadmap_epigenomics	0	0.485701	2220	668	972	898	972	846	53282	57529	670628	roadmap_epigenomics	NA	NA	NA	NA	NA	E057-DNase.hotspot.all.peaks.bed	1	102198
hyper	880	roadmap_epigenomics	0	0.455104	2637	668	1011	861	1011	847	66679	57112	657231	roadmap_epigenomics H3K36me3	NA	NA	H3K36me3	NA	NA	E108-H3K36me3.narrowPeak	1	243253
hyper	1104	roadmap_epigenomics	0	0.458487	2584	668	1005	867	1005	847	64966	57165	658944	roadmap_epigenomics H3K36me3	NA	NA	H3K36me3	NA	NA	E129-H3K36me3.narrowPeak	1	239731
hyper	391	roadmap_epigenomics	0	0.319907	3587	668	1103	774	1103	848	120473	56162	603437	roadmap_epigenomics H3K9ac	NA	NA	H3K9ac	NA	NA	E038-H3K9ac.narrowPeak	1	68734
hyper	775	roadmap_epigenomics	0	0.424315	2959	668	1042	833	1042	848	79171	56790	644739	roadmap_epigenomics H3K36me3	NA	NA	H3K36me3	NA	NA	E093-H3K36me3.narrowPeak	1	312139
hyper	873	roadmap_epigenomics	0	0.475001	2342	668	988	889	988	848	57257	57407	666653	roadmap_epigenomics H3K36me3	NA	NA	H3K36me3	NA	NA	E107-H3K36me3.narrowPeak	1	192972
hyper	144	roadmap_epigenomics	0	0.641915	909	668	871	1007	1007	849	17013	58840	706897	roadmap_epigenomics H2BK5ac	NA	NA	H2BK5ac	NA	NA	E008-H2BK5ac.narrowPeak	1	66853
hyper	431	roadmap_epigenomics	0	0.4618	2382	668	999	885	999	851	59720	57367	664190	roadmap_epigenomics H3K36me3	NA	NA	H3K36me3	NA	NA	E045-H3K36me3.narrowPeak	1	196732
hyper	820	roadmap_epigenomics	0	0.466206	2292	668	996	893	996	852	57059	57457	666851	roadmap_epigenomics H3K36me3	NA	NA	H3K36me3	NA	NA	E099-H3K36me3.narrowPeak	1	192256
hyper	477	roadmap_epigenomics	0	0.392752	3060	668	1071	821	1071	853	87470	56689	636440	roadmap_epigenomics H3K36me3	NA	NA	H3K36me3	NA	NA	E051-H3K36me3.narrowPeak	1	355966
hyper	581	roadmap_epigenomics	0	0.453004	2439	668	1015	877	1015	853	62168	57310	661742	roadmap_epigenomics H3K36me3	NA	NA	H3K36me3	NA	NA	E068-H3K36me3.narrowPeak	1	230989
hyper	739	roadmap_epigenomics	0	0.438196	2635	668	1029	863	1029	853	68957	57114	654953	roadmap_epigenomics H3K36me3	NA	NA	H3K36me3	NA	NA	E089-H3K36me3.narrowPeak	1	233447
hyper	805	roadmap_epigenomics	0	0.477858	2080	668	981	909	981	853	50805	57669	673105	roadmap_epigenomics H3K36me3	NA	NA	H3K36me3	NA	NA	E097-H3K36me3.narrowPeak	1	343169
hyper	835	roadmap_epigenomics	0	0.433105	2693	668	1036	855	1036	853	71138	57056	652772	roadmap_epigenomics H3K36me3	NA	NA	H3K36me3	NA	NA	E101-H3K36me3.narrowPeak	1	322577
hyper	203	roadmap_epigenomics	0	0.653864	626	668	857	1036	1036	854	11536	59123	712374	roadmap_epigenomics H3K9me3	NA	NA	H3K9me3	NA	NA	E014-H3K9me3.narrowPeak	1	279590
hyper	444	roadmap_epigenomics	0	0.292915	3451	668	1108	786	1108	854	125275	56298	598635	roadmap_epigenomics H3K27ac	NA	NA	H3K27ac	NA	NA	E047-H3K27ac.narrowPeak	1	44487
hyper	535	roadmap_epigenomics	0	0.535193	1542	668	943	951	951	854	34143	58207	689767	roadmap_epigenomics H3K36me3	NA	NA	H3K36me3	NA	NA	E059-H3K36me3.narrowPeak	1	98759
hyper	634	roadmap_epigenomics	0	0.470216	2128	668	991	904	991	854	52716	57621	671194	roadmap_epigenomics H3K36me3	NA	NA	H3K36me3	NA	NA	E076-H3K36me3.narrowPeak	1	180221
hyper	902	roadmap_epigenomics	0	0.459338	2236	668	1003	895	1003	855	56490	57513	667420	roadmap_epigenomics H3K36me3	NA	NA	H3K36me3	NA	NA	E111-H3K36me3.narrowPeak	1	219883
hyper	386	roadmap_epigenomics	0	0.280802	3405	668	1109	791	1109	856	128202	56344	595708	roadmap_epigenomics H3K27ac	NA	NA	H3K27ac	NA	NA	E038-H3K27ac.narrowPeak	1	50360
hyper	494	roadmap_epigenomics	0	0.462812	2114	668	998	905	998	857	53159	57635	670751	roadmap_epigenomics H3K36me3	NA	NA	H3K36me3	NA	NA	E054-H3K36me3.narrowPeak	1	221927
hyper	647	roadmap_epigenomics	0	0.409439	2750	668	1059	846	1059	858	76310	56999	647600	roadmap_epigenomics H3K36me3	NA	NA	H3K36me3	NA	NA	E078-H3K36me3.narrowPeak	1	225977
hyper	720	roadmap_epigenomics	0	0.616082	839	668	895	1012	1012	858	16357	58910	707553	roadmap_epigenomics H3K36me3	NA	NA	H3K36me3	NA	NA	E087-H3K36me3.narrowPeak	1	101692
hyper	413	roadmap_epigenomics	0	0.297615	3259	668	1105	804	1105	859	117541	56490	606369	roadmap_epigenomics H3K36me3	NA	NA	H3K36me3	NA	NA	E042-H3K36me3.narrowPeak	1	199475
hyper	686	roadmap_epigenomics	0	0.628964	722	668	884	1025	1025	859	13810	59027	710100	roadmap_epigenomics H3K36me3	NA	NA	H3K36me3	NA	NA	E083-H3K36me3.narrowPeak	1	221184
hyper	681	roadmap_epigenomics	0	0.662411	388	668	846	1066	1066	860	7073	59361	716837	roadmap_epigenomics H3K9me3	NA	NA	H3K9me3	NA	NA	E082-H3K9me3.narrowPeak	1	165884
hyper	151	roadmap_epigenomics	0	0.459471	2012	668	1002	912	1002	861	51033	57737	672877	roadmap_epigenomics H3K36me3	NA	NA	H3K36me3	NA	NA	E008-H3K36me3.narrowPeak	1	287355
hyper	294	roadmap_epigenomics	0	0.420149	2632	668	1050	865	1050	861	71549	57117	652361	roadmap_epigenomics H3K36me3	NA	NA	H3K36me3	NA	NA	E024-H3K36me3.narrowPeak	1	291642
hyper	489	roadmap_epigenomics	0	0.461766	1967	668	1000	916	1000	861	49703	57782	674207	roadmap_epigenomics H3K36me3	NA	NA	H3K36me3	NA	NA	E053-H3K36me3.narrowPeak	1	193851
hyper	388	roadmap_epigenomics	0	0.479369	1734	668	980	938	980	862	42487	58015	681423	roadmap_epigenomics H3K36me3	NA	NA	H3K36me3	NA	NA	E038-H3K36me3.narrowPeak	1	143886
hyper	545	roadmap_epigenomics	0	0.379337	2862	668	1078	839	1078	862	84767	56887	639143	roadmap_epigenomics H3K27ac	NA	NA	H3K27ac	NA	NA	E062-H3K27ac.narrowPeak	1	51877
hyper	751	roadmap_epigenomics	0	0.65372	426	668	858	1060	1060	862	7866	59323	716044	roadmap_epigenomics H3K9me3	NA	NA	H3K9me3	NA	NA	E090-H3K9me3.narrowPeak	1	163903
hyper	1006	roadmap_epigenomics	0	0.458446	2012	668	1006	912	1006	862	51139	57737	672771	roadmap_epigenomics H3K36me3	NA	NA	H3K36me3	NA	NA	E121-H3K36me3.narrowPeak	1	200998
hyper	288	roadmap_epigenomics	0	0.422261	2460	668	1046	875	1046	863	66820	57289	657090	roadmap_epigenomics H3K36me3	NA	NA	H3K36me3	NA	NA	E023-H3K36me3.narrowPeak	1	228763
hyper	335	roadmap_epigenomics	0	0.416206	2552	668	1054	870	1054	864	70090	57197	653820	roadmap_epigenomics H3K36me3	NA	NA	H3K36me3	NA	NA	E030-H3K36me3.narrowPeak	1	180425
hyper	395	roadmap_epigenomics	0	0.309492	3054	668	1104	824	1104	865	107317	56695	616593	roadmap_epigenomics H3K36me3	NA	NA	H3K36me3	NA	NA	E039-H3K36me3.narrowPeak	1	205714
hyper	970	roadmap_epigenomics	0	0.469512	1770	668	994	933	994	865	44196	57979	679714	roadmap_epigenomics H3K36me3	NA	NA	H3K36me3	NA	NA	E118-H3K36me3.narrowPeak	1	168899
hyper	297	roadmap_epigenomics	0	0.63362	532	668	881	1049	1049	866	10121	59217	713789	roadmap_epigenomics H3K9me3	NA	NA	H3K9me3	NA	NA	E024-H3K9me3.narrowPeak	1	260553
hyper	594	roadmap_epigenomics	0	0.469873	1756	668	993	937	993	866	43826	57993	680084	roadmap_epigenomics H3K36me3	NA	NA	H3K36me3	NA	NA	E070-H3K36me3.narrowPeak	1	132996
hyper	1093	roadmap_epigenomics	0	0.486963	1439	668	971	959	971	866	34917	58310	688993	roadmap_epigenomics H3K36me3	NA	NA	H3K36me3	NA	NA	E128-H3K36me3.narrowPeak	1	129088
hyper	330	roadmap_epigenomics	0	0.390761	2636	668	1073	862	1073	868	76471	57113	647439	roadmap_epigenomics H3K36me3	NA	NA	H3K36me3	NA	NA	E029-H3K36me3.narrowPeak	1	235892
hyper	376	roadmap_epigenomics	0	0.377665	2635	668	1079	863	1079	870	78806	57114	645104	roadmap_epigenomics H3K36me3	NA	NA	H3K36me3	NA	NA	E036-H3K36me3.narrowPeak	1	328957
hyper	958	roadmap_epigenomics	0	0.47257	1511	668	990	953	990	870	37676	58238	686234	roadmap_epigenomics H3K36me3	NA	NA	H3K36me3	NA	NA	E117-H3K36me3.narrowPeak	1	316292
hyper	254	roadmap_epigenomics	0	0.640312	351	668	874	1072	1072	871	6620	59398	717290	roadmap_epigenomics H3K9me3	NA	NA	H3K9me3	NA	NA	E018-H3K9me3.narrowPeak	1	188629
hyper	210	roadmap_epigenomics	0	0.554867	771	668	930	1018	1018	872	16663	58978	707247	roadmap_epigenomics H3K9me3	NA	NA	H3K9me3	NA	NA	E015-H3K9me3.narrowPeak	1	342468
hyper	729	roadmap_epigenomics	0	0.416287	2225	668	1053	896	1053	872	61544	57524	662366	roadmap_epigenomics H3K36me3	NA	NA	H3K36me3	NA	NA	E088-H3K36me3.narrowPeak	1	301941
hyper	757	roadmap_epigenomics	0	0.412186	2330	668	1058	891	1058	872	64880	57419	659030	roadmap_epigenomics H3K36me3	NA	NA	H3K36me3	NA	NA	E091-H3K36me3.narrowPeak	1	240686
hyper	574	roadmap_epigenomics	0	0.444329	1826	668	1024	929	1024	874	47958	57923	675952	roadmap_epigenomics H3K36me3	NA	NA	H3K36me3	NA	NA	E067-H3K36me3.narrowPeak	1	195831
hyper	180	roadmap_epigenomics	0	0.383398	2412	668	1076	880	1076	875	71575	57337	652335	roadmap_epigenomics H3K36me3	NA	NA	H3K36me3	NA	NA	E011-H3K36me3.narrowPeak	1	271199
hyper	469	roadmap_epigenomics	0	0.364316	2574	668	1087	869	1087	875	79617	57175	644293	roadmap_epigenomics H3K36me3	NA	NA	H3K36me3	NA	NA	E050-H3K36me3.narrowPeak	1	262887
hyper	29	roadmap_epigenomics	0	0.428855	1946	668	1041	919	1041	876	52692	57803	671218	roadmap_epigenomics H3K36me3	NA	NA	H3K36me3	NA	NA	E003-H3K36me3.narrowPeak	1	323356
hyper	440	roadmap_epigenomics	0	0.413054	2147	668	1057	903	1057	876	59917	57602	663993	roadmap_epigenomics H3K36me3	NA	NA	H3K36me3	NA	NA	E046-H3K36me3.narrowPeak	1	269270
hyper	790	roadmap_epigenomics	0	0.419915	1959	668	1051	918	1051	879	54074	57790	669836	roadmap_epigenomics H3K36me3	NA	NA	H3K36me3	NA	NA	E095-H3K36me3.narrowPeak	1	283273
hyper	895	roadmap_epigenomics	0	0.491405	947	668	967	1001	1001	879	22972	58802	700938	roadmap_epigenomics H3K36me3	NA	NA	H3K36me3	NA	NA	E110-H3K36me3.narrowPeak	1	86281
hyper	842	roadmap_epigenomics	0	0.400476	2104	668	1065	907	1065	880	60466	57645	663444	roadmap_epigenomics H3K36me3	NA	NA	H3K36me3	NA	NA	E102-H3K36me3.narrowPeak	1	305376
hyper	206	roadmap_epigenomics	0	0.36328	2368	668	1089	887	1089	881	73846	57381	650064	roadmap_epigenomics H3K36me3	NA	NA	H3K36me3	NA	NA	E015-H3K36me3.narrowPeak	1	252862
hyper	11	roadmap_epigenomics	0	0.447717	1469	668	1021	956	1021	882	38583	58280	685327	roadmap_epigenomics H3K9ac	NA	NA	H3K9ac	NA	NA	E002-H3K9ac.narrowPeak	1	18736
hyper	909	roadmap_epigenomics	0	0.435638	1579	668	1033	948	1033	883	42461	58170	681449	roadmap_epigenomics H3K36me3	NA	NA	H3K36me3	NA	NA	E112-H3K36me3.narrowPeak	1	202958
hyper	59	roadmap_epigenomics	0	0.497297	753	668	965	1020	1020	884	18115	58996	705795	roadmap_epigenomics H3K79me1	NA	NA	H3K79me1	NA	NA	E004-H3K79me1.narrowPeak	1	133661
hyper	849	roadmap_epigenomics	0	0.42232	1695	668	1044	941	1044	884	46811	58054	677099	roadmap_epigenomics H3K36me3	NA	NA	H3K36me3	NA	NA	E103-H3K36me3.narrowPeak	1	225339
hyper	199	roadmap_epigenomics	0	0.354055	2087	668	1092	908	1092	889	67139	57662	656771	roadmap_epigenomics H3K36me3	NA	NA	H3K36me3	NA	NA	E014-H3K36me3.narrowPeak	1	224180
hyper	264	roadmap_epigenomics	0	0.365733	1990	668	1086	915	1086	890	62324	57759	661586	roadmap_epigenomics H3K36me3	NA	NA	H3K36me3	NA	NA	E020-H3K36me3.narrowPeak	1	225918
hyper	361	roadmap_epigenomics	0	0.3713	1934	668	1082	921	1082	890	59829	57815	664081	roadmap_epigenomics	NA	NA	NA	NA	NA	E034-DNase.hotspot.all.peaks.bed	1	81176
hyper	1025	roadmap_epigenomics	0	0.54093	407	668	940	1063	1063	890	9064	59342	714846	roadmap_epigenomics H3K9me3	NA	NA	H3K9me3	NA	NA	E122-H3K9me3.narrowPeak	1	224854
hyper	187	roadmap_epigenomics	0	0.393807	1730	668	1069	939	1069	892	50954	58019	672956	roadmap_epigenomics H3K36me3	NA	NA	H3K36me3	NA	NA	E012-H3K36me3.narrowPeak	1	226355
hyper	6	roadmap_epigenomics	0	0.54063	319	668	941	1077	1077	895	7117	59430	716793	roadmap_epigenomics H3K9me3	NA	NA	H3K9me3	NA	NA	E001-H3K9me3.narrowPeak	1	176623
hyper	250	roadmap_epigenomics	0	0.391554	1643	668	1072	944	1072	895	48756	58106	675154	roadmap_epigenomics H3K36me3	NA	NA	H3K36me3	NA	NA	E018-H3K36me3.narrowPeak	1	167107
hyper	946	roadmap_epigenomics	0	0.423517	1163	668	1043	975	1043	895	32412	58586	691498	roadmap_epigenomics H3K36me3	NA	NA	H3K36me3	NA	NA	E116-H3K36me3.narrowPeak	1	165408
hyper	213	roadmap_epigenomics	0	0.339278	1929	668	1099	923	1099	897	64811	57820	659099	roadmap_epigenomics H3K36me3	NA	NA	H3K36me3	NA	NA	E016-H3K36me3.narrowPeak	1	237527
hyper	733	roadmap_epigenomics	0	0.545622	227	668	936	1088	1088	897	5025	59522	718885	roadmap_epigenomics H3K9me3	NA	NA	H3K9me3	NA	NA	E088-H3K9me3.narrowPeak	1	161922
hyper	125	roadmap_epigenomics	0	0.42027	1132	668	1048	981	1048	899	31803	58617	692107	roadmap_epigenomics H3K36me3	NA	NA	H3K36me3	NA	NA	E007-H3K36me3.narrowPeak	1	177717
hyper	446	roadmap_epigenomics	0	0.422283	1110	668	1045	985	1045	899	31058	58639	692852	roadmap_epigenomics H3K36me3	NA	NA	H3K36me3	NA	NA	E047-H3K36me3.narrowPeak	1	150967
hyper	321	roadmap_epigenomics	0	0.381453	1469	668	1077	956	1077	900	44870	58280	679040	roadmap_epigenomics H3K36me3	NA	NA	H3K36me3	NA	NA	E028-H3K36me3.narrowPeak	1	214706
hyper	357	roadmap_epigenomics	0	0.414545	1127	668	1056	983	1056	902	32084	58622	691826	roadmap_epigenomics H3K36me3	NA	NA	H3K36me3	NA	NA	E033-H3K36me3.narrowPeak	1	134215
hyper	976	roadmap_epigenomics	0	0.530895	197	668	947	1092	1092	902	4483	59552	719427	roadmap_epigenomics H3K9me3	NA	NA	H3K9me3	NA	NA	E118-H3K9me3.narrowPeak	1	97156
hyper	1031	roadmap_epigenomics	0	0.393397	1272	668	1070	967	1070	902	37930	58477	685980	roadmap_epigenomics H3K36me3	NA	NA	H3K36me3	NA	NA	E123-H3K36me3.narrowPeak	1	190885
hyper	274	roadmap_epigenomics	0	0.415352	1102	668	1055	986	1055	903	31332	58647	692578	roadmap_epigenomics H3K36me3	NA	NA	H3K36me3	NA	NA	E021-H3K36me3.narrowPeak	1	189961
hyper	449	roadmap_epigenomics	0	0.239266	1793	668	1110	931	1110	903	82885	57956	641025	roadmap_epigenomics H3K9ac	NA	NA	H3K9ac	NA	NA	E047-H3K9ac.narrowPeak	1	147952
hyper	890	roadmap_epigenomics	0	0.432537	940	668	1039	1002	1039	903	25798	58809	698112	roadmap_epigenomics H3K36me3	NA	NA	H3K36me3	NA	NA	E109-H3K36me3.narrowPeak	1	171700
hyper	620	roadmap_epigenomics	0	0.398594	1134	668	1066	980	1066	905	33510	58615	690400	roadmap_epigenomics H3K36me3	NA	NA	H3K36me3	NA	NA	E074-H3K36me3.narrowPeak	1	154109
hyper	982	roadmap_epigenomics	0	0.418569	1009	668	1052	994	1052	905	28537	58740	695373	roadmap_epigenomics H3K36me3	NA	NA	H3K36me3	NA	NA	E119-H3K36me3.narrowPeak	1	199451
hyper	453	roadmap_epigenomics	0	0.402923	1097	668	1063	988	1063	906	32113	58652	691797	roadmap_epigenomics H3K36me3	NA	NA	H3K36me3	NA	NA	E048-H3K36me3.narrowPeak	1	130419
hyper	2	roadmap_epigenomics	0	0.397655	1099	668	1067	987	1067	907	32577	58650	691333	roadmap_epigenomics H3K36me3	NA	NA	H3K36me3	NA	NA	E001-H3K36me3.narrowPeak	1	187276
hyper	673	roadmap_epigenomics	0	0.466665	451	668	995	1057	1057	907	11609	59298	712301	roadmap_epigenomics H3K9me3	NA	NA	H3K9me3	NA	NA	E081-H3K9me3.narrowPeak	1	24156
hyper	257	roadmap_epigenomics	0	0.338577	1419	668	1101	960	1101	910	48527	58330	675383	roadmap_epigenomics H3K36me3	NA	NA	H3K36me3	NA	NA	E019-H3K36me3.narrowPeak	1	162043
hyper	1056	roadmap_epigenomics	0	0.363863	1171	668	1088	974	1088	910	37700	58578	686210	roadmap_epigenomics H3K36me3	NA	NA	H3K36me3	NA	NA	E125-H3K36me3.narrowPeak	1	248866
hyper	382	roadmap_epigenomics	0	0.403663	826	668	1062	1014	1062	915	24296	58923	699614	roadmap_epigenomics H3K36me3	NA	NA	H3K36me3	NA	NA	E037-H3K36me3.narrowPeak	1	97059
hyper	561	roadmap_epigenomics	0	0.420251	608	668	1049	1037	1049	918	17286	59141	706624	roadmap_epigenomics H3K36me3	NA	NA	H3K36me3	NA	NA	E065-H3K36me3.narrowPeak	1	104034
hyper	401	roadmap_epigenomics	0	0.373984	881	668	1081	1009	1081	919	27854	58868	696056	roadmap_epigenomics H3K36me3	NA	NA	H3K36me3	NA	NA	E040-H3K36me3.narrowPeak	1	157474
hyper	1018	roadmap_epigenomics	0	0.34168	905	668	1097	1008	1097	924	31181	58844	692729	roadmap_epigenomics H3K36me3	NA	NA	H3K36me3	NA	NA	E122-H3K36me3.narrowPeak	1	156955
hyper	994	roadmap_epigenomics	0	0.375466	717	668	1080	1026	1080	925	22684	59032	701226	roadmap_epigenomics H3K36me3	NA	NA	H3K36me3	NA	NA	E120-H3K36me3.narrowPeak	1	156861
hyper	12	roadmap_epigenomics	0	0.453248	165	668	1014	1099	1099	927	4396	59584	719514	roadmap_epigenomics H3K9me3	NA	NA	H3K9me3	NA	NA	E002-H3K9me3.narrowPeak	1	304999
hyper	8	roadmap_epigenomics	0	0.400936	386	668	1064	1067	1067	933	11553	59363	712357	roadmap_epigenomics H3K36me3	NA	NA	H3K36me3	NA	NA	E002-H3K36me3.narrowPeak	1	284665
hyper	829	roadmap_epigenomics	0	0.37076	529	668	1083	1051	1083	934	17031	59220	706879	roadmap_epigenomics H3K36me3	NA	NA	H3K36me3	NA	NA	E100-H3K36me3.narrowPeak	1	160236
hyper	371	roadmap_epigenomics	0	0.296671	582	668	1106	1041	1106	938	23232	59167	700678	roadmap_epigenomics H3K36me3	NA	NA	H3K36me3	NA	NA	E035-H3K36me3.narrowPeak	1	184731
hyper	340	roadmap_epigenomics	0	0.348862	341	668	1093	1074	1093	945	11718	59408	712192	roadmap_epigenomics H3K36me3	NA	NA	H3K36me3	NA	NA	E031-H3K36me3.narrowPeak	1	119691
hyper	1068	roadmap_epigenomics	0	0.326373	332	668	1102	1075	1102	948	12185	59417	711725	roadmap_epigenomics H3K36me3	NA	NA	H3K36me3	NA	NA	E126-H3K36me3.narrowPeak	1	102518
hyper	670	roadmap_epigenomics	0	0.346923	238	668	1094	1086	1094	949	8250	59511	715660	roadmap_epigenomics H3K36me3	NA	NA	H3K36me3	NA	NA	E081-H3K36me3.narrowPeak	1	55942
hyper	713	roadmap_epigenomics	0	0.293026	298	668	1107	1082	1107	952	12175	59451	711735	roadmap_epigenomics H3K36me3	NA	NA	H3K36me3	NA	NA	E086-H3K36me3.narrowPeak	1	98071

## Sheet: 0vs5_hypo_dmCpGs
userSet	dbSet	collection	pValueLog	logOddsRatio	support	rnkPV	rnkLO	rnkSup	maxRnk	meanRnk	b	c	d	description	cellType	tissue	antibody	treatment	dataSource	filename	qValue	size
hypo	300	roadmap_epigenomics	Inf	2.35254	18513	1	8	7	8	5.33	142952	32464	589730	roadmap_epigenomics H3K4me1	NA	NA	H3K4me1	NA	NA	E025-H3K4me1.narrowPeak	0	312597
hypo	383	roadmap_epigenomics	Inf	2.49078	17284	1	7	12	12	6.67	125127	33693	607555	roadmap_epigenomics H3K4me1	NA	NA	H3K4me1	NA	NA	E037-H3K4me1.narrowPeak	0	143344
hypo	1105	roadmap_epigenomics	Inf	2.27866	17897	1	14	10	14	8.33	140582	33080	592100	roadmap_epigenomics H3K4me1	NA	NA	H3K4me1	NA	NA	E129-H3K4me1.narrowPeak	0	237133
hypo	460	roadmap_epigenomics	Inf	2.10443	19500	1	24	3	24	9.33	166635	31477	566047	roadmap_epigenomics H3K4me1	NA	NA	H3K4me1	NA	NA	E049-H3K4me1.narrowPeak	0	260664
hypo	478	roadmap_epigenomics	Inf	2.08646	22113	1	26	2	26	9.67	196778	28864	535904	roadmap_epigenomics H3K4me1	NA	NA	H3K4me1	NA	NA	E051-H3K4me1.narrowPeak	0	223023
hypo	289	roadmap_epigenomics	Inf	2.15492	16370	1	16	22	22	13	131882	34607	600800	roadmap_epigenomics H3K4me1	NA	NA	H3K4me1	NA	NA	E023-H3K4me1.narrowPeak	0	307388
hypo	350	roadmap_epigenomics	Inf	1.97973	19231	1	35	4	35	13.3	171670	31746	561012	roadmap_epigenomics H3K4me1	NA	NA	H3K4me1	NA	NA	E032-H3K4me1.narrowPeak	0	167667
hypo	414	roadmap_epigenomics	Inf	2.12434	16578	1	20	19	20	13.3	135483	34399	597199	roadmap_epigenomics H3K4me1	NA	NA	H3K4me1	NA	NA	E042-H3K4me1.narrowPeak	0	160803
hypo	1081	roadmap_epigenomics	Inf	2.11357	16581	1	23	18	23	14	136075	34396	596607	roadmap_epigenomics H3K4me1	NA	NA	H3K4me1	NA	NA	E127-H3K4me1.narrowPeak	0	199913
hypo	483	roadmap_epigenomics	Inf	2.06731	17065	1	27	15	27	14.3	143434	33912	589248	roadmap_epigenomics H3K4me1	NA	NA	H3K4me1	NA	NA	E052-H3K4me1.narrowPeak	0	247597
hypo	470	roadmap_epigenomics	Inf	1.83061	22952	1	43	1	43	15	226478	28025	506204	roadmap_epigenomics H3K4me1	NA	NA	H3K4me1	NA	NA	E050-H3K4me1.narrowPeak	0	180442
hypo	408	roadmap_epigenomics	Inf	1.91502	18990	1	40	5	40	15.3	173394	31987	559288	roadmap_epigenomics H3K4me1	NA	NA	H3K4me1	NA	NA	E041-H3K4me1.narrowPeak	0	159243
hypo	454	roadmap_epigenomics	Inf	2.52952	14215	1	4	44	44	16.3	97148	36762	635534	roadmap_epigenomics H3K4me1	NA	NA	H3K4me1	NA	NA	E048-H3K4me1.narrowPeak	0	144732
hypo	389	roadmap_epigenomics	Inf	2.33432	15098	1	11	38	38	16.7	111906	35879	620776	roadmap_epigenomics H3K4me1	NA	NA	H3K4me1	NA	NA	E038-H3K4me1.narrowPeak	0	143643
hypo	402	roadmap_epigenomics	Inf	1.94982	17066	1	37	14	37	17.3	150317	33911	582365	roadmap_epigenomics H3K4me1	NA	NA	H3K4me1	NA	NA	E040-H3K4me1.narrowPeak	0	147436
hypo	447	roadmap_epigenomics	Inf	1.98137	16620	1	34	17	34	17.3	143782	34357	588900	roadmap_epigenomics H3K4me1	NA	NA	H3K4me1	NA	NA	E047-H3K4me1.narrowPeak	0	124637
hypo	307	roadmap_epigenomics	Inf	2.2752	15121	1	15	37	37	17.7	114569	35856	618113	roadmap_epigenomics H3K4me1	NA	NA	H3K4me1	NA	NA	E026-H3K4me1.narrowPeak	0	233586
hypo	959	roadmap_epigenomics	Inf	2.30617	14381	1	12	42	42	18.3	106671	36596	626011	roadmap_epigenomics H3K4me1	NA	NA	H3K4me1	NA	NA	E117-H3K4me1.narrowPeak	0	156440
hypo	924	roadmap_epigenomics	Inf	2.15038	13699	1	17	52	52	23.3	106935	37278	625747	roadmap_epigenomics H3K4me1	NA	NA	H3K4me1	NA	NA	E114-H3K4me1.narrowPeak	0	202055
hypo	322	roadmap_epigenomics	Inf	2.11698	13812	1	22	48	48	23.7	109416	37165	623266	roadmap_epigenomics H3K4me1	NA	NA	H3K4me1	NA	NA	E028-H3K4me1.narrowPeak	0	354117
hypo	1019	roadmap_epigenomics	Inf	2.00124	14479	1	33	41	41	25	121214	36498	611468	roadmap_epigenomics H3K4me1	NA	NA	H3K4me1	NA	NA	E122-H3K4me1.narrowPeak	0	142297
hypo	947	roadmap_epigenomics	Inf	3.13566	12719	1	1	75	75	25.7	70230	38258	662452	roadmap_epigenomics H3K4me1	NA	NA	H3K4me1	NA	NA	E116-H3K4me1.narrowPeak	0	129102
hypo	426	roadmap_epigenomics	Inf	1.80635	16087	1	50	29	50	26.7	148986	34890	583696	roadmap_epigenomics H3K4me1	NA	NA	H3K4me1	NA	NA	E044-H3K4me1.narrowPeak	0	150265
hypo	420	roadmap_epigenomics	Inf	1.67496	18465	1	72	8	72	27	185528	32512	547154	roadmap_epigenomics H3K4me1	NA	NA	H3K4me1	NA	NA	E043-H3K4me1.narrowPeak	0	154274
hypo	396	roadmap_epigenomics	Inf	1.81956	15809	1	48	33	48	27.3	145147	35168	587535	roadmap_epigenomics H3K4me1	NA	NA	H3K4me1	NA	NA	E039-H3K4me1.narrowPeak	0	159113
hypo	1057	roadmap_epigenomics	Inf	1.77459	16285	1	56	26	56	27.7	153265	34692	579417	roadmap_epigenomics H3K4me1	NA	NA	H3K4me1	NA	NA	E125-H3K4me1.narrowPeak	0	233574
hypo	331	roadmap_epigenomics	Inf	1.80129	15934	1	53	30	53	28	147670	35043	585012	roadmap_epigenomics H3K4me1	NA	NA	H3K4me1	NA	NA	E029-H3K4me1.narrowPeak	0	142074
hypo	641	roadmap_epigenomics	Inf	1.81067	15518	1	49	34	49	28	142613	35459	590069	roadmap_epigenomics H3K4me1	NA	NA	H3K4me1	NA	NA	E077-H3K4me1.narrowPeak	0	231741
hypo	377	roadmap_epigenomics	Inf	1.71127	16448	1	65	21	65	29	159541	34529	573141	roadmap_epigenomics H3K4me1	NA	NA	H3K4me1	NA	NA	E036-H3K4me1.narrowPeak	0	232822
hypo	948	roadmap_epigenomics	Inf	1.61142	17601	1	82	11	82	31.3	180656	33376	552026	roadmap_epigenomics H3K4me2	NA	NA	H3K4me2	NA	NA	E116-H3K4me2.narrowPeak	0	124538
hypo	1045	roadmap_epigenomics	Inf	1.58312	18416	1	86	9	86	32	192857	32561	539825	roadmap_epigenomics H3K4me1	NA	NA	H3K4me1	NA	NA	E124-H3K4me1.narrowPeak	0	127459
hypo	896	roadmap_epigenomics	Inf	1.69273	14767	1	69	40	69	36.7	142248	36210	590434	roadmap_epigenomics H3K4me1	NA	NA	H3K4me1	NA	NA	E110-H3K4me1.narrowPeak	0	214908
hypo	687	roadmap_epigenomics	Inf	1.72769	13743	1	62	50	62	37.7	128974	37234	603708	roadmap_epigenomics H3K4me1	NA	NA	H3K4me1	NA	NA	E083-H3K4me1.narrowPeak	0	190333
hypo	635	roadmap_epigenomics	Inf	2.02155	12380	1	30	84	84	38.3	100333	38597	632349	roadmap_epigenomics H3K4me1	NA	NA	H3K4me1	NA	NA	E076-H3K4me1.narrowPeak	0	179004
hypo	942	roadmap_epigenomics	Inf	1.56725	16300	1	92	25	92	39.3	169046	34677	563636	roadmap_epigenomics	NA	NA	NA	NA	NA	E116-DNase.macs2.narrowPeak	0	271214
hypo	582	roadmap_epigenomics	Inf	1.80383	13167	1	52	67	67	40	118558	37810	614124	roadmap_epigenomics H3K4me1	NA	NA	H3K4me1	NA	NA	E068-H3K4me1.narrowPeak	0	279170
hypo	730	roadmap_epigenomics	Inf	1.67087	13966	1	73	46	73	40	134983	37011	597699	roadmap_epigenomics H3K4me1	NA	NA	H3K4me1	NA	NA	E088-H3K4me1.narrowPeak	0	291630
hypo	935	roadmap_epigenomics	Inf	1.93449	12581	1	39	81	81	40.3	106129	38396	626553	roadmap_epigenomics H3K4me1	NA	NA	H3K4me1	NA	NA	E115-H3K4me1.narrowPeak	0	130974
hypo	1007	roadmap_epigenomics	Inf	2.00808	12283	1	31	89	89	40.3	100014	38694	632668	roadmap_epigenomics H3K4me1	NA	NA	H3K4me1	NA	NA	E121-H3K4me1.narrowPeak	0	248358
hypo	601	roadmap_epigenomics	Inf	1.57555	15857	1	90	32	90	41	163198	35120	569484	roadmap_epigenomics H3K4me1	NA	NA	H3K4me1	NA	NA	E071-H3K4me1.narrowPeak	0	226091
hypo	441	roadmap_epigenomics	Inf	1.51114	16124	1	100	28	100	43	171732	34853	560950	roadmap_epigenomics H3K4me1	NA	NA	H3K4me1	NA	NA	E046-H3K4me1.narrowPeak	0	167829
hypo	527	roadmap_epigenomics	Inf	1.49717	16198	1	102	27	102	43.3	173844	34779	558838	roadmap_epigenomics H3K4me1	NA	NA	H3K4me1	NA	NA	E058-H3K4me1.narrowPeak	0	289489
hypo	983	roadmap_epigenomics	Inf	1.61691	13562	1	80	56	80	45.7	134172	37415	598510	roadmap_epigenomics H3K4me1	NA	NA	H3K4me1	NA	NA	E119-H3K4me1.narrowPeak	0	182460
hypo	843	roadmap_epigenomics	Inf	1.6833	12604	1	71	79	79	50.3	119625	38373	613057	roadmap_epigenomics H3K4me1	NA	NA	H3K4me1	NA	NA	E102-H3K4me1.narrowPeak	0	236106
hypo	621	roadmap_epigenomics	Inf	1.82341	11751	1	46	112	112	53	103385	39226	629297	roadmap_epigenomics H3K4me1	NA	NA	H3K4me1	NA	NA	E074-H3K4me1.narrowPeak	0	266887
hypo	648	roadmap_epigenomics	Inf	1.76516	11943	1	58	102	102	53.7	108238	39034	624444	roadmap_epigenomics H3K4me1	NA	NA	H3K4me1	NA	NA	E078-H3K4me1.narrowPeak	0	192662
hypo	589	roadmap_epigenomics	Inf	1.65553	12151	1	75	95	95	57	116485	38826	616197	roadmap_epigenomics H3K4me1	NA	NA	H3K4me1	NA	NA	E069-H3K4me1.narrowPeak	0	263124
hypo	432	roadmap_epigenomics	Inf	1.70945	11677	1	66	115	115	60.7	108492	39300	624190	roadmap_epigenomics H3K4me1	NA	NA	H3K4me1	NA	NA	E045-H3K4me1.narrowPeak	0	132659
hypo	194	roadmap_epigenomics	Inf	1.69302	11447	1	68	121	121	63.3	107015	39530	625667	roadmap_epigenomics H3K4me1	NA	NA	H3K4me1	NA	NA	E013-H3K4me1.narrowPeak	0	275073
hypo	995	roadmap_epigenomics	Inf	2.11949	10411	1	21	171	171	64.3	79136	40566	653546	roadmap_epigenomics H3K4me1	NA	NA	H3K4me1	NA	NA	E120-H3K4me1.narrowPeak	0	205523
hypo	575	roadmap_epigenomics	Inf	1.77037	11110	1	57	139	139	65.7	99647	39867	633035	roadmap_epigenomics H3K4me1	NA	NA	H3K4me1	NA	NA	E067-H3K4me1.narrowPeak	0	240448
hypo	836	roadmap_epigenomics	Inf	1.69872	11064	1	67	143	143	70.3	102788	39913	629894	roadmap_epigenomics H3K4me1	NA	NA	H3K4me1	NA	NA	E101-H3K4me1.narrowPeak	0	208761
hypo	1032	roadmap_epigenomics	Inf	1.9373	10114	1	38	186	186	75	83005	40863	649677	roadmap_epigenomics H3K4me1	NA	NA	H3K4me1	NA	NA	E123-H3K4me1.narrowPeak	0	169656
hypo	3	roadmap_epigenomics	Inf	1.73949	9980	1	60	199	199	86.7	89947	40997	642735	roadmap_epigenomics H3K4me1	NA	NA	H3K4me1	NA	NA	E001-H3K4me1.narrowPeak	0	308752
hypo	1069	roadmap_epigenomics	Inf	2.29838	8638	1	13	274	274	96	59734	42339	672948	roadmap_epigenomics H3K4me1	NA	NA	H3K4me1	NA	NA	E126-H3K4me1.narrowPeak	0	191399
hypo	214	roadmap_epigenomics	Inf	1.62407	9122	1	78	246	246	108	86689	41855	645993	roadmap_epigenomics H3K4me1	NA	NA	H3K4me1	NA	NA	E016-H3K4me1.narrowPeak	0	292509
hypo	850	roadmap_epigenomics	Inf	2.00284	8255	1	32	300	300	111	64467	42722	668215	roadmap_epigenomics H3K4me1	NA	NA	H3K4me1	NA	NA	E103-H3K4me1.narrowPeak	0	172046
hypo	358	roadmap_epigenomics	Inf	2.60636	7551	1	3	336	336	113	45823	43426	686859	roadmap_epigenomics H3K4me1	NA	NA	H3K4me1	NA	NA	E033-H3K4me1.narrowPeak	0	131497
hypo	891	roadmap_epigenomics	Inf	2.1274	7619	1	19	332	332	117	55902	43358	676780	roadmap_epigenomics H3K4me1	NA	NA	H3K4me1	NA	NA	E109-H3K4me1.narrowPeak	0	214413
hypo	910	roadmap_epigenomics	Inf	1.84855	8097	1	41	308	308	117	67910	42880	664772	roadmap_epigenomics H3K4me1	NA	NA	H3K4me1	NA	NA	E112-H3K4me1.narrowPeak	0	124610
hypo	1094	roadmap_epigenomics	Inf	1.96205	7567	1	36	334	334	124	59783	43410	672899	roadmap_epigenomics H3K4me1	NA	NA	H3K4me1	NA	NA	E128-H3K4me1.narrowPeak	0	167418
hypo	721	roadmap_epigenomics	Inf	2.52488	4876	1	6	525	525	177	29458	46101	703224	roadmap_epigenomics H3K4me1	NA	NA	H3K4me1	NA	NA	E087-H3K4me1.narrowPeak	0	167593
hypo	857	roadmap_epigenomics	320.196	1.73597	6898	63	61	365	365	163	60587	44079	672095	roadmap_epigenomics H3K4me1	NA	NA	H3K4me1	NA	NA	E104-H3K4me1.narrowPeak	1.12296180643257e-319	271854
hypo	776	roadmap_epigenomics	315.015	1.47178	15883	64	107	31	107	67.3	172317	35094	560365	roadmap_epigenomics H3K4me1	NA	NA	H3K4me1	NA	NA	E093-H3K4me1.narrowPeak	1.6751457736254e-314	250782
hypo	1013	roadmap_epigenomics	314.409	2.34433	2927	65	10	731	731	269	18556	48050	714126	roadmap_epigenomics H4K20me1	NA	NA	H4K20me1	NA	NA	E121-H4K20me1.narrowPeak	6.66655268235229e-314	116928
hypo	614	roadmap_epigenomics	311.247	1.5645	10582	66	93	164	164	108	105086	40395	627596	roadmap_epigenomics H3K4me1	NA	NA	H3K4me1	NA	NA	E073-H3K4me1.narrowPeak	9.51774005968549e-311	233574
hypo	714	roadmap_epigenomics	310.877	2.14159	3552	67	18	652	652	246	24758	47425	707924	roadmap_epigenomics H3K4me1	NA	NA	H3K4me1	NA	NA	E086-H3K4me1.narrowPeak	2.19975611931801e-310	91728
hypo	521	roadmap_epigenomics	304.577	1.56877	10152	68	91	179	179	113	100249	40825	632433	roadmap_epigenomics H3K4me1	NA	NA	H3K4me1	NA	NA	E057-H3K4me1.narrowPeak	4.32338e-304	213012
hypo	236	roadmap_epigenomics	303.131	1.51472	12301	69	98	88	98	85	127147	38676	605535	roadmap_epigenomics H3K4me1	NA	NA	H3K4me1	NA	NA	E017-H3K4me1.narrowPeak	1.19058e-302	328186
hypo	869	roadmap_epigenomics	296.894	1.82053	5357	70	47	490	490	202	44393	45620	688289	roadmap_epigenomics H3K4me1	NA	NA	H3K4me1	NA	NA	E106-H3K4me1.narrowPeak	2.02404e-296	133646
hypo	251	roadmap_epigenomics	294.345	1.58343	9286	71	85	236	236	131	90353	41691	642329	roadmap_epigenomics H3K4me1	NA	NA	H3K4me1	NA	NA	E018-H3K4me1.narrowPeak	7.0565e-294	335029
hypo	1051	roadmap_epigenomics	292.868	1.62284	8217	72	79	303	303	151	77573	42760	655109	roadmap_epigenomics H4K20me1	NA	NA	H4K20me1	NA	NA	E124-H4K20me1.narrowPeak	2.09119e-292	157675
hypo	313	roadmap_epigenomics	291.081	1.4803	13515	73	105	57	105	78.3	143572	37462	589110	roadmap_epigenomics H3K4me1	NA	NA	H3K4me1	NA	NA	E027-H3K4me1.narrowPeak	1.26217e-290	374698
hypo	607	roadmap_epigenomics	289.342	1.57768	9261	74	89	239	239	134	90380	41716	642302	roadmap_epigenomics H3K4me1	NA	NA	H3K4me1	NA	NA	E072-H3K4me1.narrowPeak	6.82727e-289	211864
hypo	791	roadmap_epigenomics	272.597	1.59344	8219	75	84	302	302	154	78871	42758	653811	roadmap_epigenomics H3K4me1	NA	NA	H3K4me1	NA	NA	E095-H3K4me1.narrowPeak	3.74593e-272	268329
hypo	405	roadmap_epigenomics	267.474	1.43137	15399	76	118	35	118	76.3	170112	35578	562570	roadmap_epigenomics H3K27ac	NA	NA	H3K27ac	NA	NA	E041-H3K27ac.narrowPeak	4.89969e-267	106489
hypo	971	roadmap_epigenomics	263.452	1.55413	8924	77	94	254	254	142	88024	42053	644658	roadmap_epigenomics H3K4me1	NA	NA	H3K4me1	NA	NA	E118-H3K4me1.narrowPeak	5.09656e-263	142360
hypo	364	roadmap_epigenomics	249.863	1.46032	12015	78	109	101	109	96	127745	38962	604937	roadmap_epigenomics H3K27ac	NA	NA	H3K27ac	NA	NA	E034-H3K27ac.narrowPeak	1.94879e-249	78921
hypo	265	roadmap_epigenomics	249.626	1.54274	8689	79	95	272	272	149	86114	42288	646568	roadmap_epigenomics H3K4me1	NA	NA	H3K4me1	NA	NA	E020-H3K4me1.narrowPeak	3.32287e-249	289315
hypo	944	roadmap_epigenomics	248.86	1.45635	12174	80	110	94	110	94.7	129864	38803	602818	roadmap_epigenomics H3K27ac	NA	NA	H3K27ac	NA	NA	E116-H3K27ac.narrowPeak	1.91668e-248	78948
hypo	874	roadmap_epigenomics	248.118	1.43935	13183	81	114	66	114	87	142922	37794	589760	roadmap_epigenomics H3K4me1	NA	NA	H3K4me1	NA	NA	E107-H3K4me1.narrowPeak	1.04546e-247	238030
hypo	200	roadmap_epigenomics	244.295	1.50378	9730	82	101	207	207	130	99350	41247	633332	roadmap_epigenomics H3K4me1	NA	NA	H3K4me1	NA	NA	E014-H3K4me1.narrowPeak	6.86704e-244	314804
hypo	245	roadmap_epigenomics	244.123	1.82822	4275	83	44	585	585	237	34934	46702	697748	roadmap_epigenomics H4K20me1	NA	NA	H4K20me1	NA	NA	E017-H4K20me1.narrowPeak	1.00808e-243	192747
hypo	372	roadmap_epigenomics	242.851	1.49304	10070	84	103	191	191	126	103704	40907	628978	roadmap_epigenomics H3K4me1	NA	NA	H3K4me1	NA	NA	E035-H3K4me1.narrowPeak	1.86185e-242	126241
hypo	555	roadmap_epigenomics	235.926	1.37367	18696	85	127	6	127	72.7	217298	32281	515384	roadmap_epigenomics H3K4me1	NA	NA	H3K4me1	NA	NA	E063-H3K4me1.narrowPeak	1.54996e-235	260757
hypo	562	roadmap_epigenomics	233.447	2.05055	2932	86	28	729	729	281	21175	48045	711507	roadmap_epigenomics H3K4me1	NA	NA	H3K4me1	NA	NA	E065-H3K4me1.narrowPeak	4.61389e-233	190853
hypo	207	roadmap_epigenomics	225.968	1.44875	11099	87	113	140	140	113	118074	39878	614608	roadmap_epigenomics H3K4me1	NA	NA	H3K4me1	NA	NA	E015-H3K4me1.narrowPeak	1.37197e-225	327408
hypo	706	roadmap_epigenomics	224.2	1.43348	11816	88	117	107	117	104	127403	39161	605279	roadmap_epigenomics H3K4me1	NA	NA	H3K4me1	NA	NA	E085-H3K4me1.narrowPeak	7.96385e-224	285882
hypo	1063	roadmap_epigenomics	222.191	1.63385	5824	89	77	454	454	207	53609	45153	679073	roadmap_epigenomics H4K20me1	NA	NA	H4K20me1	NA	NA	E125-H4K20me1.narrowPeak	8.03302e-222	167656
hypo	367	roadmap_epigenomics	220.561	1.37321	16573	90	128	20	128	79.3	190275	34404	542407	roadmap_epigenomics H3K4me1	NA	NA	H3K4me1	NA	NA	E034-H3K4me1.narrowPeak	3.3899e-220	198162
hypo	240	roadmap_epigenomics	220.552	1.60685	6204	91	83	426	426	200	58166	44773	674516	roadmap_epigenomics H3K79me1	NA	NA	H3K79me1	NA	NA	E017-H3K79me1.narrowPeak	3.42311e-220	390707
hypo	1110	roadmap_epigenomics	219.289	1.71477	4748	92	63	538	538	231	41404	46229	691278	roadmap_epigenomics H4K20me1	NA	NA	H4K20me1	NA	NA	E129-H4K20me1.narrowPeak	6.19901e-219	157684
hypo	504	roadmap_epigenomics	205.979	1.35447	17088	93	133	13	133	79.7	198764	33889	533918	roadmap_epigenomics H3K4me1	NA	NA	H3K4me1	NA	NA	E055-H3K4me1.narrowPeak	1.25368e-205	338886
hypo	1048	roadmap_epigenomics	203.283	1.47684	8633	94	106	276	276	159	88877	42344	643805	roadmap_epigenomics H3K79me2	NA	NA	H3K79me2	NA	NA	E124-H3K79me2.narrowPeak	6.16049e-203	259679
hypo	258	roadmap_epigenomics	198.769	1.45425	9216	95	112	242	242	150	96536	41761	636146	roadmap_epigenomics H3K4me1	NA	NA	H3K4me1	NA	NA	E019-H3K4me1.narrowPeak	1.98802e-198	213385
hypo	341	roadmap_epigenomics	192.339	1.37244	13457	96	129	60	129	95	151802	37520	580880	roadmap_epigenomics H3K4me1	NA	NA	H3K4me1	NA	NA	E031-H3K4me1.narrowPeak	5.29751e-192	93438
hypo	697	roadmap_epigenomics	184.966	1.40297	10711	97	123	160	160	127	116777	40266	615905	roadmap_epigenomics H3K4me1	NA	NA	H3K4me1	NA	NA	E084-H3K4me1.narrowPeak	1.23646e-184	247728
hypo	830	roadmap_epigenomics	184.775	1.61392	5003	98	81	513	513	231	46282	45974	686400	roadmap_epigenomics H3K4me1	NA	NA	H3K4me1	NA	NA	E100-H3K4me1.narrowPeak	1.90147e-184	196314
hypo	950	roadmap_epigenomics	172.626	1.43603	8403	99	116	287	287	167	88534	42574	644148	roadmap_epigenomics H3K79me2	NA	NA	H3K79me2	NA	NA	E116-H3K79me2.narrowPeak	2.65053e-172	158058
hypo	1072	roadmap_epigenomics	169.152	1.529	5803	100	97	455	455	217	56785	45174	675897	roadmap_epigenomics H3K79me2	NA	NA	H3K79me2	NA	NA	E126-H3K79me2.narrowPeak	7.82964e-169	155868
hypo	227	roadmap_epigenomics	164.126	1.57821	4841	101	88	531	531	240	45676	46136	687006	roadmap_epigenomics H2BK20ac	NA	NA	H2BK20ac	NA	NA	E017-H2BK20ac.narrowPeak	8.23109e-164	200940
hypo	1022	roadmap_epigenomics	159.958	1.46319	6871	102	108	367	367	192	70501	44106	662181	roadmap_epigenomics H3K79me2	NA	NA	H3K79me2	NA	NA	E122-H3K79me2.narrowPeak	1.19758e-159	181710
hypo	927	roadmap_epigenomics	159.884	1.41169	8556	103	121	279	279	168	91594	42421	641088	roadmap_epigenomics H3K79me2	NA	NA	H3K79me2	NA	NA	E114-H3K79me2.narrowPeak	1.40881e-159	178931
hypo	542	roadmap_epigenomics	156.28	1.32206	14167	104	137	45	137	95.3	165201	36810	567481	roadmap_epigenomics H3K4me1	NA	NA	H3K4me1	NA	NA	E061-H3K4me1.narrowPeak	5.60365e-156	294557
hypo	941	roadmap_epigenomics	152.076	1.57857	4450	105	87	569	569	254	41856	46527	690826	roadmap_epigenomics H4K20me1	NA	NA	H4K20me1	NA	NA	E115-H4K20me1.narrowPeak	8.87066e-152	156913
hypo	881	roadmap_epigenomics	149.674	1.29532	16787	106	145	16	145	89	201390	34190	531292	roadmap_epigenomics H3K4me1	NA	NA	H3K4me1	NA	NA	E108-H3K4me1.narrowPeak	2.22055e-149	272252
hypo	438	roadmap_epigenomics	146.561	1.34066	11331	107	136	128	136	124	128748	39646	603934	roadmap_epigenomics H3K27ac	NA	NA	H3K27ac	NA	NA	E046-H3K27ac.narrowPeak	2.8521e-146	68418
hypo	495	roadmap_epigenomics	144.198	1.38023	8821	108	125	261	261	165	96454	42156	636228	roadmap_epigenomics H3K4me1	NA	NA	H3K4me1	NA	NA	E054-H3K4me1.narrowPeak	6.51176e-144	191262
hypo	962	roadmap_epigenomics	143.702	1.42986	6954	109	119	361	361	196	72890	44023	659792	roadmap_epigenomics H3K79me2	NA	NA	H3K79me2	NA	NA	E117-H3K79me2.narrowPeak	2.02056e-143	176925
hypo	181	roadmap_epigenomics	143.441	1.38169	8698	110	124	271	271	168	94955	42279	637727	roadmap_epigenomics H3K4me1	NA	NA	H3K4me1	NA	NA	E011-H3K4me1.narrowPeak	3.65647e-143	274859
hypo	56	roadmap_epigenomics	143.234	1.82604	2442	111	45	778	778	311	19646	48535	713036	roadmap_epigenomics H3K4me1	NA	NA	H3K4me1	NA	NA	E004-H3K4me1.narrowPeak	5.83354e-143	126003
hypo	1001	roadmap_epigenomics	143.149	2.34445	1300	112	9	900	900	340	8088	49677	724594	roadmap_epigenomics H4K20me1	NA	NA	H4K20me1	NA	NA	E120-H4K20me1.narrowPeak	7.02729e-143	47895
hypo	663	roadmap_epigenomics	142.498	1.2985	14989	113	143	39	143	98.3	177937	35988	554745	roadmap_epigenomics H3K4me1	NA	NA	H3K4me1	NA	NA	E080-H3K4me1.narrowPeak	3.12084e-142	279497
hypo	225	roadmap_epigenomics	138.971	1.43852	6453	114	115	408	408	212	67062	44524	665620	roadmap_epigenomics H2BK12ac	NA	NA	H2BK12ac	NA	NA	E017-H2BK12ac.narrowPeak	1.03993e-138	250276
hypo	1026	roadmap_epigenomics	127.835	2.63625	926	115	2	942	942	353	5106	50051	727576	roadmap_epigenomics H4K20me1	NA	NA	H4K20me1	NA	NA	E122-H4K20me1.narrowPeak	1.41226e-127	49463
hypo	1088	roadmap_epigenomics	127.532	1.83945	2115	116	42	810	810	323	16844	48862	715838	roadmap_epigenomics H4K20me1	NA	NA	H4K20me1	NA	NA	E127-H4K20me1.narrowPeak	2.81219e-127	66333
hypo	60	roadmap_epigenomics	127.226	1.48666	4873	117	104	526	526	249	48633	46104	684049	roadmap_epigenomics H3K79me2	NA	NA	H3K79me2	NA	NA	E004-H3K79me2.narrowPeak	5.63263e-127	172090
hypo	903	roadmap_epigenomics	120.641	1.29834	11764	118	144	111	144	124	137521	39213	595161	roadmap_epigenomics H3K4me1	NA	NA	H3K4me1	NA	NA	E111-H3K4me1.narrowPeak	2.15124e-120	225454
hypo	568	roadmap_epigenomics	117.123	1.27543	13694	119	149	53	149	107	163821	37283	568861	roadmap_epigenomics H3K4me1	NA	NA	H3K4me1	NA	NA	E066-H3K4me1.narrowPeak	7.02254e-117	233386
hypo	243	roadmap_epigenomics	115.534	1.65229	2751	120	76	745	745	314	24451	48226	708231	roadmap_epigenomics H3K9me1	NA	NA	H3K9me1	NA	NA	E017-H3K9me1.narrowPeak	2.7057e-115	209164
hypo	59	roadmap_epigenomics	114.758	1.79157	2058	121	55	816	816	331	16810	48919	715872	roadmap_epigenomics H3K79me1	NA	NA	H3K79me1	NA	NA	E004-H3K79me1.narrowPeak	1.59993e-114	133661
hypo	998	roadmap_epigenomics	114.336	1.42852	5393	122	120	484	484	242	56039	45584	676643	roadmap_epigenomics H3K79me2	NA	NA	H3K79me2	NA	NA	E120-H3K79me2.narrowPeak	4.20001e-114	153919
hypo	423	roadmap_epigenomics	112.662	1.2853	11884	123	146	103	146	124	140144	39093	592538	roadmap_epigenomics H3K27ac	NA	NA	H3K27ac	NA	NA	E044-H3K27ac.narrowPeak	1.96479e-112	85228
hypo	490	roadmap_epigenomics	111.889	1.28047	12256	124	147	91	147	121	145216	38721	587466	roadmap_epigenomics H3K4me1	NA	NA	H3K4me1	NA	NA	E053-H3K4me1.narrowPeak	1.15613e-111	185047
hypo	226	roadmap_epigenomics	110.74	1.45551	4681	125	111	544	544	260	47591	46296	685091	roadmap_epigenomics H2BK15ac	NA	NA	H2BK15ac	NA	NA	E017-H2BK15ac.narrowPeak	1.61579e-110	218422
hypo	767	roadmap_epigenomics	109.231	1.2708	12899	126	151	71	151	116	154203	38078	578479	roadmap_epigenomics H3K4me1	NA	NA	H3K4me1	NA	NA	E092-H3K4me1.narrowPeak	5.17837e-109	275982
hypo	965	roadmap_epigenomics	99.4806	1.666	2278	127	74	788	788	330	20010	48699	712672	roadmap_epigenomics H4K20me1	NA	NA	H4K20me1	NA	NA	E117-H4K20me1.narrowPeak	2.88981e-99	125049
hypo	938	roadmap_epigenomics	99.1848	1.31534	8137	128	139	307	307	191	92451	42840	640231	roadmap_epigenomics H3K79me2	NA	NA	H3K79me2	NA	NA	E115-H3K79me2.narrowPeak	5.66676e-99	200287
hypo	158	roadmap_epigenomics	98.7983	1.71168	2051	129	64	819	819	337	17515	48926	715167	roadmap_epigenomics H3K79me2	NA	NA	H3K79me2	NA	NA	E008-H3K79me2.narrowPeak	1.36901e-98	81582
hypo	175	roadmap_epigenomics	95.0186	1.27483	10303	130	150	174	174	151	121451	40674	611231	roadmap_epigenomics H3K4me1	NA	NA	H3K4me1	NA	NA	E010-H3K4me1.narrowPeak	8.18001e-95	266595
hypo	1097	roadmap_epigenomics	93.6286	1.34161	6503	131	135	400	400	222	72006	44474	660676	roadmap_epigenomics H3K79me2	NA	NA	H3K79me2	NA	NA	E128-H3K79me2.narrowPeak	1.99268e-93	160156
hypo	679	roadmap_epigenomics	87.7497	1.31105	7223	132	140	349	349	207	81939	43754	650743	roadmap_epigenomics H3K4me1	NA	NA	H3K4me1	NA	NA	E082-H3K4me1.narrowPeak	1.49627e-87	167821
hypo	977	roadmap_epigenomics	84.3173	1.80496	1459	133	51	880	880	355	11768	49518	720914	roadmap_epigenomics H4K20me1	NA	NA	H4K20me1	NA	NA	E118-H4K20me1.narrowPeak	4.01926e-84	34451
hypo	1010	roadmap_epigenomics	81.711	1.32043	6275	134	138	423	423	232	70406	44702	662276	roadmap_epigenomics H3K79me2	NA	NA	H3K79me2	NA	NA	E121-H3K79me2.narrowPeak	1.61143e-81	258627
hypo	1108	roadmap_epigenomics	79.5301	1.27611	8157	135	148	304	304	196	95167	42820	637515	roadmap_epigenomics H3K79me2	NA	NA	H3K79me2	NA	NA	E129-H3K79me2.narrowPeak	2.42586e-79	217633
hypo	241	roadmap_epigenomics	73.2155	1.30354	6131	136	142	433	433	237	69548	44846	663134	roadmap_epigenomics H3K79me2	NA	NA	H3K79me2	NA	NA	E017-H3K79me2.narrowPeak	4.96955e-73	283489
hypo	153	roadmap_epigenomics	72.4056	1.5116	2447	137	99	777	777	338	23651	48530	709031	roadmap_epigenomics H3K4me1	NA	NA	H3K4me1	NA	NA	E008-H3K4me1.narrowPeak	3.18418e-72	135789
hypo	749	roadmap_epigenomics	70.6664	1.20237	14370	138	163	43	163	115	180335	36607	552347	roadmap_epigenomics H3K4me1	NA	NA	H3K4me1	NA	NA	E090-H3K4me1.narrowPeak	1.73398e-70	268514
hypo	1100	roadmap_epigenomics	68.6818	2.52847	529	139	5	1000	1000	381	3026	50448	729656	roadmap_epigenomics H4K20me1	NA	NA	H4K20me1	NA	NA	E128-H4K20me1.narrowPeak	1.6617e-68	29814
hypo	336	roadmap_epigenomics	67.5896	1.20738	12585	140	161	80	161	127	156449	38392	576233	roadmap_epigenomics H3K4me1	NA	NA	H3K4me1	NA	NA	E030-H3K4me1.narrowPeak	2.03989e-67	116781
hypo	974	roadmap_epigenomics	66.2632	1.36065	3996	141	132	611	611	295	43106	46981	689576	roadmap_epigenomics H3K79me2	NA	NA	H3K79me2	NA	NA	E118-H3K79me2.narrowPeak	4.29417e-66	97082
hypo	169	roadmap_epigenomics	64.2648	1.24131	8320	142	156	293	293	197	99492	42657	633190	roadmap_epigenomics H3K4me1	NA	NA	H3K4me1	NA	NA	E009-H3K4me1.narrowPeak	4.24821e-64	280676
hypo	1031	roadmap_epigenomics	61.1783	1.37809	3373	143	126	675	675	315	35829	47604	696853	roadmap_epigenomics H3K36me3	NA	NA	H3K36me3	NA	NA	E123-H3K36me3.narrowPeak	5.14838e-61	190885
hypo	1084	roadmap_epigenomics	60.4844	1.2464	7400	144	155	342	342	214	87854	43577	644828	roadmap_epigenomics H3K79me2	NA	NA	H3K79me2	NA	NA	E127-H3K79me2.narrowPeak	2.52663e-60	203582
hypo	93	roadmap_epigenomics	59.3577	1.40966	2848	145	122	739	739	335	29517	48129	703165	roadmap_epigenomics H2AK5ac	NA	NA	H2AK5ac	NA	NA	E006-H2AK5ac.narrowPeak	3.35914e-59	168841
hypo	222	roadmap_epigenomics	57.3335	1.26143	6170	146	154	430	430	243	72110	44807	660572	roadmap_epigenomics H2AK5ac	NA	NA	H2AK5ac	NA	NA	E017-H2AK5ac.narrowPeak	3.52722e-57	296191
hypo	36	roadmap_epigenomics	56.9309	1.53124	1789	147	96	850	850	364	16999	49188	715683	roadmap_epigenomics H3K79me2	NA	NA	H3K79me2	NA	NA	E003-H3K79me2.narrowPeak	8.85303e-57	125058
hypo	1042	roadmap_epigenomics	54.5378	1.17767	13717	148	176	51	176	125	174487	37260	558195	roadmap_epigenomics H3K27ac	NA	NA	H3K27ac	NA	NA	E124-H3K27ac.narrowPeak	2.17381e-54	154661
hypo	1086	roadmap_epigenomics	53.4541	1.74687	1010	149	59	935	935	381	8381	49967	724301	roadmap_epigenomics H3K9me1	NA	NA	H3K9me1	NA	NA	E127-H3K9me1.narrowPeak	2.61834e-53	49796
hypo	949	roadmap_epigenomics	51.0674	1.18684	10977	150	169	150	169	156	137599	40000	595083	roadmap_epigenomics H3K4me3	NA	NA	H3K4me3	NA	NA	E116-H3K4me3.narrowPeak	6.33687e-51	76188
hypo	986	roadmap_epigenomics	50.2576	1.2171	7688	151	160	326	326	212	93296	43289	639386	roadmap_epigenomics H3K79me2	NA	NA	H3K79me2	NA	NA	E119-H3K79me2.narrowPeak	4.06218e-50	189435
hypo	1060	roadmap_epigenomics	49.4328	1.21933	7376	152	159	343	343	218	89266	43601	643416	roadmap_epigenomics H3K79me2	NA	NA	H3K79me2	NA	NA	E125-H3K79me2.narrowPeak	2.69571e-49	204539
hypo	989	roadmap_epigenomics	49.0964	2.10086	552	153	25	997	997	392	3798	50425	728884	roadmap_epigenomics H4K20me1	NA	NA	H4K20me1	NA	NA	E119-H4K20me1.narrowPeak	5.8108e-49	17542
hypo	1075	roadmap_epigenomics	47.2106	1.34531	2980	154	134	724	724	337	32322	47997	700360	roadmap_epigenomics H4K20me1	NA	NA	H4K20me1	NA	NA	E126-H4K20me1.narrowPeak	4.43854e-47	91108
hypo	411	roadmap_epigenomics	46.8812	1.17625	11242	155	177	133	177	155	142065	39735	590617	roadmap_epigenomics H3K27ac	NA	NA	H3K27ac	NA	NA	E042-H3K27ac.narrowPeak	9.41385e-47	68957
hypo	347	roadmap_epigenomics	43.6607	1.18342	9301	156	172	235	235	188	116246	41676	616436	roadmap_epigenomics H3K27ac	NA	NA	H3K27ac	NA	NA	E032-H3K27ac.narrowPeak	1.55421e-43	65749
hypo	953	roadmap_epigenomics	43.4797	2.03223	528	157	29	1001	1001	396	3754	50449	728928	roadmap_epigenomics H4K20me1	NA	NA	H4K20me1	NA	NA	E116-H4K20me1.narrowPeak	2.34252e-43	13632
hypo	916	roadmap_epigenomics	41.5555	1.16308	11509	158	184	120	184	154	146876	39468	585806	roadmap_epigenomics H3K4me1	NA	NA	H3K4me1	NA	NA	E113-H3K4me1.narrowPeak	1.95507e-41	347264
hypo	399	roadmap_epigenomics	40.3426	1.16509	10718	159	182	159	182	167	136283	40259	596399	roadmap_epigenomics H3K27ac	NA	NA	H3K27ac	NA	NA	E040-H3K27ac.narrowPeak	3.1718e-40	50723
hypo	1102	roadmap_epigenomics	39.8521	1.15075	13272	160	188	63	188	137	171617	37705	561065	roadmap_epigenomics H3K27ac	NA	NA	H3K27ac	NA	NA	E129-H3K27ac.narrowPeak	9.75219e-40	145040
hypo	224	roadmap_epigenomics	37.6918	1.19462	6820	161	165	371	371	232	83880	44157	648802	roadmap_epigenomics H2BK120ac	NA	NA	H2BK120ac	NA	NA	E017-H2BK120ac.narrowPeak	1.40192e-37	223586
hypo	457	roadmap_epigenomics	35.8428	1.14306	13017	162	191	69	191	141	169076	37960	563606	roadmap_epigenomics H3K27ac	NA	NA	H3K27ac	NA	NA	E049-H3K27ac.narrowPeak	9.84112e-36	126928
hypo	1039	roadmap_epigenomics	35.7931	1.36125	2047	163	131	821	821	372	21846	48930	710836	roadmap_epigenomics H4K20me1	NA	NA	H4K20me1	NA	NA	E123-H4K20me1.narrowPeak	1.09658e-35	56092
hypo	35	roadmap_epigenomics	32.4936	1.36388	1823	164	130	844	844	379	19396	49154	713286	roadmap_epigenomics H3K79me1	NA	NA	H3K79me1	NA	NA	E003-H3K79me1.narrowPeak	2.17191e-32	133208
hypo	157	roadmap_epigenomics	31.9063	1.24023	3728	165	157	636	636	319	43824	47249	688858	roadmap_epigenomics H3K79me1	NA	NA	H3K79me1	NA	NA	E008-H3K79me1.narrowPeak	8.34708e-32	120368
hypo	1035	roadmap_epigenomics	31.5019	1.18483	6124	166	170	434	434	257	75706	44853	656976	roadmap_epigenomics H3K79me2	NA	NA	H3K79me2	NA	NA	E123-H3K79me2.narrowPeak	2.10544e-31	112225
hypo	785	roadmap_epigenomics	30.5539	1.17809	6374	167	174	414	414	252	79260	44603	653422	roadmap_epigenomics H3K4me1	NA	NA	H3K4me1	NA	NA	E094-H3K4me1.narrowPeak	1.85653e-30	238308
hypo	821	roadmap_epigenomics	30.2585	1.14381	10100	168	190	189	190	182	130159	40877	602523	roadmap_epigenomics H3K4me1	NA	NA	H3K4me1	NA	NA	E099-H3K4me1.narrowPeak	3.64332e-30	176852
hypo	318	roadmap_epigenomics	28.4091	1.18059	5683	169	173	461	461	268	70386	45294	662296	roadmap_epigenomics	NA	NA	NA	NA	NA	E028-DNase.hotspot.fdr0.01.peaks.bed	2.5606e-28	186647
hypo	180	roadmap_epigenomics	27.0457	1.17804	5520	170	175	475	475	273	68467	45457	664215	roadmap_epigenomics H3K36me3	NA	NA	H3K36me3	NA	NA	E011-H3K36me3.narrowPeak	5.87732e-27	271199
hypo	806	roadmap_epigenomics	25.3896	1.17408	5364	171	178	488	488	279	66705	45613	665977	roadmap_epigenomics H3K4me1	NA	NA	H3K4me1	NA	NA	E097-H3K4me1.narrowPeak	2.64704e-25	316385
hypo	9	roadmap_epigenomics	24.0352	1.26759	2241	172	153	794	794	373	25648	48736	707034	roadmap_epigenomics H3K4me1	NA	NA	H3K4me1	NA	NA	E002-H3K4me1.narrowPeak	5.95116e-24	155106
hypo	39	roadmap_epigenomics	23.5916	1.23674	2739	173	158	750	750	360	32162	48238	700520	roadmap_epigenomics H4K20me1	NA	NA	H4K20me1	NA	NA	E003-H4K20me1.narrowPeak	1.64332e-23	266573
hypo	775	roadmap_epigenomics	22.6219	1.15396	6015	174	187	441	441	267	76115	44962	656567	roadmap_epigenomics H3K36me3	NA	NA	H3K36me3	NA	NA	E093-H3K36me3.narrowPeak	1.52357e-22	312139
hypo	645	roadmap_epigenomics	22.5744	1.11893	10722	175	201	158	201	178	140877	40255	591805	roadmap_epigenomics H3K27ac	NA	NA	H3K27ac	NA	NA	E078-H3K27ac.narrowPeak	1.69013e-22	97357
hypo	797	roadmap_epigenomics	21.8255	1.12877	8485	176	197	284	284	219	110135	42492	622547	roadmap_epigenomics H3K4me1	NA	NA	H3K4me1	NA	NA	E096-H3K4me1.narrowPeak	9.42546e-22	317652
hypo	304	roadmap_epigenomics	21.7241	1.11209	11801	177	204	108	204	163	156163	39176	576519	roadmap_epigenomics H3K27ac	NA	NA	H3K27ac	NA	NA	E026-H3K27ac.narrowPeak	1.18382e-21	107738
hypo	31	roadmap_epigenomics	21.4766	1.14026	6875	178	192	366	366	245	88118	44102	644564	roadmap_epigenomics H3K4me1	NA	NA	H3K4me1	NA	NA	E003-H3K4me1.narrowPeak	2.08137e-21	223151
hypo	654	roadmap_epigenomics	21.3941	1.13414	7539	179	194	338	338	237	97239	43438	635443	roadmap_epigenomics H3K4me1	NA	NA	H3K4me1	NA	NA	E079-H3K4me1.narrowPeak	2.50249e-21	257512
hypo	321	roadmap_epigenomics	21.2748	1.19461	3519	180	166	657	657	334	42820	47458	689862	roadmap_epigenomics H3K36me3	NA	NA	H3K36me3	NA	NA	E028-H3K36me3.narrowPeak	3.27537e-21	214706
hypo	380	roadmap_epigenomics	20.9972	1.10985	11833	181	206	106	206	164	156845	39144	575837	roadmap_epigenomics H3K27ac	NA	NA	H3K27ac	NA	NA	E037-H3K27ac.narrowPeak	6.17255e-21	75680
hypo	467	roadmap_epigenomics	20.1004	1.11093	10833	182	205	153	205	180	143194	40144	589488	roadmap_epigenomics H3K27ac	NA	NA	H3K27ac	NA	NA	E050-H3K27ac.narrowPeak	4.83991e-20	105584
hypo	930	roadmap_epigenomics	19.769	1.20221	3013	183	164	717	717	355	36383	47964	696299	roadmap_epigenomics H4K20me1	NA	NA	H4K20me1	NA	NA	E114-H4K20me1.narrowPeak	1.03245e-19	69106
hypo	1024	roadmap_epigenomics	19.0142	1.79227	315	184	54	1050	1050	429	2533	50662	730149	roadmap_epigenomics H3K9me1	NA	NA	H3K9me1	NA	NA	E122-H3K9me1.narrowPeak	5.83829e-19	25444
hypo	188	roadmap_epigenomics	18.9846	1.10872	10507	185	207	167	207	186	139018	40470	593664	roadmap_epigenomics H3K4me1	NA	NA	H3K4me1	NA	NA	E012-H3K4me1.narrowPeak	6.21675e-19	258764
hypo	595	roadmap_epigenomics	18.5529	1.16417	4184	186	183	592	592	320	52260	46793	680422	roadmap_epigenomics H3K4me1	NA	NA	H3K4me1	NA	NA	E070-H3K4me1.narrowPeak	1.67066e-18	107076
hypo	193	roadmap_epigenomics	17.7985	1.11894	7804	187	200	321	321	236	101903	43173	630779	roadmap_epigenomics H3K36me3	NA	NA	H3K36me3	NA	NA	E013-H3K36me3.narrowPeak	9.43971e-18	304390
hypo	517	roadmap_epigenomics	17.5783	1.13669	5687	188	193	459	459	280	72885	45290	659797	roadmap_epigenomics	NA	NA	NA	NA	NA	E057-DNase.hotspot.fdr0.01.peaks.bed	1.55908e-17	209950
hypo	275	roadmap_epigenomics	16.8302	1.16997	3495	189	180	659	659	343	43367	47482	689315	roadmap_epigenomics H3K4me1	NA	NA	H3K4me1	NA	NA	E021-H3K4me1.narrowPeak	8.68304e-17	187305
hypo	2	roadmap_epigenomics	15.5523	1.19108	2558	190	168	766	766	375	31118	48419	701564	roadmap_epigenomics H3K36me3	NA	NA	H3K36me3	NA	NA	E001-H3K36me3.narrowPeak	1.63777e-15	187276
hypo	231	roadmap_epigenomics	14.1713	1.12926	4926	191	196	519	519	302	63396	46051	669286	roadmap_epigenomics H3K23ac	NA	NA	H3K23ac	NA	NA	E017-H3K23ac.narrowPeak	3.91777e-14	154421
hypo	168	roadmap_epigenomics	13.2712	1.10854	6578	192	208	393	393	264	86381	44399	646301	roadmap_epigenomics H3K36me3	NA	NA	H3K36me3	NA	NA	E009-H3K36me3.narrowPeak	3.09609e-13	389281
hypo	1089	roadmap_epigenomics	13.0797	1.084	11844	193	216	105	216	171	159921	39133	572761	roadmap_epigenomics	NA	NA	NA	NA	NA	E128-DNase.macs2.narrowPeak	4.78736e-13	363409
hypo	958	roadmap_epigenomics	12.6687	1.15807	2901	194	186	732	732	371	36286	48076	696396	roadmap_epigenomics H3K36me3	NA	NA	H3K36me3	NA	NA	E117-H3K36me3.narrowPeak	1.22694e-12	316292
hypo	429	roadmap_epigenomics	12.5945	1.08732	10135	195	214	183	214	197	136145	40842	596537	roadmap_epigenomics H3K27ac	NA	NA	H3K27ac	NA	NA	E045-H3K27ac.narrowPeak	1.448e-12	75483
hypo	127	roadmap_epigenomics	10.8591	1.11369	4649	196	202	550	550	316	60560	46328	672122	roadmap_epigenomics H3K4me1	NA	NA	H3K4me1	NA	NA	E007-H3K4me1.narrowPeak	7.83432e-11	262432
hypo	401	roadmap_epigenomics	10.8159	1.16829	2148	197	181	806	806	395	26587	48829	706095	roadmap_epigenomics H3K36me3	NA	NA	H3K36me3	NA	NA	E040-H3K36me3.narrowPeak	8.6087e-11	157474
hypo	934	roadmap_epigenomics	10.5122	1.09439	6634	198	210	389	389	266	88116	44343	644566	roadmap_epigenomics H3K36me3	NA	NA	H3K36me3	NA	NA	E115-H3K36me3.narrowPeak	1.72373e-10	329649
hypo	863	roadmap_epigenomics	10.029	1.07955	9224	199	217	241	241	219	124466	41753	608216	roadmap_epigenomics H3K4me1	NA	NA	H3K4me1	NA	NA	E105-H3K4me1.narrowPeak	5.21711e-10	309115
hypo	960	roadmap_epigenomics	10.0104	1.07257	11610	200	222	118	222	180	158014	39367	574668	roadmap_epigenomics H3K4me2	NA	NA	H3K4me2	NA	NA	E117-H3K4me2.narrowPeak	5.41881e-10	85230
hypo	363	roadmap_epigenomics	9.68096	1.06854	12886	201	228	72	228	167	176186	38091	556496	roadmap_epigenomics	NA	NA	NA	NA	NA	E034-DNase.macs2.narrowPeak	1.15123e-09	416773
hypo	994	roadmap_epigenomics	9.4699	1.17269	1757	202	179	851	851	411	21644	49220	711038	roadmap_epigenomics H3K36me3	NA	NA	H3K36me3	NA	NA	E120-H3K36me3.narrowPeak	1.86238e-09	156861
hypo	46	roadmap_epigenomics	9.13807	1.30812	605	203	141	988	988	444	6666	50372	726016	roadmap_epigenomics H2AK5ac	NA	NA	H2AK5ac	NA	NA	E004-H2AK5ac.narrowPeak	3.97884e-09	52936
hypo	990	roadmap_epigenomics	8.987	1.06929	11115	204	225	138	225	189	151544	39862	581138	roadmap_epigenomics	NA	NA	NA	NA	NA	E120-DNase.macs2.narrowPeak	5.60656e-09	386802
hypo	229	roadmap_epigenomics	8.54648	1.09122	5483	205	212	478	478	298	72875	45494	659807	roadmap_epigenomics H3K14ac	NA	NA	H3K14ac	NA	NA	E017-H3K14ac.narrowPeak	1.53847e-08	195283
hypo	815	roadmap_epigenomics	8.26261	1.07096	9242	206	223	240	240	223	125541	41735	607141	roadmap_epigenomics H3K4me1	NA	NA	H3K4me1	NA	NA	E098-H3K4me1.narrowPeak	2.94335e-08	293151
hypo	393	roadmap_epigenomics	7.56191	1.06287	10989	207	230	145	230	194	150520	39988	582162	roadmap_epigenomics H3K27ac	NA	NA	H3K27ac	NA	NA	E039-H3K27ac.narrowPeak	1.47043e-07	79886
hypo	536	roadmap_epigenomics	7.53742	1.09747	4073	208	209	602	602	340	53721	46904	678961	roadmap_epigenomics H3K4me1	NA	NA	H3K4me1	NA	NA	E059-H3K4me1.narrowPeak	1.54823e-07	104660
hypo	54	roadmap_epigenomics	7.33587	1.68906	135	209	70	1091	1091	457	1150	50842	731532	roadmap_epigenomics H3K36me3	NA	NA	H3K36me3	NA	NA	E004-H3K36me3.narrowPeak	2.45077e-07	16192
hypo	1080	roadmap_epigenomics	7.11358	1.08761	4731	210	213	540	540	321	62993	46246	669689	roadmap_epigenomics H3K36me3	NA	NA	H3K36me3	NA	NA	E127-H3K36me3.narrowPeak	4.0693e-07	328746
hypo	548	roadmap_epigenomics	7.00896	1.06883	7876	211	226	316	316	251	106976	43101	625706	roadmap_epigenomics H3K4me1	NA	NA	H3K4me1	NA	NA	E062-H3K4me1.narrowPeak	5.15321e-07	122215
hypo	17	roadmap_epigenomics	6.85556	1.18344	1081	212	171	925	925	436	13172	49896	719510	roadmap_epigenomics H2AK5ac	NA	NA	H2AK5ac	NA	NA	E003-H2AK5ac.narrowPeak	7.30172e-07	102315
hypo	1037	roadmap_epigenomics	6.84939	1.26773	553	213	152	996	996	454	6284	50424	726398	roadmap_epigenomics H3K9me1	NA	NA	H3K9me1	NA	NA	E123-H3K9me1.narrowPeak	7.37139e-07	22190
hypo	713	roadmap_epigenomics	6.5601	1.19122	952	214	167	940	940	440	11521	50025	721161	roadmap_epigenomics H3K36me3	NA	NA	H3K36me3	NA	NA	E086-H3K36me3.narrowPeak	1.42827e-06	98071
hypo	376	roadmap_epigenomics	6.37535	1.07553	5629	215	220	467	467	301	75812	45348	656870	roadmap_epigenomics H3K36me3	NA	NA	H3K36me3	NA	NA	E036-H3K36me3.narrowPeak	2.1754e-06	328957
hypo	219	roadmap_epigenomics	5.81302	1.07352	5281	216	221	494	494	310	71211	45696	661471	roadmap_epigenomics	NA	NA	NA	NA	NA	E017-DNase.hotspot.fdr0.01.peaks.bed	7.90412e-06	185201
hypo	686	roadmap_epigenomics	5.60428	1.16081	1083	217	185	924	924	442	13449	49894	719233	roadmap_epigenomics H3K36me3	NA	NA	H3K36me3	NA	NA	E083-H3K36me3.narrowPeak	1.27229e-05	221184
hypo	888	roadmap_epigenomics	5.121	1.0462	13476	218	237	59	237	171	187322	37501	545360	roadmap_epigenomics H3K27ac	NA	NA	H3K27ac	NA	NA	E109-H3K27ac.narrowPeak	3.85361e-05	194846
hypo	100	roadmap_epigenomics	5.07928	1.06021	6818	219	231	372	372	274	93137	44159	639545	roadmap_epigenomics H3K27ac	NA	NA	H3K27ac	NA	NA	E006-H3K27ac.narrowPeak	4.22282e-05	144175
hypo	1056	roadmap_epigenomics	5.02271	1.09232	2734	220	211	751	751	394	36137	48243	696545	roadmap_epigenomics H3K36me3	NA	NA	H3K36me3	NA	NA	E125-H3K36me3.narrowPeak	4.78839e-05	248866
hypo	923	roadmap_epigenomics	4.79639	1.06875	4717	221	227	541	541	330	63816	46260	668866	roadmap_epigenomics H3K36me3	NA	NA	H3K36me3	NA	NA	E114-H3K36me3.narrowPeak	8.02669e-05	218156
hypo	264	roadmap_epigenomics	4.75622	1.07042	4434	222	224	573	573	340	59880	46543	672802	roadmap_epigenomics H3K36me3	NA	NA	H3K36me3	NA	NA	E020-H3K36me3.narrowPeak	8.76502e-05	225918
hypo	104	roadmap_epigenomics	4.7104	1.04877	10074	223	234	190	234	216	139339	40903	593343	roadmap_epigenomics H3K4me1	NA	NA	H3K4me1	NA	NA	E006-H3K4me1.narrowPeak	9.69646e-05	392176
hypo	1076	roadmap_epigenomics	4.61103	1.04817	10052	224	235	192	235	217	139097	40925	593585	roadmap_epigenomics	NA	NA	NA	NA	NA	E127-DNase.macs2.narrowPeak	0.000121352	449425
hypo	1106	roadmap_epigenomics	3.8349	1.03631	16316	225	244	24	244	164	228853	34661	503829	roadmap_epigenomics H3K4me2	NA	NA	H3K4me2	NA	NA	E129-H3K4me2.narrowPeak	0.0007215	131887
hypo	1068	roadmap_epigenomics	3.62884	1.13187	912	226	195	945	945	455	11605	50065	721077	roadmap_epigenomics H3K36me3	NA	NA	H3K36me3	NA	NA	E126-H3K36me3.narrowPeak	0.00115445	102518
hypo	508	roadmap_epigenomics	3.61715	1.05174	5889	227	233	448	448	303	80938	45088	651744	roadmap_epigenomics	NA	NA	NA	NA	NA	E056-DNase.hotspot.fdr0.01.peaks.bed	0.00118072	223756
hypo	417	roadmap_epigenomics	3.32978	1.04219	8302	228	239	295	295	254	115253	42675	617429	roadmap_epigenomics H3K27ac	NA	NA	H3K27ac	NA	NA	E043-H3K27ac.narrowPeak	0.00227831	65067
hypo	12	roadmap_epigenomics	3.2825	1.20714	353	229	162	1034	1034	475	4208	50624	728474	roadmap_epigenomics H3K9me3	NA	NA	H3K9me3	NA	NA	E002-H3K9me3.narrowPeak	0.00252923	304999
hypo	340	roadmap_epigenomics	3.26109	1.12524	874	230	198	950	950	459	11185	50103	721497	roadmap_epigenomics H3K36me3	NA	NA	H3K36me3	NA	NA	E031-H3K36me3.narrowPeak	0.00264545	119691
hypo	1018	roadmap_epigenomics	3.25434	1.07693	2230	231	218	798	798	416	29856	48747	702826	roadmap_epigenomics H3K36me3	NA	NA	H3K36me3	NA	NA	E122-H3K36me3.narrowPeak	0.0026753	156955
hypo	996	roadmap_epigenomics	3.23699	1.03666	11306	232	242	131	242	202	157992	39671	574690	roadmap_epigenomics H3K4me2	NA	NA	H3K4me2	NA	NA	E120-H3K4me2.narrowPeak	0.00277231	121957
hypo	230	roadmap_epigenomics	2.88162	1.03856	8152	233	241	305	305	260	113491	42825	619191	roadmap_epigenomics H3K18ac	NA	NA	H3K18ac	NA	NA	E017-H3K18ac.narrowPeak	0.00625679	267008
hypo	437	roadmap_epigenomics	2.72454	1.03254	11376	234	246	127	246	202	159474	39601	573208	roadmap_epigenomics	NA	NA	NA	NA	NA	E046-DNase.macs2.narrowPeak	0.00894467	287415
hypo	213	roadmap_epigenomics	2.71705	1.04815	4519	235	236	563	563	345	62221	46458	670461	roadmap_epigenomics H3K36me3	NA	NA	H3K36me3	NA	NA	E016-H3K36me3.narrowPeak	0.00906158	237527
hypo	20	roadmap_epigenomics	2.61781	1.12298	673	236	199	977	977	471	8626	50304	724056	roadmap_epigenomics H2BK15ac	NA	NA	H2BK15ac	NA	NA	E003-H2BK15ac.narrowPeak	0.0113398	56913
hypo	954	roadmap_epigenomics	2.18243	1.02852	10602	237	251	163	251	217	149014	40375	583668	roadmap_epigenomics	NA	NA	NA	NA	NA	E117-DNase.macs2.narrowPeak	0.0307713	206915
hypo	139	roadmap_epigenomics	2.17474	1.14709	373	238	189	1031	1031	486	4678	50604	728004	roadmap_epigenomics H2AK5ac	NA	NA	H2AK5ac	NA	NA	E008-H2AK5ac.narrowPeak	0.0311896	27219
hypo	670	roadmap_epigenomics	2.16142	1.11226	609	239	203	987	987	476	7879	50368	724803	roadmap_epigenomics H3K36me3	NA	NA	H3K36me3	NA	NA	E081-H3K36me3.narrowPeak	0.0320265	55942
hypo	628	roadmap_epigenomics	2.01633	1.02898	8763	240	249	266	266	252	122997	42214	609685	roadmap_epigenomics H3K4me1	NA	NA	H3K4me1	NA	NA	E075-H3K4me1.narrowPeak	0.0445433	196761
hypo	199	roadmap_epigenomics	1.88531	1.03637	4642	241	243	553	553	346	64584	46335	668098	roadmap_epigenomics H3K36me3	NA	NA	H3K36me3	NA	NA	E014-H3K36me3.narrowPeak	0.0599785	224180
hypo	970	roadmap_epigenomics	1.8583	1.04352	3104	242	238	708	708	396	42862	47873	689820	roadmap_epigenomics H3K36me3	NA	NA	H3K36me3	NA	NA	E118-H3K36me3.narrowPeak	0.0635628	168899
hypo	349	roadmap_epigenomics	1.68511	1.03109	5390	243	248	486	486	326	75374	45587	657308	roadmap_epigenomics H3K36me3	NA	NA	H3K36me3	NA	NA	E032-H3K36me3.narrowPeak	0.0943206	342907
hypo	371	roadmap_epigenomics	1.64429	1.05433	1625	244	232	866	866	447	22189	49352	710493	roadmap_epigenomics H3K36me3	NA	NA	H3K36me3	NA	NA	E035-H3K36me3.narrowPeak	0.103192	184731
hypo	8	roadmap_epigenomics	1.64194	1.07645	831	245	219	957	957	474	11108	50146	721574	roadmap_epigenomics H3K36me3	NA	NA	H3K36me3	NA	NA	E002-H3K36me3.narrowPeak	0.103328	284665
hypo	21	roadmap_epigenomics	1.55116	1.08495	620	246	215	983	983	481	8221	50357	724461	roadmap_epigenomics H2BK20ac	NA	NA	H2BK20ac	NA	NA	E003-H2BK20ac.narrowPeak	0.126831	71242
hypo	518	roadmap_epigenomics	1.49146	1.01951	13394	247	254	61	254	187	189780	37583	542902	roadmap_epigenomics	NA	NA	NA	NA	NA	E057-DNase.macs2.narrowPeak	0.144933	290414
hypo	248	roadmap_epigenomics	1.47506	1.02465	7119	248	252	356	356	285	100195	43858	632487	roadmap_epigenomics H4K91ac	NA	NA	H4K91ac	NA	NA	E017-H4K91ac.narrowPeak	0.149904	263824
hypo	453	roadmap_epigenomics	1.39635	1.04034	2238	249	240	796	796	428	30972	48739	701710	roadmap_epigenomics H3K36me3	NA	NA	H3K36me3	NA	NA	E048-H3K36me3.narrowPeak	0.178967	130419
hypo	107	roadmap_epigenomics	1.33469	1.03159	3414	250	247	670	670	389	47664	47563	685018	roadmap_epigenomics H3K79me1	NA	NA	H3K79me1	NA	NA	E006-H3K79me1.narrowPeak	0.205445	327836
hypo	257	roadmap_epigenomics	1.19666	1.02894	3331	251	250	681	681	394	46615	47646	686067	roadmap_epigenomics H3K36me3	NA	NA	H3K36me3	NA	NA	E019-H3K36me3.narrowPeak	0.281185	162043
hypo	6	roadmap_epigenomics	1.05673	1.06573	513	252	229	1007	1007	496	6923	50464	725759	roadmap_epigenomics H3K9me3	NA	NA	H3K9me3	NA	NA	E001-H3K9me3.narrowPeak	0.386541	176623
hypo	951	roadmap_epigenomics	0.81188	1.01216	9442	253	257	220	257	243	134377	41535	598305	roadmap_epigenomics H3K9ac	NA	NA	H3K9ac	NA	NA	E116-H3K9ac.narrowPeak	0.676586	50587
hypo	18	roadmap_epigenomics	0.7704	1.036	826	254	245	958	958	486	11466	50151	721216	roadmap_epigenomics H2BK120ac	NA	NA	H2BK120ac	NA	NA	E003-H2BK120ac.narrowPeak	0.741462	62852
hypo	319	roadmap_epigenomics	0.739914	1.00984	12239	255	259	92	259	202	174603	38738	558079	roadmap_epigenomics	NA	NA	NA	NA	NA	E028-DNase.macs2.narrowPeak	0.792261	248088
hypo	866	roadmap_epigenomics	0.728092	1.00953	12639	256	260	78	260	198	180365	38338	552317	roadmap_epigenomics H3K27ac	NA	NA	H3K27ac	NA	NA	E106-H3K27ac.narrowPeak	0.810945	184663
hypo	946	roadmap_epigenomics	0.675665	1.01843	2220	257	255	801	801	438	31355	48757	701327	roadmap_epigenomics H3K36me3	NA	NA	H3K36me3	NA	NA	E116-H3K36me3.narrowPeak	0.911433	165408
hypo	552	roadmap_epigenomics	0.666914	1.00839	12923	258	261	70	261	196	184584	38054	548098	roadmap_epigenomics H3K27ac	NA	NA	H3K27ac	NA	NA	E063-H3K27ac.narrowPeak	0.92638	123493
hypo	174	roadmap_epigenomics	0.641274	1.01083	5872	259	258	450	450	322	83596	45105	649086	roadmap_epigenomics H3K36me3	NA	NA	H3K36me3	NA	NA	E010-H3K36me3.narrowPeak	0.978925	378521
hypo	829	roadmap_epigenomics	0.610668	1.02181	1165	260	253	913	913	475	16395	49812	716287	roadmap_epigenomics H3K36me3	NA	NA	H3K36me3	NA	NA	E100-H3K36me3.narrowPeak	1	160236
hypo	982	roadmap_epigenomics	0.557678	1.0145	1947	261	256	834	834	450	27599	49030	705083	roadmap_epigenomics H3K36me3	NA	NA	H3K36me3	NA	NA	E119-H3K36me3.narrowPeak	1	199451
hypo	355	roadmap_epigenomics	0.495561	1.00532	10874	262	262	152	262	225	155639	40103	577043	roadmap_epigenomics	NA	NA	NA	NA	NA	E033-DNase.macs2.narrowPeak	1	279513
hypo	773	roadmap_epigenomics	0.33957	1.00132	9432	263	263	223	263	250	135419	41545	597263	roadmap_epigenomics H3K27ac	NA	NA	H3K27ac	NA	NA	E093-H3K27ac.narrowPeak	1	114849
hypo	1082	roadmap_epigenomics	0.291358	0.999775	15232	264	264	36	264	188	218963	35745	513719	roadmap_epigenomics H3K4me2	NA	NA	H3K4me2	NA	NA	E127-H3K4me2.narrowPeak	1	129617
hypo	436	roadmap_epigenomics	0.290761	0.999609	4438	265	265	572	572	367	63809	46539	668873	roadmap_epigenomics	NA	NA	NA	NA	NA	E046-DNase.hotspot.fdr0.01.peaks.bed	1	109923
hypo	499	roadmap_epigenomics	0.272131	0.998842	5873	266	266	449	449	327	84498	45104	648184	roadmap_epigenomics	NA	NA	NA	NA	NA	E055-DNase.hotspot.fdr0.01.peaks.bed	1	232836
hypo	79	roadmap_epigenomics	0.251424	0.998174	8285	267	267	298	298	277	119261	42692	613421	roadmap_epigenomics H3K4me1	NA	NA	H3K4me1	NA	NA	E005-H3K4me1.narrowPeak	1	297207
hypo	247	roadmap_epigenomics	0.236842	0.997564	8232	268	268	301	301	279	118559	42745	614123	roadmap_epigenomics H4K8ac	NA	NA	H4K8ac	NA	NA	E017-H4K8ac.narrowPeak	1	220348
hypo	1044	roadmap_epigenomics	0.234243	0.997129	6139	269	269	432	432	323	88458	44838	644224	roadmap_epigenomics H3K36me3	NA	NA	H3K36me3	NA	NA	E124-H3K36me3.narrowPeak	1	195185
hypo	74	roadmap_epigenomics	0.229148	0.981949	121	270	280	1096	1096	549	1771	50856	730911	roadmap_epigenomics H3K23ac	NA	NA	H3K23ac	NA	NA	E005-H3K23ac.narrowPeak	1	26232
hypo	832	roadmap_epigenomics	0.227101	0.985152	209	271	275	1074	1074	540	3049	50768	729633	roadmap_epigenomics H3K9me3	NA	NA	H3K9me3	NA	NA	E100-H3K9me3.narrowPeak	1	148107
hypo	235	roadmap_epigenomics	0.226058	0.997017	7674	272	270	327	327	290	110577	43303	622105	roadmap_epigenomics H3K4ac	NA	NA	H3K4ac	NA	NA	E017-H3K4ac.narrowPeak	1	243226
hypo	1064	roadmap_epigenomics	0.188263	0.99596	12092	273	271	99	273	214	174333	38885	558349	roadmap_epigenomics	NA	NA	NA	NA	NA	E126-DNase.macs2.narrowPeak	1	406331
hypo	162	roadmap_epigenomics	0.115973	0.982508	1813	274	279	846	846	466	26505	49164	706177	roadmap_epigenomics H4K20me1	NA	NA	H4K20me1	NA	NA	E008-H4K20me1.narrowPeak	1	284618
hypo	729	roadmap_epigenomics	0.114908	0.987902	4105	275	273	600	600	383	59664	46872	673018	roadmap_epigenomics H3K36me3	NA	NA	H3K36me3	NA	NA	E088-H3K36me3.narrowPeak	1	301941
hypo	362	roadmap_epigenomics	0.110909	0.987907	4410	276	272	576	576	375	64092	46567	668590	roadmap_epigenomics	NA	NA	NA	NA	NA	E034-DNase.hotspot.fdr0.01.peaks.bed	1	107094
hypo	335	roadmap_epigenomics	0.0864338	0.985719	4668	277	274	546	546	366	67974	46309	664708	roadmap_epigenomics H3K36me3	NA	NA	H3K36me3	NA	NA	E030-H3K36me3.narrowPeak	1	180425
hypo	976	roadmap_epigenomics	0.0819422	0.945657	289	278	306	1057	1057	547	4391	50688	728291	roadmap_epigenomics H3K9me3	NA	NA	H3K9me3	NA	NA	E118-H3K9me3.narrowPeak	1	97156
hypo	382	roadmap_epigenomics	0.0710856	0.973568	1595	279	284	870	870	478	23527	49382	709155	roadmap_epigenomics H3K36me3	NA	NA	H3K36me3	NA	NA	E037-H3K36me3.narrowPeak	1	97059
hypo	354	roadmap_epigenomics	0.0695002	0.983283	4431	280	277	574	574	377	64673	46546	668009	roadmap_epigenomics	NA	NA	NA	NA	NA	E033-DNase.hotspot.fdr0.01.peaks.bed	1	108373
hypo	451	roadmap_epigenomics	0.0418456	0.984441	9306	281	276	233	281	263	135476	41671	597206	roadmap_epigenomics H3K27ac	NA	NA	H3K27ac	NA	NA	E048-H3K27ac.narrowPeak	1	60903
hypo	758	roadmap_epigenomics	0.0264178	0.982969	11271	282	278	132	282	231	164173	39706	568509	roadmap_epigenomics H3K4me1	NA	NA	H3K4me1	NA	NA	E091-H3K4me1.narrowPeak	1	214573
hypo	1104	roadmap_epigenomics	0.0230225	0.973692	4295	283	283	583	583	383	63255	46682	669427	roadmap_epigenomics H3K36me3	NA	NA	H3K36me3	NA	NA	E129-H3K36me3.narrowPeak	1	239731
hypo	25	roadmap_epigenomics	0.0217738	0.914308	348	284	342	1037	1037	554	5467	50629	727215	roadmap_epigenomics H3K23ac	NA	NA	H3K23ac	NA	NA	E003-H3K23ac.narrowPeak	1	29397
hypo	184	roadmap_epigenomics	0.0196814	0.948571	1102	285	302	922	922	503	16678	49875	716004	roadmap_epigenomics H3K9me3	NA	NA	H3K9me3	NA	NA	E011-H3K9me3.narrowPeak	1	213408
hypo	407	roadmap_epigenomics	0.014498	0.972287	5017	286	285	511	511	361	73956	45960	658726	roadmap_epigenomics H3K36me3	NA	NA	H3K36me3	NA	NA	E041-H3K36me3.narrowPeak	1	202883
hypo	440	roadmap_epigenomics	0.0136552	0.968694	3928	287	288	612	612	396	58136	47049	674546	roadmap_epigenomics H3K36me3	NA	NA	H3K36me3	NA	NA	E046-H3K36me3.narrowPeak	1	269270
hypo	190	roadmap_epigenomics	0.00980697	0.907159	435	288	349	1024	1024	554	6886	50542	725796	roadmap_epigenomics H3K9me3	NA	NA	H3K9me3	NA	NA	E012-H3K9me3.narrowPeak	1	164596
hypo	171	roadmap_epigenomics	0.00822155	0.940075	1203	289	311	909	909	503	18365	49774	714317	roadmap_epigenomics H3K9me3	NA	NA	H3K9me3	NA	NA	E009-H3K9me3.narrowPeak	1	190233
hypo	1095	roadmap_epigenomics	0.00796968	0.977615	11799	290	281	109	290	227	172552	39178	560130	roadmap_epigenomics H3K4me2	NA	NA	H3K4me2	NA	NA	E128-H3K4me2.narrowPeak	1	118844
hypo	317	roadmap_epigenomics	0.0079501	0.96392	3678	291	292	640	640	408	54694	47299	677988	roadmap_epigenomics	NA	NA	NA	NA	NA	E028-DNase.hotspot.all.peaks.bed	1	103292
hypo	1020	roadmap_epigenomics	0.00704536	0.977317	12146	292	282	96	292	223	177640	38831	555042	roadmap_epigenomics H3K4me2	NA	NA	H3K4me2	NA	NA	E122-H3K4me2.narrowPeak	1	99530
hypo	206	roadmap_epigenomics	0.00552936	0.965827	4814	293	290	533	533	372	71400	46163	661282	roadmap_epigenomics H3K36me3	NA	NA	H3K36me3	NA	NA	E015-H3K36me3.narrowPeak	1	252862
hypo	366	roadmap_epigenomics	0.00458044	0.965474	5048	294	291	508	508	364	74883	45929	657799	roadmap_epigenomics H3K36me3	NA	NA	H3K36me3	NA	NA	E034-H3K36me3.narrowPeak	1	302281
hypo	357	roadmap_epigenomics	0.00381709	0.946843	2057	295	304	817	817	472	31154	48920	701528	roadmap_epigenomics H3K36me3	NA	NA	H3K36me3	NA	NA	E033-H3K36me3.narrowPeak	1	134215
hypo	62	roadmap_epigenomics	0.00331115	0.808983	127	296	449	1093	1093	613	2255	50850	730427	roadmap_epigenomics H3K9me3	NA	NA	H3K9me3	NA	NA	E004-H3K9me3.narrowPeak	1	65974
hypo	1038	roadmap_epigenomics	0.00240192	0.770474	90	297	484	1101	1101	627	1678	50887	731004	roadmap_epigenomics H3K9me3	NA	NA	H3K9me3	NA	NA	E123-H3K9me3.narrowPeak	1	22134
hypo	388	roadmap_epigenomics	0.00151959	0.947286	2742	298	303	748	748	450	41479	48235	691203	roadmap_epigenomics H3K36me3	NA	NA	H3K36me3	NA	NA	E038-H3K36me3.narrowPeak	1	143886
hypo	1078	roadmap_epigenomics	0.00137397	0.969958	10776	299	286	155	299	247	158638	40201	574044	roadmap_epigenomics H3K27ac	NA	NA	H3K27ac	NA	NA	E127-H3K27ac.narrowPeak	1	94932
hypo	895	roadmap_epigenomics	0.00128963	0.928198	1454	300	323	881	881	501	22465	49523	710217	roadmap_epigenomics H3K36me3	NA	NA	H3K36me3	NA	NA	E110-H3K36me3.narrowPeak	1	86281
hypo	147	roadmap_epigenomics	0.00121838	0.896442	663	301	358	978	978	546	10614	50314	722068	roadmap_epigenomics H3K23ac	NA	NA	H3K23ac	NA	NA	E008-H3K23ac.narrowPeak	1	83800
hypo	696	roadmap_epigenomics	0.00116696	0.960151	5541	302	293	471	471	355	82572	45436	650110	roadmap_epigenomics H3K36me3	NA	NA	H3K36me3	NA	NA	E084-H3K36me3.narrowPeak	1	327535
hypo	1052	roadmap_epigenomics	0.000985903	0.969391	11385	303	287	126	303	239	167617	39592	565065	roadmap_epigenomics	NA	NA	NA	NA	NA	E125-DNase.macs2.narrowPeak	1	363310
hypo	933	roadmap_epigenomics	0.000768523	0.943282	2756	304	309	744	744	452	41857	48221	690825	roadmap_epigenomics H3K27me3	NA	NA	H3K27me3	NA	NA	E115-H3K27me3.narrowPeak	1	239992
hypo	833	roadmap_epigenomics	0.000454852	0.968436	13186	305	289	65	305	220	194057	37791	538625	roadmap_epigenomics H3K27ac	NA	NA	H3K27ac	NA	NA	E101-H3K27ac.narrowPeak	1	137630
hypo	1109	roadmap_epigenomics	0.000449466	0.839186	308	306	413	1052	1052	590	5269	50669	727413	roadmap_epigenomics H3K9me3	NA	NA	H3K9me3	NA	NA	E129-H3K9me3.narrowPeak	1	180296
hypo	717	roadmap_epigenomics	0.000442087	0.651691	46	307	648	1106	1106	687	1014	50931	731668	roadmap_epigenomics H3K9me3	NA	NA	H3K9me3	NA	NA	E086-H3K9me3.narrowPeak	1	29188
hypo	813	roadmap_epigenomics	0.000396492	0.786528	163	308	466	1087	1087	620	2976	50814	729706	roadmap_epigenomics H3K27me3	NA	NA	H3K27me3	NA	NA	E098-H3K27me3.narrowPeak	1	34340
hypo	330	roadmap_epigenomics	0.000215525	0.950684	4931	309	298	518	518	375	74176	46046	658506	roadmap_epigenomics H3K36me3	NA	NA	H3K36me3	NA	NA	E029-H3K36me3.narrowPeak	1	235892
hypo	835	roadmap_epigenomics	0.00019932	0.948823	4593	310	300	559	559	390	69238	46384	663444	roadmap_epigenomics H3K36me3	NA	NA	H3K36me3	NA	NA	E101-H3K36me3.narrowPeak	1	322577
hypo	299	roadmap_epigenomics	0.000120907	0.948818	5031	311	301	510	510	374	75806	45946	656876	roadmap_epigenomics H3K36me3	NA	NA	H3K36me3	NA	NA	E025-H3K36me3.narrowPeak	1	257768
hypo	151	roadmap_epigenomics	9.0686e-05	0.9368	3259	312	314	690	690	439	49786	47718	682896	roadmap_epigenomics H3K36me3	NA	NA	H3K36me3	NA	NA	E008-H3K36me3.narrowPeak	1	287355
hypo	932	roadmap_epigenomics	6.00625e-05	0.956322	8379	313	295	290	313	299	124990	42598	607692	roadmap_epigenomics H3K27ac	NA	NA	H3K27ac	NA	NA	E115-H3K27ac.narrowPeak	1	105349
hypo	859	roadmap_epigenomics	5.3252e-05	0.753948	161	314	501	1088	1088	634	3066	50816	729616	roadmap_epigenomics H3K9me3	NA	NA	H3K9me3	NA	NA	E104-H3K9me3.narrowPeak	1	53846
hypo	404	roadmap_epigenomics	5.15711e-05	0.781186	215	315	476	1071	1071	621	3951	50762	728731	roadmap_epigenomics H3K9me3	NA	NA	H3K9me3	NA	NA	E040-H3K9me3.narrowPeak	1	108299
hypo	19	roadmap_epigenomics	5.00619e-05	0.920187	2120	316	331	809	809	485	32994	48857	699688	roadmap_epigenomics H2BK12ac	NA	NA	H2BK12ac	NA	NA	E003-H2BK12ac.narrowPeak	1	175442
hypo	360	roadmap_epigenomics	4.5335e-05	0.558812	34	317	749	1109	1109	725	874	50943	731808	roadmap_epigenomics H3K9me3	NA	NA	H3K9me3	NA	NA	E033-H3K9me3.narrowPeak	1	37488
hypo	125	roadmap_epigenomics	4.45149e-05	0.917099	1982	318	336	832	832	495	30953	48995	701729	roadmap_epigenomics H3K36me3	NA	NA	H3K36me3	NA	NA	E007-H3K36me3.narrowPeak	1	177717
hypo	385	roadmap_epigenomics	4.08445e-05	0.733452	137	319	530	1090	1090	646	2682	50840	730000	roadmap_epigenomics H3K9me3	NA	NA	H3K9me3	NA	NA	E037-H3K9me3.narrowPeak	1	66279
hypo	446	roadmap_epigenomics	3.7121e-05	0.915163	1932	320	340	836	836	499	30236	49045	702446	roadmap_epigenomics H3K36me3	NA	NA	H3K36me3	NA	NA	E047-H3K36me3.narrowPeak	1	150967
hypo	30	roadmap_epigenomics	2.86026e-05	0.844923	520	321	406	1004	1004	577	8829	50457	723853	roadmap_epigenomics H3K4ac	NA	NA	H3K4ac	NA	NA	E003-H3K4ac.narrowPeak	1	34106
hypo	964	roadmap_epigenomics	2.19238e-05	0.815119	359	322	443	1033	1033	599	6320	50618	726362	roadmap_epigenomics H3K9me3	NA	NA	H3K9me3	NA	NA	E117-H3K9me3.narrowPeak	1	92941
hypo	482	roadmap_epigenomics	2.12207e-05	0.93576	3897	323	315	614	614	417	59543	47080	673139	roadmap_epigenomics H3K36me3	NA	NA	H3K36me3	NA	NA	E052-H3K36me3.narrowPeak	1	253329
hypo	218	roadmap_epigenomics	1.3691e-05	0.933227	3781	324	318	632	632	425	57924	47196	674758	roadmap_epigenomics	NA	NA	NA	NA	NA	E017-DNase.hotspot.all.peaks.bed	1	116036
hypo	578	roadmap_epigenomics	1.3525e-05	0.752607	190	325	506	1080	1080	637	3624	50787	729058	roadmap_epigenomics H3K9me3	NA	NA	H3K9me3	NA	NA	E067-H3K9me3.narrowPeak	1	97798
hypo	513	roadmap_epigenomics	1.23871e-05	0.959387	13617	326	294	55	326	225	201721	37360	530961	roadmap_epigenomics H3K4me1	NA	NA	H3K4me1	NA	NA	E056-H3K4me1.narrowPeak	1	303670
hypo	95	roadmap_epigenomics	1.22377e-05	0.944723	5971	327	308	445	445	360	90222	45006	642460	roadmap_epigenomics H2BK12ac	NA	NA	H2BK12ac	NA	NA	E006-H2BK12ac.narrowPeak	1	286687
hypo	274	roadmap_epigenomics	1.19448e-05	0.909433	1937	328	348	835	835	504	30497	49040	702185	roadmap_epigenomics H3K36me3	NA	NA	H3K36me3	NA	NA	E021-H3K36me3.narrowPeak	1	189961
hypo	748	roadmap_epigenomics	9.85094e-06	0.940928	5245	329	310	496	496	378	79603	45732	653079	roadmap_epigenomics H3K36me3	NA	NA	H3K36me3	NA	NA	E090-H3K36me3.narrowPeak	1	278947
hypo	456	roadmap_epigenomics	8.10067e-06	0.703575	128	330	572	1092	1092	665	2612	50849	730070	roadmap_epigenomics H3K9me3	NA	NA	H3K9me3	NA	NA	E048-H3K9me3.narrowPeak	1	50842
hypo	842	roadmap_epigenomics	7.16509e-06	0.931188	3827	331	321	627	627	426	58743	47150	673939	roadmap_epigenomics H3K36me3	NA	NA	H3K36me3	NA	NA	E102-H3K36me3.narrowPeak	1	305376
hypo	865	roadmap_epigenomics	6.10477e-06	0.690381	118	332	593	1097	1097	674	2454	50859	730228	roadmap_epigenomics H3K9me3	NA	NA	H3K9me3	NA	NA	E105-H3K9me3.narrowPeak	1	72743
hypo	1070	roadmap_epigenomics	5.06785e-06	0.955259	11722	333	297	113	333	248	174493	39255	558189	roadmap_epigenomics H3K4me2	NA	NA	H3K4me2	NA	NA	E126-H3K4me2.narrowPeak	1	115074
hypo	1074	roadmap_epigenomics	3.76279e-06	0.500302	31	334	837	1110	1110	760	890	50946	731792	roadmap_epigenomics H3K9me3	NA	NA	H3K9me3	NA	NA	E126-H3K9me3.narrowPeak	1	12156
hypo	925	roadmap_epigenomics	2.45376e-06	0.955903	13747	335	296	49	335	227	204159	37230	528523	roadmap_epigenomics H3K4me2	NA	NA	H3K4me2	NA	NA	E114-H3K4me2.narrowPeak	1	103517
hypo	1099	roadmap_epigenomics	1.91177e-06	0.545382	45	336	774	1107	1107	739	1185	50932	731497	roadmap_epigenomics H3K9me3	NA	NA	H3K9me3	NA	NA	E128-H3K9me3.narrowPeak	1	16141
hypo	592	roadmap_epigenomics	1.82815e-06	0.754301	240	337	499	1068	1068	635	4566	50737	728116	roadmap_epigenomics H3K9me3	NA	NA	H3K9me3	NA	NA	E069-H3K9me3.narrowPeak	1	114537
hypo	980	roadmap_epigenomics	1.7198e-06	0.948961	9421	338	299	224	338	287	141281	41556	591401	roadmap_epigenomics H3K27ac	NA	NA	H3K27ac	NA	NA	E119-H3K27ac.narrowPeak	1	94618
hypo	306	roadmap_epigenomics	1.50357e-06	0.931232	4572	339	320	561	561	407	70100	46405	662582	roadmap_epigenomics H3K36me3	NA	NA	H3K36me3	NA	NA	E026-H3K36me3.narrowPeak	1	262477
hypo	906	roadmap_epigenomics	8.1693e-07	0.665873	118	340	630	1097	1097	689	2544	50859	730138	roadmap_epigenomics H3K9me3	NA	NA	H3K9me3	NA	NA	E111-H3K9me3.narrowPeak	1	69945
hypo	1014	roadmap_epigenomics	6.58567e-07	0.946701	9376	341	305	228	341	291	140891	41601	591791	roadmap_epigenomics	NA	NA	NA	NA	NA	E122-DNase.macs2.narrowPeak	1	241384
hypo	526	roadmap_epigenomics	6.4176e-07	0.937866	6368	342	312	415	415	356	96787	44609	635895	roadmap_epigenomics H3K36me3	NA	NA	H3K36me3	NA	NA	E058-H3K36me3.narrowPeak	1	288256
hypo	1006	roadmap_epigenomics	4.85997e-07	0.915769	3201	343	339	696	696	459	49950	47776	682732	roadmap_epigenomics H3K36me3	NA	NA	H3K36me3	NA	NA	E121-H3K36me3.narrowPeak	1	200998
hypo	662	roadmap_epigenomics	4.61251e-07	0.936904	6343	344	313	418	418	358	96496	44634	636186	roadmap_epigenomics H3K36me3	NA	NA	H3K36me3	NA	NA	E080-H3K36me3.narrowPeak	1	296851
hypo	780	roadmap_epigenomics	2.91623e-07	0.926204	4556	345	326	562	562	411	70199	46421	662483	roadmap_epigenomics	NA	NA	NA	NA	NA	E094-DNase.hotspot.fdr0.01.peaks.bed	1	165200
hypo	295	roadmap_epigenomics	2.67916e-07	0.944899	9471	346	307	219	346	291	142522	41506	590160	roadmap_epigenomics H3K4me1	NA	NA	H3K4me1	NA	NA	E024-H3K4me1.narrowPeak	1	357375
hypo	392	roadmap_epigenomics	1.24183e-07	0.622511	99	347	682	1099	1099	709	2283	50878	730399	roadmap_epigenomics H3K9me3	NA	NA	H3K9me3	NA	NA	E038-H3K9me3.narrowPeak	1	43438
hypo	516	roadmap_epigenomics	7.78961e-08	0.91128	3329	348	346	682	682	459	52173	47648	680509	roadmap_epigenomics	NA	NA	NA	NA	NA	E057-DNase.hotspot.all.peaks.bed	1	102198
hypo	952	roadmap_epigenomics	5.54337e-08	0.783146	437	349	471	1023	1023	614	8001	50540	724681	roadmap_epigenomics H3K9me3	NA	NA	H3K9me3	NA	NA	E116-H3K9me3.narrowPeak	1	59513
hypo	210	roadmap_epigenomics	3.73948e-08	0.843813	970	350	407	938	938	565	16464	50007	716218	roadmap_epigenomics H3K9me3	NA	NA	H3K9me3	NA	NA	E015-H3K9me3.narrowPeak	1	342468
hypo	254	roadmap_epigenomics	3.07469e-08	0.758103	350	351	497	1036	1036	628	6621	50627	726061	roadmap_epigenomics H3K9me3	NA	NA	H3K9me3	NA	NA	E018-H3K9me3.narrowPeak	1	188629
hypo	564	roadmap_epigenomics	2.83487e-08	0.750734	327	352	507	1044	1044	634	6247	50650	726435	roadmap_epigenomics H3K9me3	NA	NA	H3K9me3	NA	NA	E065-H3K9me3.narrowPeak	1	124528
hypo	733	roadmap_epigenomics	2.72931e-08	0.723006	252	353	547	1063	1063	654	5000	50725	727682	roadmap_epigenomics H3K9me3	NA	NA	H3K9me3	NA	NA	E088-H3K9me3.narrowPeak	1	161922
hypo	277	roadmap_epigenomics	2.54961e-08	0.661328	150	354	638	1089	1089	694	3255	50827	729427	roadmap_epigenomics H3K9me3	NA	NA	H3K9me3	NA	NA	E021-H3K9me3.narrowPeak	1	61653
hypo	187	roadmap_epigenomics	1.98577e-08	0.904733	3139	355	352	704	704	470	49545	47838	683137	roadmap_epigenomics H3K36me3	NA	NA	H3K36me3	NA	NA	E012-H3K36me3.narrowPeak	1	226355
hypo	465	roadmap_epigenomics	1.27349e-08	0.920007	4877	356	332	524	524	404	75561	46100	657121	roadmap_epigenomics	NA	NA	NA	NA	NA	E050-DNase.hotspot.fdr0.01.peaks.bed	1	156461
hypo	288	roadmap_epigenomics	9.1986e-09	0.913669	4171	357	344	594	594	432	65109	46806	667573	roadmap_epigenomics H3K36me3	NA	NA	H3K36me3	NA	NA	E023-H3K36me3.narrowPeak	1	228763
hypo	690	roadmap_epigenomics	1.50096e-09	0.77346	499	358	480	1011	1011	616	9246	50478	723436	roadmap_epigenomics H3K9me3	NA	NA	H3K9me3	NA	NA	E083-H3K9me3.narrowPeak	1	80024
hypo	1025	roadmap_epigenomics	1.44484e-09	0.77018	483	359	486	1013	1013	619	8988	50494	723694	roadmap_epigenomics H3K9me3	NA	NA	H3K9me3	NA	NA	E122-H3K9me3.narrowPeak	1	224854
hypo	1004	roadmap_epigenomics	1.21367e-09	0.935086	9830	360	316	205	360	294	149098	41147	583584	roadmap_epigenomics H3K27ac	NA	NA	H3K27ac	NA	NA	E121-H3K27ac.narrowPeak	1	118013
hypo	343	roadmap_epigenomics	1.20878e-09	0.454979	43	361	894	1108	1108	788	1357	50934	731325	roadmap_epigenomics H3K9me3	NA	NA	H3K9me3	NA	NA	E031-H3K9me3.narrowPeak	1	25310
hypo	846	roadmap_epigenomics	1.20097e-09	0.675364	204	362	612	1075	1075	683	4333	50773	728349	roadmap_epigenomics H3K9me3	NA	NA	H3K9me3	NA	NA	E102-H3K9me3.narrowPeak	1	148441
hypo	561	roadmap_epigenomics	1.19152e-09	0.82856	979	363	427	936	936	575	16915	49998	715767	roadmap_epigenomics H3K36me3	NA	NA	H3K36me3	NA	NA	E065-H3K36me3.narrowPeak	1	104034
hypo	434	roadmap_epigenomics	6.91892e-10	0.670272	202	364	620	1077	1077	687	4323	50775	728359	roadmap_epigenomics H3K9me3	NA	NA	H3K9me3	NA	NA	E045-H3K9me3.narrowPeak	1	83840
hypo	884	roadmap_epigenomics	4.65691e-10	0.690484	244	365	592	1067	1067	675	5068	50733	727614	roadmap_epigenomics H3K9me3	NA	NA	H3K9me3	NA	NA	E108-H3K9me3.narrowPeak	1	125554
hypo	1066	roadmap_epigenomics	4.52011e-10	0.922048	6539	366	328	396	396	363	100833	44438	631849	roadmap_epigenomics H3K27ac	NA	NA	H3K27ac	NA	NA	E126-H3K27ac.narrowPeak	1	91281
hypo	757	roadmap_epigenomics	2.83384e-10	0.903367	4006	367	354	609	609	443	63204	46971	669478	roadmap_epigenomics H3K36me3	NA	NA	H3K36me3	NA	NA	E091-H3K36me3.narrowPeak	1	240686
hypo	739	roadmap_epigenomics	2.25186e-10	0.905483	4278	368	350	584	584	434	67314	46699	665368	roadmap_epigenomics H3K36me3	NA	NA	H3K36me3	NA	NA	E089-H3K36me3.narrowPeak	1	233447
hypo	742	roadmap_epigenomics	1.92278e-10	0.662199	203	369	635	1076	1076	693	4397	50774	728285	roadmap_epigenomics H3K9me3	NA	NA	H3K9me3	NA	NA	E089-H3K9me3.narrowPeak	1	123498
hypo	855	roadmap_epigenomics	1.22076e-10	0.496569	64	370	839	1104	1104	771	1850	50913	730832	roadmap_epigenomics H3K27me3	NA	NA	H3K27me3	NA	NA	E104-H3K27me3.narrowPeak	1	18469
hypo	410	roadmap_epigenomics	7.44578e-11	0.669506	226	371	621	1070	1070	687	4841	50751	727841	roadmap_epigenomics H3K9me3	NA	NA	H3K9me3	NA	NA	E041-H3K9me3.narrowPeak	1	98994
hypo	346	roadmap_epigenomics	6.22843e-11	0.934708	12045	372	317	100	372	263	182206	38932	550476	roadmap_epigenomics	NA	NA	NA	NA	NA	E032-DNase.macs2.narrowPeak	1	359432
hypo	196	roadmap_epigenomics	4.46151e-11	0.830997	1209	373	420	908	908	567	20810	49768	711872	roadmap_epigenomics H3K9me3	NA	NA	H3K9me3	NA	NA	E013-H3K9me3.narrowPeak	1	224026
hypo	29	roadmap_epigenomics	3.84255e-11	0.888609	3205	374	367	695	695	479	51433	47772	681249	roadmap_epigenomics H3K36me3	NA	NA	H3K36me3	NA	NA	E003-H3K36me3.narrowPeak	1	323356
hypo	823	roadmap_epigenomics	3.15125e-11	0.587394	127	375	714	1093	1093	727	3102	50850	729580	roadmap_epigenomics H3K9me3	NA	NA	H3K9me3	NA	NA	E099-H3K9me3.narrowPeak	1	52546
hypo	450	roadmap_epigenomics	3.12239e-11	0.65731	214	376	642	1072	1072	697	4669	50763	728013	roadmap_epigenomics H3K9me3	NA	NA	H3K9me3	NA	NA	E047-H3K9me3.narrowPeak	1	66687
hypo	724	roadmap_epigenomics	1.49652e-11	0.436665	48	377	918	1105	1105	800	1578	50929	731104	roadmap_epigenomics H3K9me3	NA	NA	H3K9me3	NA	NA	E087-H3K9me3.narrowPeak	1	39512
hypo	705	roadmap_epigenomics	1.40849e-11	0.919836	7488	378	333	340	378	350	115526	43489	617156	roadmap_epigenomics H3K36me3	NA	NA	H3K36me3	NA	NA	E085-H3K36me3.narrowPeak	1	359551
hypo	130	roadmap_epigenomics	1.13362e-11	0.872834	2503	379	382	774	774	512	40923	48474	691759	roadmap_epigenomics H3K79me1	NA	NA	H3K79me1	NA	NA	E007-H3K79me1.narrowPeak	1	189270
hypo	617	roadmap_epigenomics	1.02904e-11	0.692287	300	380	588	1053	1053	674	6212	50677	726470	roadmap_epigenomics H3K9me3	NA	NA	H3K9me3	NA	NA	E073-H3K9me3.narrowPeak	1	139328
hypo	246	roadmap_epigenomics	7.44875e-12	0.922186	8390	381	327	288	381	332	128973	42587	603709	roadmap_epigenomics H4K5ac	NA	NA	H4K5ac	NA	NA	E017-H4K5ac.narrowPeak	1	228094
hypo	220	roadmap_epigenomics	7.3367e-12	0.926234	9710	382	325	209	382	305	148423	41267	584259	roadmap_epigenomics	NA	NA	NA	NA	NA	E017-DNase.macs2.narrowPeak	1	398322
hypo	303	roadmap_epigenomics	7.2205e-12	0.690381	300	383	594	1053	1053	677	6229	50677	726453	roadmap_epigenomics H3K9me3	NA	NA	H3K9me3	NA	NA	E025-H3K9me3.narrowPeak	1	216570
hypo	671	roadmap_epigenomics	6.69012e-12	0.926902	10015	384	324	195	384	301	152926	40962	579756	roadmap_epigenomics H3K4me1	NA	NA	H3K4me1	NA	NA	E081-H3K4me1.narrowPeak	1	160613
hypo	90	roadmap_epigenomics	5.56851e-12	0.901867	4770	385	356	537	537	426	75250	46207	657432	roadmap_epigenomics	NA	NA	NA	NA	NA	E006-DNase.hotspot.fdr0.01.peaks.bed	1	175028
hypo	610	roadmap_epigenomics	4.96301e-12	0.700984	334	386	577	1040	1040	668	6829	50643	725853	roadmap_epigenomics H3K9me3	NA	NA	H3K9me3	NA	NA	E072-H3K9me3.narrowPeak	1	143889
hypo	237	roadmap_epigenomics	4.46879e-12	0.931336	12353	387	319	85	387	264	187291	38624	545391	roadmap_epigenomics H3K4me2	NA	NA	H3K4me2	NA	NA	E017-H3K4me2.narrowPeak	1	177739
hypo	793	roadmap_epigenomics	1.23472e-12	0.725408	441	388	542	1022	1022	651	8709	50536	723973	roadmap_epigenomics H3K9me3	NA	NA	H3K9me3	NA	NA	E095-H3K9me3.narrowPeak	1	192316
hypo	444	roadmap_epigenomics	8.20257e-13	0.916421	7817	389	338	319	389	349	120909	43160	611773	roadmap_epigenomics H3K27ac	NA	NA	H3K27ac	NA	NA	E047-H3K27ac.narrowPeak	1	44487
hypo	294	roadmap_epigenomics	6.72811e-13	0.894066	4386	390	359	579	579	443	69795	46591	662887	roadmap_epigenomics H3K36me3	NA	NA	H3K36me3	NA	NA	E024-H3K36me3.narrowPeak	1	291642
hypo	634	roadmap_epigenomics	6.08683e-13	0.878538	3185	391	379	699	699	490	51659	47792	681023	roadmap_epigenomics H3K36me3	NA	NA	H3K36me3	NA	NA	E076-H3K36me3.narrowPeak	1	180221
hypo	435	roadmap_epigenomics	3.30571e-13	0.884064	3650	392	375	647	647	471	58787	47327	673895	roadmap_epigenomics	NA	NA	NA	NA	NA	E046-DNase.hotspot.all.peaks.bed	1	88310
hypo	603	roadmap_epigenomics	2.74207e-13	0.683092	324	393	598	1047	1047	679	6797	50653	725885	roadmap_epigenomics H3K9me3	NA	NA	H3K9me3	NA	NA	E071-H3K9me3.narrowPeak	1	136401
hypo	1002	roadmap_epigenomics	1.97784e-13	0.928605	13262	394	322	64	394	260	201242	37715	531440	roadmap_epigenomics	NA	NA	NA	NA	NA	E121-DNase.macs2.narrowPeak	1	476294
hypo	353	roadmap_epigenomics	1.40936e-13	0.883163	3715	395	376	637	637	469	59880	47262	672802	roadmap_epigenomics	NA	NA	NA	NA	NA	E033-DNase.hotspot.all.peaks.bed	1	89133
hypo	625	roadmap_epigenomics	9.73971e-14	0.921571	10355	396	329	173	396	299	158752	40622	573930	roadmap_epigenomics H3K27ac	NA	NA	H3K27ac	NA	NA	E075-H3K27ac.narrowPeak	1	146156
hypo	624	roadmap_epigenomics	8.78502e-14	0.62408	213	397	680	1073	1073	717	4893	50764	727789	roadmap_epigenomics H3K9me3	NA	NA	H3K9me3	NA	NA	E074-H3K9me3.narrowPeak	1	150450
hypo	929	roadmap_epigenomics	8.61144e-14	0.702049	398	398	575	1028	1028	667	8121	50579	724561	roadmap_epigenomics H3K9me3	NA	NA	H3K9me3	NA	NA	E114-H3K9me3.narrowPeak	1	103284
hypo	751	roadmap_epigenomics	2.42046e-14	0.691782	382	399	589	1030	1030	673	7910	50595	724772	roadmap_epigenomics H3K9me3	NA	NA	H3K9me3	NA	NA	E090-H3K9me3.narrowPeak	1	163903
hypo	640	roadmap_epigenomics	1.35006e-14	0.89173	4899	400	362	522	522	428	78053	46078	654629	roadmap_epigenomics H3K36me3	NA	NA	H3K36me3	NA	NA	E077-H3K36me3.narrowPeak	1	271512
hypo	1093	roadmap_epigenomics	7.52175e-15	0.841458	2025	401	410	824	824	545	34331	48952	698351	roadmap_epigenomics H3K36me3	NA	NA	H3K36me3	NA	NA	E128-H3K36me3.narrowPeak	1	129088
hypo	469	roadmap_epigenomics	7.03959e-15	0.890096	4846	402	364	530	530	432	77345	46131	655337	roadmap_epigenomics H3K36me3	NA	NA	H3K36me3	NA	NA	E050-H3K36me3.narrowPeak	1	262887
hypo	567	roadmap_epigenomics	6.12348e-15	0.886299	4486	403	370	567	567	447	71938	46491	660744	roadmap_epigenomics H3K36me3	NA	NA	H3K36me3	NA	NA	E066-H3K36me3.narrowPeak	1	303391
hypo	419	roadmap_epigenomics	5.15915e-15	0.889606	4851	404	365	529	529	433	77462	46126	655220	roadmap_epigenomics H3K36me3	NA	NA	H3K36me3	NA	NA	E043-H3K36me3.narrowPeak	1	194678
hypo	790	roadmap_epigenomics	4.14661e-15	0.868555	3222	405	386	691	691	494	52811	47755	679871	roadmap_epigenomics H3K36me3	NA	NA	H3K36me3	NA	NA	E095-H3K36me3.narrowPeak	1	283273
hypo	849	roadmap_epigenomics	3.85731e-15	0.859531	2760	406	392	743	743	514	45746	48217	686936	roadmap_epigenomics H3K36me3	NA	NA	H3K36me3	NA	NA	E103-H3K36me3.narrowPeak	1	225339
hypo	487	roadmap_epigenomics	2.31439e-15	0.664899	332	407	632	1042	1042	694	7153	50645	725529	roadmap_epigenomics H3K9me3	NA	NA	H3K9me3	NA	NA	E052-H3K9me3.narrowPeak	1	148368
hypo	620	roadmap_epigenomics	1.92865e-15	0.834258	1914	408	419	838	838	555	32730	49063	699952	roadmap_epigenomics H3K36me3	NA	NA	H3K36me3	NA	NA	E074-H3K36me3.narrowPeak	1	154109
hypo	886	roadmap_epigenomics	1.35006e-15	0.884881	4602	409	373	557	557	446	73883	46375	658799	roadmap_epigenomics	NA	NA	NA	NA	NA	E109-DNase.hotspot.fdr0.01.peaks.bed	1	173184
hypo	878	roadmap_epigenomics	1.06076e-15	0.920276	12327	410	330	87	410	276	188572	38650	544110	roadmap_epigenomics H3K27ac	NA	NA	H3K27ac	NA	NA	E108-H3K27ac.narrowPeak	1	109130
hypo	261	roadmap_epigenomics	1.01254e-15	0.698464	451	411	581	1018	1018	670	9245	50526	723437	roadmap_epigenomics H3K9me3	NA	NA	H3K9me3	NA	NA	E019-H3K9me3.narrowPeak	1	217990
hypo	1000	roadmap_epigenomics	7.71462e-16	0.448883	76	412	904	1103	1103	806	2429	50901	730253	roadmap_epigenomics H3K9me3	NA	NA	H3K9me3	NA	NA	E120-H3K9me3.narrowPeak	1	18065
hypo	840	roadmap_epigenomics	4.82164e-16	0.917031	11317	413	337	129	413	293	173881	39660	558801	roadmap_epigenomics H3K27ac	NA	NA	H3K27ac	NA	NA	E102-H3K27ac.narrowPeak	1	127540
hypo	1016	roadmap_epigenomics	3.85731e-16	0.909605	8923	414	347	255	414	339	138583	42054	594099	roadmap_epigenomics H3K27ac	NA	NA	H3K27ac	NA	NA	E122-H3K27ac.narrowPeak	1	71513
hypo	585	roadmap_epigenomics	3.85731e-16	0.620425	250	414	684	1064	1064	721	5774	50727	726908	roadmap_epigenomics H3K9me3	NA	NA	H3K9me3	NA	NA	E068-H3K9me3.narrowPeak	1	193515
hypo	477	roadmap_epigenomics	3.37515e-16	0.889365	5340	416	366	491	491	424	85190	45637	647492	roadmap_epigenomics H3K36me3	NA	NA	H3K36me3	NA	NA	E051-H3K36me3.narrowPeak	1	355966
hypo	681	roadmap_epigenomics	1.92865e-16	0.652355	325	417	647	1045	1045	703	7136	50652	725546	roadmap_epigenomics H3K9me3	NA	NA	H3K9me3	NA	NA	E082-H3K9me3.narrowPeak	1	165884
hypo	899	roadmap_epigenomics	1.92865e-16	0.519635	126	417	812	1095	1095	775	3477	50851	729205	roadmap_epigenomics H3K9me3	NA	NA	H3K9me3	NA	NA	E110-H3K9me3.narrowPeak	1	32137
hypo	565	roadmap_epigenomics	9.64327e-17	0.918033	12691	419	334	76	419	276	194371	38286	538311	roadmap_epigenomics H3K27ac	NA	NA	H3K27ac	NA	NA	E066-H3K27ac.narrowPeak	1	117410
hypo	570	roadmap_epigenomics	9.64327e-17	0.905458	8379	419	351	290	419	353	130760	42598	601922	roadmap_epigenomics H3K9ac	NA	NA	H3K9ac	NA	NA	E066-H3K9ac.narrowPeak	1	109612
hypo	302	roadmap_epigenomics	4.82164e-17	0.917327	12557	421	335	82	421	279	192472	38420	540210	roadmap_epigenomics H3K9ac	NA	NA	H3K9ac	NA	NA	E025-H3K9ac.narrowPeak	1	134764
hypo	409	roadmap_epigenomics	4.82164e-17	0.915041	11672	421	341	116	421	293	179519	39305	553163	roadmap_epigenomics H3K4me3	NA	NA	H3K4me3	NA	NA	E041-H3K4me3.narrowPeak	1	57775
hypo	132	roadmap_epigenomics	4.82164e-17	0.73458	686	421	529	974	974	641	13357	50291	719325	roadmap_epigenomics H3K9me3	NA	NA	H3K9me3	NA	NA	E007-H3K9me3.narrowPeak	1	151873
hypo	1058	roadmap_epigenomics	0	0.893911	16351	424	360	23	424	269	253257	34626	479425	roadmap_epigenomics H3K4me2	NA	NA	H3K4me2	NA	NA	E125-H3K4me2.narrowPeak	1	125898
hypo	479	roadmap_epigenomics	0	0.900435	13669	424	357	54	424	278	211903	37308	520779	roadmap_epigenomics H3K4me3	NA	NA	H3K4me3	NA	NA	E051-H3K4me3.narrowPeak	1	94110
hypo	484	roadmap_epigenomics	0	0.866377	13944	424	387	47	424	286	221962	37033	510720	roadmap_epigenomics H3K4me2	NA	NA	H3K4me2	NA	NA	E052-H3K4me2.narrowPeak	1	119882
hypo	913	roadmap_epigenomics	0	0.913933	12119	424	343	98	424	288	186414	38858	546268	roadmap_epigenomics H3K27ac	NA	NA	H3K27ac	NA	NA	E113-H3K27ac.narrowPeak	1	130465
hypo	509	roadmap_epigenomics	0	0.892055	12416	424	361	83	424	289	194320	38561	538362	roadmap_epigenomics	NA	NA	NA	NA	NA	E056-DNase.macs2.narrowPeak	1	397256
hypo	466	roadmap_epigenomics	0	0.904041	11853	424	353	104	424	294	183905	39124	548777	roadmap_epigenomics	NA	NA	NA	NA	NA	E050-DNase.macs2.narrowPeak	1	329814
hypo	1008	roadmap_epigenomics	0	0.86883	12829	424	385	74	424	294	204459	38148	528223	roadmap_epigenomics H3K4me2	NA	NA	H3K4me2	NA	NA	E121-H3K4me2.narrowPeak	1	137536
hypo	1046	roadmap_epigenomics	0	0.846043	13482	424	403	58	424	295	218521	37495	514161	roadmap_epigenomics H3K4me2	NA	NA	H3K4me2	NA	NA	E124-H3K4me2.narrowPeak	1	77359
hypo	500	roadmap_epigenomics	0	0.858727	12834	424	393	73	424	297	206265	38143	526417	roadmap_epigenomics	NA	NA	NA	NA	NA	E055-DNase.macs2.narrowPeak	1	447893
hypo	579	roadmap_epigenomics	0	0.84593	13084	424	405	68	424	299	212378	37893	520304	roadmap_epigenomics H3K27ac	NA	NA	H3K27ac	NA	NA	E068-H3K27ac.narrowPeak	1	214754
hypo	984	roadmap_epigenomics	0	0.85642	12662	424	396	77	424	299	204005	38315	528677	roadmap_epigenomics H3K4me2	NA	NA	H3K4me2	NA	NA	E119-H3K4me2.narrowPeak	1	119274
hypo	604	roadmap_epigenomics	0	0.853514	12267	424	398	90	424	304	198379	38710	534303	roadmap_epigenomics H3K27ac	NA	NA	H3K27ac	NA	NA	E072-H3K27ac.narrowPeak	1	177802
hypo	660	roadmap_epigenomics	0	0.911297	10985	424	345	146	424	305	169694	39992	562988	roadmap_epigenomics H3K27ac	NA	NA	H3K27ac	NA	NA	E080-H3K27ac.narrowPeak	1	158566
hypo	91	roadmap_epigenomics	0	0.846249	11798	424	402	110	424	312	192294	39179	540388	roadmap_epigenomics	NA	NA	NA	NA	NA	E006-DNase.macs2.narrowPeak	1	343976
hypo	740	roadmap_epigenomics	0	0.81753	12342	424	439	86	439	316	205860	38635	526822	roadmap_epigenomics H3K4me1	NA	NA	H3K4me1	NA	NA	E089-H3K4me1.narrowPeak	1	234295
hypo	1047	roadmap_epigenomics	0	0.806464	12125	424	453	97	453	325	204426	38852	528256	roadmap_epigenomics H3K4me3	NA	NA	H3K4me3	NA	NA	E124-H3K4me3.narrowPeak	1	81750
hypo	291	roadmap_epigenomics	0	0.820852	11403	424	434	124	434	327	190370	39574	542312	roadmap_epigenomics H3K9ac	NA	NA	H3K9ac	NA	NA	E023-H3K9ac.narrowPeak	1	124599
hypo	936	roadmap_epigenomics	0	0.887342	10000	424	368	197	424	330	158040	40977	574642	roadmap_epigenomics H3K4me2	NA	NA	H3K4me2	NA	NA	E115-H3K4me2.narrowPeak	1	70889
hypo	978	roadmap_epigenomics	0	0.864447	10257	424	388	177	424	330	165323	40720	567359	roadmap_epigenomics	NA	NA	NA	NA	NA	E119-DNase.macs2.narrowPeak	1	292961
hypo	837	roadmap_epigenomics	0	0.806126	11713	424	454	114	454	331	197903	39264	534779	roadmap_epigenomics H3K4me3	NA	NA	H3K4me3	NA	NA	E101-H3K4me3.narrowPeak	1	96777
hypo	427	roadmap_epigenomics	0	0.82855	10993	424	428	144	428	332	182550	39984	550132	roadmap_epigenomics H3K4me3	NA	NA	H3K4me3	NA	NA	E044-H3K4me3.narrowPeak	1	48977
hypo	532	roadmap_epigenomics	0	0.819498	11226	424	436	136	436	332	187781	39751	544901	roadmap_epigenomics	NA	NA	NA	NA	NA	E059-DNase.macs2.narrowPeak	1	281464
hypo	1054	roadmap_epigenomics	0	0.882987	10018	424	377	194	424	332	158929	40959	573753	roadmap_epigenomics H3K27ac	NA	NA	H3K27ac	NA	NA	E125-H3K27ac.narrowPeak	1	117667
hypo	788	roadmap_epigenomics	0	0.847513	10294	424	401	175	424	333	168454	40683	564228	roadmap_epigenomics H3K27ac	NA	NA	H3K27ac	NA	NA	E095-H3K27ac.narrowPeak	1	153488
hypo	586	roadmap_epigenomics	0	0.808854	11309	424	450	130	450	335	190945	39668	541737	roadmap_epigenomics H3K27ac	NA	NA	H3K27ac	NA	NA	E069-H3K27ac.narrowPeak	1	169807
hypo	550	roadmap_epigenomics	0	0.88489	9697	424	372	211	424	336	153700	41280	578982	roadmap_epigenomics H3K9ac	NA	NA	H3K9ac	NA	NA	E062-H3K9ac.narrowPeak	1	142245
hypo	651	roadmap_epigenomics	0	0.843315	10289	424	409	176	424	336	169020	40688	563662	roadmap_epigenomics H3K27ac	NA	NA	H3K27ac	NA	NA	E079-H3K27ac.narrowPeak	1	156961
hypo	572	roadmap_epigenomics	0	0.817666	10810	424	438	154	438	339	181438	40167	551244	roadmap_epigenomics H3K27ac	NA	NA	H3K27ac	NA	NA	E067-H3K27ac.narrowPeak	1	171919
hypo	598	roadmap_epigenomics	0	0.733288	13310	424	531	62	531	339	238256	37667	494426	roadmap_epigenomics H3K27ac	NA	NA	H3K27ac	NA	NA	E071-H3K27ac.narrowPeak	1	152192
hypo	794	roadmap_epigenomics	0	0.816992	10766	424	440	156	440	340	180845	40211	551837	roadmap_epigenomics H3K27ac	NA	NA	H3K27ac	NA	NA	E096-H3K27ac.narrowPeak	1	220075
hypo	415	roadmap_epigenomics	0	0.843524	9946	424	408	200	424	344	163551	41031	569131	roadmap_epigenomics H3K4me3	NA	NA	H3K4me3	NA	NA	E042-H3K4me3.narrowPeak	1	58330
hypo	921	roadmap_epigenomics	0	0.829449	10126	424	424	185	424	344	168580	40851	564102	roadmap_epigenomics H3K27ac	NA	NA	H3K27ac	NA	NA	E114-H3K27ac.narrowPeak	1	69552
hypo	746	roadmap_epigenomics	0	0.815986	10144	424	442	180	442	349	171004	40833	561678	roadmap_epigenomics H3K27ac	NA	NA	H3K27ac	NA	NA	E090-H3K27ac.narrowPeak	1	148436
hypo	943	roadmap_epigenomics	0	0.902442	8748	424	355	269	424	349	136788	42229	595894	roadmap_epigenomics H2A.Z	NA	NA	H2A.Z	NA	NA	E116-H2A.Z.narrowPeak	1	84293
hypo	455	roadmap_epigenomics	0	0.886483	8873	424	369	258	424	350	140724	42104	591958	roadmap_epigenomics H3K4me3	NA	NA	H3K4me3	NA	NA	E048-H3K4me3.narrowPeak	1	54033
hypo	403	roadmap_epigenomics	0	0.891151	8758	424	363	268	424	352	138349	42219	594333	roadmap_epigenomics H3K4me3	NA	NA	H3K4me3	NA	NA	E040-H3K4me3.narrowPeak	1	63506
hypo	727	roadmap_epigenomics	0	0.726491	12239	424	540	92	540	352	222061	38738	510621	roadmap_epigenomics	NA	NA	NA	NA	NA	E088-DNase.macs2.narrowPeak	1	530861
hypo	618	roadmap_epigenomics	0	0.759545	11075	424	495	142	495	354	196089	39902	536593	roadmap_epigenomics H3K27ac	NA	NA	H3K27ac	NA	NA	E074-H3K27ac.narrowPeak	1	158727
hypo	826	roadmap_epigenomics	0	0.753924	11117	424	502	137	502	354	197856	39860	534826	roadmap_epigenomics	NA	NA	NA	NA	NA	E100-DNase.macs2.narrowPeak	1	441797
hypo	887	roadmap_epigenomics	0	0.807715	10107	424	451	188	451	354	171743	40870	560939	roadmap_epigenomics	NA	NA	NA	NA	NA	E109-DNase.macs2.narrowPeak	1	334408
hypo	1027	roadmap_epigenomics	0	0.811923	10050	424	446	193	446	354	170138	40927	562544	roadmap_epigenomics	NA	NA	NA	NA	NA	E123-DNase.macs2.narrowPeak	1	341918
hypo	764	roadmap_epigenomics	0	0.745401	11397	424	515	125	515	355	204172	39580	528510	roadmap_epigenomics H3K27ac	NA	NA	H3K27ac	NA	NA	E092-H3K27ac.narrowPeak	1	135084
hypo	611	roadmap_epigenomics	0	0.732866	11443	424	532	122	532	359	207439	39534	525243	roadmap_epigenomics H3K27ac	NA	NA	H3K27ac	NA	NA	E073-H3K27ac.narrowPeak	1	206746
hypo	390	roadmap_epigenomics	0	0.836661	9137	424	414	245	424	361	151656	41840	581026	roadmap_epigenomics H3K4me3	NA	NA	H3K4me3	NA	NA	E038-H3K4me3.narrowPeak	1	51945
hypo	642	roadmap_epigenomics	0	0.737381	11240	424	525	134	525	361	203129	39737	529553	roadmap_epigenomics H3K4me3	NA	NA	H3K4me3	NA	NA	E077-H3K4me3.narrowPeak	1	105921
hypo	900	roadmap_epigenomics	0	0.794149	9915	424	459	201	459	361	170834	41062	561848	roadmap_epigenomics H3K27ac	NA	NA	H3K27ac	NA	NA	E111-H3K27ac.narrowPeak	1	102071
hypo	928	roadmap_epigenomics	0	0.763132	10523	424	494	166	494	361	186259	40454	546423	roadmap_epigenomics H3K9ac	NA	NA	H3K9ac	NA	NA	E114-H3K9ac.narrowPeak	1	72035
hypo	301	roadmap_epigenomics	0	0.724801	11517	424	544	119	544	362	210335	39460	522347	roadmap_epigenomics H3K4me3	NA	NA	H3K4me3	NA	NA	E025-H3K4me3.narrowPeak	1	104492
hypo	486	roadmap_epigenomics	0	0.77566	10127	424	479	184	479	362	177457	40850	555225	roadmap_epigenomics H3K9ac	NA	NA	H3K9ac	NA	NA	E052-H3K9ac.narrowPeak	1	98817
hypo	1091	roadmap_epigenomics	0	0.834546	9052	424	416	250	424	363	150595	41925	582087	roadmap_epigenomics H3K27ac	NA	NA	H3K27ac	NA	NA	E128-H3K27ac.narrowPeak	1	84034
hypo	643	roadmap_epigenomics	0	0.82918	8935	424	425	252	425	367	149480	42042	583202	roadmap_epigenomics H3K9ac	NA	NA	H3K9ac	NA	NA	E077-H3K9ac.narrowPeak	1	96984
hypo	384	roadmap_epigenomics	0	0.834302	8767	424	418	265	424	369	146044	42210	586638	roadmap_epigenomics H3K4me3	NA	NA	H3K4me3	NA	NA	E037-H3K4me3.narrowPeak	1	49582
hypo	694	roadmap_epigenomics	0	0.782079	9710	424	473	209	473	369	169455	41267	563227	roadmap_epigenomics H3K27ac	NA	NA	H3K27ac	NA	NA	E084-H3K27ac.narrowPeak	1	121599
hypo	703	roadmap_epigenomics	0	0.769844	10006	424	487	196	487	369	176457	40971	556225	roadmap_epigenomics H3K27ac	NA	NA	H3K27ac	NA	NA	E085-H3K27ac.narrowPeak	1	130213
hypo	1061	roadmap_epigenomics	0	0.746797	10400	424	513	172	513	370	187212	40577	545470	roadmap_epigenomics H3K9ac	NA	NA	H3K9ac	NA	NA	E125-H3K9ac.narrowPeak	1	92061
hypo	956	roadmap_epigenomics	0	0.803447	9305	424	456	234	456	371	159342	41672	573340	roadmap_epigenomics H3K27ac	NA	NA	H3K27ac	NA	NA	E117-H3K27ac.narrowPeak	1	69022
hypo	386	roadmap_epigenomics	0	0.885288	7778	424	371	322	424	372	123829	43199	608853	roadmap_epigenomics H3K27ac	NA	NA	H3K27ac	NA	NA	E038-H3K27ac.narrowPeak	1	50360
hypo	501	roadmap_epigenomics	0	0.72217	11089	424	550	141	550	372	203648	39888	529034	roadmap_epigenomics H3K27ac	NA	NA	H3K27ac	NA	NA	E055-H3K27ac.narrowPeak	1	274055
hypo	462	roadmap_epigenomics	0	0.807323	9213	424	452	243	452	373	157238	41764	575444	roadmap_epigenomics H3K9ac	NA	NA	H3K9ac	NA	NA	E049-H3K9ac.narrowPeak	1	107476
hypo	847	roadmap_epigenomics	0	0.78582	9319	424	467	232	467	374	162358	41658	570324	roadmap_epigenomics H3K27ac	NA	NA	H3K27ac	NA	NA	E103-H3K27ac.narrowPeak	1	119933
hypo	290	roadmap_epigenomics	0	0.716753	10882	424	554	151	554	376	201232	40095	531450	roadmap_epigenomics H3K4me3	NA	NA	H3K4me3	NA	NA	E023-H3K4me3.narrowPeak	1	116758
hypo	471	roadmap_epigenomics	0	0.725453	10542	424	541	165	541	377	193706	40435	538976	roadmap_epigenomics H3K4me3	NA	NA	H3K4me3	NA	NA	E050-H3K4me3.narrowPeak	1	62172
hypo	838	roadmap_epigenomics	0	0.840346	8287	424	411	297	424	377	137490	42690	595192	roadmap_epigenomics H3K9ac	NA	NA	H3K9ac	NA	NA	E101-H3K9ac.narrowPeak	1	104204
hypo	557	roadmap_epigenomics	0	0.776198	9115	424	478	248	478	383	160508	41862	572174	roadmap_epigenomics H3K9ac	NA	NA	H3K9ac	NA	NA	E063-H3K9ac.narrowPeak	1	112731
hypo	876	roadmap_epigenomics	0	0.701076	10978	424	576	149	576	383	206130	39999	526552	roadmap_epigenomics H3K9ac	NA	NA	H3K9ac	NA	NA	E107-H3K9ac.narrowPeak	1	144282
hypo	926	roadmap_epigenomics	0	0.709903	10687	424	564	162	564	383	199292	40290	533390	roadmap_epigenomics H3K4me3	NA	NA	H3K4me3	NA	NA	E114-H3K4me3.narrowPeak	1	76236
hypo	745	roadmap_epigenomics	0	0.68102	11417	424	606	123	606	384	218077	39560	514605	roadmap_epigenomics	NA	NA	NA	NA	NA	E090-DNase.macs2.narrowPeak	1	506254
hypo	433	roadmap_epigenomics	0	0.763264	9273	424	493	238	493	385	165293	41704	567389	roadmap_epigenomics H3K4me3	NA	NA	H3K4me3	NA	NA	E045-H3K4me3.narrowPeak	1	50471
hypo	1085	roadmap_epigenomics	0	0.744421	9544	424	516	216	516	385	173143	41433	559539	roadmap_epigenomics H3K9ac	NA	NA	H3K9ac	NA	NA	E127-H3K9ac.narrowPeak	1	78344
hypo	992	roadmap_epigenomics	0	0.85739	7486	424	394	341	424	386	122499	43491	610183	roadmap_epigenomics H3K27ac	NA	NA	H3K27ac	NA	NA	E120-H3K27ac.narrowPeak	1	89697
hypo	632	roadmap_epigenomics	0	0.749461	9358	424	509	229	509	387	169089	41619	563593	roadmap_epigenomics H3K27ac	NA	NA	H3K27ac	NA	NA	E076-H3K27ac.narrowPeak	1	142204
hypo	584	roadmap_epigenomics	0	0.728636	9680	424	535	212	535	390	178336	41297	554346	roadmap_epigenomics H3K9ac	NA	NA	H3K9ac	NA	NA	E068-H3K9ac.narrowPeak	1	183820
hypo	972	roadmap_epigenomics	0	0.709812	10140	424	565	181	565	390	189887	40837	542795	roadmap_epigenomics H3K4me2	NA	NA	H3K4me2	NA	NA	E118-H3K4me2.narrowPeak	1	96797
hypo	684	roadmap_epigenomics	0	0.66513	11613	424	631	117	631	391	225125	39364	507557	roadmap_epigenomics	NA	NA	NA	NA	NA	E083-DNase.macs2.narrowPeak	1	517962
hypo	919	roadmap_epigenomics	0	0.788815	8418	424	462	286	462	391	146889	42559	585793	roadmap_epigenomics	NA	NA	NA	NA	NA	E114-DNase.macs2.narrowPeak	1	371528
hypo	1041	roadmap_epigenomics	0	0.720085	9981	424	552	198	552	391	185134	40996	547548	roadmap_epigenomics H2A.Z	NA	NA	H2A.Z	NA	NA	E124-H2A.Z.narrowPeak	1	136944
hypo	368	roadmap_epigenomics	0	0.766784	8791	424	490	263	490	392	156570	42186	576112	roadmap_epigenomics H3K4me3	NA	NA	H3K4me3	NA	NA	E034-H3K4me3.narrowPeak	1	37099
hypo	1107	roadmap_epigenomics	0	0.694712	10465	424	586	168	586	393	198589	40512	534093	roadmap_epigenomics H3K4me3	NA	NA	H3K4me3	NA	NA	E129-H3K4me3.narrowPeak	1	73705
hypo	961	roadmap_epigenomics	0	0.735222	9336	424	528	230	528	394	171219	41641	561463	roadmap_epigenomics H3K4me3	NA	NA	H3K4me3	NA	NA	E117-H3K4me3.narrowPeak	1	60676
hypo	421	roadmap_epigenomics	0	0.722407	9641	424	549	213	549	395	178823	41336	553859	roadmap_epigenomics H3K4me3	NA	NA	H3K4me3	NA	NA	E043-H3K4me3.narrowPeak	1	41757
hypo	811	roadmap_epigenomics	0	0.755408	8787	424	498	264	498	395	158350	42190	574332	roadmap_epigenomics	NA	NA	NA	NA	NA	E098-DNase.macs2.narrowPeak	1	349611
hypo	898	roadmap_epigenomics	0	0.725334	9520	424	543	217	543	395	176187	41457	556495	roadmap_epigenomics H3K9ac	NA	NA	H3K9ac	NA	NA	E110-H3K9ac.narrowPeak	1	89048
hypo	475	roadmap_epigenomics	0	0.74062	9122	424	522	246	522	397	166588	41855	566094	roadmap_epigenomics	NA	NA	NA	NA	NA	E051-DNase.macs2.narrowPeak	1	314771
hypo	766	roadmap_epigenomics	0	0.870865	6669	424	383	385	424	397	107971	44308	624711	roadmap_epigenomics H3K36me3	NA	NA	H3K36me3	NA	NA	E092-H3K36me3.narrowPeak	1	329729
hypo	1011	roadmap_epigenomics	0	0.768998	8566	424	489	278	489	397	152409	42411	580273	roadmap_epigenomics H3K9ac	NA	NA	H3K9ac	NA	NA	E121-H3K9ac.narrowPeak	1	104109
hypo	232	roadmap_epigenomics	0	0.76503	8604	424	492	277	492	398	153680	42373	579002	roadmap_epigenomics H3K27ac	NA	NA	H3K27ac	NA	NA	E017-H3K27ac.narrowPeak	1	179208
hypo	772	roadmap_epigenomics	0	0.696764	10108	424	582	187	582	398	191938	40869	540744	roadmap_epigenomics	NA	NA	NA	NA	NA	E093-DNase.macs2.narrowPeak	1	407674
hypo	524	roadmap_epigenomics	0	0.749183	8803	424	510	262	510	399	159654	42174	573028	roadmap_epigenomics H3K27ac	NA	NA	H3K27ac	NA	NA	E058-H3K27ac.narrowPeak	1	155128
hypo	845	roadmap_epigenomics	0	0.722841	9410	424	548	225	548	399	174742	41567	557940	roadmap_epigenomics H3K9ac	NA	NA	H3K9ac	NA	NA	E102-H3K9ac.narrowPeak	1	85190
hypo	308	roadmap_epigenomics	0	0.699929	9904	424	579	202	579	402	187732	41073	544950	roadmap_epigenomics H3K4me3	NA	NA	H3K4me3	NA	NA	E026-H3K4me3.narrowPeak	1	81497
hypo	939	roadmap_epigenomics	0	0.778808	8150	424	477	306	477	402	143875	42827	588807	roadmap_epigenomics H3K9ac	NA	NA	H3K9ac	NA	NA	E115-H3K9ac.narrowPeak	1	45574
hypo	1101	roadmap_epigenomics	0	0.742101	8744	424	518	270	518	404	159826	42233	572856	roadmap_epigenomics H2A.Z	NA	NA	H2A.Z	NA	NA	E129-H2A.Z.narrowPeak	1	144833
hypo	461	roadmap_epigenomics	0	0.667058	10439	424	624	169	624	406	204066	40538	528616	roadmap_epigenomics H3K4me3	NA	NA	H3K4me3	NA	NA	E049-H3K4me3.narrowPeak	1	76610
hypo	503	roadmap_epigenomics	0	0.860755	6472	424	390	404	424	406	105894	44505	626788	roadmap_epigenomics H3K36me3	NA	NA	H3K36me3	NA	NA	E055-H3K36me3.narrowPeak	1	289275
hypo	577	roadmap_epigenomics	0	0.727546	8898	424	537	257	537	406	164999	42079	567683	roadmap_epigenomics H3K9ac	NA	NA	H3K9ac	NA	NA	E067-H3K9ac.narrowPeak	1	146291
hypo	907	roadmap_epigenomics	0	0.81088	7261	424	447	347	447	406	124563	43716	608119	roadmap_epigenomics H3K27ac	NA	NA	H3K27ac	NA	NA	E112-H3K27ac.narrowPeak	1	123675
hypo	854	roadmap_epigenomics	0	0.77144	7890	424	483	314	483	407	140555	43087	592127	roadmap_epigenomics H3K27ac	NA	NA	H3K27ac	NA	NA	E104-H3K27ac.narrowPeak	1	154116
hypo	397	roadmap_epigenomics	0	0.699367	9438	424	580	221	580	408	179668	41539	553014	roadmap_epigenomics H3K4me3	NA	NA	H3K4me3	NA	NA	E039-H3K4me3.narrowPeak	1	51153
hypo	883	roadmap_epigenomics	0	0.707813	9278	424	567	237	567	409	175237	41699	557445	roadmap_epigenomics H3K9ac	NA	NA	H3K9ac	NA	NA	E108-H3K9ac.narrowPeak	1	129653
hypo	623	roadmap_epigenomics	0	0.748999	8307	424	511	294	511	410	151153	42670	581529	roadmap_epigenomics H3K9ac	NA	NA	H3K9ac	NA	NA	E074-H3K9ac.narrowPeak	1	124481
hypo	763	roadmap_epigenomics	0	0.641309	10981	424	659	147	659	410	219640	39996	513042	roadmap_epigenomics	NA	NA	NA	NA	NA	E092-DNase.macs2.narrowPeak	1	354367
hypo	904	roadmap_epigenomics	0	0.642837	10981	424	658	147	658	410	219274	39996	513408	roadmap_epigenomics H3K4me3	NA	NA	H3K4me3	NA	NA	E111-H3K4me3.narrowPeak	1	91024
hypo	228	roadmap_epigenomics	0	0.84015	6482	424	412	403	424	413	108271	44495	624411	roadmap_epigenomics H2BK5ac	NA	NA	H2BK5ac	NA	NA	E017-H2BK5ac.narrowPeak	1	166240
hypo	309	roadmap_epigenomics	0	0.752856	8005	424	505	311	505	413	145333	42972	587349	roadmap_epigenomics H3K9ac	NA	NA	H3K9ac	NA	NA	E026-H3K9ac.narrowPeak	1	80130
hypo	736	roadmap_epigenomics	0	0.64074	10733	424	661	157	661	414	215337	40244	517345	roadmap_epigenomics	NA	NA	NA	NA	NA	E089-DNase.macs2.narrowPeak	1	465889
hypo	1040	roadmap_epigenomics	0	0.728875	8490	424	534	283	534	414	157651	42487	575031	roadmap_epigenomics	NA	NA	NA	NA	NA	E124-DNase.macs2.narrowPeak	1	295756
hypo	1033	roadmap_epigenomics	0	0.702582	9069	424	573	249	573	415	172536	41908	560146	roadmap_epigenomics H3K4me2	NA	NA	H3K4me2	NA	NA	E123-H3K4me2.narrowPeak	1	93359
hypo	802	roadmap_epigenomics	0	0.684793	9380	424	596	227	596	416	181506	41597	551176	roadmap_epigenomics	NA	NA	NA	NA	NA	E097-DNase.macs2.narrowPeak	1	492548
hypo	312	roadmap_epigenomics	0	0.8824	5839	424	378	453	453	418	93678	45138	639004	roadmap_epigenomics H3K36me3	NA	NA	H3K36me3	NA	NA	E027-H3K36me3.narrowPeak	1	455242
hypo	755	roadmap_epigenomics	0	0.738299	8080	424	524	309	524	419	148931	42897	583751	roadmap_epigenomics H3K27ac	NA	NA	H3K27ac	NA	NA	E091-H3K27ac.narrowPeak	1	113305
hypo	609	roadmap_epigenomics	0	0.669495	9636	424	622	215	622	420	189206	41341	543476	roadmap_epigenomics H3K9ac	NA	NA	H3K9ac	NA	NA	E072-H3K9ac.narrowPeak	1	165266
hypo	649	roadmap_epigenomics	0	0.63562	10439	424	668	169	668	420	211250	40538	521432	roadmap_epigenomics H3K4me3	NA	NA	H3K4me3	NA	NA	E078-H3K4me3.narrowPeak	1	74583
hypo	987	roadmap_epigenomics	0	0.758607	7297	424	496	346	496	422	132229	43680	600453	roadmap_epigenomics H3K9ac	NA	NA	H3K9ac	NA	NA	E119-H3K9ac.narrowPeak	1	82099
hypo	191	roadmap_epigenomics	0	0.744407	7660	424	517	328	517	423	140642	43317	592040	roadmap_epigenomics H3K27ac	NA	NA	H3K27ac	NA	NA	E013-H3K27ac.narrowPeak	1	139247
hypo	505	roadmap_epigenomics	0	0.594495	11235	424	710	135	710	423	236126	39742	496556	roadmap_epigenomics H3K4me3	NA	NA	H3K4me3	NA	NA	E055-H3K4me3.narrowPeak	1	115243
hypo	851	roadmap_epigenomics	0	0.654485	9865	424	644	204	644	424	196557	41112	536125	roadmap_epigenomics H3K4me3	NA	NA	H3K4me3	NA	NA	E103-H3K4me3.narrowPeak	1	93797
hypo	234	roadmap_epigenomics	0	0.884875	5489	424	374	477	477	425	87926	45488	644756	roadmap_epigenomics H3K36me3	NA	NA	H3K36me3	NA	NA	E017-H3K36me3.narrowPeak	1	352081
hypo	732	roadmap_epigenomics	0	0.723956	7702	424	545	325	545	431	144581	43275	588101	roadmap_epigenomics H3K9ac	NA	NA	H3K9ac	NA	NA	E088-H3K9ac.narrowPeak	1	113790
hypo	637	roadmap_epigenomics	0	0.788239	6423	424	463	410	463	432	113283	44554	619399	roadmap_epigenomics H3K9ac	NA	NA	H3K9ac	NA	NA	E076-H3K9ac.narrowPeak	1	60933
hypo	327	roadmap_epigenomics	0	0.740856	7186	424	520	354	520	433	132860	43791	599822	roadmap_epigenomics	NA	NA	NA	NA	NA	E029-DNase.macs2.narrowPeak	1	209204
hypo	979	roadmap_epigenomics	0	0.65487	9325	424	643	231	643	433	186661	41652	546021	roadmap_epigenomics H2A.Z	NA	NA	H2A.Z	NA	NA	E119-H2A.Z.narrowPeak	1	137420
hypo	689	roadmap_epigenomics	0	0.610163	10138	424	696	182	696	434	211885	40839	520797	roadmap_epigenomics H3K9ac	NA	NA	H3K9ac	NA	NA	E083-H3K9ac.narrowPeak	1	110532
hypo	1083	roadmap_epigenomics	0	0.639253	9476	424	662	218	662	435	192826	41501	539856	roadmap_epigenomics H3K4me3	NA	NA	H3K4me3	NA	NA	E127-H3K4me3.narrowPeak	1	83206
hypo	510	roadmap_epigenomics	0	0.639177	9437	424	663	222	663	436	192124	41540	540558	roadmap_epigenomics H3K27ac	NA	NA	H3K27ac	NA	NA	E056-H3K27ac.narrowPeak	1	271242
hypo	591	roadmap_epigenomics	0	0.666527	8913	424	627	256	627	436	176743	42064	555939	roadmap_epigenomics H3K9ac	NA	NA	H3K9ac	NA	NA	E069-H3K9ac.narrowPeak	1	133030
hypo	556	roadmap_epigenomics	0	0.622178	9900	424	683	203	683	437	204572	41077	528110	roadmap_epigenomics H3K4me3	NA	NA	H3K4me3	NA	NA	E063-H3K4me3.narrowPeak	1	87717
hypo	559	roadmap_epigenomics	0	0.786765	6177	424	465	428	465	439	109255	44800	623427	roadmap_epigenomics H3K27ac	NA	NA	H3K27ac	NA	NA	E065-H3K27ac.narrowPeak	1	141744
hypo	242	roadmap_epigenomics	0	0.694838	7952	424	585	312	585	440	153944	43025	578738	roadmap_epigenomics H3K9ac	NA	NA	H3K9ac	NA	NA	E017-H3K9ac.narrowPeak	1	130489
hypo	602	roadmap_epigenomics	0	0.583078	10176	424	721	178	721	441	219506	40801	513176	roadmap_epigenomics H3K4me3	NA	NA	H3K4me3	NA	NA	E071-H3K4me3.narrowPeak	1	77143
hypo	937	roadmap_epigenomics	0	0.714851	7535	424	559	339	559	441	143065	43442	589617	roadmap_epigenomics H3K4me3	NA	NA	H3K4me3	NA	NA	E115-H3K4me3.narrowPeak	1	45894
hypo	541	roadmap_epigenomics	0	0.857101	5059	424	395	507	507	442	83454	45918	649228	roadmap_epigenomics H3K36me3	NA	NA	H3K36me3	NA	NA	E061-H3K36me3.narrowPeak	1	295338
hypo	882	roadmap_epigenomics	0	0.611278	9641	424	693	213	693	443	202350	41336	530332	roadmap_epigenomics H3K4me3	NA	NA	H3K4me3	NA	NA	E108-H3K4me3.narrowPeak	1	92267
hypo	1049	roadmap_epigenomics	0	0.679957	8299	424	608	296	608	443	162941	42678	569741	roadmap_epigenomics H3K9ac	NA	NA	H3K9ac	NA	NA	E124-H3K9ac.narrowPeak	1	72712
hypo	737	roadmap_epigenomics	0	0.715785	7191	424	555	353	555	444	136736	43786	595946	roadmap_epigenomics H3K27ac	NA	NA	H3K27ac	NA	NA	E089-H3K27ac.narrowPeak	1	114770
hypo	920	roadmap_epigenomics	0	0.691378	7865	424	590	318	590	444	152970	43112	579712	roadmap_epigenomics H2A.Z	NA	NA	H2A.Z	NA	NA	E114-H2A.Z.narrowPeak	1	88254
hypo	459	roadmap_epigenomics	0	0.86331	4885	424	389	523	523	445	80113	46092	652569	roadmap_epigenomics H3K36me3	NA	NA	H3K36me3	NA	NA	E049-H3K36me3.narrowPeak	1	236346
hypo	1023	roadmap_epigenomics	0	0.692815	7724	424	587	324	587	445	150153	43253	582529	roadmap_epigenomics H3K9ac	NA	NA	H3K9ac	NA	NA	E122-H3K9ac.narrowPeak	1	64268
hypo	1003	roadmap_epigenomics	0	0.611623	9389	424	692	226	692	447	197534	41588	535148	roadmap_epigenomics H2A.Z	NA	NA	H2A.Z	NA	NA	E121-H2A.Z.narrowPeak	1	153426
hypo	485	roadmap_epigenomics	0	0.632107	8931	424	670	253	670	449	184278	42046	548404	roadmap_epigenomics H3K4me3	NA	NA	H3K4me3	NA	NA	E052-H3K4me3.narrowPeak	1	77055
hypo	539	roadmap_epigenomics	0	0.650057	8646	424	650	273	650	449	175164	42331	557518	roadmap_epigenomics H3K27ac	NA	NA	H3K27ac	NA	NA	E061-H3K27ac.narrowPeak	1	199389
hypo	754	roadmap_epigenomics	0	0.587064	9718	424	715	208	715	449	209790	41259	522892	roadmap_epigenomics	NA	NA	NA	NA	NA	E091-DNase.macs2.narrowPeak	1	494226
hypo	825	roadmap_epigenomics	0	0.877517	4691	424	380	543	543	449	75861	46286	656821	roadmap_epigenomics	NA	NA	NA	NA	NA	E100-DNase.hotspot.fdr0.01.peaks.bed	1	170809
hypo	70	roadmap_epigenomics	0	0.819673	5322	424	435	492	492	450	91225	45655	641457	roadmap_epigenomics H2BK12ac	NA	NA	H2BK12ac	NA	NA	E005-H2BK12ac.narrowPeak	1	257330
hypo	583	roadmap_epigenomics	0	0.581225	9747	424	723	206	723	451	211844	41230	520838	roadmap_epigenomics H3K4me3	NA	NA	H3K4me3	NA	NA	E068-H3K4me3.narrowPeak	1	90012
hypo	963	roadmap_epigenomics	0	0.662174	7952	424	636	312	636	457	159882	43025	572800	roadmap_epigenomics H3K9ac	NA	NA	H3K9ac	NA	NA	E117-H3K9ac.narrowPeak	1	64459
hypo	512	roadmap_epigenomics	0	0.771619	5618	424	482	468	482	458	101340	45359	631342	roadmap_epigenomics H3K36me3	NA	NA	H3K36me3	NA	NA	E056-H3K36me3.narrowPeak	1	339234
hypo	554	roadmap_epigenomics	0	0.84597	4667	424	404	547	547	458	77991	46310	654691	roadmap_epigenomics H3K36me3	NA	NA	H3K36me3	NA	NA	E063-H3K36me3.narrowPeak	1	257239
hypo	844	roadmap_epigenomics	0	0.61247	8854	424	691	259	691	458	187201	42123	545481	roadmap_epigenomics H3K4me3	NA	NA	H3K4me3	NA	NA	E102-H3K4me3.narrowPeak	1	83849
hypo	1015	roadmap_epigenomics	0	0.670725	7641	424	618	331	618	458	152517	43336	580165	roadmap_epigenomics H2A.Z	NA	NA	H2A.Z	NA	NA	E122-H2A.Z.narrowPeak	1	124700
hypo	1028	roadmap_epigenomics	0	0.682139	7214	424	603	351	603	459	142599	43763	590083	roadmap_epigenomics H2A.Z	NA	NA	H2A.Z	NA	NA	E123-H2A.Z.narrowPeak	1	128667
hypo	545	roadmap_epigenomics	0	0.826294	4854	424	430	527	527	460	82775	46123	649907	roadmap_epigenomics H3K27ac	NA	NA	H3K27ac	NA	NA	E062-H3K27ac.narrowPeak	1	51877
hypo	77	roadmap_epigenomics	0	0.875521	4408	424	381	577	577	461	71486	46569	661196	roadmap_epigenomics H3K36me3	NA	NA	H3K36me3	NA	NA	E005-H3K36me3.narrowPeak	1	277259
hypo	514	roadmap_epigenomics	0	0.528612	10709	424	799	161	799	461	245234	40268	487448	roadmap_epigenomics H3K4me3	NA	NA	H3K4me3	NA	NA	E056-H3K4me3.narrowPeak	1	152645
hypo	78	roadmap_epigenomics	0	0.740792	6013	424	521	442	521	462	112040	44964	620642	roadmap_epigenomics H3K4ac	NA	NA	H3K4ac	NA	NA	E005-H3K4ac.narrowPeak	1	228291
hypo	328	roadmap_epigenomics	0	0.730442	6176	424	533	429	533	462	116324	44801	616358	roadmap_epigenomics H3K27ac	NA	NA	H3K27ac	NA	NA	E029-H3K27ac.narrowPeak	1	61058
hypo	616	roadmap_epigenomics	0	0.657821	7806	424	641	320	641	462	157975	43171	574707	roadmap_epigenomics H3K9ac	NA	NA	H3K9ac	NA	NA	E073-H3K9ac.narrowPeak	1	108407
hypo	659	roadmap_epigenomics	0	0.612769	8636	424	690	275	690	463	182970	42341	549712	roadmap_epigenomics	NA	NA	NA	NA	NA	E080-DNase.macs2.narrowPeak	1	420695
hypo	1077	roadmap_epigenomics	0	0.679909	7108	424	609	357	609	463	141004	43869	591678	roadmap_epigenomics H2A.Z	NA	NA	H2A.Z	NA	NA	E127-H2A.Z.narrowPeak	1	137492
hypo	547	roadmap_epigenomics	0	0.825489	4811	424	432	535	535	464	82127	46166	650555	roadmap_epigenomics H3K36me3	NA	NA	H3K36me3	NA	NA	E062-H3K36me3.narrowPeak	1	254027
hypo	781	roadmap_epigenomics	0	0.736236	5952	424	527	446	527	466	111530	45025	621152	roadmap_epigenomics	NA	NA	NA	NA	NA	E094-DNase.macs2.narrowPeak	1	205156
hypo	68	roadmap_epigenomics	0	0.784539	4932	424	469	517	517	470	88016	46045	644666	roadmap_epigenomics H2AK5ac	NA	NA	H2AK5ac	NA	NA	E005-H2AK5ac.narrowPeak	1	229838
hypo	647	roadmap_epigenomics	0	0.834352	4408	424	417	577	577	473	74652	46569	658030	roadmap_epigenomics H3K36me3	NA	NA	H3K36me3	NA	NA	E078-H3K36me3.narrowPeak	1	225977
hypo	880	roadmap_epigenomics	0	0.869527	3998	424	384	610	610	473	65318	46979	667364	roadmap_epigenomics H3K36me3	NA	NA	H3K36me3	NA	NA	E108-H3K36me3.narrowPeak	1	243253
hypo	1029	roadmap_epigenomics	0	0.696137	6408	424	583	412	583	473	125422	44569	607260	roadmap_epigenomics H3K27ac	NA	NA	H3K27ac	NA	NA	E123-H3K27ac.narrowPeak	1	72795
hypo	98	roadmap_epigenomics	0	0.682521	6537	424	600	397	600	474	129911	44440	602771	roadmap_epigenomics H3K18ac	NA	NA	H3K18ac	NA	NA	E006-H3K18ac.narrowPeak	1	207285
hypo	827	roadmap_epigenomics	0	0.674354	6680	424	614	384	614	474	133902	44297	598780	roadmap_epigenomics H3K27ac	NA	NA	H3K27ac	NA	NA	E100-H3K27ac.narrowPeak	1	163059
hypo	636	roadmap_epigenomics	0	0.574921	8529	424	733	281	733	479	189749	42448	542933	roadmap_epigenomics H3K4me3	NA	NA	H3K4me3	NA	NA	E076-H3K4me3.narrowPeak	1	72277
hypo	868	roadmap_epigenomics	0	0.850452	3871	424	399	617	617	480	64560	47106	668122	roadmap_epigenomics H3K36me3	NA	NA	H3K36me3	NA	NA	E106-H3K36me3.narrowPeak	1	291207
hypo	103	roadmap_epigenomics	0	0.719973	5659	424	553	465	553	481	108295	45318	624387	roadmap_epigenomics H3K4ac	NA	NA	H3K4ac	NA	NA	E006-H3K4ac.narrowPeak	1	187915
hypo	239	roadmap_epigenomics	0	0.824152	4216	424	433	587	587	481	72250	46761	660432	roadmap_epigenomics H3K56ac	NA	NA	H3K56ac	NA	NA	E017-H3K56ac.narrowPeak	1	109771
hypo	875	roadmap_epigenomics	0	0.574392	8476	424	735	285	735	481	188828	42501	543854	roadmap_epigenomics H3K4me3	NA	NA	H3K4me3	NA	NA	E107-H3K4me3.narrowPeak	1	80566
hypo	284	roadmap_epigenomics	0	0.653194	6721	424	646	379	646	483	138215	44256	594467	roadmap_epigenomics H3K4me1	NA	NA	H3K4me1	NA	NA	E022-H3K4me1.narrowPeak	1	324488
hypo	448	roadmap_epigenomics	0	0.631968	7148	424	671	355	671	483	150297	43829	582385	roadmap_epigenomics H3K4me3	NA	NA	H3K4me3	NA	NA	E047-H3K4me3.narrowPeak	1	39646
hypo	507	roadmap_epigenomics	0	0.85974	3780	424	391	633	633	483	62439	47197	670243	roadmap_epigenomics	NA	NA	NA	NA	NA	E056-DNase.hotspot.all.peaks.bed	1	118022
hypo	528	roadmap_epigenomics	0	0.545575	9025	424	773	251	773	483	207203	41952	525479	roadmap_epigenomics H3K4me3	NA	NA	H3K4me3	NA	NA	E058-H3K4me3.narrowPeak	1	45487
hypo	531	roadmap_epigenomics	0	0.830128	4050	424	421	606	606	484	69000	46927	663682	roadmap_epigenomics	NA	NA	NA	NA	NA	E059-DNase.hotspot.fdr0.01.peaks.bed	1	188468
hypo	905	roadmap_epigenomics	0	0.666622	6486	424	626	402	626	484	131478	44491	601204	roadmap_epigenomics H3K9ac	NA	NA	H3K9ac	NA	NA	E111-H3K9ac.narrowPeak	1	73605
hypo	1059	roadmap_epigenomics	0	0.570465	8384	424	738	289	738	484	187958	42593	544724	roadmap_epigenomics H3K4me3	NA	NA	H3K4me3	NA	NA	E125-H3K4me3.narrowPeak	1	70953
hypo	726	roadmap_epigenomics	0	0.772084	4638	424	481	554	554	486	84081	46339	648601	roadmap_epigenomics	NA	NA	NA	NA	NA	E088-DNase.hotspot.fdr0.01.peaks.bed	1	243070
hypo	915	roadmap_epigenomics	0	0.769807	4677	424	488	545	545	486	84991	46300	647691	roadmap_epigenomics H3K36me3	NA	NA	H3K36me3	NA	NA	E113-H3K36me3.narrowPeak	1	279741
hypo	110	roadmap_epigenomics	0	0.67093	6325	424	617	421	617	487	127724	44652	604958	roadmap_epigenomics H4K8ac	NA	NA	H4K8ac	NA	NA	E006-H4K8ac.narrowPeak	1	209142
hypo	782	roadmap_epigenomics	0	0.666348	6428	424	628	409	628	487	130416	44549	602266	roadmap_epigenomics H3K27ac	NA	NA	H3K27ac	NA	NA	E094-H3K27ac.narrowPeak	1	98227
hypo	860	roadmap_epigenomics	0	0.583281	7876	424	720	316	720	487	174778	43101	557904	roadmap_epigenomics H3K27ac	NA	NA	H3K27ac	NA	NA	E105-H3K27ac.narrowPeak	1	294345
hypo	442	roadmap_epigenomics	0	0.636238	6780	424	666	374	666	488	142341	44197	590341	roadmap_epigenomics H3K4me3	NA	NA	H3K4me3	NA	NA	E046-H3K4me3.narrowPeak	1	33282
hypo	1034	roadmap_epigenomics	0	0.623662	7085	424	681	359	681	488	150649	43892	582033	roadmap_epigenomics H3K4me3	NA	NA	H3K4me3	NA	NA	E123-H3K4me3.narrowPeak	1	62732
hypo	810	roadmap_epigenomics	0	0.812669	4136	424	445	598	598	489	71806	46841	660876	roadmap_epigenomics	NA	NA	NA	NA	NA	E098-DNase.hotspot.fdr0.01.peaks.bed	1	150559
hypo	425	roadmap_epigenomics	0	0.727142	5035	424	538	509	538	490	95966	45942	636716	roadmap_epigenomics H3K36me3	NA	NA	H3K36me3	NA	NA	E044-H3K36me3.narrowPeak	1	227748
hypo	520	roadmap_epigenomics	0	0.828975	3860	424	426	620	620	490	65896	47117	666786	roadmap_epigenomics H3K36me3	NA	NA	H3K36me3	NA	NA	E057-H3K36me3.narrowPeak	1	239856
hypo	608	roadmap_epigenomics	0	0.537665	8824	424	786	260	786	490	205321	42153	527361	roadmap_epigenomics H3K4me3	NA	NA	H3K4me3	NA	NA	E072-H3K4me3.narrowPeak	1	82184
hypo	600	roadmap_epigenomics	0	0.816274	4019	424	441	608	608	491	69532	46958	663150	roadmap_epigenomics H3K36me3	NA	NA	H3K36me3	NA	NA	E071-H3K36me3.narrowPeak	1	193708
hypo	345	roadmap_epigenomics	0	0.826786	3838	424	429	624	624	492	65684	47139	666998	roadmap_epigenomics	NA	NA	NA	NA	NA	E032-DNase.hotspot.fdr0.01.peaks.bed	1	114580
hypo	762	roadmap_epigenomics	0	0.748728	4739	424	512	539	539	492	88219	46238	644463	roadmap_epigenomics	NA	NA	NA	NA	NA	E092-DNase.hotspot.fdr0.01.peaks.bed	1	194449
hypo	1036	roadmap_epigenomics	0	0.651242	6468	424	649	405	649	493	133667	44509	599015	roadmap_epigenomics H3K9ac	NA	NA	H3K9ac	NA	NA	E123-H3K9ac.narrowPeak	1	48162
hypo	32	roadmap_epigenomics	0	0.517406	9212	424	814	244	814	494	218986	41765	513696	roadmap_epigenomics H3K4me2	NA	NA	H3K4me2	NA	NA	E003-H3K4me2.narrowPeak	1	217186
hypo	361	roadmap_epigenomics	0	0.850313	3489	424	400	661	661	495	58274	47488	674408	roadmap_epigenomics	NA	NA	NA	NA	NA	E034-DNase.hotspot.all.peaks.bed	1	81176
hypo	711	roadmap_epigenomics	0	0.531489	8761	424	793	267	793	495	205749	42216	526933	roadmap_epigenomics	NA	NA	NA	NA	NA	E086-DNase.macs2.narrowPeak	1	655022
hypo	314	roadmap_epigenomics	0	0.546615	8282	424	771	299	771	498	191908	42695	540774	roadmap_epigenomics H3K4me3	NA	NA	H3K4me3	NA	NA	E027-H3K4me3.narrowPeak	1	61143
hypo	629	roadmap_epigenomics	0	0.543274	8362	424	778	292	778	498	194414	42615	538268	roadmap_epigenomics H3K4me3	NA	NA	H3K4me3	NA	NA	E075-H3K4me3.narrowPeak	1	84748
hypo	569	roadmap_epigenomics	0	0.582254	7215	424	722	350	722	499	161689	43762	570993	roadmap_epigenomics H3K4me3	NA	NA	H3K4me3	NA	NA	E066-H3K4me3.narrowPeak	1	92123
hypo	796	roadmap_epigenomics	0	0.799481	3881	424	458	615	615	499	68464	47096	664218	roadmap_epigenomics H3K36me3	NA	NA	H3K36me3	NA	NA	E096-H3K36me3.narrowPeak	1	338408
hypo	615	roadmap_epigenomics	0	0.529284	8538	424	796	280	796	500	201793	42439	530889	roadmap_epigenomics H3K4me3	NA	NA	H3K4me3	NA	NA	E073-H3K4me3.narrowPeak	1	75912
hypo	693	roadmap_epigenomics	0	0.581101	7202	424	724	352	724	500	161674	43775	571008	roadmap_epigenomics	NA	NA	NA	NA	NA	E084-DNase.macs2.narrowPeak	1	291514
hypo	902	roadmap_epigenomics	0	0.856199	3336	424	397	678	678	500	55390	47641	677292	roadmap_epigenomics H3K36me3	NA	NA	H3K36me3	NA	NA	E111-H3K36me3.narrowPeak	1	219883
hypo	1071	roadmap_epigenomics	0	0.645305	6290	424	654	422	654	500	131200	44687	601482	roadmap_epigenomics H3K4me3	NA	NA	H3K4me3	NA	NA	E126-H3K4me3.narrowPeak	1	53084
hypo	474	roadmap_epigenomics	0	0.781322	4053	424	475	605	605	501	72934	46924	659748	roadmap_epigenomics	NA	NA	NA	NA	NA	E051-DNase.hotspot.fdr0.01.peaks.bed	1	133477
hypo	658	roadmap_epigenomics	0	0.746791	4489	424	514	566	566	501	83891	46488	648791	roadmap_epigenomics	NA	NA	NA	NA	NA	E080-DNase.hotspot.fdr0.01.peaks.bed	1	215754
hypo	678	roadmap_epigenomics	0	0.826142	3597	424	431	649	649	501	61664	47380	671018	roadmap_epigenomics H3K36me3	NA	NA	H3K36me3	NA	NA	E082-H3K36me3.narrowPeak	1	205436
hypo	955	roadmap_epigenomics	0	0.681027	5531	424	605	474	605	501	111085	45446	621597	roadmap_epigenomics H2A.Z	NA	NA	H2A.Z	NA	NA	E117-H2A.Z.narrowPeak	1	87589
hypo	351	roadmap_epigenomics	0	0.599425	6703	424	705	381	705	503	147744	44274	584938	roadmap_epigenomics H3K4me3	NA	NA	H3K4me3	NA	NA	E032-H3K4me3.narrowPeak	1	31445
hypo	590	roadmap_epigenomics	0	0.526568	8501	424	803	282	803	503	201783	42476	530899	roadmap_epigenomics H3K4me3	NA	NA	H3K4me3	NA	NA	E069-H3K4me3.narrowPeak	1	79844
hypo	630	roadmap_epigenomics	0	0.599509	6654	424	704	386	704	505	146734	44323	585948	roadmap_epigenomics H3K9ac	NA	NA	H3K9ac	NA	NA	E075-H3K9ac.narrowPeak	1	109983
hypo	197	roadmap_epigenomics	0	0.611243	6525	424	694	399	694	506	141882	44452	590800	roadmap_epigenomics H3K27ac	NA	NA	H3K27ac	NA	NA	E014-H3K27ac.narrowPeak	1	149305
hypo	622	roadmap_epigenomics	0	0.546896	7757	424	770	323	770	506	181035	43220	551647	roadmap_epigenomics H3K4me3	NA	NA	H3K4me3	NA	NA	E074-H3K4me3.narrowPeak	1	90313
hypo	359	roadmap_epigenomics	0	0.605721	6552	424	701	395	701	507	143469	44425	589213	roadmap_epigenomics H3K4me3	NA	NA	H3K4me3	NA	NA	E033-H3K4me3.narrowPeak	1	42900
hypo	1009	roadmap_epigenomics	0	0.553195	7567	424	764	334	764	507	175551	43410	557131	roadmap_epigenomics H3K4me3	NA	NA	H3K4me3	NA	NA	E121-H3K4me3.narrowPeak	1	69266
hypo	1021	roadmap_epigenomics	0	0.568875	7096	424	740	358	740	507	162168	43881	570514	roadmap_epigenomics H3K4me3	NA	NA	H3K4me3	NA	NA	E122-H3K4me3.narrowPeak	1	43758
hypo	378	roadmap_epigenomics	0	0.556329	7358	424	757	344	757	508	170467	43619	562215	roadmap_epigenomics H3K4me3	NA	NA	H3K4me3	NA	NA	E036-H3K4me3.narrowPeak	1	56289
hypo	105	roadmap_epigenomics	0	0.587886	6592	424	713	391	713	509	147772	44385	584910	roadmap_epigenomics H3K4me2	NA	NA	H3K4me2	NA	NA	E006-H3K4me2.narrowPeak	1	170599
hypo	581	roadmap_epigenomics	0	0.813884	3514	424	444	658	658	509	61093	47463	671589	roadmap_epigenomics H3K36me3	NA	NA	H3K36me3	NA	NA	E068-H3K36me3.narrowPeak	1	230989
hypo	688	roadmap_epigenomics	0	0.660705	5666	424	640	464	640	509	116602	45311	616080	roadmap_epigenomics H3K4me3	NA	NA	H3K4me3	NA	NA	E083-H3K4me3.narrowPeak	1	112130
hypo	968	roadmap_epigenomics	0	0.638858	6045	424	664	439	664	509	127456	44932	605226	roadmap_epigenomics H3K27ac	NA	NA	H3K27ac	NA	NA	E118-H3K27ac.narrowPeak	1	71774
hypo	576	roadmap_epigenomics	0	0.528648	8029	424	798	310	798	511	191411	42948	541271	roadmap_epigenomics H3K4me3	NA	NA	H3K4me3	NA	NA	E067-H3K4me3.narrowPeak	1	70981
hypo	606	roadmap_epigenomics	0	0.800126	3593	424	457	651	651	511	63425	47384	669257	roadmap_epigenomics H3K36me3	NA	NA	H3K36me3	NA	NA	E072-H3K36me3.narrowPeak	1	221931
hypo	820	roadmap_epigenomics	0	0.82984	3280	424	422	686	686	511	56071	47697	676611	roadmap_epigenomics H3K36me3	NA	NA	H3K36me3	NA	NA	E099-H3K36me3.narrowPeak	1	192256
hypo	498	roadmap_epigenomics	0	0.784868	3662	424	468	646	646	513	65765	47315	666917	roadmap_epigenomics	NA	NA	NA	NA	NA	E055-DNase.hotspot.all.peaks.bed	1	120469
hypo	326	roadmap_epigenomics	0	0.787245	3529	424	464	654	654	514	63246	47448	669436	roadmap_epigenomics	NA	NA	NA	NA	NA	E029-DNase.hotspot.fdr0.01.peaks.bed	1	127267
hypo	111	roadmap_epigenomics	0	0.671506	5072	424	615	505	615	515	103522	45905	629160	roadmap_epigenomics H4K91ac	NA	NA	H4K91ac	NA	NA	E006-H4K91ac.narrowPeak	1	234585
hypo	975	roadmap_epigenomics	0	0.59637	6350	424	708	417	708	516	141142	44627	591540	roadmap_epigenomics H3K9ac	NA	NA	H3K9ac	NA	NA	E118-H3K9ac.narrowPeak	1	55312
hypo	494	roadmap_epigenomics	0	0.834745	3068	424	415	713	713	517	52205	47909	680477	roadmap_epigenomics H3K36me3	NA	NA	H3K36me3	NA	NA	E054-H3K36me3.narrowPeak	1	221927
hypo	931	roadmap_epigenomics	0	0.644298	5550	424	657	470	657	517	116789	45427	615893	roadmap_epigenomics H2A.Z	NA	NA	H2A.Z	NA	NA	E115-H2A.Z.narrowPeak	1	84955
hypo	88	roadmap_epigenomics	0	0.583858	6343	424	719	418	719	520	143429	44634	589253	roadmap_epigenomics H4K91ac	NA	NA	H4K91ac	NA	NA	E005-H4K91ac.narrowPeak	1	249700
hypo	522	roadmap_epigenomics	0	0.51225	7880	424	821	315	821	520	192731	43097	539951	roadmap_epigenomics H3K4me3	NA	NA	H3K4me3	NA	NA	E057-H3K4me3.narrowPeak	1	48550
hypo	973	roadmap_epigenomics	0	0.5251	7593	424	806	333	806	521	183159	43384	549523	roadmap_epigenomics H3K4me3	NA	NA	H3K4me3	NA	NA	E118-H3K4me3.narrowPeak	1	58469
hypo	999	roadmap_epigenomics	0	0.64638	5392	424	653	485	653	521	113338	45585	619344	roadmap_epigenomics H3K9ac	NA	NA	H3K9ac	NA	NA	E120-H3K9ac.narrowPeak	1	64700
hypo	784	roadmap_epigenomics	0	0.753901	3688	424	503	639	639	522	68688	47289	663994	roadmap_epigenomics H3K36me3	NA	NA	H3K36me3	NA	NA	E094-H3K36me3.narrowPeak	1	243089
hypo	102	roadmap_epigenomics	0	0.715221	4223	424	558	586	586	523	82154	46754	650528	roadmap_epigenomics H3K36me3	NA	NA	H3K36me3	NA	NA	E006-H3K36me3.narrowPeak	1	368543
hypo	653	roadmap_epigenomics	0	0.766077	3524	424	491	655	655	523	64749	47453	667933	roadmap_epigenomics H3K36me3	NA	NA	H3K36me3	NA	NA	E079-H3K36me3.narrowPeak	1	264270
hypo	676	roadmap_epigenomics	0	0.544536	6847	424	775	369	775	523	162465	44130	570217	roadmap_epigenomics	NA	NA	NA	NA	NA	E082-DNase.macs2.narrowPeak	1	496694
hypo	588	roadmap_epigenomics	0	0.791158	3222	424	461	691	691	525	57573	47755	675109	roadmap_epigenomics H3K36me3	NA	NA	H3K36me3	NA	NA	E069-H3K36me3.narrowPeak	1	210244
hypo	73	roadmap_epigenomics	0	0.586058	6047	424	716	438	716	526	136838	44930	595844	roadmap_epigenomics H3K18ac	NA	NA	H3K18ac	NA	NA	E005-H3K18ac.narrowPeak	1	251422
hypo	735	roadmap_epigenomics	0	0.715731	4145	424	556	597	597	526	80633	46832	652049	roadmap_epigenomics	NA	NA	NA	NA	NA	E089-DNase.hotspot.fdr0.01.peaks.bed	1	210728
hypo	803	roadmap_epigenomics	0	0.675186	4710	424	613	542	613	526	95996	46267	636686	roadmap_epigenomics H3K27ac	NA	NA	H3K27ac	NA	NA	E097-H3K27ac.narrowPeak	1	194882
hypo	1090	roadmap_epigenomics	0	0.644403	5214	424	656	499	656	526	110081	45763	622601	roadmap_epigenomics H2A.Z	NA	NA	H2A.Z	NA	NA	E128-H2A.Z.narrowPeak	1	88204
hypo	431	roadmap_epigenomics	0	0.78427	3267	424	470	688	688	527	58835	47710	673847	roadmap_epigenomics H3K36me3	NA	NA	H3K36me3	NA	NA	E045-H3K36me3.narrowPeak	1	196732
hypo	991	roadmap_epigenomics	0	0.555393	6537	424	759	397	759	527	153425	44440	579257	roadmap_epigenomics H2A.Z	NA	NA	H2A.Z	NA	NA	E120-H2A.Z.narrowPeak	1	101669
hypo	549	roadmap_epigenomics	0	0.544217	6696	424	777	383	777	528	159309	44281	573373	roadmap_epigenomics H3K4me3	NA	NA	H3K4me3	NA	NA	E062-H3K4me3.narrowPeak	1	34385
hypo	613	roadmap_epigenomics	0	0.791711	3185	424	460	699	699	528	56886	47792	675796	roadmap_epigenomics H3K36me3	NA	NA	H3K36me3	NA	NA	E073-H3K36me3.narrowPeak	1	202211
hypo	744	roadmap_epigenomics	0	0.714272	4081	424	560	601	601	528	79571	46896	653111	roadmap_epigenomics	NA	NA	NA	NA	NA	E090-DNase.hotspot.fdr0.01.peaks.bed	1	219351
hypo	779	roadmap_epigenomics	0	0.782025	3272	424	474	687	687	528	59079	47705	673603	roadmap_epigenomics	NA	NA	NA	NA	NA	E094-DNase.hotspot.all.peaks.bed	1	111721
hypo	69	roadmap_epigenomics	0	0.598903	5724	424	706	457	706	529	127762	45253	604920	roadmap_epigenomics H2BK120ac	NA	NA	H2BK120ac	NA	NA	E005-H2BK120ac.narrowPeak	1	261077
hypo	250	roadmap_epigenomics	0	0.829833	2780	424	423	741	741	529	47619	48197	685063	roadmap_epigenomics H3K36me3	NA	NA	H3K36me3	NA	NA	E018-H3K36me3.narrowPeak	1	167107
hypo	1053	roadmap_epigenomics	0	0.528563	6937	424	800	363	800	529	168211	44040	564471	roadmap_epigenomics H2A.Z	NA	NA	H2A.Z	NA	NA	E125-H2A.Z.narrowPeak	1	96634
hypo	683	roadmap_epigenomics	0	0.700006	4199	424	578	588	588	530	83276	46778	649406	roadmap_epigenomics	NA	NA	NA	NA	NA	E083-DNase.hotspot.fdr0.01.peaks.bed	1	218456
hypo	1073	roadmap_epigenomics	0	0.625421	5364	424	679	488	679	530	115963	45613	616719	roadmap_epigenomics H3K9ac	NA	NA	H3K9ac	NA	NA	E126-H3K9ac.narrowPeak	1	50774
hypo	337	roadmap_epigenomics	0	0.521758	6945	424	810	362	810	532	170071	44032	562611	roadmap_epigenomics H3K4me3	NA	NA	H3K4me3	NA	NA	E030-H3K4me3.narrowPeak	1	53825
hypo	391	roadmap_epigenomics	0	0.614434	5410	424	689	483	689	532	118650	45567	614032	roadmap_epigenomics H3K9ac	NA	NA	H3K9ac	NA	NA	E038-H3K9ac.narrowPeak	1	68734
hypo	668	roadmap_epigenomics	0	0.526101	6865	424	804	368	804	532	167254	44112	565428	roadmap_epigenomics	NA	NA	NA	NA	NA	E081-DNase.macs2.narrowPeak	1	402481
hypo	731	roadmap_epigenomics	0	0.561211	6258	424	747	424	747	532	146238	44719	586444	roadmap_epigenomics H3K4me3	NA	NA	H3K4me3	NA	NA	E088-H3K4me3.narrowPeak	1	96422
hypo	267	roadmap_epigenomics	0	0.528913	6704	424	797	380	797	534	163069	44273	569613	roadmap_epigenomics H3K9ac	NA	NA	H3K9ac	NA	NA	E020-H3K9ac.narrowPeak	1	108585
hypo	489	roadmap_epigenomics	0	0.809351	2788	424	448	740	740	537	48882	48189	683800	roadmap_epigenomics H3K36me3	NA	NA	H3K36me3	NA	NA	E053-H3K36me3.narrowPeak	1	193851
hypo	897	roadmap_epigenomics	0	0.564654	6012	424	743	443	743	537	140279	44965	592403	roadmap_epigenomics H3K4me3	NA	NA	H3K4me3	NA	NA	E110-H3K4me3.narrowPeak	1	51780
hypo	574	roadmap_epigenomics	0	0.819451	2715	424	437	753	753	538	47069	48262	685613	roadmap_epigenomics H3K36me3	NA	NA	H3K36me3	NA	NA	E067-H3K36me3.narrowPeak	1	195831
hypo	862	roadmap_epigenomics	0	0.726896	3459	424	539	664	664	542	66694	47518	665988	roadmap_epigenomics H3K36me3	NA	NA	H3K36me3	NA	NA	E105-H3K36me3.narrowPeak	1	267091
hypo	315	roadmap_epigenomics	0	0.575414	5496	424	731	476	731	544	127166	45481	605516	roadmap_epigenomics H3K9ac	NA	NA	H3K9ac	NA	NA	E027-H3K9ac.narrowPeak	1	217778
hypo	801	roadmap_epigenomics	0	0.70544	3709	424	569	638	638	544	73340	47268	659342	roadmap_epigenomics	NA	NA	NA	NA	NA	E097-DNase.hotspot.fdr0.01.peaks.bed	1	154137
hypo	496	roadmap_epigenomics	0	0.457862	7654	424	888	329	888	547	204000	43323	528682	roadmap_epigenomics H3K4me3	NA	NA	H3K4me3	NA	NA	E054-H3K4me3.narrowPeak	1	59311
hypo	814	roadmap_epigenomics	0	0.754157	3017	424	500	716	716	547	56410	47960	676272	roadmap_epigenomics H3K36me3	NA	NA	H3K36me3	NA	NA	E098-H3K36me3.narrowPeak	1	278420
hypo	45	roadmap_epigenomics	0	0.467725	7261	424	874	347	874	548	192002	43716	540680	roadmap_epigenomics	NA	NA	NA	NA	NA	E004-DNase.macs2.narrowPeak	1	365531
hypo	71	roadmap_epigenomics	0	0.58003	5237	424	726	498	726	549	120787	45740	611895	roadmap_epigenomics H2BK5ac	NA	NA	H2BK5ac	NA	NA	E005-H2BK5ac.narrowPeak	1	229007
hypo	82	roadmap_epigenomics	0	0.576812	5270	424	728	495	728	549	122060	45707	610622	roadmap_epigenomics H3K79me1	NA	NA	H3K79me1	NA	NA	E005-H3K79me1.narrowPeak	1	225905
hypo	373	roadmap_epigenomics	0	0.508386	6496	424	825	401	825	550	163498	44481	569184	roadmap_epigenomics H3K4me3	NA	NA	H3K4me3	NA	NA	E035-H3K4me3.narrowPeak	1	47642
hypo	985	roadmap_epigenomics	0	0.51249	6466	424	820	406	820	550	161809	44511	570873	roadmap_epigenomics H3K4me3	NA	NA	H3K4me3	NA	NA	E119-H3K4me3.narrowPeak	1	41337
hypo	858	roadmap_epigenomics	0	0.480536	6814	424	857	373	857	551	178075	44163	554607	roadmap_epigenomics H3K4me3	NA	NA	H3K4me3	NA	NA	E104-H3K4me3.narrowPeak	1	42291
hypo	852	roadmap_epigenomics	0	0.631542	4595	424	674	558	674	552	99350	46382	633332	roadmap_epigenomics H3K9ac	NA	NA	H3K9ac	NA	NA	E103-H3K9ac.narrowPeak	1	111505
hypo	909	roadmap_epigenomics	0	0.804428	2359	424	455	782	782	554	41681	48618	691001	roadmap_epigenomics H3K36me3	NA	NA	H3K36me3	NA	NA	E112-H3K36me3.narrowPeak	1	202958
hypo	166	roadmap_epigenomics	0	0.4434	7654	424	911	329	911	555	208758	43323	523924	roadmap_epigenomics H2A.Z	NA	NA	H2A.Z	NA	NA	E009-H2A.Z.narrowPeak	1	158553
hypo	627	roadmap_epigenomics	0	0.728391	3120	424	536	705	705	555	60191	47857	672491	roadmap_epigenomics H3K36me3	NA	NA	H3K36me3	NA	NA	E075-H3K36me3.narrowPeak	1	274896
hypo	873	roadmap_epigenomics	0	0.741914	2982	424	519	722	722	555	56617	47995	676065	roadmap_epigenomics H3K36me3	NA	NA	H3K36me3	NA	NA	E107-H3K36me3.narrowPeak	1	192972
hypo	4	roadmap_epigenomics	0	0.459225	7058	424	885	360	885	556	189934	43919	542748	roadmap_epigenomics H3K4me3	NA	NA	H3K4me3	NA	NA	E001-H3K4me3.narrowPeak	1	92499
hypo	777	roadmap_epigenomics	0	0.511527	6229	424	823	425	823	557	156726	44748	575956	roadmap_epigenomics H3K4me3	NA	NA	H3K4me3	NA	NA	E093-H3K4me3.narrowPeak	1	37430
hypo	87	roadmap_epigenomics	0	0.504922	6192	424	827	427	827	559	157493	44785	575189	roadmap_epigenomics H4K8ac	NA	NA	H4K8ac	NA	NA	E005-H4K8ac.narrowPeak	1	197795
hypo	464	roadmap_epigenomics	0	0.711073	3260	424	563	689	689	559	64225	47717	668457	roadmap_epigenomics	NA	NA	NA	NA	NA	E050-DNase.hotspot.all.peaks.bed	1	104186
hypo	997	roadmap_epigenomics	0	0.469833	6594	424	868	390	868	561	176025	44383	556657	roadmap_epigenomics H3K4me3	NA	NA	H3K4me3	NA	NA	E120-H3K4me3.narrowPeak	1	47139
hypo	1096	roadmap_epigenomics	0	0.515194	5910	424	816	447	816	562	148664	45067	584018	roadmap_epigenomics H3K4me3	NA	NA	H3K4me3	NA	NA	E128-H3K4me3.narrowPeak	1	38040
hypo	266	roadmap_epigenomics	0	0.425101	7544	424	927	337	927	563	212530	43433	520152	roadmap_epigenomics H3K4me3	NA	NA	H3K4me3	NA	NA	E020-H3K4me3.narrowPeak	1	88792
hypo	342	roadmap_epigenomics	0	0.553252	5143	424	763	502	763	563	123546	45834	609136	roadmap_epigenomics H3K4me3	NA	NA	H3K4me3	NA	NA	E031-H3K4me3.narrowPeak	1	39911
hypo	1065	roadmap_epigenomics	0	0.554328	5091	424	761	503	761	563	122192	45886	610490	roadmap_epigenomics H2A.Z	NA	NA	H2A.Z	NA	NA	E126-H2A.Z.narrowPeak	1	69051
hypo	911	roadmap_epigenomics	0	0.48343	6365	424	852	416	852	564	166957	44612	565725	roadmap_epigenomics H3K4me3	NA	NA	H3K4me3	NA	NA	E112-H3K4me3.narrowPeak	1	28788
hypo	149	roadmap_epigenomics	0	0.750278	2562	424	508	765	765	566	48272	48415	684410	roadmap_epigenomics H3K27ac	NA	NA	H3K27ac	NA	NA	E008-H3K27ac.narrowPeak	1	220722
hypo	702	roadmap_epigenomics	0	0.523734	5648	424	807	466	807	566	140815	45329	591867	roadmap_epigenomics	NA	NA	NA	NA	NA	E085-DNase.macs2.narrowPeak	1	231952
hypo	824	roadmap_epigenomics	0	0.713324	3066	424	562	714	714	567	60319	47911	672363	roadmap_epigenomics	NA	NA	NA	NA	NA	E100-DNase.hotspot.all.peaks.bed	1	100231
hypo	178	roadmap_epigenomics	0	0.55487	4904	424	760	520	760	568	117929	46073	614753	roadmap_epigenomics H3K27ac	NA	NA	H3K27ac	NA	NA	E011-H3K27ac.narrowPeak	1	157698
hypo	182	roadmap_epigenomics	0	0.445753	6733	424	907	377	907	569	186474	44244	546208	roadmap_epigenomics H3K4me3	NA	NA	H3K4me3	NA	NA	E011-H3K4me3.narrowPeak	1	131933
hypo	238	roadmap_epigenomics	0	0.469007	6422	424	871	411	871	569	172235	44555	560447	roadmap_epigenomics H3K4me3	NA	NA	H3K4me3	NA	NA	E017-H3K4me3.narrowPeak	1	42458
hypo	72	roadmap_epigenomics	0	0.53759	5191	424	787	500	787	570	127610	45786	605072	roadmap_epigenomics H3K14ac	NA	NA	H3K14ac	NA	NA	E005-H3K14ac.narrowPeak	1	204575
hypo	89	roadmap_epigenomics	0	0.704087	3065	424	570	715	715	570	61025	47912	671657	roadmap_epigenomics	NA	NA	NA	NA	NA	E006-DNase.hotspot.all.peaks.bed	1	102220
hypo	332	roadmap_epigenomics	0	0.517204	5540	424	815	472	815	570	139778	45437	592904	roadmap_epigenomics H3K4me3	NA	NA	H3K4me3	NA	NA	E029-H3K4me3.narrowPeak	1	29603
hypo	707	roadmap_epigenomics	0	0.453322	6573	424	896	394	896	571	180356	44404	552326	roadmap_epigenomics H3K4me3	NA	NA	H3K4me3	NA	NA	E085-H3K4me3.narrowPeak	1	43583
hypo	812	roadmap_epigenomics	0	0.584619	4441	424	718	571	718	571	102818	46536	629864	roadmap_epigenomics H3K27ac	NA	NA	H3K27ac	NA	NA	E098-H3K27ac.narrowPeak	1	102307
hypo	94	roadmap_epigenomics	0	0.620002	3874	424	685	616	685	575	85810	47103	646872	roadmap_epigenomics H2BK120ac	NA	NA	H2BK120ac	NA	NA	E006-H2BK120ac.narrowPeak	1	168346
hypo	698	roadmap_epigenomics	0	0.455208	6404	424	892	413	892	576	175773	44573	556909	roadmap_epigenomics H3K4me3	NA	NA	H3K4me3	NA	NA	E084-H3K4me3.narrowPeak	1	40172
hypo	325	roadmap_epigenomics	0	0.702355	2877	424	574	733	733	577	57499	48100	675183	roadmap_epigenomics	NA	NA	NA	NA	NA	E029-DNase.hotspot.all.peaks.bed	1	102996
hypo	966	roadmap_epigenomics	0	0.440289	6579	424	915	392	915	577	184496	44398	548186	roadmap_epigenomics	NA	NA	NA	NA	NA	E118-DNase.macs2.narrowPeak	1	278135
hypo	718	roadmap_epigenomics	0	0.584959	4180	424	717	593	717	578	97059	46797	635623	roadmap_epigenomics H3K27ac	NA	NA	H3K27ac	NA	NA	E087-H3K27ac.narrowPeak	1	71320
hypo	208	roadmap_epigenomics	0	0.399477	7305	424	968	345	968	579	216244	43672	516438	roadmap_epigenomics H3K4me3	NA	NA	H3K4me3	NA	NA	E015-H3K4me3.narrowPeak	1	70802
hypo	885	roadmap_epigenomics	0	0.687891	3005	424	595	718	718	579	61151	47972	671531	roadmap_epigenomics	NA	NA	NA	NA	NA	E109-DNase.hotspot.all.peaks.bed	1	109023
hypo	957	roadmap_epigenomics	0	0.770441	1984	424	485	831	831	580	36589	48993	696093	roadmap_epigenomics H3K27me3	NA	NA	H3K27me3	NA	NA	E117-H3K27me3.narrowPeak	1	219132
hypo	771	roadmap_epigenomics	0	0.649198	3379	424	651	672	672	582	72222	47598	660460	roadmap_epigenomics	NA	NA	NA	NA	NA	E093-DNase.hotspot.fdr0.01.peaks.bed	1	133694
hypo	344	roadmap_epigenomics	0	0.691292	2872	424	591	735	735	583	58247	48105	674435	roadmap_epigenomics	NA	NA	NA	NA	NA	E032-DNase.hotspot.all.peaks.bed	1	81840
hypo	473	roadmap_epigenomics	0	0.666733	3156	424	625	703	703	584	65992	47821	666690	roadmap_epigenomics	NA	NA	NA	NA	NA	E051-DNase.hotspot.all.peaks.bed	1	105279
hypo	710	roadmap_epigenomics	0	0.608776	3799	424	698	631	698	584	85593	47178	647089	roadmap_epigenomics	NA	NA	NA	NA	NA	E086-DNase.hotspot.fdr0.01.peaks.bed	1	178739
hypo	753	roadmap_epigenomics	0	0.619636	3677	424	687	641	687	584	81674	47300	651008	roadmap_epigenomics	NA	NA	NA	NA	NA	E091-DNase.hotspot.fdr0.01.peaks.bed	1	214583
hypo	722	roadmap_epigenomics	0	0.474707	5601	424	863	469	863	585	151207	45376	581475	roadmap_epigenomics H3K4me3	NA	NA	H3K4me3	NA	NA	E087-H3K4me3.narrowPeak	1	35953
hypo	52	roadmap_epigenomics	0	0.557282	4375	424	754	580	754	586	105634	46602	627048	roadmap_epigenomics H3K27ac	NA	NA	H3K27ac	NA	NA	E004-H3K27ac.narrowPeak	1	144882
hypo	864	roadmap_epigenomics	0	0.412861	6638	424	946	388	946	586	194980	44339	537702	roadmap_epigenomics H3K4me3	NA	NA	H3K4me3	NA	NA	E105-H3K4me3.narrowPeak	1	41942
hypo	5	roadmap_epigenomics	0	0.397751	6929	424	973	364	973	587	207646	44048	525036	roadmap_epigenomics H3K9ac	NA	NA	H3K9ac	NA	NA	E001-H3K9ac.narrowPeak	1	67440
hypo	249	roadmap_epigenomics	0	0.594608	3827	424	709	627	709	587	88002	47150	644680	roadmap_epigenomics H3K27me3	NA	NA	H3K27me3	NA	NA	E018-H3K27me3.narrowPeak	1	130573
hypo	680	roadmap_epigenomics	0	0.40217	6771	424	962	375	962	587	202083	44206	530599	roadmap_epigenomics H3K4me3	NA	NA	H3K4me3	NA	NA	E082-H3K4me3.narrowPeak	1	40859
hypo	75	roadmap_epigenomics	0	0.567354	4123	424	742	599	742	588	98381	46854	634301	roadmap_epigenomics H3K27ac	NA	NA	H3K27ac	NA	NA	E005-H3K27ac.narrowPeak	1	123632
hypo	413	roadmap_epigenomics	0	0.534772	4665	424	791	548	791	588	116135	46312	616547	roadmap_epigenomics H3K36me3	NA	NA	H3K36me3	NA	NA	E042-H3K36me3.narrowPeak	1	199475
hypo	692	roadmap_epigenomics	0	0.635744	3373	424	667	675	675	589	73471	47604	659211	roadmap_epigenomics	NA	NA	NA	NA	NA	E084-DNase.hotspot.fdr0.01.peaks.bed	1	168315
hypo	67	roadmap_epigenomics	0	0.461288	5678	424	883	462	883	590	156544	45299	576138	roadmap_epigenomics H2A.Z	NA	NA	H2A.Z	NA	NA	E005-H2A.Z.narrowPeak	1	202161
hypo	271	roadmap_epigenomics	0	0.403463	6650	424	960	387	960	590	198593	44327	534089	roadmap_epigenomics	NA	NA	NA	NA	NA	E021-DNase.macs2.narrowPeak	1	691597
hypo	395	roadmap_epigenomics	0	0.551728	4352	424	766	581	766	590	106019	46625	626663	roadmap_epigenomics H3K36me3	NA	NA	H3K36me3	NA	NA	E039-H3K36me3.narrowPeak	1	205714
hypo	209	roadmap_epigenomics	0	0.453223	5866	424	897	451	897	591	163343	45111	569339	roadmap_epigenomics H3K9ac	NA	NA	H3K9ac	NA	NA	E015-H3K9ac.narrowPeak	1	116181
hypo	252	roadmap_epigenomics	0	0.388895	6844	424	983	370	983	592	208875	44133	523807	roadmap_epigenomics H3K4me3	NA	NA	H3K4me3	NA	NA	E018-H3K4me3.narrowPeak	1	77061
hypo	262	roadmap_epigenomics	0	0.5584	4065	424	750	603	750	592	98424	46912	634258	roadmap_epigenomics H3K27ac	NA	NA	H3K27ac	NA	NA	E020-H3K27ac.narrowPeak	1	100863
hypo	543	roadmap_epigenomics	0	0.421441	6336	424	932	420	932	592	184587	44641	548095	roadmap_epigenomics H3K4me3	NA	NA	H3K4me3	NA	NA	E061-H3K4me3.narrowPeak	1	39412
hypo	831	roadmap_epigenomics	0	0.442084	6016	424	912	440	912	592	170232	44961	562450	roadmap_epigenomics H3K4me3	NA	NA	H3K4me3	NA	NA	E100-H3K4me3.narrowPeak	1	39277
hypo	133	roadmap_epigenomics	0	0.705662	2267	424	568	790	790	594	45333	48710	687349	roadmap_epigenomics H4K8ac	NA	NA	H4K8ac	NA	NA	E007-H4K8ac.narrowPeak	1	223591
hypo	890	roadmap_epigenomics	0	0.782807	1391	424	472	886	886	594	25347	49586	707335	roadmap_epigenomics H3K36me3	NA	NA	H3K36me3	NA	NA	E109-H3K36me3.narrowPeak	1	171700
hypo	502	roadmap_epigenomics	0	0.457967	5532	424	887	473	887	595	153847	45445	578835	roadmap_epigenomics H3K27me3	NA	NA	H3K27me3	NA	NA	E055-H3K27me3.narrowPeak	1	302405
hypo	201	roadmap_epigenomics	0	0.390242	6700	424	982	382	982	596	204722	44277	527960	roadmap_epigenomics H3K4me3	NA	NA	H3K4me3	NA	NA	E014-H3K4me3.narrowPeak	1	79383
hypo	215	roadmap_epigenomics	0	0.385397	6762	424	988	376	988	596	208148	44215	524534	roadmap_epigenomics H3K4me3	NA	NA	H3K4me3	NA	NA	E016-H3K4me3.narrowPeak	1	59526
hypo	259	roadmap_epigenomics	0	0.387833	6731	424	986	378	986	596	206424	44246	526258	roadmap_epigenomics H3K4me3	NA	NA	H3K4me3	NA	NA	E019-H3K4me3.narrowPeak	1	61750
hypo	809	roadmap_epigenomics	0	0.666111	2875	424	629	734	734	596	60329	48102	672353	roadmap_epigenomics	NA	NA	NA	NA	NA	E098-DNase.hotspot.all.peaks.bed	1	99648
hypo	167	roadmap_epigenomics	0	0.575077	3765	424	732	635	732	597	89229	47212	643453	roadmap_epigenomics H3K27me3	NA	NA	H3K27me3	NA	NA	E009-H3K27me3.narrowPeak	1	215214
hypo	701	roadmap_epigenomics	0	0.616114	3336	424	688	678	688	597	74774	47641	657908	roadmap_epigenomics	NA	NA	NA	NA	NA	E085-DNase.hotspot.fdr0.01.peaks.bed	1	162023
hypo	154	roadmap_epigenomics	0	0.417776	6071	424	939	435	939	599	179131	44906	553551	roadmap_epigenomics H3K4me2	NA	NA	H3K4me2	NA	NA	E008-H3K4me2.narrowPeak	1	111428
hypo	211	roadmap_epigenomics	0	0.541183	4189	424	781	591	781	599	104007	46788	628675	roadmap_epigenomics H3K27ac	NA	NA	H3K27ac	NA	NA	E016-H3K27ac.narrowPeak	1	111202
hypo	768	roadmap_epigenomics	0	0.414797	6051	424	942	437	942	601	179593	44926	553089	roadmap_epigenomics H3K4me3	NA	NA	H3K4me3	NA	NA	E092-H3K4me3.narrowPeak	1	39300
hypo	83	roadmap_epigenomics	0	0.556481	3828	424	756	626	756	602	93287	47149	639395	roadmap_epigenomics H3K79me2	NA	NA	H3K79me2	NA	NA	E005-H3K79me2.narrowPeak	1	154836
hypo	723	roadmap_epigenomics	0	0.536131	4155	424	789	596	789	603	104052	46822	628630	roadmap_epigenomics H3K9ac	NA	NA	H3K9ac	NA	NA	E087-H3K9ac.narrowPeak	1	62373
hypo	61	roadmap_epigenomics	0	0.474571	4852	424	864	528	864	605	132942	46125	599740	roadmap_epigenomics H3K9ac	NA	NA	H3K9ac	NA	NA	E004-H3K9ac.narrowPeak	1	93628
hypo	594	roadmap_epigenomics	0	0.695226	2140	424	584	808	808	605	43442	48837	689240	roadmap_epigenomics H3K36me3	NA	NA	H3K36me3	NA	NA	E070-H3K36me3.narrowPeak	1	132996
hypo	715	roadmap_epigenomics	0	0.458908	5066	424	886	506	886	605	142029	45911	590653	roadmap_epigenomics H3K4me3	NA	NA	H3K4me3	NA	NA	E086-H3K4me3.narrowPeak	1	45295
hypo	164	roadmap_epigenomics	0	0.75382	1378	424	504	890	890	606	26043	49599	706639	roadmap_epigenomics H4K8ac	NA	NA	H4K8ac	NA	NA	E008-H4K8ac.narrowPeak	1	139487
hypo	365	roadmap_epigenomics	0	0.440897	5446	424	914	480	914	606	156345	45531	576337	roadmap_epigenomics H3K27me3	NA	NA	H3K27me3	NA	NA	E034-H3K27me3.narrowPeak	1	387829
hypo	42	roadmap_epigenomics	0	0.739902	1479	424	523	878	878	608	28441	49498	704241	roadmap_epigenomics H4K91ac	NA	NA	H4K91ac	NA	NA	E003-H4K91ac.narrowPeak	1	106841
hypo	283	roadmap_epigenomics	0	0.513974	4298	424	818	582	818	608	111316	46679	621366	roadmap_epigenomics H3K36me3	NA	NA	H3K36me3	NA	NA	E022-H3K36me3.narrowPeak	1	407515
hypo	24	roadmap_epigenomics	0	0.560967	3520	424	748	656	748	609	85564	47457	647118	roadmap_epigenomics H3K18ac	NA	NA	H3K18ac	NA	NA	E003-H3K18ac.narrowPeak	1	249794
hypo	44	roadmap_epigenomics	0	0.563705	3464	424	744	663	744	610	83909	47513	648773	roadmap_epigenomics	NA	NA	NA	NA	NA	E004-DNase.hotspot.fdr0.01.peaks.bed	1	239056
hypo	173	roadmap_epigenomics	0	0.574668	3379	424	734	672	734	610	80559	47598	652123	roadmap_epigenomics H3K27me3	NA	NA	H3K27me3	NA	NA	E010-H3K27me3.narrowPeak	1	251892
hypo	253	roadmap_epigenomics	0	0.483161	4644	424	853	552	853	610	125883	46333	606799	roadmap_epigenomics H3K9ac	NA	NA	H3K9ac	NA	NA	E018-H3K9ac.narrowPeak	1	148109
hypo	537	roadmap_epigenomics	0	0.402087	6002	424	963	444	963	610	182582	44975	550100	roadmap_epigenomics H3K4me3	NA	NA	H3K4me3	NA	NA	E059-H3K4me3.narrowPeak	1	47608
hypo	134	roadmap_epigenomics	0	0.704023	1866	424	571	839	839	611	37518	49111	695164	roadmap_epigenomics H4K91ac	NA	NA	H4K91ac	NA	NA	E007-H4K91ac.narrowPeak	1	168054
hypo	138	roadmap_epigenomics	0	0.599533	3111	424	703	706	706	611	71660	47866	661022	roadmap_epigenomics H2A.Z	NA	NA	H2A.Z	NA	NA	E008-H2A.Z.narrowPeak	1	122336
hypo	323	roadmap_epigenomics	0	0.467593	4812	424	875	534	875	611	133560	46165	599122	roadmap_epigenomics H3K4me3	NA	NA	H3K4me3	NA	NA	E028-H3K4me3.narrowPeak	1	55009
hypo	675	roadmap_epigenomics	0	0.609333	3005	424	697	718	718	613	68300	47972	664382	roadmap_epigenomics	NA	NA	NA	NA	NA	E082-DNase.hotspot.fdr0.01.peaks.bed	1	195059
hypo	280	roadmap_epigenomics	0	0.390351	6057	424	981	436	981	614	188114	44920	544568	roadmap_epigenomics	NA	NA	NA	NA	NA	E022-DNase.macs2.narrowPeak	1	672127
hypo	334	roadmap_epigenomics	0	0.480099	4593	424	858	559	858	614	125281	46384	607401	roadmap_epigenomics H3K27me3	NA	NA	H3K27me3	NA	NA	E030-H3K27me3.narrowPeak	1	255194
hypo	664	roadmap_epigenomics	0	0.402443	5774	424	961	456	961	614	176530	45203	556152	roadmap_epigenomics H3K4me3	NA	NA	H3K4me3	NA	NA	E080-H3K4me3.narrowPeak	1	34360
hypo	750	roadmap_epigenomics	0	0.405695	5685	424	957	460	957	614	173130	45292	559552	roadmap_epigenomics H3K4me3	NA	NA	H3K4me3	NA	NA	E090-H3K4me3.narrowPeak	1	35082
hypo	137	roadmap_epigenomics	0	0.368291	6457	424	1014	407	1014	615	207013	44520	525669	roadmap_epigenomics	NA	NA	NA	NA	NA	E008-DNase.macs2.narrowPeak	1	244492
hypo	716	roadmap_epigenomics	0	0.480719	4451	424	856	568	856	616	121611	46526	611071	roadmap_epigenomics H3K9ac	NA	NA	H3K9ac	NA	NA	E086-H3K9ac.narrowPeak	1	45056
hypo	96	roadmap_epigenomics	0	0.683765	1993	424	597	829	829	617	41149	48984	691533	roadmap_epigenomics H2BK5ac	NA	NA	H2BK5ac	NA	NA	E006-H2BK5ac.narrowPeak	1	169034
hypo	805	roadmap_epigenomics	0	0.654173	2356	424	645	783	783	617	50529	48621	682153	roadmap_epigenomics H3K36me3	NA	NA	H3K36me3	NA	NA	E097-H3K36me3.narrowPeak	1	343169
hypo	596	roadmap_epigenomics	0	0.380804	6141	424	998	431	998	618	193817	44836	538865	roadmap_epigenomics H3K4me3	NA	NA	H3K4me3	NA	NA	E070-H3K4me3.narrowPeak	1	41887
hypo	449	roadmap_epigenomics	0	0.558087	3322	424	752	683	752	620	81356	47655	651326	roadmap_epigenomics H3K9ac	NA	NA	H3K9ac	NA	NA	E047-H3K9ac.narrowPeak	1	147952
hypo	667	roadmap_epigenomics	0	0.606191	2872	424	700	735	735	620	65691	48105	666991	roadmap_epigenomics	NA	NA	NA	NA	NA	E081-DNase.hotspot.fdr0.01.peaks.bed	1	206969
hypo	27	roadmap_epigenomics	0	0.504137	3899	424	830	613	830	622	103383	47078	629299	roadmap_epigenomics H3K27ac	NA	NA	H3K27ac	NA	NA	E003-H3K27ac.narrowPeak	1	166867
hypo	66	roadmap_epigenomics	0	0.467424	4500	424	877	565	877	622	125728	46477	606954	roadmap_epigenomics	NA	NA	NA	NA	NA	E005-DNase.macs2.narrowPeak	1	272108
hypo	807	roadmap_epigenomics	0	0.407777	5379	424	955	487	955	622	164408	45598	568274	roadmap_epigenomics H3K4me3	NA	NA	H3K4me3	NA	NA	E097-H3K4me3.narrowPeak	1	41559
hypo	172	roadmap_epigenomics	0	0.418898	5007	424	936	512	936	624	151188	45970	581494	roadmap_epigenomics H2A.Z	NA	NA	H2A.Z	NA	NA	E010-H2A.Z.narrowPeak	1	113391
hypo	223	roadmap_epigenomics	0	0.664373	2072	424	633	814	814	624	43923	48905	688759	roadmap_epigenomics H2AK9ac	NA	NA	H2AK9ac	NA	NA	E017-H2AK9ac.narrowPeak	1	85399
hypo	491	roadmap_epigenomics	0	0.379451	5845	424	1000	452	1000	625	186441	45132	546241	roadmap_epigenomics H3K4me3	NA	NA	H3K4me3	NA	NA	E053-H3K4me3.narrowPeak	1	36722
hypo	661	roadmap_epigenomics	0	0.399223	5445	424	969	481	969	625	168893	45532	563789	roadmap_epigenomics H3K27me3	NA	NA	H3K27me3	NA	NA	E080-H3K27me3.narrowPeak	1	290880
hypo	1005	roadmap_epigenomics	0	0.557029	3198	424	755	697	755	625	78596	47779	654086	roadmap_epigenomics H3K27me3	NA	NA	H3K27me3	NA	NA	E121-H3K27me3.narrowPeak	1	349417
hypo	176	roadmap_epigenomics	0	0.395414	5413	424	976	482	976	627	169282	45564	563400	roadmap_epigenomics H3K4me3	NA	NA	H3K4me3	NA	NA	E010-H3K4me3.narrowPeak	1	37783
hypo	792	roadmap_epigenomics	0	0.408497	5088	424	954	504	954	627	156406	45889	576276	roadmap_epigenomics H3K4me3	NA	NA	H3K4me3	NA	NA	E095-H3K4me3.narrowPeak	1	41783
hypo	179	roadmap_epigenomics	0	0.540919	3369	424	782	677	782	628	84764	47608	647918	roadmap_epigenomics H3K27me3	NA	NA	H3K27me3	NA	NA	E011-H3K27me3.narrowPeak	1	107338
hypo	204	roadmap_epigenomics	0	0.532769	3422	424	792	668	792	628	87185	47555	645497	roadmap_epigenomics H3K27ac	NA	NA	H3K27ac	NA	NA	E015-H3K27ac.narrowPeak	1	106171
hypo	263	roadmap_epigenomics	0	0.500494	3843	424	836	623	836	628	102639	47134	630043	roadmap_epigenomics H3K27me3	NA	NA	H3K27me3	NA	NA	E020-H3K27me3.narrowPeak	1	96436
hypo	185	roadmap_epigenomics	0	0.494267	3859	424	841	621	841	629	104150	47118	628532	roadmap_epigenomics H3K27ac	NA	NA	H3K27ac	NA	NA	E012-H3K27ac.narrowPeak	1	157441
hypo	41	roadmap_epigenomics	0	0.420818	4815	424	934	532	934	630	145529	46162	587153	roadmap_epigenomics H4K8ac	NA	NA	H4K8ac	NA	NA	E003-H4K8ac.narrowPeak	1	371568
hypo	51	roadmap_epigenomics	0	0.71363	1214	424	561	907	907	631	24220	49763	708462	roadmap_epigenomics H3K23ac	NA	NA	H3K23ac	NA	NA	E004-H3K23ac.narrowPeak	1	111614
hypo	481	roadmap_epigenomics	0	0.544292	3220	424	776	693	776	631	80758	47757	651924	roadmap_epigenomics H3K27me3	NA	NA	H3K27me3	NA	NA	E052-H3K27me3.narrowPeak	1	291912
hypo	216	roadmap_epigenomics	0	0.425267	4657	424	926	549	926	633	140092	46320	592590	roadmap_epigenomics H3K9ac	NA	NA	H3K9ac	NA	NA	E016-H3K9ac.narrowPeak	1	82734
hypo	117	roadmap_epigenomics	0	0.66861	1735	424	623	854	854	634	36678	49242	696004	roadmap_epigenomics H2BK12ac	NA	NA	H2BK12ac	NA	NA	E007-H2BK12ac.narrowPeak	1	126821
hypo	256	roadmap_epigenomics	0	0.50113	3675	424	835	642	835	634	98345	47302	634337	roadmap_epigenomics H3K27me3	NA	NA	H3K27me3	NA	NA	E019-H3K27me3.narrowPeak	1	67369
hypo	511	roadmap_epigenomics	0	0.450788	4424	424	902	575	902	634	127569	46553	605113	roadmap_epigenomics H3K27me3	NA	NA	H3K27me3	NA	NA	E056-H3K27me3.narrowPeak	1	290629
hypo	260	roadmap_epigenomics	0	0.41364	4798	424	944	536	944	635	147086	46179	585596	roadmap_epigenomics H3K9ac	NA	NA	H3K9ac	NA	NA	E019-H3K9ac.narrowPeak	1	72303
hypo	720	roadmap_epigenomics	0	0.736543	843	424	526	956	956	635	16353	50134	716329	roadmap_epigenomics H3K36me3	NA	NA	H3K36me3	NA	NA	E087-H3K36me3.narrowPeak	1	101692
hypo	458	roadmap_epigenomics	0	0.525578	3335	424	805	680	805	636	86116	47642	646566	roadmap_epigenomics H3K27me3	NA	NA	H3K27me3	NA	NA	E049-H3K27me3.narrowPeak	1	322253
hypo	530	roadmap_epigenomics	0	0.607675	2318	424	699	787	787	637	53262	48659	679420	roadmap_epigenomics	NA	NA	NA	NA	NA	E059-DNase.hotspot.all.peaks.bed	1	97703
hypo	272	roadmap_epigenomics	0	0.723101	921	424	546	944	944	638	18180	50056	714502	roadmap_epigenomics H3K27ac	NA	NA	H3K27ac	NA	NA	E021-H3K27ac.narrowPeak	1	103600
hypo	22	roadmap_epigenomics	0	0.601098	2263	424	702	791	791	639	52562	48714	680120	roadmap_epigenomics H2BK5ac	NA	NA	H2BK5ac	NA	NA	E003-H2BK5ac.narrowPeak	1	151381
hypo	221	roadmap_epigenomics	0	0.41625	4648	424	941	551	941	639	142292	46329	590390	roadmap_epigenomics H2A.Z	NA	NA	H2A.Z	NA	NA	E017-H2A.Z.narrowPeak	1	121687
hypo	657	roadmap_epigenomics	0	0.562181	2742	424	746	748	748	639	67284	48235	665398	roadmap_epigenomics	NA	NA	NA	NA	NA	E080-DNase.hotspot.all.peaks.bed	1	118468
hypo	86	roadmap_epigenomics	0	0.451618	4169	424	901	595	901	640	120696	46808	611986	roadmap_epigenomics H4K12ac	NA	NA	H4K12ac	NA	NA	E005-H4K12ac.narrowPeak	1	157094
hypo	161	roadmap_epigenomics	0	0.675777	1391	424	611	886	886	640	29203	49586	703479	roadmap_epigenomics H3T11ph	NA	NA	H3T11ph	NA	NA	E008-H3T11ph.narrowPeak	1	108659
hypo	233	roadmap_epigenomics	0	0.503027	3448	424	831	666	831	640	92348	47529	640334	roadmap_epigenomics H3K27me3	NA	NA	H3K27me3	NA	NA	E017-H3K27me3.narrowPeak	1	299334
hypo	15	roadmap_epigenomics	0	0.341289	5668	424	1038	463	1038	642	196528	45309	536154	roadmap_epigenomics	NA	NA	NA	NA	NA	E003-DNase.macs2.narrowPeak	1	339366
hypo	156	roadmap_epigenomics	0	0.682142	1296	424	602	901	901	642	26988	49681	705694	roadmap_epigenomics H3K56ac	NA	NA	H3K56ac	NA	NA	E008-H3K56ac.narrowPeak	1	164608
hypo	800	roadmap_epigenomics	0	0.569379	2566	424	739	764	764	642	62398	48411	670284	roadmap_epigenomics	NA	NA	NA	NA	NA	E097-DNase.hotspot.all.peaks.bed	1	99615
hypo	170	roadmap_epigenomics	0	0.378626	5152	424	1003	501	1003	643	167739	45825	564943	roadmap_epigenomics H3K4me3	NA	NA	H3K4me3	NA	NA	E009-H3K4me3.narrowPeak	1	38862
hypo	177	roadmap_epigenomics	0	0.720702	869	424	551	953	953	643	17216	50108	715466	roadmap_epigenomics H3K9me3	NA	NA	H3K9me3	NA	NA	E010-H3K9me3.narrowPeak	1	226169
hypo	195	roadmap_epigenomics	0	0.357387	5456	424	1026	479	1026	643	184016	45521	548666	roadmap_epigenomics H3K4me3	NA	NA	H3K4me3	NA	NA	E013-H3K4me3.narrowPeak	1	28039
hypo	115	roadmap_epigenomics	0	0.671016	1345	424	616	894	894	645	28442	49632	704240	roadmap_epigenomics H2AK5ac	NA	NA	H2AK5ac	NA	NA	E007-H2AK5ac.narrowPeak	1	115325
hypo	563	roadmap_epigenomics	0	0.447632	4029	424	905	607	905	645	117872	46948	614810	roadmap_epigenomics H3K4me3	NA	NA	H3K4me3	NA	NA	E065-H3K4me3.narrowPeak	1	39937
hypo	1043	roadmap_epigenomics	0	0.427735	4192	424	922	590	922	645	126896	46785	605786	roadmap_epigenomics H3K27me3	NA	NA	H3K27me3	NA	NA	E124-H3K27me3.narrowPeak	1	160814
hypo	114	roadmap_epigenomics	0	0.319566	5692	424	1057	458	1057	646	206831	45285	525851	roadmap_epigenomics	NA	NA	NA	NA	NA	E007-DNase.macs2.narrowPeak	1	408655
hypo	298	roadmap_epigenomics	0	0.492072	3422	424	845	668	845	646	93476	47555	639206	roadmap_epigenomics H3K27me3	NA	NA	H3K27me3	NA	NA	E025-H3K27me3.narrowPeak	1	300328
hypo	1030	roadmap_epigenomics	0	0.678672	1264	424	610	905	905	646	26459	49713	706223	roadmap_epigenomics H3K27me3	NA	NA	H3K27me3	NA	NA	E123-H3K27me3.narrowPeak	1	123400
hypo	159	roadmap_epigenomics	0	0.469438	3645	424	869	648	869	647	103256	47332	629426	roadmap_epigenomics H3K9ac	NA	NA	H3K9ac	NA	NA	E008-H3K9ac.narrowPeak	1	146435
hypo	655	roadmap_epigenomics	0	0.378659	4970	424	1002	514	1002	647	162621	46007	570061	roadmap_epigenomics H3K4me3	NA	NA	H3K4me3	NA	NA	E079-H3K4me3.narrowPeak	1	56350
hypo	99	roadmap_epigenomics	0	0.549147	2692	424	769	755	769	649	67530	48285	665152	roadmap_epigenomics H3K23ac	NA	NA	H3K23ac	NA	NA	E006-H3K23ac.narrowPeak	1	220425
hypo	535	roadmap_epigenomics	0	0.648457	1565	424	652	872	872	649	34120	49412	698562	roadmap_epigenomics H3K36me3	NA	NA	H3K36me3	NA	NA	E059-H3K36me3.narrowPeak	1	98759
hypo	92	roadmap_epigenomics	0	0.446662	3859	424	906	621	906	650	113531	47118	619151	roadmap_epigenomics H2A.Z	NA	NA	H2A.Z	NA	NA	E006-H2A.Z.narrowPeak	1	201588
hypo	725	roadmap_epigenomics	0	0.558087	2481	424	751	775	775	650	61524	48496	671158	roadmap_epigenomics	NA	NA	NA	NA	NA	E088-DNase.hotspot.all.peaks.bed	1	112224
hypo	765	roadmap_epigenomics	0	0.376232	4901	424	1004	521	1004	650	161479	46076	571203	roadmap_epigenomics H3K27me3	NA	NA	H3K27me3	NA	NA	E092-H3K27me3.narrowPeak	1	274061
hypo	1098	roadmap_epigenomics	0	0.417429	4196	424	940	589	940	651	129586	46781	603096	roadmap_epigenomics H3K9ac	NA	NA	H3K9ac	NA	NA	E128-H3K9ac.narrowPeak	1	50427
hypo	165	roadmap_epigenomics	0	0.682213	1016	424	601	932	932	652	21209	49961	711473	roadmap_epigenomics H4K91ac	NA	NA	H4K91ac	NA	NA	E008-H4K91ac.narrowPeak	1	81378
hypo	818	roadmap_epigenomics	0	0.54639	2620	424	772	760	772	652	66099	48357	666583	roadmap_epigenomics H3K27ac	NA	NA	H3K27ac	NA	NA	E099-H3K27ac.narrowPeak	1	75584
hypo	741	roadmap_epigenomics	0	0.363053	4935	424	1019	516	1019	653	166996	46042	565686	roadmap_epigenomics H3K4me3	NA	NA	H3K4me3	NA	NA	E089-H3K4me3.narrowPeak	1	32267
hypo	163	roadmap_epigenomics	0	0.644742	1396	424	655	884	884	654	30658	49581	702024	roadmap_epigenomics H4K5ac	NA	NA	H4K5ac	NA	NA	E008-H4K5ac.narrowPeak	1	136759
hypo	189	roadmap_epigenomics	0	0.330978	5304	424	1048	493	1048	655	190312	45673	542370	roadmap_epigenomics H3K4me3	NA	NA	H3K4me3	NA	NA	E012-H3K4me3.narrowPeak	1	42281
hypo	324	roadmap_epigenomics	0	0.715652	616	424	557	985	985	655	12312	50361	720370	roadmap_epigenomics H3K9me3	NA	NA	H3K9me3	NA	NA	E028-H3K9me3.narrowPeak	1	192967
hypo	287	roadmap_epigenomics	0	0.538601	2653	424	784	759	784	656	67775	48324	664907	roadmap_epigenomics H3K27me3	NA	NA	H3K27me3	NA	NA	E023-H3K27me3.narrowPeak	1	307996
hypo	119	roadmap_epigenomics	0	0.487942	3160	424	849	702	849	658	87396	47817	645286	roadmap_epigenomics H2BK5ac	NA	NA	H2BK5ac	NA	NA	E007-H2BK5ac.narrowPeak	1	389307
hypo	143	roadmap_epigenomics	0	0.661175	1201	424	639	910	910	658	25797	49776	706885	roadmap_epigenomics H2BK20ac	NA	NA	H2BK20ac	NA	NA	E008-H2BK20ac.narrowPeak	1	115418
hypo	708	roadmap_epigenomics	0	0.662583	1158	424	634	916	916	658	24833	49819	707849	roadmap_epigenomics H3K9me3	NA	NA	H3K9me3	NA	NA	E085-H3K9me3.narrowPeak	1	264214
hypo	33	roadmap_epigenomics	0	0.323054	5244	424	1055	497	1055	659	191943	45733	540739	roadmap_epigenomics H3K4me3	NA	NA	H3K4me3	NA	NA	E003-H3K4me3.narrowPeak	1	42194
hypo	1103	roadmap_epigenomics	0	0.502583	3000	424	832	721	832	659	81072	47977	651610	roadmap_epigenomics H3K27me3	NA	NA	H3K27me3	NA	NA	E129-H3K27me3.narrowPeak	1	309685
hypo	212	roadmap_epigenomics	0	0.467874	3300	424	873	684	873	660	94423	47677	638259	roadmap_epigenomics H3K27me3	NA	NA	H3K27me3	NA	NA	E016-H3K27me3.narrowPeak	1	84213
hypo	759	roadmap_epigenomics	0	0.383958	4515	424	991	564	991	660	147977	46462	584705	roadmap_epigenomics H3K4me3	NA	NA	H3K4me3	NA	NA	E091-H3K4me3.narrowPeak	1	33506
hypo	141	roadmap_epigenomics	0	0.682719	805	424	599	959	959	661	16823	50172	715859	roadmap_epigenomics H2BK12ac	NA	NA	H2BK12ac	NA	NA	E008-H2BK12ac.narrowPeak	1	46031
hypo	152	roadmap_epigenomics	0	0.528536	2654	424	801	757	801	661	68969	48323	663713	roadmap_epigenomics H3K4ac	NA	NA	H3K4ac	NA	NA	E008-H3K4ac.narrowPeak	1	70528
hypo	186	roadmap_epigenomics	0	0.455113	3448	424	893	666	893	661	100734	47529	631948	roadmap_epigenomics H3K27me3	NA	NA	H3K27me3	NA	NA	E012-H3K27me3.narrowPeak	1	75983
hypo	203	roadmap_epigenomics	0	0.708642	574	424	566	993	993	661	11588	50403	721094	roadmap_epigenomics H3K9me3	NA	NA	H3K9me3	NA	NA	E014-H3K9me3.narrowPeak	1	279590
hypo	57	roadmap_epigenomics	0	0.453068	3457	424	898	665	898	662	101370	47520	631312	roadmap_epigenomics H3K4me2	NA	NA	H3K4me2	NA	NA	E004-H3K4me2.narrowPeak	1	59077
hypo	131	roadmap_epigenomics	0	0.404419	4062	424	959	604	959	662	129197	46915	603485	roadmap_epigenomics H3K9ac	NA	NA	H3K9ac	NA	NA	E007-H3K9ac.narrowPeak	1	313453
hypo	148	roadmap_epigenomics	0	0.443767	3532	424	910	653	910	662	105253	47445	627429	roadmap_epigenomics H3K23me2	NA	NA	H3K23me2	NA	NA	E008-H3K23me2.narrowPeak	1	123664
hypo	97	roadmap_epigenomics	0	0.542091	2345	424	780	784	784	663	59849	48632	672833	roadmap_epigenomics H3K14ac	NA	NA	H3K14ac	NA	NA	E006-H3K14ac.narrowPeak	1	124602
hypo	967	roadmap_epigenomics	0	0.580525	1855	424	725	840	840	663	44750	49122	687932	roadmap_epigenomics H2A.Z	NA	NA	H2A.Z	NA	NA	E118-H2A.Z.narrowPeak	1	24228
hypo	305	roadmap_epigenomics	0	0.501214	2870	424	834	737	834	665	77934	48107	654748	roadmap_epigenomics H3K27me3	NA	NA	H3K27me3	NA	NA	E026-H3K27me3.narrowPeak	1	281212
hypo	217	roadmap_epigenomics	0	0.68169	707	424	604	971	971	666	14810	50270	717872	roadmap_epigenomics H3K9me3	NA	NA	H3K9me3	NA	NA	E016-H3K9me3.narrowPeak	1	237078
hypo	40	roadmap_epigenomics	0	0.522463	2551	424	809	767	809	667	67108	48426	665574	roadmap_epigenomics H4K5ac	NA	NA	H4K5ac	NA	NA	E003-H4K5ac.narrowPeak	1	130660
hypo	672	roadmap_epigenomics	0	0.537781	2255	424	785	793	793	667	58060	48722	674622	roadmap_epigenomics H3K4me3	NA	NA	H3K4me3	NA	NA	E081-H3K4me3.narrowPeak	1	47536
hypo	922	roadmap_epigenomics	0	0.55311	2107	424	765	811	811	667	52982	48870	679700	roadmap_epigenomics H3K27me3	NA	NA	H3K27me3	NA	NA	E114-H3K27me3.narrowPeak	1	215955
hypo	155	roadmap_epigenomics	0	0.312685	4947	424	1066	515	1066	668	187427	46030	545255	roadmap_epigenomics H3K4me3	NA	NA	H3K4me3	NA	NA	E008-H3K4me3.narrowPeak	1	59423
hypo	281	roadmap_epigenomics	0	0.444355	3405	424	909	671	909	668	101645	47572	631037	roadmap_epigenomics H3K27ac	NA	NA	H3K27ac	NA	NA	E022-H3K27ac.narrowPeak	1	140385
hypo	16	roadmap_epigenomics	0	0.469145	3078	424	870	712	870	669	88268	47899	644414	roadmap_epigenomics H2A.Z	NA	NA	H2A.Z	NA	NA	E003-H2A.Z.narrowPeak	1	280680
hypo	80	roadmap_epigenomics	0	0.368254	4450	424	1015	569	1015	669	151054	46527	581628	roadmap_epigenomics H3K4me2	NA	NA	H3K4me2	NA	NA	E005-H3K4me2.narrowPeak	1	62088
hypo	816	roadmap_epigenomics	0	0.355582	4611	424	1028	555	1028	669	160122	46366	572560	roadmap_epigenomics H3K4me3	NA	NA	H3K4me3	NA	NA	E098-H3K4me3.narrowPeak	1	57341
hypo	870	roadmap_epigenomics	0	0.400091	3867	424	967	618	967	670	124728	47110	607954	roadmap_epigenomics H3K4me3	NA	NA	H3K4me3	NA	NA	E106-H3K4me3.narrowPeak	1	68911
hypo	198	roadmap_epigenomics	0	0.473357	2944	424	865	727	865	672	83994	48033	648688	roadmap_epigenomics H3K27me3	NA	NA	H3K27me3	NA	NA	E014-H3K27me3.narrowPeak	1	90358
hypo	205	roadmap_epigenomics	0	0.44509	3214	424	908	694	908	675	96222	47763	636460	roadmap_epigenomics H3K27me3	NA	NA	H3K27me3	NA	NA	E015-H3K27me3.narrowPeak	1	125828
hypo	49	roadmap_epigenomics	0	0.634369	979	424	669	936	936	676	21939	49998	710743	roadmap_epigenomics H2BK5ac	NA	NA	H2BK5ac	NA	NA	E004-H2BK5ac.narrowPeak	1	64670
hypo	183	roadmap_epigenomics	0	0.396368	3810	424	974	629	974	676	124035	47167	608647	roadmap_epigenomics H3K9ac	NA	NA	H3K9ac	NA	NA	E011-H3K9ac.narrowPeak	1	58342
hypo	761	roadmap_epigenomics	0	0.501447	2512	424	833	772	833	676	68638	48465	664044	roadmap_epigenomics	NA	NA	NA	NA	NA	E092-DNase.hotspot.all.peaks.bed	1	92923
hypo	65	roadmap_epigenomics	0	0.511542	2337	424	822	785	822	677	62909	48640	669773	roadmap_epigenomics	NA	NA	NA	NA	NA	E005-DNase.hotspot.fdr0.01.peaks.bed	1	152281
hypo	128	roadmap_epigenomics	0	0.328866	4610	424	1051	556	1051	677	170077	46367	562605	roadmap_epigenomics H3K4me2	NA	NA	H3K4me2	NA	NA	E007-H3K4me2.narrowPeak	1	143082
hypo	85	roadmap_epigenomics	0	0.576437	1435	424	730	882	882	679	35055	49542	697627	roadmap_epigenomics H3K9me3	NA	NA	H3K9me3	NA	NA	E005-H3K9me3.narrowPeak	1	287170
hypo	48	roadmap_epigenomics	0	0.631836	882	424	672	948	948	681	19864	50095	712818	roadmap_epigenomics H2BK15ac	NA	NA	H2BK15ac	NA	NA	E004-H2BK15ac.narrowPeak	1	83213
hypo	55	roadmap_epigenomics	0	0.453557	2955	424	895	726	895	682	87529	48022	645153	roadmap_epigenomics H3K4ac	NA	NA	H3K4ac	NA	NA	E004-H3K4ac.narrowPeak	1	176165
hypo	121	roadmap_epigenomics	0	0.39229	3672	424	978	643	978	682	121028	47305	611654	roadmap_epigenomics H3K18ac	NA	NA	H3K18ac	NA	NA	E007-H3K18ac.narrowPeak	1	252754
hypo	145	roadmap_epigenomics	0	0.40044	3490	424	965	660	965	683	113617	47487	619065	roadmap_epigenomics H3K14ac	NA	NA	H3K14ac	NA	NA	E008-H3K14ac.narrowPeak	1	181060
hypo	738	roadmap_epigenomics	0	0.370018	3867	424	1010	618	1010	684	133024	47110	599658	roadmap_epigenomics H3K27me3	NA	NA	H3K27me3	NA	NA	E089-H3K27me3.narrowPeak	1	221392
hypo	747	roadmap_epigenomics	0	0.382898	3766	424	993	634	993	684	126321	47211	606361	roadmap_epigenomics H3K27me3	NA	NA	H3K27me3	NA	NA	E090-H3K27me3.narrowPeak	1	283792
hypo	778	roadmap_epigenomics	0	0.515179	2098	424	817	812	817	684	56349	48879	676333	roadmap_epigenomics H3K9me3	NA	NA	H3K9me3	NA	NA	E093-H3K9me3.narrowPeak	1	234126
hypo	1012	roadmap_epigenomics	0	0.680075	444	424	607	1021	1021	684	9345	50533	723337	roadmap_epigenomics H3K9me3	NA	NA	H3K9me3	NA	NA	E121-H3K9me3.narrowPeak	1	138547
hypo	50	roadmap_epigenomics	0	0.411624	3300	424	948	684	948	685	105467	47677	627215	roadmap_epigenomics H3K18ac	NA	NA	H3K18ac	NA	NA	E004-H3K18ac.narrowPeak	1	141228
hypo	480	roadmap_epigenomics	0	0.630028	856	424	676	954	954	685	19338	50121	713344	roadmap_epigenomics H3K9me3	NA	NA	H3K9me3	NA	NA	E051-H3K9me3.narrowPeak	1	399748
hypo	1079	roadmap_epigenomics	0	0.421994	3178	424	931	701	931	685	99724	47799	632958	roadmap_epigenomics H3K27me3	NA	NA	H3K27me3	NA	NA	E127-H3K27me3.narrowPeak	1	230268
hypo	492	roadmap_epigenomics	0	0.661632	534	424	637	999	999	687	11538	50443	721144	roadmap_epigenomics H3K9me3	NA	NA	H3K9me3	NA	NA	E053-H3K9me3.narrowPeak	1	206849
hypo	798	roadmap_epigenomics	0	0.368873	3833	424	1012	625	1012	687	132323	47144	600359	roadmap_epigenomics H3K4me3	NA	NA	H3K4me3	NA	NA	E096-H3K4me3.narrowPeak	1	96339
hypo	38	roadmap_epigenomics	0	0.641053	627	424	660	981	981	688	13961	50350	718721	roadmap_epigenomics H3K9me3	NA	NA	H3K9me3	NA	NA	E003-H3K9me3.narrowPeak	1	307775
hypo	146	roadmap_epigenomics	0	0.429169	3003	424	921	720	921	688	93262	47974	639420	roadmap_epigenomics H3K18ac	NA	NA	H3K18ac	NA	NA	E008-H3K18ac.narrowPeak	1	148928
hypo	700	roadmap_epigenomics	0	0.492422	2237	424	844	797	844	688	62468	48740	670214	roadmap_epigenomics	NA	NA	NA	NA	NA	E085-DNase.hotspot.all.peaks.bed	1	101945
hypo	734	roadmap_epigenomics	0	0.494813	2207	424	840	802	840	689	61393	48770	671289	roadmap_epigenomics	NA	NA	NA	NA	NA	E089-DNase.hotspot.all.peaks.bed	1	103455
hypo	37	roadmap_epigenomics	0	0.382013	3594	424	995	650	995	690	121375	47383	611307	roadmap_epigenomics H3K9ac	NA	NA	H3K9ac	NA	NA	E003-H3K9ac.narrowPeak	1	90320
hypo	120	roadmap_epigenomics	0	0.509393	2042	424	824	822	824	690	55476	48935	677206	roadmap_epigenomics H3K14ac	NA	NA	H3K14ac	NA	NA	E007-H3K14ac.narrowPeak	1	184265
hypo	292	roadmap_epigenomics	0	0.670579	422	424	619	1026	1026	690	9008	50555	723674	roadmap_epigenomics H3K9me3	NA	NA	H3K9me3	NA	NA	E023-H3K9me3.narrowPeak	1	224125
hypo	969	roadmap_epigenomics	0	0.489031	2229	424	847	799	847	690	62649	48748	670033	roadmap_epigenomics H3K27me3	NA	NA	H3K27me3	NA	NA	E118-H3K27me3.narrowPeak	1	110883
hypo	506	roadmap_epigenomics	0	0.539139	1627	424	783	865	865	691	42222	49350	690460	roadmap_epigenomics H3K9me3	NA	NA	H3K9me3	NA	NA	E055-H3K9me3.narrowPeak	1	439295
hypo	268	roadmap_epigenomics	0	0.625703	674	424	678	975	975	692	15360	50303	717322	roadmap_epigenomics H3K9me3	NA	NA	H3K9me3	NA	NA	E020-H3K9me3.narrowPeak	1	202127
hypo	126	roadmap_epigenomics	0	0.631731	620	424	673	983	983	693	14006	50357	718676	roadmap_epigenomics H3K4ac	NA	NA	H3K4ac	NA	NA	E007-H3K4ac.narrowPeak	1	45606
hypo	682	roadmap_epigenomics	0	0.480875	2224	424	855	800	855	693	63483	48753	669199	roadmap_epigenomics	NA	NA	NA	NA	NA	E083-DNase.hotspot.all.peaks.bed	1	98469
hypo	160	roadmap_epigenomics	0	0.61099	776	424	695	963	963	694	18080	50201	714602	roadmap_epigenomics H3K9me3	NA	NA	H3K9me3	NA	NA	E008-H3K9me3.narrowPeak	1	210482
hypo	1	roadmap_epigenomics	0	0.411414	3079	424	949	711	949	695	99009	47898	633673	roadmap_epigenomics H3K27me3	NA	NA	H3K27me3	NA	NA	E001-H3K27me3.narrowPeak	1	93404
hypo	709	roadmap_epigenomics	0	0.463517	2417	424	882	779	882	695	71048	48560	661634	roadmap_epigenomics	NA	NA	NA	NA	NA	E086-DNase.hotspot.all.peaks.bed	1	106576
hypo	1017	roadmap_epigenomics	0	0.467486	2319	424	876	786	876	695	67785	48658	664897	roadmap_epigenomics H3K27me3	NA	NA	H3K27me3	NA	NA	E122-H3K27me3.narrowPeak	1	176731
hypo	533	roadmap_epigenomics	0	0.427111	2857	424	925	738	925	696	89419	48120	643263	roadmap_epigenomics H3K27ac	NA	NA	H3K27ac	NA	NA	E059-H3K27ac.narrowPeak	1	103962
hypo	47	roadmap_epigenomics	0	0.487996	2052	424	848	818	848	697	57988	48925	674694	roadmap_epigenomics H2BK120ac	NA	NA	H2BK120ac	NA	NA	E004-H2BK120ac.narrowPeak	1	149554
hypo	515	roadmap_epigenomics	0	0.553846	1231	424	762	906	906	697	31336	49746	701346	roadmap_epigenomics H3K9me3	NA	NA	H3K9me3	NA	NA	E056-H3K9me3.narrowPeak	1	314861
hypo	118	roadmap_epigenomics	0	0.557765	1137	424	753	918	918	698	28790	49840	703892	roadmap_epigenomics H2BK15ac	NA	NA	H2BK15ac	NA	NA	E007-H2BK15ac.narrowPeak	1	91381
hypo	917	roadmap_epigenomics	0	0.340622	3803	424	1040	630	1040	698	140217	47174	592465	roadmap_epigenomics H3K4me3	NA	NA	H3K4me3	NA	NA	E113-H3K4me3.narrowPeak	1	195051
hypo	872	roadmap_epigenomics	0	0.401772	3085	424	964	710	964	699	101238	47892	631444	roadmap_epigenomics H3K27me3	NA	NA	H3K27me3	NA	NA	E107-H3K27me3.narrowPeak	1	192196
hypo	28	roadmap_epigenomics	0	0.427251	2654	424	923	757	923	701	83456	48323	649226	roadmap_epigenomics H3K27me3	NA	NA	H3K27me3	NA	NA	E003-H3K27me3.narrowPeak	1	123497
hypo	7	roadmap_epigenomics	0	0.520073	1565	424	811	872	872	702	42059	49412	690623	roadmap_epigenomics H3K27me3	NA	NA	H3K27me3	NA	NA	E002-H3K27me3.narrowPeak	1	95107
hypo	270	roadmap_epigenomics	0	0.422625	2730	424	930	752	930	702	86513	48247	646169	roadmap_epigenomics	NA	NA	NA	NA	NA	E021-DNase.hotspot.fdr0.01.peaks.bed	1	182761
hypo	424	roadmap_epigenomics	0	0.40886	2929	424	953	730	953	702	95066	48048	637616	roadmap_epigenomics H3K27me3	NA	NA	H3K27me3	NA	NA	E044-H3K27me3.narrowPeak	1	189838
hypo	244	roadmap_epigenomics	0	0.530818	1360	424	794	892	892	703	35976	49617	696706	roadmap_epigenomics H3K9me3	NA	NA	H3K9me3	NA	NA	E017-H3K9me3.narrowPeak	1	418822
hypo	136	roadmap_epigenomics	0	0.413975	2747	424	943	746	943	704	88613	48230	644069	roadmap_epigenomics	NA	NA	NA	NA	NA	E008-DNase.hotspot.fdr0.01.peaks.bed	1	189972
hypo	560	roadmap_epigenomics	0	0.630128	482	424	675	1014	1014	704	10933	50495	721749	roadmap_epigenomics H3K27me3	NA	NA	H3K27me3	NA	NA	E065-H3K27me3.narrowPeak	1	134925
hypo	691	roadmap_epigenomics	0	0.475951	2005	424	862	825	862	704	58034	48972	674648	roadmap_epigenomics	NA	NA	NA	NA	NA	E084-DNase.hotspot.all.peaks.bed	1	97163
hypo	799	roadmap_epigenomics	0	0.497975	1797	424	838	849	849	704	50086	49180	682596	roadmap_epigenomics H3K9me3	NA	NA	H3K9me3	NA	NA	E096-H3K9me3.narrowPeak	1	438576
hypo	674	roadmap_epigenomics	0	0.481302	1930	424	854	837	854	705	55375	49047	677307	roadmap_epigenomics	NA	NA	NA	NA	NA	E082-DNase.hotspot.all.peaks.bed	1	115813
hypo	1055	roadmap_epigenomics	0	0.459779	2147	424	884	807	884	705	63951	48830	668731	roadmap_epigenomics H3K27me3	NA	NA	H3K27me3	NA	NA	E125-H3K27me3.narrowPeak	1	199117
hypo	63	roadmap_epigenomics	0	0.492002	1802	424	846	847	847	706	50788	49175	681894	roadmap_epigenomics H4K8ac	NA	NA	H4K8ac	NA	NA	E004-H4K8ac.narrowPeak	1	131599
hypo	255	roadmap_epigenomics	0	0.470355	1996	424	867	828	867	706	58417	48981	674265	roadmap_epigenomics H3K27ac	NA	NA	H3K27ac	NA	NA	E019-H3K27ac.narrowPeak	1	53194
hypo	770	roadmap_epigenomics	0	0.46647	2064	424	878	815	878	706	60781	48913	671901	roadmap_epigenomics	NA	NA	NA	NA	NA	E093-DNase.hotspot.all.peaks.bed	1	86265
hypo	297	roadmap_epigenomics	0	0.629147	449	424	677	1019	1019	707	10204	50528	722478	roadmap_epigenomics H3K9me3	NA	NA	H3K9me3	NA	NA	E024-H3K9me3.narrowPeak	1	260553
hypo	352	roadmap_epigenomics	0	0.636898	362	424	665	1032	1032	707	8136	50615	724546	roadmap_epigenomics H3K9me3	NA	NA	H3K9me3	NA	NA	E032-H3K9me3.narrowPeak	1	126909
hypo	704	roadmap_epigenomics	0	0.39421	2982	424	977	722	977	708	99755	47995	632927	roadmap_epigenomics H3K27me3	NA	NA	H3K27me3	NA	NA	E085-H3K27me3.narrowPeak	1	218608
hypo	142	roadmap_epigenomics	0	0.573826	736	424	736	966	966	709	18240	50241	714442	roadmap_epigenomics H2BK15ac	NA	NA	H2BK15ac	NA	NA	E008-H2BK15ac.narrowPeak	1	52215
hypo	202	roadmap_epigenomics	0	0.381717	3110	424	997	707	997	709	106569	47867	626113	roadmap_epigenomics H3K9ac	NA	NA	H3K9ac	NA	NA	E014-H3K9ac.narrowPeak	1	74764
hypo	279	roadmap_epigenomics	0	0.411905	2665	424	947	756	947	709	86532	48312	646150	roadmap_epigenomics	NA	NA	NA	NA	NA	E022-DNase.hotspot.fdr0.01.peaks.bed	1	191503
hypo	348	roadmap_epigenomics	0	0.452578	2182	424	899	803	899	709	65884	48795	666798	roadmap_epigenomics H3K27me3	NA	NA	H3K27me3	NA	NA	E032-H3K27me3.narrowPeak	1	179001
hypo	329	roadmap_epigenomics	0	0.390687	2937	424	980	728	980	711	99139	48040	633543	roadmap_epigenomics H3K27me3	NA	NA	H3K27me3	NA	NA	E029-H3K27me3.narrowPeak	1	103414
hypo	743	roadmap_epigenomics	0	0.46407	1998	424	881	827	881	711	59201	48979	673481	roadmap_epigenomics	NA	NA	NA	NA	NA	E090-DNase.hotspot.all.peaks.bed	1	99336
hypo	14	roadmap_epigenomics	0	0.406112	2619	424	956	761	956	714	86212	48358	646470	roadmap_epigenomics	NA	NA	NA	NA	NA	E003-DNase.hotspot.fdr0.01.peaks.bed	1	181862
hypo	695	roadmap_epigenomics	0	0.382444	2957	424	994	725	994	714	101610	48020	631072	roadmap_epigenomics H3K27me3	NA	NA	H3K27me3	NA	NA	E084-H3K27me3.narrowPeak	1	193083
hypo	786	roadmap_epigenomics	0	0.321666	3479	424	1056	662	1056	714	135890	47498	596792	roadmap_epigenomics H3K4me3	NA	NA	H3K4me3	NA	NA	E094-H3K4me3.narrowPeak	1	88048
hypo	26	roadmap_epigenomics	0	0.478034	1606	424	860	867	867	717	46681	49371	686001	roadmap_epigenomics H3K23me2	NA	NA	H3K23me2	NA	NA	E003-H3K23me2.narrowPeak	1	95679
hypo	463	roadmap_epigenomics	0	0.591112	465	424	711	1016	1016	717	11235	50512	721447	roadmap_epigenomics H3K9me3	NA	NA	H3K9me3	NA	NA	E049-H3K9me3.narrowPeak	1	233438
hypo	144	roadmap_epigenomics	0	0.555797	674	424	758	975	975	719	17248	50303	715434	roadmap_epigenomics H2BK5ac	NA	NA	H2BK5ac	NA	NA	E008-H2BK5ac.narrowPeak	1	66853
hypo	558	roadmap_epigenomics	0	0.597131	425	424	707	1025	1025	719	10172	50552	722510	roadmap_epigenomics H3K9me3	NA	NA	H3K9me3	NA	NA	E063-H3K9me3.narrowPeak	1	232364
hypo	1062	roadmap_epigenomics	0	0.572425	557	424	737	995	995	719	13873	50420	718809	roadmap_epigenomics H3K9me3	NA	NA	H3K9me3	NA	NA	E125-H3K9me3.narrowPeak	1	150038
hypo	109	roadmap_epigenomics	0	0.562392	576	424	745	992	992	720	14593	50401	718089	roadmap_epigenomics H3K9me3	NA	NA	H3K9me3	NA	NA	E006-H3K9me3.narrowPeak	1	248640
hypo	296	roadmap_epigenomics	0	0.255796	3664	424	1090	645	1090	720	170263	47313	562419	roadmap_epigenomics H3K4me3	NA	NA	H3K4me3	NA	NA	E024-H3K4me3.narrowPeak	1	73659
hypo	310	roadmap_epigenomics	0	0.619785	315	424	686	1050	1050	720	7277	50662	725405	roadmap_epigenomics H3K9me3	NA	NA	H3K9me3	NA	NA	E026-H3K9me3.narrowPeak	1	170704
hypo	892	roadmap_epigenomics	0	0.341202	3191	424	1039	698	1039	720	119922	47786	612760	roadmap_epigenomics H3K4me3	NA	NA	H3K4me3	NA	NA	E109-H3K4me3.narrowPeak	1	65120
hypo	940	roadmap_epigenomics	0	0.577235	505	424	727	1009	1009	720	12483	50472	720199	roadmap_epigenomics H3K9me3	NA	NA	H3K9me3	NA	NA	E115-H3K9me3.narrowPeak	1	191936
hypo	285	roadmap_epigenomics	0	0.234889	3667	424	1094	644	1094	721	181780	47310	550902	roadmap_epigenomics H3K4me3	NA	NA	H3K4me3	NA	NA	E022-H3K4me3.narrowPeak	1	75443
hypo	412	roadmap_epigenomics	0	0.456076	1798	424	891	848	891	721	54375	49179	678307	roadmap_epigenomics H3K27me3	NA	NA	H3K27me3	NA	NA	E042-H3K27me3.narrowPeak	1	132608
hypo	316	roadmap_epigenomics	0	0.54326	759	424	779	964	964	722	19833	50218	712849	roadmap_epigenomics H3K9me3	NA	NA	H3K9me3	NA	NA	E027-H3K9me3.narrowPeak	1	366447
hypo	597	roadmap_epigenomics	0	0.576738	464	424	729	1017	1017	723	11486	50513	721196	roadmap_epigenomics H3K9me3	NA	NA	H3K9me3	NA	NA	E070-H3K9me3.narrowPeak	1	240710
hypo	685	roadmap_epigenomics	0	0.512569	1079	424	819	926	926	723	29659	49898	703023	roadmap_epigenomics H3K27me3	NA	NA	H3K27me3	NA	NA	E083-H3K27me3.narrowPeak	1	94627
hypo	879	roadmap_epigenomics	0	0.395988	2511	424	975	773	975	724	84770	48466	647912	roadmap_epigenomics H3K27me3	NA	NA	H3K27me3	NA	NA	E108-H3K27me3.narrowPeak	1	189619
hypo	769	roadmap_epigenomics	0	0.487761	1296	424	850	901	901	725	37196	49681	695486	roadmap_epigenomics H3K9me3	NA	NA	H3K9me3	NA	NA	E092-H3K9me3.narrowPeak	1	273834
hypo	286	roadmap_epigenomics	0	0.479889	1305	424	859	898	898	727	38030	49672	694652	roadmap_epigenomics H3K9me3	NA	NA	H3K9me3	NA	NA	E022-H3K9me3.narrowPeak	1	207595
hypo	497	roadmap_epigenomics	0	0.590681	325	424	712	1045	1045	727	7873	50652	724809	roadmap_epigenomics H3K9me3	NA	NA	H3K9me3	NA	NA	E054-H3K9me3.narrowPeak	1	152322
hypo	822	roadmap_epigenomics	0	0.285999	3374	424	1082	674	1082	727	145512	47603	587170	roadmap_epigenomics H3K4me3	NA	NA	H3K4me3	NA	NA	E099-H3K4me3.narrowPeak	1	38267
hypo	988	roadmap_epigenomics	0	0.523577	880	424	808	949	949	727	23784	50097	708898	roadmap_epigenomics H3K9me3	NA	NA	H3K9me3	NA	NA	E119-H3K9me3.narrowPeak	1	271960
hypo	406	roadmap_epigenomics	0	0.380099	2613	424	999	762	999	728	91183	48364	641499	roadmap_epigenomics H3K27me3	NA	NA	H3K27me3	NA	NA	E041-H3K27me3.narrowPeak	1	184484
hypo	728	roadmap_epigenomics	0	0.397924	2275	424	972	789	972	728	76974	48702	655708	roadmap_epigenomics H3K27me3	NA	NA	H3K27me3	NA	NA	E088-H3K27me3.narrowPeak	1	203616
hypo	192	roadmap_epigenomics	0	0.404983	2166	424	958	804	958	729	72354	48811	660328	roadmap_epigenomics H3K27me3	NA	NA	H3K27me3	NA	NA	E013-H3K27me3.narrowPeak	1	207302
hypo	1092	roadmap_epigenomics	0	0.438795	1821	424	917	845	917	729	57041	49156	675641	roadmap_epigenomics H3K27me3	NA	NA	H3K27me3	NA	NA	E128-H3K27me3.narrowPeak	1	130586
hypo	472	roadmap_epigenomics	0	0.549609	539	424	767	998	998	730	13975	50438	718707	roadmap_epigenomics H3K9me3	NA	NA	H3K9me3	NA	NA	E050-H3K9me3.narrowPeak	1	253642
hypo	108	roadmap_epigenomics	0	0.379001	2547	424	1001	768	1001	731	89280	48430	643402	roadmap_epigenomics H3K9ac	NA	NA	H3K9ac	NA	NA	E006-H3K9ac.narrowPeak	1	193126
hypo	116	roadmap_epigenomics	0	0.504419	922	424	828	943	943	732	25813	50055	706869	roadmap_epigenomics H2BK120ac	NA	NA	H2BK120ac	NA	NA	E007-H2BK120ac.narrowPeak	1	115014
hypo	817	roadmap_epigenomics	0	0.493217	1022	424	843	930	930	732	29181	49955	703501	roadmap_epigenomics H3K9me3	NA	NA	H3K9me3	NA	NA	E098-H3K9me3.narrowPeak	1	251500
hypo	140	roadmap_epigenomics	0	0.457429	1359	424	889	893	893	735	41392	49618	691290	roadmap_epigenomics H2BK120ac	NA	NA	H2BK120ac	NA	NA	E008-H2BK120ac.narrowPeak	1	97797
hypo	553	roadmap_epigenomics	0	0.384735	2239	424	990	795	990	736	78154	48738	654528	roadmap_epigenomics H3K27me3	NA	NA	H3K27me3	NA	NA	E063-H3K27me3.narrowPeak	1	207869
hypo	877	roadmap_epigenomics	0	0.567885	318	424	741	1049	1049	738	8010	50659	724672	roadmap_epigenomics H3K9me3	NA	NA	H3K9me3	NA	NA	E107-H3K9me3.narrowPeak	1	110664
hypo	10	roadmap_epigenomics	0	0.330016	2762	424	1050	742	1050	739	108369	48215	624313	roadmap_epigenomics H3K4me3	NA	NA	H3K4me3	NA	NA	E002-H3K4me3.narrowPeak	1	147595
hypo	529	roadmap_epigenomics	0	0.494212	873	424	842	951	951	739	24952	50104	707730	roadmap_epigenomics H3K9me3	NA	NA	H3K9me3	NA	NA	E058-H3K9me3.narrowPeak	1	301218
hypo	752	roadmap_epigenomics	0	0.40895	1846	424	952	841	952	739	61652	49131	671030	roadmap_epigenomics	NA	NA	NA	NA	NA	E091-DNase.hotspot.all.peaks.bed	1	111806
hypo	122	roadmap_epigenomics	0	0.349771	2587	424	1034	763	1034	740	97140	48390	635542	roadmap_epigenomics H3K23ac	NA	NA	H3K23ac	NA	NA	E007-H3K23ac.narrowPeak	1	240450
hypo	666	roadmap_epigenomics	0	0.427163	1585	424	924	871	924	740	51196	49392	681486	roadmap_epigenomics	NA	NA	NA	NA	NA	E081-DNase.hotspot.all.peaks.bed	1	115452
hypo	669	roadmap_epigenomics	0	0.400354	1993	424	966	829	966	740	67591	48984	665091	roadmap_epigenomics H3K27me3	NA	NA	H3K27me3	NA	NA	E081-H3K27me3.narrowPeak	1	82346
hypo	418	roadmap_epigenomics	0	0.388097	2088	424	985	813	985	741	72636	48889	660046	roadmap_epigenomics H3K27me3	NA	NA	H3K27me3	NA	NA	E043-H3K27me3.narrowPeak	1	166682
hypo	64	roadmap_epigenomics	0	0.420974	1597	424	933	869	933	742	52272	49380	680410	roadmap_epigenomics	NA	NA	NA	NA	NA	E005-DNase.hotspot.all.peaks.bed	1	103033
hypo	894	roadmap_epigenomics	0	0.35813	2475	424	1025	776	1025	742	91377	48502	641305	roadmap_epigenomics H3K27me3	NA	NA	H3K27me3	NA	NA	E110-H3K27me3.narrowPeak	1	119327
hypo	23	roadmap_epigenomics	0	0.549454	348	424	768	1037	1037	743	9052	50629	723630	roadmap_epigenomics H3K14ac	NA	NA	H3K14ac	NA	NA	E003-H3K14ac.narrowPeak	1	30279
hypo	276	roadmap_epigenomics	0	0.226207	3093	424	1098	709	1098	744	162742	47884	569940	roadmap_epigenomics H3K4me3	NA	NA	H3K4me3	NA	NA	E021-H3K4me3.narrowPeak	1	38907
hypo	546	roadmap_epigenomics	0	0.324198	2523	424	1054	771	1054	750	101392	48454	631290	roadmap_epigenomics H3K27me3	NA	NA	H3K27me3	NA	NA	E062-H3K27me3.narrowPeak	1	117128
hypo	320	roadmap_epigenomics	0	0.316735	2538	424	1061	769	1061	751	103999	48439	628683	roadmap_epigenomics H3K27me3	NA	NA	H3K27me3	NA	NA	E028-H3K27me3.narrowPeak	1	124130
hypo	656	roadmap_epigenomics	0	0.449006	1014	424	903	933	933	753	31685	49963	700997	roadmap_epigenomics H3K9me3	NA	NA	H3K9me3	NA	NA	E079-H3K9me3.narrowPeak	1	258284
hypo	573	roadmap_epigenomics	0	0.409113	1385	424	951	888	951	754	46820	49592	685862	roadmap_epigenomics H3K27me3	NA	NA	H3K27me3	NA	NA	E067-H3K27me3.narrowPeak	1	102064
hypo	644	roadmap_epigenomics	0	0.527792	334	424	802	1040	1040	755	9042	50643	723640	roadmap_epigenomics H3K9me3	NA	NA	H3K9me3	NA	NA	E077-H3K9me3.narrowPeak	1	223579
hypo	677	roadmap_epigenomics	0	0.366421	2031	424	1017	823	1017	755	74531	48946	658151	roadmap_epigenomics H3K27me3	NA	NA	H3K27me3	NA	NA	E082-H3K27me3.narrowPeak	1	118025
hypo	106	roadmap_epigenomics	0	0.228683	2744	424	1097	747	1097	756	145959	48233	586723	roadmap_epigenomics H3K4me3	NA	NA	H3K4me3	NA	NA	E006-H3K4me3.narrowPeak	1	112065
hypo	394	roadmap_epigenomics	0	0.398958	1532	424	970	874	970	756	52801	49445	679881	roadmap_epigenomics H3K27me3	NA	NA	H3K27me3	NA	NA	E039-H3K27me3.narrowPeak	1	115163
hypo	571	roadmap_epigenomics	0	0.504286	474	424	829	1015	1015	756	13388	50503	719294	roadmap_epigenomics H3K9me3	NA	NA	H3K9me3	NA	NA	E066-H3K9me3.narrowPeak	1	281074
hypo	993	roadmap_epigenomics	0	0.440135	1023	424	916	929	929	756	32575	49954	700107	roadmap_epigenomics H3K27me3	NA	NA	H3K27me3	NA	NA	E120-H3K27me3.narrowPeak	1	126522
hypo	525	roadmap_epigenomics	0	0.297853	2534	424	1077	770	1077	757	109451	48443	623231	roadmap_epigenomics H3K27me3	NA	NA	H3K27me3	NA	NA	E058-H3K27me3.narrowPeak	1	199877
hypo	774	roadmap_epigenomics	0	0.311314	2403	424	1067	780	1067	757	100465	48574	632217	roadmap_epigenomics H3K27me3	NA	NA	H3K27me3	NA	NA	E093-H3K27me3.narrowPeak	1	90573
hypo	81	roadmap_epigenomics	0	0.229807	2696	424	1096	754	1096	758	143227	48281	589455	roadmap_epigenomics H3K4me3	NA	NA	H3K4me3	NA	NA	E005-H3K4me3.narrowPeak	1	88921
hypo	422	roadmap_epigenomics	0	0.529484	298	424	795	1055	1055	758	8047	50679	724635	roadmap_epigenomics H3K9me3	NA	NA	H3K9me3	NA	NA	E043-H3K9me3.narrowPeak	1	129642
hypo	650	roadmap_epigenomics	0	0.53714	269	424	788	1061	1061	758	7165	50708	725517	roadmap_epigenomics H3K9me3	NA	NA	H3K9me3	NA	NA	E078-H3K9me3.narrowPeak	1	134854
hypo	428	roadmap_epigenomics	0	0.517801	331	424	813	1043	1043	760	9132	50646	723550	roadmap_epigenomics H3K9me3	NA	NA	H3K9me3	NA	NA	E044-H3K9me3.narrowPeak	1	145163
hypo	443	roadmap_epigenomics	0	0.472087	558	424	866	994	994	761	16783	50419	715899	roadmap_epigenomics H3K9me3	NA	NA	H3K9me3	NA	NA	E046-H3K9me3.narrowPeak	1	220175
hypo	273	roadmap_epigenomics	0	0.41315	1157	424	945	917	945	762	38993	49820	693689	roadmap_epigenomics H3K27me3	NA	NA	H3K27me3	NA	NA	E021-H3K27me3.narrowPeak	1	95876
hypo	488	roadmap_epigenomics	0	0.371389	1694	424	1008	858	1008	763	62067	49283	670615	roadmap_epigenomics H3K27me3	NA	NA	H3K27me3	NA	NA	E053-H3K27me3.narrowPeak	1	116021
hypo	856	roadmap_epigenomics	0	0.387715	1497	424	987	877	987	763	53035	49480	679647	roadmap_epigenomics H3K36me3	NA	NA	H3K36me3	NA	NA	E104-H3K36me3.narrowPeak	1	300485
hypo	639	roadmap_epigenomics	0	0.368339	1729	424	1013	855	1013	764	63758	49248	668924	roadmap_epigenomics H3K27me3	NA	NA	H3K27me3	NA	NA	E077-H3K27me3.narrowPeak	1	152039
hypo	834	roadmap_epigenomics	0	0.388877	1416	424	984	883	984	764	50146	49561	682536	roadmap_epigenomics H3K27me3	NA	NA	H3K27me3	NA	NA	E101-H3K27me3.narrowPeak	1	178784
hypo	901	roadmap_epigenomics	0	0.381883	1517	424	996	875	996	765	54471	49460	678211	roadmap_epigenomics H3K27me3	NA	NA	H3K27me3	NA	NA	E111-H3K27me3.narrowPeak	1	155900
hypo	445	roadmap_epigenomics	0	0.391615	1323	424	979	896	979	766	46674	49654	686008	roadmap_epigenomics H3K27me3	NA	NA	H3K27me3	NA	NA	E047-H3K27me3.narrowPeak	1	175324
hypo	839	roadmap_epigenomics	0	0.535866	177	424	790	1083	1083	766	4733	50800	727949	roadmap_epigenomics H3K9me3	NA	NA	H3K9me3	NA	NA	E101-H3K9me3.narrowPeak	1	120761
hypo	599	roadmap_epigenomics	0	0.333835	1948	424	1044	833	1044	767	77926	49029	654756	roadmap_epigenomics H3K27me3	NA	NA	H3K27me3	NA	NA	E071-H3K27me3.narrowPeak	1	129482
hypo	756	roadmap_epigenomics	0	0.345194	1831	424	1036	843	1036	768	71374	49146	661308	roadmap_epigenomics H3K27me3	NA	NA	H3K27me3	NA	NA	E091-H3K27me3.narrowPeak	1	114459
hypo	43	roadmap_epigenomics	0	0.358535	1681	424	1024	859	1024	769	63633	49296	669049	roadmap_epigenomics	NA	NA	NA	NA	NA	E004-DNase.hotspot.all.peaks.bed	1	114549
hypo	53	roadmap_epigenomics	0	0.373872	1468	424	1005	879	1005	769	53838	49509	678844	roadmap_epigenomics H3K27me3	NA	NA	H3K27me3	NA	NA	E004-H3K27me3.narrowPeak	1	77732
hypo	58	roadmap_epigenomics	0	0.255478	2260	424	1091	792	1091	769	112596	48717	620086	roadmap_epigenomics H3K4me3	NA	NA	H3K4me3	NA	NA	E004-H3K4me3.narrowPeak	1	41041
hypo	129	roadmap_epigenomics	0	0.209319	2381	424	1105	781	1105	770	138970	48596	593712	roadmap_epigenomics H3K4me3	NA	NA	H3K4me3	NA	NA	E007-H3K4me3.narrowPeak	1	87860
hypo	544	roadmap_epigenomics	0	0.433253	725	424	919	968	968	770	23612	50252	709070	roadmap_epigenomics H3K9me3	NA	NA	H3K9me3	NA	NA	E061-H3K9me3.narrowPeak	1	270036
hypo	540	roadmap_epigenomics	0	0.28292	2150	424	1083	805	1083	771	98675	48827	634007	roadmap_epigenomics H3K27me3	NA	NA	H3K27me3	NA	NA	E061-H3K27me3.narrowPeak	1	303911
hypo	379	roadmap_epigenomics	0	0.441741	653	424	913	980	980	772	20908	50324	711774	roadmap_epigenomics H3K9me3	NA	NA	H3K9me3	NA	NA	E036-H3K9me3.narrowPeak	1	237844
hypo	113	roadmap_epigenomics	0	0.325021	1840	424	1053	842	1053	773	75693	49137	656989	roadmap_epigenomics	NA	NA	NA	NA	NA	E007-DNase.hotspot.fdr0.01.peaks.bed	1	135130
hypo	123	roadmap_epigenomics	0	0.355989	1601	424	1027	868	1027	773	61164	49376	671518	roadmap_epigenomics H3K27ac	NA	NA	H3K27ac	NA	NA	E007-H3K27ac.narrowPeak	1	78152
hypo	311	roadmap_epigenomics	0	0.346477	1667	424	1035	861	1035	773	65134	49310	667548	roadmap_epigenomics H3K27me3	NA	NA	H3K27me3	NA	NA	E027-H3K27me3.narrowPeak	1	319603
hypo	605	roadmap_epigenomics	0	0.371043	1381	424	1009	889	1009	774	51146	49596	681536	roadmap_epigenomics H3K27me3	NA	NA	H3K27me3	NA	NA	E072-H3K27me3.narrowPeak	1	109795
hypo	612	roadmap_epigenomics	0	0.362931	1512	424	1021	876	1021	774	56915	49465	675767	roadmap_epigenomics H3K27me3	NA	NA	H3K27me3	NA	NA	E073-H3K27me3.narrowPeak	1	123494
hypo	1067	roadmap_epigenomics	0	0.418692	777	424	937	962	962	774	26120	50200	706562	roadmap_epigenomics H3K27me3	NA	NA	H3K27me3	NA	NA	E126-H3K27me3.narrowPeak	1	70219
hypo	374	roadmap_epigenomics	0	0.505462	191	424	826	1079	1079	776	5411	50786	727271	roadmap_epigenomics H3K9me3	NA	NA	H3K9me3	NA	NA	E035-H3K9me3.narrowPeak	1	112904
hypo	841	roadmap_epigenomics	0	0.363032	1394	424	1020	885	1020	776	52663	49583	680019	roadmap_epigenomics H3K27me3	NA	NA	H3K27me3	NA	NA	E102-H3K27me3.narrowPeak	1	129184
hypo	646	roadmap_epigenomics	0	0.294591	2000	424	1080	826	1080	777	89198	48977	643484	roadmap_epigenomics H3K27me3	NA	NA	H3K27me3	NA	NA	E078-H3K27me3.narrowPeak	1	107934
hypo	269	roadmap_epigenomics	0	0.318251	1739	424	1058	853	1058	778	73188	49238	659494	roadmap_epigenomics	NA	NA	NA	NA	NA	E021-DNase.hotspot.all.peaks.bed	1	111217
hypo	338	roadmap_epigenomics	0	0.429731	593	424	920	989	989	778	19532	50384	713150	roadmap_epigenomics H3K9me3	NA	NA	H3K9me3	NA	NA	E030-H3K9me3.narrowPeak	1	242999
hypo	566	roadmap_epigenomics	0	0.417999	693	424	938	973	973	778	23386	50284	709296	roadmap_epigenomics H3K27me3	NA	NA	H3K27me3	NA	NA	E066-H3K27me3.narrowPeak	1	107979
hypo	593	roadmap_epigenomics	0	0.254643	2050	424	1092	820	1092	779	103522	48927	629160	roadmap_epigenomics H3K27me3	NA	NA	H3K27me3	NA	NA	E070-H3K27me3.narrowPeak	1	133033
hypo	278	roadmap_epigenomics	0	0.317968	1722	424	1059	856	1059	780	72579	49255	660103	roadmap_epigenomics	NA	NA	NA	NA	NA	E022-DNase.hotspot.all.peaks.bed	1	119288
hypo	293	roadmap_epigenomics	0	0.365817	1303	424	1018	899	1018	780	49022	49674	683660	roadmap_epigenomics H3K27me3	NA	NA	H3K27me3	NA	NA	E024-H3K27me3.narrowPeak	1	222768
hypo	369	roadmap_epigenomics	0	0.486495	232	424	851	1069	1069	781	6821	50745	725861	roadmap_epigenomics H3K9me3	NA	NA	H3K9me3	NA	NA	E034-H3K9me3.narrowPeak	1	176596
hypo	523	roadmap_epigenomics	0	0.42363	581	424	929	991	991	781	19411	50396	713271	roadmap_epigenomics H3K9me3	NA	NA	H3K9me3	NA	NA	E057-H3K9me3.narrowPeak	1	247725
hypo	375	roadmap_epigenomics	0	0.311006	1706	424	1068	857	1068	783	73399	49271	659283	roadmap_epigenomics H3K27me3	NA	NA	H3K27me3	NA	NA	E036-H3K27me3.narrowPeak	1	292121
hypo	981	roadmap_epigenomics	0	0.352295	1336	424	1030	895	1030	783	52000	49641	680682	roadmap_epigenomics H3K27me3	NA	NA	H3K27me3	NA	NA	E119-H3K27me3.narrowPeak	1	181548
hypo	1087	roadmap_epigenomics	0	0.452394	408	424	900	1027	1027	784	12838	50569	719844	roadmap_epigenomics H3K9me3	NA	NA	H3K9me3	NA	NA	E127-H3K9me3.narrowPeak	1	156059
hypo	619	roadmap_epigenomics	0	0.382997	965	424	992	939	992	785	35142	50012	697540	roadmap_epigenomics H3K27me3	NA	NA	H3K27me3	NA	NA	E074-H3K27me3.narrowPeak	1	137200
hypo	13	roadmap_epigenomics	0	0.302121	1646	424	1073	863	1073	787	72870	49331	659812	roadmap_epigenomics	NA	NA	NA	NA	NA	E003-DNase.hotspot.all.peaks.bed	1	111097
hypo	135	roadmap_epigenomics	0	0.298877	1660	424	1076	862	1076	787	74163	49317	658519	roadmap_epigenomics	NA	NA	NA	NA	NA	E008-DNase.hotspot.all.peaks.bed	1	106480
hypo	626	roadmap_epigenomics	0	0.300148	1632	424	1074	864	1074	787	72721	49345	659961	roadmap_epigenomics H3K27me3	NA	NA	H3K27me3	NA	NA	E075-H3K27me3.narrowPeak	1	185470
hypo	719	roadmap_epigenomics	0	0.409801	583	424	950	990	990	788	20116	50394	712566	roadmap_epigenomics H3K27me3	NA	NA	H3K27me3	NA	NA	E087-H3K27me3.narrowPeak	1	66525
hypo	439	roadmap_epigenomics	0	0.332394	1314	424	1046	897	1046	789	54021	49663	678661	roadmap_epigenomics H3K27me3	NA	NA	H3K27me3	NA	NA	E046-H3K27me3.narrowPeak	1	116620
hypo	871	roadmap_epigenomics	0	0.465917	250	424	879	1064	1064	789	7669	50727	725013	roadmap_epigenomics H3K9me3	NA	NA	H3K9me3	NA	NA	E106-H3K9me3.narrowPeak	1	167413
hypo	476	roadmap_epigenomics	0	0.2303	1747	424	1095	852	1095	790	97824	49230	634858	roadmap_epigenomics H3K27me3	NA	NA	H3K27me3	NA	NA	E051-H3K27me3.narrowPeak	1	236134
hypo	638	roadmap_epigenomics	0	0.476146	164	424	861	1086	1086	790	4933	50813	727749	roadmap_epigenomics H3K9me3	NA	NA	H3K9me3	NA	NA	E076-H3K9me3.narrowPeak	1	64039
hypo	416	roadmap_epigenomics	0	0.468837	192	424	872	1078	1078	791	5861	50785	726821	roadmap_epigenomics H3K9me3	NA	NA	H3K9me3	NA	NA	E042-H3K9me3.narrowPeak	1	78769
hypo	787	roadmap_epigenomics	0	0.423775	448	424	928	1020	1020	791	15015	50529	717667	roadmap_epigenomics H3K9me3	NA	NA	H3K9me3	NA	NA	E094-H3K9me3.narrowPeak	1	157662
hypo	587	roadmap_epigenomics	0	0.332403	1194	424	1045	911	1045	793	49308	49783	683374	roadmap_epigenomics H3K27me3	NA	NA	H3K27me3	NA	NA	E069-H3K27me3.narrowPeak	1	78312
hypo	468	roadmap_epigenomics	0	0.223134	1679	424	1099	860	1099	794	97024	49298	635658	roadmap_epigenomics H3K27me3	NA	NA	H3K27me3	NA	NA	E050-H3K27me3.narrowPeak	1	188890
hypo	848	roadmap_epigenomics	0	0.331868	1173	424	1047	912	1047	794	48552	49804	684130	roadmap_epigenomics H3K27me3	NA	NA	H3K27me3	NA	NA	E103-H3K27me3.narrowPeak	1	164919
hypo	400	roadmap_epigenomics	0	0.33611	1125	424	1042	920	1042	795	46098	49852	686584	roadmap_epigenomics H3K27me3	NA	NA	H3K27me3	NA	NA	E040-H3K27me3.narrowPeak	1	76567
hypo	783	roadmap_epigenomics	0	0.465157	178	424	880	1082	1082	795	5478	50799	727204	roadmap_epigenomics H3K27me3	NA	NA	H3K27me3	NA	NA	E094-H3K27me3.narrowPeak	1	42805
hypo	861	roadmap_epigenomics	0	0.351379	1021	424	1031	931	1031	795	40274	49956	692408	roadmap_epigenomics H3K27me3	NA	NA	H3K27me3	NA	NA	E105-H3K27me3.narrowPeak	1	139774
hypo	101	roadmap_epigenomics	0	0.360341	870	424	1022	952	1022	799	33681	50107	699001	roadmap_epigenomics H3K27me3	NA	NA	H3K27me3	NA	NA	E006-H3K27me3.narrowPeak	1	117381
hypo	699	roadmap_epigenomics	0	0.305591	1288	424	1070	904	1070	799	57289	49689	675393	roadmap_epigenomics H3K9me3	NA	NA	H3K9me3	NA	NA	E084-H3K9me3.narrowPeak	1	237017
hypo	893	roadmap_epigenomics	0	0.456713	171	424	890	1084	1084	799	5360	50806	727322	roadmap_epigenomics H3K9me3	NA	NA	H3K9me3	NA	NA	E109-H3K9me3.narrowPeak	1	103109
hypo	282	roadmap_epigenomics	0	0.35299	887	424	1029	946	1029	800	35000	50090	697682	roadmap_epigenomics H3K27me3	NA	NA	H3K27me3	NA	NA	E022-H3K27me3.narrowPeak	1	68240
hypo	333	roadmap_epigenomics	0	0.368885	733	424	1011	967	1011	801	27874	50244	704808	roadmap_epigenomics H3K9me3	NA	NA	H3K9me3	NA	NA	E029-H3K9me3.narrowPeak	1	223546
hypo	387	roadmap_epigenomics	0	0.367676	720	424	1016	969	1016	803	27478	50257	705204	roadmap_epigenomics H3K27me3	NA	NA	H3K27me3	NA	NA	E038-H3K27me3.narrowPeak	1	62844
hypo	633	roadmap_epigenomics	0	0.272234	1290	424	1087	903	1087	805	63791	49687	668891	roadmap_epigenomics H3K27me3	NA	NA	H3K27me3	NA	NA	E076-H3K27me3.narrowPeak	1	65520
hypo	867	roadmap_epigenomics	0	0.314273	1063	424	1064	927	1064	805	46499	49914	686183	roadmap_epigenomics H3K27me3	NA	NA	H3K27me3	NA	NA	E106-H3K27me3.narrowPeak	1	171864
hypo	889	roadmap_epigenomics	0	0.296859	1159	424	1078	914	1078	805	53247	49818	679435	roadmap_epigenomics H3K27me3	NA	NA	H3K27me3	NA	NA	E109-H3K27me3.narrowPeak	1	201299
hypo	918	roadmap_epigenomics	0	0.302949	1130	424	1072	919	1072	805	51009	49847	681673	roadmap_epigenomics H3K9me3	NA	NA	H3K9me3	NA	NA	E113-H3K9me3.narrowPeak	1	275643
hypo	519	roadmap_epigenomics	0	0.217862	1366	424	1102	891	1102	806	82209	49611	650473	roadmap_epigenomics H3K27me3	NA	NA	H3K27me3	NA	NA	E057-H3K27me3.narrowPeak	1	98328
hypo	808	roadmap_epigenomics	0	0.419243	287	424	935	1059	1059	806	9763	50690	722919	roadmap_epigenomics H3K9me3	NA	NA	H3K9me3	NA	NA	E097-H3K9me3.narrowPeak	1	165956
hypo	1050	roadmap_epigenomics	0	0.302969	1035	424	1071	928	1071	808	46909	49942	685773	roadmap_epigenomics H3K9me3	NA	NA	H3K9me3	NA	NA	E124-H3K9me3.narrowPeak	1	220660
hypo	150	roadmap_epigenomics	0	0.338172	799	424	1041	961	1041	809	32948	50178	699734	roadmap_epigenomics H3K27me3	NA	NA	H3K27me3	NA	NA	E008-H3K27me3.narrowPeak	1	38923
hypo	430	roadmap_epigenomics	0	0.293067	1094	424	1081	923	1081	809	51012	49883	681670	roadmap_epigenomics H3K27me3	NA	NA	H3K27me3	NA	NA	E045-H3K27me3.narrowPeak	1	113156
hypo	789	roadmap_epigenomics	0	0.317765	885	424	1060	947	1060	810	38591	50092	694091	roadmap_epigenomics H3K27me3	NA	NA	H3K27me3	NA	NA	E095-H3K27me3.narrowPeak	1	152269
hypo	34	roadmap_epigenomics	0	0.335581	710	424	1043	970	1043	812	29593	50267	703089	roadmap_epigenomics H3K56ac	NA	NA	H3K56ac	NA	NA	E003-H3K56ac.narrowPeak	1	86523
hypo	908	roadmap_epigenomics	0	0.21111	1159	424	1103	914	1103	814	72728	49818	659954	roadmap_epigenomics H3K27me3	NA	NA	H3K27me3	NA	NA	E112-H3K27me3.narrowPeak	1	44654
hypo	112	roadmap_epigenomics	0	0.221795	1119	424	1100	921	1100	815	67328	49858	665354	roadmap_epigenomics	NA	NA	NA	NA	NA	E007-DNase.hotspot.all.peaks.bed	1	89835
hypo	534	roadmap_epigenomics	0	0.270131	1014	424	1089	933	1089	815	51200	49963	681482	roadmap_epigenomics H3K27me3	NA	NA	H3K27me3	NA	NA	E059-H3K27me3.narrowPeak	1	100386
hypo	76	roadmap_epigenomics	0	0.252931	946	424	1093	941	1093	819	50963	50031	681719	roadmap_epigenomics H3K27me3	NA	NA	H3K27me3	NA	NA	E005-H3K27me3.narrowPeak	1	76302
hypo	124	roadmap_epigenomics	0	0.32779	616	424	1052	985	1052	820	26357	50361	706325	roadmap_epigenomics H3K27me3	NA	NA	H3K27me3	NA	NA	E007-H3K27me3.narrowPeak	1	54491
hypo	452	roadmap_epigenomics	0	0.349859	527	424	1033	1003	1033	820	21242	50450	711440	roadmap_epigenomics H3K27me3	NA	NA	H3K27me3	NA	NA	E048-H3K27me3.narrowPeak	1	34774
hypo	493	roadmap_epigenomics	0	0.312819	695	424	1065	972	1065	820	31004	50282	701678	roadmap_epigenomics H3K27me3	NA	NA	H3K27me3	NA	NA	E054-H3K27me3.narrowPeak	1	89642
hypo	828	roadmap_epigenomics	0	0.299618	801	424	1075	960	1075	820	37063	50176	695619	roadmap_epigenomics H3K27me3	NA	NA	H3K27me3	NA	NA	E100-H3K27me3.narrowPeak	1	119736
hypo	84	roadmap_epigenomics	0	0.273941	848	424	1086	955	1086	822	42613	50129	690069	roadmap_epigenomics H3K9ac	NA	NA	H3K9ac	NA	NA	E005-H3K9ac.narrowPeak	1	76255
hypo	381	roadmap_epigenomics	0	0.350022	505	424	1032	1009	1032	822	20362	50472	712320	roadmap_epigenomics H3K27me3	NA	NA	H3K27me3	NA	NA	E037-H3K27me3.narrowPeak	1	36146
hypo	665	roadmap_epigenomics	0	0.282334	750	424	1084	965	1084	824	36804	50227	695878	roadmap_epigenomics H3K9me3	NA	NA	H3K9me3	NA	NA	E080-H3K9me3.narrowPeak	1	218574
hypo	760	roadmap_epigenomics	0	0.342501	488	424	1037	1012	1037	824	20109	50489	712573	roadmap_epigenomics H3K9me3	NA	NA	H3K9me3	NA	NA	E091-H3K9me3.narrowPeak	1	158275
hypo	945	roadmap_epigenomics	0	0.384873	278	424	989	1060	1060	824	10292	50699	722390	roadmap_epigenomics H3K27me3	NA	NA	H3K27me3	NA	NA	E116-H3K27me3.narrowPeak	1	17347
hypo	551	roadmap_epigenomics	0	0.37293	294	424	1006	1056	1056	829	11222	50683	721460	roadmap_epigenomics H3K9me3	NA	NA	H3K9me3	NA	NA	E062-H3K9me3.narrowPeak	1	97830
hypo	712	roadmap_epigenomics	0	0.279142	622	424	1085	982	1085	830	31048	50355	701634	roadmap_epigenomics H3K27me3	NA	NA	H3K27me3	NA	NA	E086-H3K27me3.narrowPeak	1	61416
hypo	339	roadmap_epigenomics	0	0.398763	92	424	971	1100	1100	832	3307	50885	729375	roadmap_epigenomics H3K27me3	NA	NA	H3K27me3	NA	NA	E031-H3K27me3.narrowPeak	1	10223
hypo	580	roadmap_epigenomics	0	0.309096	512	424	1069	1008	1069	834	23285	50465	709397	roadmap_epigenomics H3K27me3	NA	NA	H3K27me3	NA	NA	E068-H3K27me3.narrowPeak	1	52316
hypo	804	roadmap_epigenomics	0	0.295941	516	424	1079	1006	1079	836	24471	50461	708211	roadmap_epigenomics H3K27me3	NA	NA	H3K27me3	NA	NA	E097-H3K27me3.narrowPeak	1	112296
hypo	398	roadmap_epigenomics	0	0.371801	185	424	1007	1081	1081	837	7108	50792	725574	roadmap_epigenomics H3K9me3	NA	NA	H3K9me3	NA	NA	E039-H3K9me3.narrowPeak	1	85141
hypo	538	roadmap_epigenomics	0	0.330883	339	424	1049	1039	1049	837	14530	50638	718152	roadmap_epigenomics H3K9me3	NA	NA	H3K9me3	NA	NA	E059-H3K9me3.narrowPeak	1	85245
hypo	819	roadmap_epigenomics	0	0.203864	658	424	1107	979	1107	837	44164	50319	688518	roadmap_epigenomics H3K27me3	NA	NA	H3K27me3	NA	NA	E099-H3K27me3.narrowPeak	1	40670
hypo	652	roadmap_epigenomics	0	0.209659	528	424	1104	1001	1104	843	34836	50449	697846	roadmap_epigenomics H3K27me3	NA	NA	H3K27me3	NA	NA	E079-H3K27me3.narrowPeak	1	85925
hypo	853	roadmap_epigenomics	0	0.359955	170	424	1023	1085	1085	844	6748	50807	725934	roadmap_epigenomics H3K9me3	NA	NA	H3K9me3	NA	NA	E103-H3K9me3.narrowPeak	1	101060
hypo	631	roadmap_epigenomics	0	0.315358	322	424	1062	1048	1062	845	14477	50655	718205	roadmap_epigenomics H3K9me3	NA	NA	H3K9me3	NA	NA	E075-H3K9me3.narrowPeak	1	149879
hypo	11	roadmap_epigenomics	0	0.179634	517	424	1110	1005	1110	846	39535	50460	693147	roadmap_epigenomics H3K9ac	NA	NA	H3K9ac	NA	NA	E002-H3K9ac.narrowPeak	1	18736
hypo	673	roadmap_epigenomics	0	0.314424	261	424	1063	1062	1063	850	11799	50716	720883	roadmap_epigenomics H3K9me3	NA	NA	H3K9me3	NA	NA	E081-H3K9me3.narrowPeak	1	24156
hypo	795	roadmap_epigenomics	0	0.219298	353	424	1101	1034	1101	853	22579	50624	710103	roadmap_epigenomics H3K27me3	NA	NA	H3K27me3	NA	NA	E096-H3K27me3.narrowPeak	1	85680
hypo	914	roadmap_epigenomics	0	0.206016	385	424	1106	1029	1106	853	26100	50592	706582	roadmap_epigenomics H3K27me3	NA	NA	H3K27me3	NA	NA	E113-H3K27me3.narrowPeak	1	57451
hypo	356	roadmap_epigenomics	0	0.185197	289	424	1109	1057	1109	863	21883	50688	710799	roadmap_epigenomics H3K27me3	NA	NA	H3K27me3	NA	NA	E033-H3K27me3.narrowPeak	1	39607
hypo	370	roadmap_epigenomics	0	0.189422	247	424	1108	1066	1108	866	18361	50730	714321	roadmap_epigenomics H3K27me3	NA	NA	H3K27me3	NA	NA	E035-H3K27me3.narrowPeak	1	55516
hypo	912	roadmap_epigenomics	0	0.271105	81	424	1088	1102	1102	871	4276	50896	728406	roadmap_epigenomics H3K9me3	NA	NA	H3K9me3	NA	NA	E112-H3K9me3.narrowPeak	1	29729

## Sheet: 5vs10_hyper_dmCpGs
userSet	dbSet	collection	pValueLog	logOddsRatio	support	rnkPV	rnkLO	rnkSup	maxRnk	meanRnk	b	c	d	description	cellType	tissue	antibody	treatment	dataSource	filename	qValue	size
hyper	208	roadmap_epigenomics	35.2516	11.0708	106	1	1	1	1	1	223443	24	560086	roadmap_epigenomics H3K4me3	NA	NA	H3K4me3	NA	NA	E015-H3K4me3.narrowPeak	6.21849e-33	70802
hyper	252	roadmap_epigenomics	34.6717	10.5355	104	2	2	3	3	2.33	215615	26	567914	roadmap_epigenomics H3K4me3	NA	NA	H3K4me3	NA	NA	E018-H3K4me3.narrowPeak	1.18188e-32	77061
hyper	32	roadmap_epigenomics	33.3734	10.2274	105	3	3	2	3	2.67	228093	25	555436	roadmap_epigenomics H3K4me2	NA	NA	H3K4me2	NA	NA	E003-H3K4me2.narrowPeak	1.2881e-31	217186
hyper	1	roadmap_epigenomics	33.3333	9.40133	76	4	4	38	38	15.3	102012	54	681517	roadmap_epigenomics H3K27me3	NA	NA	H3K27me3	NA	NA	E001-H3K27me3.narrowPeak	1.2881e-31	93404
hyper	5	roadmap_epigenomics	30.9607	8.84379	100	5	6	4	6	5	214475	30	569054	roadmap_epigenomics H3K9ac	NA	NA	H3K9ac	NA	NA	E001-H3K9ac.narrowPeak	2.43011e-29	67440
hyper	259	roadmap_epigenomics	30.2784	8.55053	99	6	8	5	8	6.33	213056	31	570473	roadmap_epigenomics H3K4me3	NA	NA	H3K4me3	NA	NA	E019-H3K4me3.narrowPeak	9.7438e-29	61750
hyper	215	roadmap_epigenomics	29.9667	8.4546	99	7	9	5	9	7	214811	31	568718	roadmap_epigenomics H3K4me3	NA	NA	H3K4me3	NA	NA	E016-H3K4me3.narrowPeak	1.71226e-28	59526
hyper	201	roadmap_epigenomics	29.6638	8.29183	98	8	10	7	10	8.33	211324	32	572205	roadmap_epigenomics H3K4me3	NA	NA	H3K4me3	NA	NA	E014-H3K4me3.narrowPeak	3.00884e-28	79383
hyper	186	roadmap_epigenomics	28.9877	8.09978	72	9	11	51	51	23.7	104110	58	679419	roadmap_epigenomics H3K27me3	NA	NA	H3K27me3	NA	NA	E012-H3K27me3.narrowPeak	1.26868e-27	75983
hyper	155	roadmap_epigenomics	28.5921	7.73002	93	10	13	9	13	10.7	192281	37	591248	roadmap_epigenomics H3K4me3	NA	NA	H3K4me3	NA	NA	E008-H3K4me3.narrowPeak	2.83952e-27	59423
hyper	266	roadmap_epigenomics	28.1648	7.84539	98	11	12	7	12	10	219976	32	563553	roadmap_epigenomics H3K4me3	NA	NA	H3K4me3	NA	NA	E020-H3K4me3.narrowPeak	6.90378e-27	88792
hyper	154	roadmap_epigenomics	27.2822	7.27363	90	12	18	12	18	14	185112	40	598417	roadmap_epigenomics H3K4me2	NA	NA	H3K4me2	NA	NA	E008-H3K4me2.narrowPeak	4.82991e-26	111428
hyper	285	roadmap_epigenomics	27.2375	7.26104	90	13	21	12	21	15.3	185357	40	598172	roadmap_epigenomics H3K4me3	NA	NA	H3K4me3	NA	NA	E022-H3K4me3.narrowPeak	4.94158e-26	75443
hyper	33	roadmap_epigenomics	26.0094	6.94298	91	14	27	11	27	17.3	197096	39	586433	roadmap_epigenomics H3K4me3	NA	NA	H3K4me3	NA	NA	E003-H3K4me3.narrowPeak	7.48612e-25	42194
hyper	15	roadmap_epigenomics	25.995	6.96622	92	15	25	10	25	16.7	202104	38	581425	roadmap_epigenomics	NA	NA	NA	NA	NA	E003-DNase.macs2.narrowPeak	7.48612e-25	339366
hyper	704	roadmap_epigenomics	25.812	7.27333	68	16	19	70	70	35	102669	62	680860	roadmap_epigenomics H3K27me3	NA	NA	H3K27me3	NA	NA	E085-H3K27me3.narrowPeak	1.06956e-24	218608
hyper	76	roadmap_epigenomics	25.7647	9.10915	51	17	5	179	179	67	51858	79	731671	roadmap_epigenomics H3K27me3	NA	NA	H3K27me3	NA	NA	E005-H3K27me3.narrowPeak	1.09104e-24	76302
hyper	263	roadmap_epigenomics	25.7522	7.19677	69	18	22	68	68	36	106413	61	677116	roadmap_epigenomics H3K27me3	NA	NA	H3K27me3	NA	NA	E020-H3K27me3.narrowPeak	1.09104e-24	96436
hyper	205	roadmap_epigenomics	24.9161	7.10156	66	19	23	85	85	42.3	99370	64	684159	roadmap_epigenomics H3K27me3	NA	NA	H3K27me3	NA	NA	E015-H3K27me3.narrowPeak	7.0877e-24	125828
hyper	546	roadmap_epigenomics	24.6697	6.95929	67	20	26	74	74	40	103848	63	679681	roadmap_epigenomics H3K27me3	NA	NA	H3K27me3	NA	NA	E062-H3K27me3.narrowPeak	1.18732e-23	117128
hyper	212	roadmap_epigenomics	24.4909	7.02315	65	21	24	92	92	45.7	97658	65	685871	roadmap_epigenomics H3K27me3	NA	NA	H3K27me3	NA	NA	E016-H3K27me3.narrowPeak	1.70684e-23	84213
hyper	128	roadmap_epigenomics	24.1774	6.36845	84	22	37	21	37	26.7	174603	46	608926	roadmap_epigenomics H3K4me2	NA	NA	H3K4me2	NA	NA	E007-H3K4me2.narrowPeak	3.35334e-23	143082
hyper	695	roadmap_epigenomics	23.6785	6.70084	66	23	30	85	85	46	104501	64	679028	roadmap_epigenomics H3K27me3	NA	NA	H3K27me3	NA	NA	E084-H3K27me3.narrowPeak	1.01174e-22	193083
hyper	1043	roadmap_epigenomics	23.6006	6.37848	73	24	36	47	47	35.7	131015	57	652514	roadmap_epigenomics H3K27me3	NA	NA	H3K27me3	NA	NA	E124-H3K27me3.narrowPeak	1.14666e-22	160814
hyper	4	roadmap_epigenomics	23.5879	6.24222	88	25	40	14	40	26.3	196904	42	586625	roadmap_epigenomics H3K4me3	NA	NA	H3K4me3	NA	NA	E001-H3K4me3.narrowPeak	1.14666e-22	92499
hyper	661	roadmap_epigenomics	23.4407	6.17458	83	26	43	22	43	30.3	174255	47	609274	roadmap_epigenomics H3K27me3	NA	NA	H3K27me3	NA	NA	E080-H3K27me3.narrowPeak	1.54767e-22	290880
hyper	908	roadmap_epigenomics	23.118	7.27307	56	27	20	148	148	65	73831	74	709698	roadmap_epigenomics H3K27me3	NA	NA	H3K27me3	NA	NA	E112-H3K27me3.narrowPeak	3.13291e-22	44654
hyper	747	roadmap_epigenomics	23.0029	6.23975	72	28	41	51	51	40	130015	58	653514	roadmap_epigenomics H3K27me3	NA	NA	H3K27me3	NA	NA	E090-H3K27me3.narrowPeak	3.93824e-22	283792
hyper	296	roadmap_epigenomics	22.7267	5.99121	82	29	48	24	48	33.7	173845	48	609684	roadmap_epigenomics H3K4me3	NA	NA	H3K4me3	NA	NA	E024-H3K4me3.narrowPeak	7.18115e-22	73659
hyper	276	roadmap_epigenomics	22.5727	5.96324	80	30	49	28	49	35.7	165755	50	617774	roadmap_epigenomics H3K4me3	NA	NA	H3K4me3	NA	NA	E021-H3K4me3.narrowPeak	9.89717e-22	38907
hyper	765	roadmap_epigenomics	22.4775	5.93845	80	31	50	28	50	36.3	166300	50	617229	roadmap_epigenomics H3K27me3	NA	NA	H3K27me3	NA	NA	E092-H3K27me3.narrowPeak	1.19257e-21	274061
hyper	738	roadmap_epigenomics	22.4439	6.05365	73	32	47	47	47	42	136818	57	646711	roadmap_epigenomics H3K27me3	NA	NA	H3K27me3	NA	NA	E089-H3K27me3.narrowPeak	1.23929e-21	221392
hyper	774	roadmap_epigenomics	22.4336	6.4209	64	33	35	97	97	55	102804	66	680725	roadmap_epigenomics H3K27me3	NA	NA	H3K27me3	NA	NA	E093-H3K27me3.narrowPeak	1.23929e-21	90573
hyper	28	roadmap_epigenomics	22.3729	6.73416	59	34	28	132	132	64.7	86051	71	697478	roadmap_epigenomics H3K27me3	NA	NA	H3K27me3	NA	NA	E003-H3K27me3.narrowPeak	1.38331e-21	123497
hyper	334	roadmap_epigenomics	22.2549	6.06065	71	35	46	60	60	47	129803	59	653726	roadmap_epigenomics H3K27me3	NA	NA	H3K27me3	NA	NA	E030-H3K27me3.narrowPeak	1.76322e-21	255194
hyper	894	roadmap_epigenomics	22.1078	6.50063	61	36	33	116	116	61.7	93791	69	689738	roadmap_epigenomics H3K27me3	NA	NA	H3K27me3	NA	NA	E110-H3K27me3.narrowPeak	2.40541e-21	119327
hyper	646	roadmap_epigenomics	21.9322	6.51172	60	37	32	120	120	63	91138	70	692391	roadmap_epigenomics H3K27me3	NA	NA	H3K27me3	NA	NA	E078-H3K27me3.narrowPeak	3.50679e-21	107934
hyper	179	roadmap_epigenomics	21.8653	6.56155	59	38	31	132	132	67	88074	71	695455	roadmap_epigenomics H3K27me3	NA	NA	H3K27me3	NA	NA	E011-H3K27me3.narrowPeak	3.98303e-21	107338
hyper	468	roadmap_epigenomics	21.7768	6.33058	62	39	38	107	107	61.3	98641	68	684888	roadmap_epigenomics H3K27me3	NA	NA	H3K27me3	NA	NA	E050-H3K27me3.narrowPeak	4.75815e-21	188890
hyper	137	roadmap_epigenomics	21.0275	5.59839	88	40	58	14	58	37.3	213382	42	570147	roadmap_epigenomics	NA	NA	NA	NA	NA	E008-DNase.macs2.narrowPeak	2.60498e-20	244492
hyper	329	roadmap_epigenomics	21.0144	6.09112	62	41	45	107	107	64.3	102014	68	681515	roadmap_epigenomics H3K27me3	NA	NA	H3K27me3	NA	NA	E029-H3K27me3.narrowPeak	2.61876e-20	103414
hyper	53	roadmap_epigenomics	20.895	7.46295	47	42	15	221	221	92.7	55259	83	728270	roadmap_epigenomics H3K27me3	NA	NA	H3K27me3	NA	NA	E004-H3K27me3.narrowPeak	3.36541e-20	77732
hyper	271	roadmap_epigenomics	20.7597	5.5102	86	43	64	18	64	41.7	205157	44	578372	roadmap_epigenomics	NA	NA	NA	NA	NA	E021-DNase.macs2.narrowPeak	4.48904e-20	691597
hyper	198	roadmap_epigenomics	20.5369	6.26068	57	44	39	144	144	75.7	86881	73	696648	roadmap_epigenomics H3K27me3	NA	NA	H3K27me3	NA	NA	E014-H3K27me3.narrowPeak	7.32765e-20	90358
hyper	114	roadmap_epigenomics	20.424	5.43914	87	45	70	16	70	43.7	212436	43	571093	roadmap_epigenomics	NA	NA	NA	NA	NA	E007-DNase.macs2.narrowPeak	9.29278e-20	408655
hyper	256	roadmap_epigenomics	20.2456	5.9097	61	46	51	116	116	71	101959	69	681570	roadmap_epigenomics H3K27me3	NA	NA	H3K27me3	NA	NA	E019-H3K27me3.narrowPeak	1.37061e-19	67369
hyper	525	roadmap_epigenomics	19.69	5.64245	63	47	57	100	100	68	111922	67	671607	roadmap_epigenomics H3K27me3	NA	NA	H3K27me3	NA	NA	E058-H3K27me3.narrowPeak	4.82205e-19	199877
hyper	189	roadmap_epigenomics	19.2816	5.13718	82	48	75	24	75	49	195534	48	587995	roadmap_epigenomics H3K4me3	NA	NA	H3K4me3	NA	NA	E012-H3K4me3.narrowPeak	1.20927e-18	42281
hyper	528	roadmap_epigenomics	19.1714	5.13082	86	49	76	18	76	47.7	216142	44	567387	roadmap_epigenomics H3K4me3	NA	NA	H3K4me3	NA	NA	E058-H3K4me3.narrowPeak	1.52652e-18	45487
hyper	819	roadmap_epigenomics	19.1022	7.60132	41	50	14	283	283	116	44781	89	738748	roadmap_epigenomics H3K27me3	NA	NA	H3K27me3	NA	NA	E099-H3K27me3.narrowPeak	1.75451e-18	40670
hyper	593	roadmap_epigenomics	18.7409	5.50801	60	51	66	120	120	79	105512	70	678017	roadmap_epigenomics H3K27me3	NA	NA	H3K27me3	NA	NA	E070-H3K27me3.narrowPeak	3.95266e-18	133033
hyper	320	roadmap_epigenomics	18.546	5.45033	60	52	69	120	120	80.3	106477	70	677052	roadmap_epigenomics H3K27me3	NA	NA	H3K27me3	NA	NA	E028-H3K27me3.narrowPeak	6.07174e-18	124130
hyper	540	roadmap_epigenomics	18.2248	5.45819	58	53	68	135	135	85.3	100767	72	682762	roadmap_epigenomics H3K27me3	NA	NA	H3K27me3	NA	NA	E061-H3K27me3.narrowPeak	1.248e-17	303911
hyper	148	roadmap_epigenomics	18.1005	5.31994	60	54	72	120	120	82	108725	70	674804	roadmap_epigenomics H3K23me2	NA	NA	H3K23me2	NA	NA	E008-H3K23me2.narrowPeak	1.63079e-17	123664
hyper	677	roadmap_epigenomics	17.5287	5.77486	50	55	52	186	186	97.7	76512	80	707017	roadmap_epigenomics H3K27me3	NA	NA	H3K27me3	NA	NA	E082-H3K27me3.narrowPeak	5.97444e-17	118025
hyper	519	roadmap_epigenomics	17.4377	5.58731	52	56	60	169	169	95	83523	78	700006	roadmap_epigenomics H3K27me3	NA	NA	H3K27me3	NA	NA	E057-H3K27me3.narrowPeak	7.23572e-17	98328
hyper	626	roadmap_epigenomics	17.286	5.77397	49	57	53	198	198	103	74304	81	709225	roadmap_epigenomics H3K27me3	NA	NA	H3K27me3	NA	NA	E075-H3K27me3.narrowPeak	1.00799e-16	185470
hyper	496	roadmap_epigenomics	17.0397	4.61814	82	58	99	24	99	60.3	211572	48	571957	roadmap_epigenomics H3K4me3	NA	NA	H3K4me3	NA	NA	E054-H3K4me3.narrowPeak	1.74656e-16	59311
hyper	918	roadmap_epigenomics	16.7821	6.46762	41	59	34	283	283	125	52098	89	731431	roadmap_epigenomics H3K9me3	NA	NA	H3K9me3	NA	NA	E113-H3K9me3.narrowPeak	3.10747e-16	275643
hyper	599	roadmap_epigenomics	16.7677	5.5098	50	60	65	186	186	104	79824	80	703705	roadmap_epigenomics H3K27me3	NA	NA	H3K27me3	NA	NA	E071-H3K27me3.narrowPeak	3.15872e-16	129482
hyper	195	roadmap_epigenomics	16.7278	4.55703	77	61	101	36	101	66	189395	53	594134	roadmap_epigenomics H3K4me3	NA	NA	H3K4me3	NA	NA	E013-H3K4me3.narrowPeak	3.4053e-16	28039
hyper	522	roadmap_epigenomics	16.5277	4.50318	79	62	105	32	105	66.3	200532	51	582997	roadmap_epigenomics H3K4me3	NA	NA	H3K4me3	NA	NA	E057-H3K4me3.narrowPeak	5.31172e-16	48550
hyper	192	roadmap_epigenomics	16.4883	5.57348	48	63	61	210	210	111	74472	82	709057	roadmap_epigenomics H3K27me3	NA	NA	H3K27me3	NA	NA	E013-H3K27me3.narrowPeak	5.72339e-16	207302
hyper	740	roadmap_epigenomics	16.1895	4.42828	82	64	108	24	108	65.3	218120	48	565409	roadmap_epigenomics H3K4me1	NA	NA	H3K4me1	NA	NA	E089-H3K4me1.narrowPeak	1.1211e-15	234295
hyper	534	roadmap_epigenomics	15.9523	6.23002	40	65	42	294	294	134	52174	90	731355	roadmap_epigenomics H3K27me3	NA	NA	H3K27me3	NA	NA	E059-H3K27me3.narrowPeak	1.90574e-15	100386
hyper	112	roadmap_epigenomics	15.6555	5.53468	45	66	63	246	246	125	68402	85	715127	roadmap_epigenomics	NA	NA	NA	NA	NA	E007-DNase.hotspot.all.peaks.bed	3.71757e-15	89835
hyper	680	roadmap_epigenomics	15.4545	4.26434	79	67	121	32	121	73.3	208775	51	574754	roadmap_epigenomics H3K4me3	NA	NA	H3K4me3	NA	NA	E082-H3K4me3.narrowPeak	5.81727e-15	40859
hyper	711	roadmap_epigenomics	15.3755	4.24636	80	68	122	28	122	72.7	214430	50	569099	roadmap_epigenomics	NA	NA	NA	NA	NA	E086-DNase.macs2.narrowPeak	6.87591e-15	655022
hyper	406	roadmap_epigenomics	15.3167	4.90556	52	69	83	169	169	107	93744	78	689785	roadmap_epigenomics H3K27me3	NA	NA	H3K27me3	NA	NA	E041-H3K27me3.narrowPeak	7.7585e-15	184484
hyper	491	roadmap_epigenomics	15.0631	4.19484	75	70	125	41	125	78.7	192211	55	591318	roadmap_epigenomics H3K4me3	NA	NA	H3K4me3	NA	NA	E053-H3K4me3.narrowPeak	1.37116e-14	36722
hyper	80	roadmap_epigenomics	15.051	4.29736	67	71	118	74	118	87.7	155437	63	628092	roadmap_epigenomics H3K4me2	NA	NA	H3K4me2	NA	NA	E005-H3K4me2.narrowPeak	1.39008e-14	62088
hyper	1079	roadmap_epigenomics	14.9887	4.70268	54	72	95	159	159	109	102848	76	680681	roadmap_epigenomics H3K27me3	NA	NA	H3K27me3	NA	NA	E127-H3K27me3.narrowPeak	1.58231e-14	230268
hyper	476	roadmap_epigenomics	14.9171	4.73111	53	73	93	164	164	110	99518	77	684011	roadmap_epigenomics H3K27me3	NA	NA	H3K27me3	NA	NA	E051-H3K27me3.narrowPeak	1.84015e-14	236134
hyper	514	roadmap_epigenomics	14.8455	4.1727	87	74	128	16	128	72.7	255856	43	527673	roadmap_epigenomics H3K4me3	NA	NA	H3K4me3	NA	NA	E056-H3K4me3.narrowPeak	2.14077e-14	152645
hyper	279	roadmap_epigenomics	14.8207	4.86834	50	75	87	186	186	116	89147	80	694382	roadmap_epigenomics	NA	NA	NA	NA	NA	E022-DNase.hotspot.fdr0.01.peaks.bed	2.23635e-14	191503
hyper	167	roadmap_epigenomics	14.7796	4.79685	51	76	91	179	179	115	92943	79	690586	roadmap_epigenomics H3K27me3	NA	NA	H3K27me3	NA	NA	E009-H3K27me3.narrowPeak	2.42631e-14	215214
hyper	527	roadmap_epigenomics	14.7314	4.12858	74	77	132	43	132	84	189968	56	593561	roadmap_epigenomics H3K4me1	NA	NA	H3K4me1	NA	NA	E058-H3K4me1.narrowPeak	2.67592e-14	289489
hyper	596	roadmap_epigenomics	14.7036	4.10945	76	78	134	38	134	83.3	199882	54	583647	roadmap_epigenomics H3K4me3	NA	NA	H3K4me3	NA	NA	E070-H3K4me3.narrowPeak	2.81615e-14	41887
hyper	664	roadmap_epigenomics	14.5014	4.09565	72	79	135	51	135	88.3	182232	58	601297	roadmap_epigenomics H3K4me3	NA	NA	H3K4me3	NA	NA	E080-H3K4me3.narrowPeak	4.38746e-14	34360
hyper	502	roadmap_epigenomics	14.5	4.16697	67	80	129	74	129	94.3	159312	63	624217	roadmap_epigenomics H3K27me3	NA	NA	H3K27me3	NA	NA	E055-H3K27me3.narrowPeak	4.38746e-14	302405
hyper	113	roadmap_epigenomics	14.3736	4.98979	46	81	79	236	236	132	77487	84	706042	roadmap_epigenomics	NA	NA	NA	NA	NA	E007-DNase.hotspot.fdr0.01.peaks.bed	5.79762e-14	135130
hyper	280	roadmap_epigenomics	14.2064	4.01275	74	82	140	43	140	88.3	194097	56	589432	roadmap_epigenomics	NA	NA	NA	NA	NA	E022-DNase.macs2.narrowPeak	8.41689e-14	672127
hyper	365	roadmap_epigenomics	14.1663	4.08896	67	83	136	74	136	97.7	161724	63	621805	roadmap_epigenomics H3K27me3	NA	NA	H3K27me3	NA	NA	E034-H3K27me3.narrowPeak	9.11936e-14	387829
hyper	981	roadmap_epigenomics	14.0911	5.65866	38	84	56	314	314	151	53298	92	730231	roadmap_epigenomics H3K27me3	NA	NA	H3K27me3	NA	NA	E119-H3K27me3.narrowPeak	1.07133e-13	181548
hyper	768	roadmap_epigenomics	14.0706	3.99974	72	85	142	51	142	92.7	185572	58	597957	roadmap_epigenomics H3K4me3	NA	NA	H3K4me3	NA	NA	E092-H3K4me3.narrowPeak	1.1099e-13	39300
hyper	129	roadmap_epigenomics	13.9593	4.14449	62	86	130	107	130	108	141289	68	642240	roadmap_epigenomics H3K4me3	NA	NA	H3K4me3	NA	NA	E007-H3K4me3.narrowPeak	1.41748e-13	87860
hyper	864	roadmap_epigenomics	13.8906	3.93764	75	87	148	41	148	92	201543	55	581986	roadmap_epigenomics H3K4me3	NA	NA	H3K4me3	NA	NA	E105-H3K4me3.narrowPeak	1.64145e-13	41942
hyper	173	roadmap_epigenomics	13.7829	4.72269	47	88	94	221	221	134	83891	83	699638	roadmap_epigenomics H3K27me3	NA	NA	H3K27me3	NA	NA	E010-H3K27me3.narrowPeak	2.07961e-13	251892
hyper	430	roadmap_epigenomics	13.6491	5.58858	37	89	59	325	325	158	52069	93	731460	roadmap_epigenomics H3K27me3	NA	NA	H3K27me3	NA	NA	E045-H3K27me3.narrowPeak	2.79788e-13	113156
hyper	278	roadmap_epigenomics	13.6436	4.88689	44	90	85	254	254	143	74257	86	709272	roadmap_epigenomics	NA	NA	NA	NA	NA	E022-DNase.hotspot.all.peaks.bed	2.80223e-13	119288
hyper	633	roadmap_epigenomics	13.5017	5.089	41	91	77	283	283	150	65040	89	718489	roadmap_epigenomics H3K27me3	NA	NA	H3K27me3	NA	NA	E076-H3K27me3.narrowPeak	3.84251e-13	65520
hyper	649	roadmap_epigenomics	13.3067	3.8034	78	92	158	34	158	94.7	221611	52	561918	roadmap_epigenomics H3K4me3	NA	NA	H3K4me3	NA	NA	E078-H3K4me3.narrowPeak	5.95414e-13	74583
hyper	789	roadmap_epigenomics	13.2429	6.15965	32	93	44	391	391	176	39444	98	744085	roadmap_epigenomics H3K27me3	NA	NA	H3K27me3	NA	NA	E095-H3K27me3.narrowPeak	6.82288e-13	152269
hyper	669	roadmap_epigenomics	13.2344	4.90017	42	94	84	276	276	151	69542	88	713987	roadmap_epigenomics H3K27me3	NA	NA	H3K27me3	NA	NA	E081-H3K27me3.narrowPeak	6.88397e-13	82346
hyper	470	roadmap_epigenomics	13.1571	3.78324	83	95	161	22	161	92.7	249347	47	534182	roadmap_epigenomics H3K4me1	NA	NA	H3K4me1	NA	NA	E050-H3K4me1.narrowPeak	8.13796e-13	180442
hyper	182	roadmap_epigenomics	13.1348	3.79467	72	96	159	51	159	102	193135	58	590394	roadmap_epigenomics H3K4me3	NA	NA	H3K4me3	NA	NA	E011-H3K4me3.narrowPeak	8.47676e-13	131933
hyper	511	roadmap_epigenomics	12.8628	3.97844	58	97	144	135	144	125	131935	72	651594	roadmap_epigenomics H3K27me3	NA	NA	H3K27me3	NA	NA	E056-H3K27me3.narrowPeak	1.56929e-12	290629
hyper	537	roadmap_epigenomics	12.5333	3.6823	70	98	170	65	170	111	188514	60	595015	roadmap_epigenomics H3K4me3	NA	NA	H3K4me3	NA	NA	E059-H3K4me3.narrowPeak	3.3171e-12	47608
hyper	807	roadmap_epigenomics	12.5251	3.72994	66	99	164	85	164	116	169721	64	613808	roadmap_epigenomics H3K4me3	NA	NA	H3K4me3	NA	NA	E097-H3K4me3.narrowPeak	3.34616e-12	41559
hyper	1053	roadmap_epigenomics	12.4372	3.69558	67	100	167	74	167	114	175081	63	608448	roadmap_epigenomics H2A.Z	NA	NA	H2A.Z	NA	NA	E125-H2A.Z.narrowPeak	4.05625e-12	96634
[truncated: 1,010 more rows]

## Sheet: 5vs10_hypo_dmCpGs
userSet	dbSet	collection	pValueLog	logOddsRatio	support	rnkPV	rnkLO	rnkSup	maxRnk	meanRnk	b	c	d	description	cellType	tissue	antibody	treatment	dataSource	filename	qValue	size
[truncated: 1,110 more rows]
