# Supplementary material for: Longitudinal genome-wide DNA methylation analysis uncovers persistent early-life DNA methylation changes
Source: J Transl Med. 2019 Jan 9;17:15. doi: 10.1186/s12967-018-1751-9 (PMC6327427; doi:10.1186/s12967-018-1751-9)
Supplement: Supplementary file 9 — Additional file 9: Table S5. Enhancer element enrichment analysis of 0→5 and 5→10 dmCpGs. Enrichments were calculated from the difference between the dmCpGs obtained in each of the analyses and the enhancer elements obtained from the EnhancerAtlas database. A customized LOLA database which included information related to the enhancers in the different tissues/cell lines and corresponding array backgrounds were used for the appropriate enrichment calculation. [file 12967_2018_1751_MOESM9_ESM.xlsx]

## Sheet: 0vs5_hyper_dmCpGs
userSet	dbSet	collection	pValueLog	logOddsRatio	support	rnkPV	rnkLO	rnkSup	maxRnk	meanRnk	b	c	d	description	cellType	tissue	antibody	treatment	dataSource	filename	qValue	size
hyper	28	ATLAS	288.717	1.77626	5661	1	1	8	8	3.33	40281	54088	683629	embryonic_cell	NA	NA	NA	NA	NA	H9_EP_F.txt	1.24795e-287	39126
hyper	27	ATLAS	185.562	1.59883	5241	2	2	11	11	5	41065	54508	682845	embryonic_cell	NA	NA	NA	NA	NA	H1_EP_F.txt	8.91476e-185	37936
hyper	16	ATLAS	161.406	1.53805	5356	3	3	9	9	5	43557	54393	680353	embryonic_tissue	NA	NA	NA	NA	NA	Fetal_stomach_EP_F.txt	8.51586e-161	25410
hyper	53	ATLAS	69.481	1.27846	6773	4	10	7	10	7	65812	52976	658098	tissue	NA	NA	NA	NA	NA	Osteoblast_EP_F.txt	5.36853e-69	15097
hyper	41	ATLAS	56.4671	1.28943	4987	5	8	12	12	8.33	47754	54762	676156	cell	NA	NA	NA	NA	NA	K562_EP_F.txt	4.43415e-56	29802
hyper	14	ATLAS	46.9048	1.29483	3931	6	7	14	14	9	37342	55818	686568	embryonic_tissue	NA	NA	NA	NA	NA	Fetal_small_intestine_EP_F.txt	1.34894e-46	54604
hyper	17	ATLAS	40.2288	1.27938	3662	7	9	15	15	10.3	35150	56087	688760	embryonic_tissue	NA	NA	NA	NA	NA	Fetal_thymus_EP_F.txt	5.48356e-40	20541
hyper	49	ATLAS	39.5933	1.17348	9114	8	16	3	16	9	96268	50635	627642	tissue	NA	NA	NA	NA	NA	Myotube_EP_F.txt	2.0727e-39	36441
hyper	54	ATLAS	32.3063	1.45187	1284	9	5	44	44	19.3	10787	58465	713123	tissue	NA	NA	NA	NA	NA	Ovary_EP_F.txt	3.56728e-32	8441
hyper	32	ATLAS	27.8112	1.46229	1057	10	4	47	47	20.3	8807	58692	715103	cell	NA	NA	NA	NA	NA	HL-60_EP_F.txt	1.00401e-27	6377
hyper	2	ATLAS	24.6358	1.1266	10101	11	19	1	19	10.3	110736	49648	613174	cell	NA	NA	NA	NA	NA	Astrocyte_EP_F.txt	1.27361e-24	25172
hyper	46	ATLAS	24.6287	1.25964	2446	12	11	27	27	16.7	23727	57303	700183	tissue	NA	NA	NA	NA	NA	Lung_EP_F.txt	1.27361e-24	28733
hyper	62	ATLAS	21.7105	1.32003	1483	13	6	40	40	19.7	13694	58266	710216	tissue	NA	NA	NA	NA	NA	Thymus_EP_F.txt	9.6076e-22	16985
hyper	60	ATLAS	21.6842	1.2382	2484	14	12	26	26	17.3	24502	57265	699408	tissue	NA	NA	NA	NA	NA	Spleen_EP_F.txt	9.6076e-22	23590
hyper	4	ATLAS	17.8656	1.14295	5269	15	18	10	18	14.3	56476	54480	667434	blood	NA	NA	NA	NA	NA	CD14+_EP_F.txt	5.90535e-18	29542
hyper	44	ATLAS	15.7047	1.22085	1996	16	13	31	31	20	19929	57753	703981	tissue	NA	NA	NA	NA	NA	Left_ventricle_EP_F.txt	8.01832e-16	20392
hyper	12	ATLAS	11.682	1.19456	1806	17	14	33	33	21.3	18408	57943	705502	cell	NA	NA	NA	NA	NA	Caco-2_EP_F.txt	7.95235e-12	14389
hyper	39	ATLAS	11.1066	1.11666	4528	18	20	13	20	17	49520	55221	674390	cell	NA	NA	NA	NA	NA	IMR90_EP_F.txt	2.825e-11	49141
hyper	38	ATLAS	10.9024	1.09203	7268	19	23	6	23	16	81474	52481	642436	cell	NA	NA	NA	NA	NA	HepG2_EP_F.txt	4.28313e-11	32586
hyper	57	ATLAS	6.83067	1.09797	3575	20	21	17	21	19.3	39660	56174	684250	cell	NA	NA	NA	NA	NA	SK-N-SH_EP_F.txt	4.79967e-07	24135
hyper	7	ATLAS	5.20085	1.09337	2806	21	22	23	23	22	31218	56943	692692	blood	NA	NA	NA	NA	NA	CD34+_EP_F.txt	1.94915e-05	28094
hyper	51	ATLAS	4.53104	1.04843	9405	22	28	2	28	17.3	109483	50344	614427	cell	NA	NA	NA	NA	NA	NHEK_EP_F.txt	8.69869e-05	26022
hyper	34	ATLAS	3.44523	1.06335	3577	23	26	16	26	21.7	40903	56172	683007	cell	NA	NA	NA	NA	NA	HSMM_EP_F.txt	0.00101381	36013
hyper	59	ATLAS	2.84587	1.08453	1553	24	24	38	38	28.7	17384	58196	706526	tissue	NA	NA	NA	NA	NA	Small_intestine_EP_F.txt	0.00386221	13103
hyper	61	ATLAS	2.48507	1.07111	1803	25	25	34	34	28	20436	57946	703474	cell	NA	NA	NA	NA	NA	T47D_EP_F.txt	0.00850954	19670
hyper	52	ATLAS	2.36565	1.0335	8051	26	30	5	30	20.3	94797	51698	629113	cell	NA	NA	NA	NA	NA	NHLF_EP_F.txt	0.0107718	20876
hyper	58	ATLAS	2.23173	1.05541	2530	27	27	25	27	26.3	29109	57219	694801	tissue	NA	NA	NA	NA	NA	Skeletal_muscle_EP_F.txt	0.0141194	16699
hyper	35	ATLAS	1.77911	1.04268	3021	28	29	21	29	26	35177	56728	688733	cell	NA	NA	NA	NA	NA	HUVEC_EP_F.txt	0.0386047	37919
hyper	33	ATLAS	0.933138	1.17913	65	29	15	64	64	36	668	59684	723242	cell	NA	NA	NA	NA	NA	HMEC_EP_F.txt	0.261443	429
hyper	36	ATLAS	0.87795	1.01344	8995	30	32	4	32	22	107752	50754	616158	cell	NA	NA	NA	NA	NA	Hela-S3_EP_F.txt	0.286973	35914
hyper	42	ATLAS	0.853712	1.1432	80	31	17	63	63	37	848	59669	723062	cell	NA	NA	NA	NA	NA	Kasumi-1_EP_F.txt	0.293657	476
hyper	30	ATLAS	0.432277	1.02137	308	32	31	58	58	40.3	3654	59441	720256	cell	NA	NA	NA	NA	NA	HEK293T_EP_F.txt	0.750734	7265
hyper	6	ATLAS	0.23782	0.991653	507	33	33	55	55	40.3	6194	59242	717716	blood	NA	NA	NA	NA	NA	CD20+_EP_F.txt	1	10874
hyper	37	ATLAS	0.218298	0.982698	204	34	34	61	61	43	2515	59545	721395	cell	NA	NA	NA	NA	NA	Hela_EP_F.txt	1	8978
hyper	3	ATLAS	0.12228	0.979844	1217	35	35	46	46	38.7	15042	58532	708868	cell	NA	NA	NA	NA	NA	BJ_EP_F.txt	1	8604
hyper	50	ATLAS	0.0709361	0.977721	2315	36	36	28	36	33.3	28662	57434	695248	cell	NA	NA	NA	NA	NA	NHDF_EP_F.txt	1	9965
hyper	5	ATLAS	0.0425998	0.97462	2944	37	37	22	37	32	36551	56805	687359	blood	NA	NA	NA	NA	NA	CD19+_EP_F.txt	1	20266
hyper	43	ATLAS	0.0092664	0.94967	1678	38	38	36	38	37.3	21376	58071	702534	cell	NA	NA	NA	NA	NA	LNCaP_EP_F.txt	1	15283
hyper	31	ATLAS	0.00871953	0.949667	1721	39	39	35	39	37.7	21923	58028	701987	cell	NA	NA	NA	NA	NA	HEK293_EP_F.txt	1	10061
hyper	15	ATLAS	0.00310004	0.918207	871	40	43	50	50	44.3	11478	58878	712432	embryonic_tissue	NA	NA	NA	NA	NA	Fetal_spinal_cord_EP_F.txt	1	5534
hyper	13	ATLAS	0.000957535	0.922194	1321	41	41	43	43	41.7	17323	58428	706587	cell	NA	NA	NA	NA	NA	ECC-1_EP_F.txt	1	10677
hyper	47	ATLAS	0.000510662	0.918891	1383	42	42	42	42	42	18198	58366	705712	cell	NA	NA	NA	NA	NA	MCF-7_EP_F.txt	1	14734
hyper	1	ATLAS	0.000208968	0.94162	3377	43	40	19	43	34	43300	56372	680610	cell	NA	NA	NA	NA	NA	A549_EP_F.txt	1	32488
hyper	40	ATLAS	6.58138e-06	0.703236	132	44	63	62	63	56.3	2272	59617	721638	cell	NA	NA	NA	NA	NA	Jurkat_EP_F.txt	1	5470
hyper	63	ATLAS	5.57947e-06	0.908278	2070	45	44	30	45	39.7	27516	57679	696394	cell	NA	NA	NA	NA	NA	U2OS_EP_F.txt	1	11462
hyper	55	ATLAS	3.41305e-06	0.804512	394	46	52	56	56	51.3	5924	59355	717986	cell	NA	NA	NA	NA	NA	PANC-1_EP_F.txt	1	3910
hyper	45	ATLAS	6.81393e-07	0.785155	368	47	53	57	57	52.3	5669	59381	718241	tissue	NA	NA	NA	NA	NA	Liver_EP_F.txt	1	1378
hyper	11	ATLAS	1.86475e-07	0.822379	643	48	50	54	54	50.7	9451	59106	714459	cell	NA	NA	NA	NA	NA	CUTLL1_EP_F.txt	1	10257
hyper	64	ATLAS	7.68726e-08	0.73303	259	49	60	59	60	56	4274	59490	719636	cell	NA	NA	NA	NA	NA	VCaP_EP_F.txt	1	2583
hyper	20	ATLAS	2.50922e-08	0.900259	2785	50	45	24	50	39.7	37288	56964	686622	cell	NA	NA	NA	NA	NA	GM12891_EP_F.txt	1	17764
hyper	29	ATLAS	3.99022e-09	0.829165	925	51	48	49	51	49.3	13473	58824	710437	cell	NA	NA	NA	NA	NA	HCT116_EP_F.txt	1	3235
hyper	56	ATLAS	7.9002e-10	0.683666	226	52	64	60	64	58.7	3998	59523	719912	tissue	NA	NA	NA	NA	NA	Pancreas_EP_F.txt	1	1711
hyper	19	ATLAS	2.72905e-14	0.869991	3085	53	46	20	53	39.7	42633	56664	681277	cell	NA	NA	NA	NA	NA	GM12878_EP_F.txt	1	31766
hyper	8	ATLAS	2.26617e-14	0.244114	17	54	65	65	65	61.3	843	59732	723067	blood	NA	NA	NA	NA	NA	CD36+_EP_F.txt	1	558
hyper	48	ATLAS	1.77436e-14	0.750837	669	55	58	52	58	55	10755	59080	713155	cell	NA	NA	NA	NA	NA	MCF10A_EP_F.txt	1	1933
hyper	65	ATLAS	2.89298e-16	0.815977	1600	56	51	37	56	48	23614	58149	700296	cell	NA	NA	NA	NA	NA	th1_EP_F.txt	1	15206
hyper	9	ATLAS	9.64327e-17	0.729733	645	57	61	53	61	57	10666	59104	713244	blood	NA	NA	NA	NA	NA	CD4+_EP_F.txt	1	9562
hyper	21	ATLAS	0	0.856334	3566	58	47	18	58	41	49955	56183	673955	cell	NA	NA	NA	NA	NA	GM12892_EP_F.txt	1	22837
hyper	10	ATLAS	0	0.823938	1956	58	49	32	58	46.3	28562	57793	695348	blood	NA	NA	NA	NA	NA	CD8+_EP_F.txt	1	19967
hyper	22	ATLAS	0	0.75696	2077	58	56	29	58	47.7	32878	57672	691032	cell	NA	NA	NA	NA	NA	GM18505_EP_F.txt	1	12039
hyper	18	ATLAS	0	0.767801	1514	58	54	39	58	50.3	23710	58235	700200	cell	NA	NA	NA	NA	NA	GM10847_EP_F.txt	1	7772
hyper	25	ATLAS	0	0.743261	1404	58	59	41	59	52.7	22703	58345	701207	cell	NA	NA	NA	NA	NA	GM19099_EP_F.txt	1	6605
hyper	26	ATLAS	0	0.757393	1276	58	55	45	58	52.7	20274	58473	703636	cell	NA	NA	NA	NA	NA	GM19193_EP_F.txt	1	7113
hyper	24	ATLAS	0	0.754942	971	58	57	48	58	54.3	15501	58778	708409	cell	NA	NA	NA	NA	NA	GM18951_EP_F.txt	1	4797
hyper	23	ATLAS	0	0.713199	708	58	62	51	62	57	11970	59041	711940	cell	NA	NA	NA	NA	NA	GM18526_EP_F.txt	1	3850

## Sheet: 0vs5_hypo_dmCpGs
userSet	dbSet	collection	pValueLog	logOddsRatio	support	rnkPV	rnkLO	rnkSup	maxRnk	meanRnk	b	c	d	description	cellType	tissue	antibody	treatment	dataSource	filename	qValue	size
hypo	19	ATLAS	Inf	3.01075	7283	1	2	6	6	3	38435	43694	694247	cell	NA	NA	NA	NA	NA	GM12878_EP_F.txt	0	31766
hypo	21	ATLAS	Inf	2.38907	7093	1	4	7	7	4	46428	43884	686254	cell	NA	NA	NA	NA	NA	GM12892_EP_F.txt	0	22837
hypo	20	ATLAS	Inf	2.43046	5480	1	3	11	11	5	34593	45497	698089	cell	NA	NA	NA	NA	NA	GM12891_EP_F.txt	0	17764
hypo	65	ATLAS	Inf	3.23282	4402	1	1	16	16	6	20812	46575	711870	cell	NA	NA	NA	NA	NA	th1_EP_F.txt	0	15206
hypo	22	ATLAS	Inf	2.22688	4491	1	7	14	14	7.33	30464	46486	702218	cell	NA	NA	NA	NA	NA	GM18505_EP_F.txt	0	12039
hypo	5	ATLAS	Inf	2.09992	4816	1	12	12	12	8.33	34679	46161	698003	blood	NA	NA	NA	NA	NA	CD19+_EP_F.txt	0	20266
hypo	52	ATLAS	Inf	1.65812	9897	1	21	4	21	8.67	92951	41080	639731	cell	NA	NA	NA	NA	NA	NHLF_EP_F.txt	0	20876
hypo	10	ATLAS	Inf	2.13104	3804	1	9	20	20	10	26714	47173	705968	blood	NA	NA	NA	NA	NA	CD8+_EP_F.txt	0	19967
hypo	18	ATLAS	Inf	2.38363	3466	1	5	25	25	10.3	21758	47511	710924	cell	NA	NA	NA	NA	NA	GM10847_EP_F.txt	0	7772
hypo	51	ATLAS	290.745	1.53644	10715	10	24	2	24	12	108173	40262	624509	cell	NA	NA	NA	NA	NA	NHEK_EP_F.txt	1.1705e-290	26022
hypo	2	ATLAS	287.604	1.52946	10843	11	25	1	25	12.3	109994	40134	622688	cell	NA	NA	NA	NA	NA	Astrocyte_EP_F.txt	1.4708e-287	25172
hypo	26	ATLAS	275.401	2.23688	2825	12	6	31	31	16.3	18725	48152	713957	cell	NA	NA	NA	NA	NA	GM19193_EP_F.txt	2.15203e-275	7113
hypo	25	ATLAS	272.167	2.15234	3052	13	8	29	29	16.7	21055	47925	711627	cell	NA	NA	NA	NA	NA	GM19099_EP_F.txt	3.40311e-272	6605
hypo	4	ATLAS	266.23	1.69038	6207	14	17	9	17	13.3	55538	44770	677144	blood	NA	NA	NA	NA	NA	CD14+_EP_F.txt	2.73596e-266	29542
hypo	49	ATLAS	258.759	1.5285	9534	15	26	5	26	15.3	95848	41443	636834	tissue	NA	NA	NA	NA	NA	Myotube_EP_F.txt	7.55331e-259	36441
hypo	35	ATLAS	230.264	1.81149	4137	16	14	18	18	16	34061	46840	698621	cell	NA	NA	NA	NA	NA	HUVEC_EP_F.txt	2.21299e-230	37919
hypo	7	ATLAS	182.409	1.75335	3599	17	16	24	24	19	30425	47378	702257	blood	NA	NA	NA	NA	NA	CD34+_EP_F.txt	1.49099e-182	28094
hypo	36	ATLAS	182.239	1.41456	9915	18	33	3	33	18	106832	41062	625850	cell	NA	NA	NA	NA	NA	Hela-S3_EP_F.txt	2.08412e-182	35914
hypo	24	ATLAS	178.139	2.10727	2067	19	11	36	36	22	14405	48910	718277	cell	NA	NA	NA	NA	NA	GM18951_EP_F.txt	2.48515e-178	4797
hypo	62	ATLAS	168.953	2.12384	1920	20	10	38	38	22.7	13257	49057	719425	tissue	NA	NA	NA	NA	NA	Thymus_EP_F.txt	3.6221e-169	16985
hypo	60	ATLAS	155.818	1.7782	2905	21	15	30	30	22	24081	48072	708601	tissue	NA	NA	NA	NA	NA	Spleen_EP_F.txt	4.71019e-156	23590
hypo	50	ATLAS	139.512	1.67832	3166	22	18	27	27	22.3	27811	47811	704871	cell	NA	NA	NA	NA	NA	NHDF_EP_F.txt	9.07921e-140	9965
hypo	23	ATLAS	130.583	2.06731	1572	23	13	42	42	26	11106	49405	721576	cell	NA	NA	NA	NA	NA	GM18526_EP_F.txt	7.38692e-131	3850
hypo	58	ATLAS	126.437	1.63409	3160	24	23	28	28	25	28479	47817	704203	tissue	NA	NA	NA	NA	NA	Skeletal_muscle_EP_F.txt	9.89896e-127	16699
hypo	34	ATLAS	111.838	1.49646	4093	25	28	19	28	24	40387	46884	692295	cell	NA	NA	NA	NA	NA	HSMM_EP_F.txt	3.77327e-112	36013
hypo	17	ATLAS	109.016	1.52443	3639	26	27	23	27	25.3	35173	47338	697509	embryonic_tissue	NA	NA	NA	NA	NA	Fetal_thymus_EP_F.txt	2.41023e-109	20541
hypo	46	ATLAS	106.736	1.63634	2627	27	22	32	32	27	23546	48350	709136	tissue	NA	NA	NA	NA	NA	Lung_EP_F.txt	4.42133e-107	28733
hypo	41	ATLAS	101.1	1.43106	4656	28	31	13	31	24	48085	46321	684597	cell	NA	NA	NA	NA	NA	K562_EP_F.txt	1.84414e-101	29802
hypo	1	ATLAS	96.1274	1.44527	4167	29	30	17	30	25.3	42510	46810	690172	cell	NA	NA	NA	NA	NA	A549_EP_F.txt	1.67162e-96	32488
hypo	44	ATLAS	96.0839	1.65867	2233	30	20	35	35	28.3	19692	48744	712990	tissue	NA	NA	NA	NA	NA	Left_ventricle_EP_F.txt	1.786e-96	20392
hypo	59	ATLAS	86.8681	1.67276	1947	31	19	37	37	29	16990	49030	715692	tissue	NA	NA	NA	NA	NA	Small_intestine_EP_F.txt	2.84114e-87	13103
hypo	57	ATLAS	73.0206	1.39707	3757	32	34	21	34	29	39478	47220	693204	cell	NA	NA	NA	NA	NA	SK-N-SH_EP_F.txt	1.93727e-73	24135
hypo	39	ATLAS	62.2278	1.32571	4474	33	36	15	36	28	49574	46503	683108	cell	NA	NA	NA	NA	NA	IMR90_EP_F.txt	1.16581e-62	49141
hypo	53	ATLAS	58.4612	1.27361	5776	34	38	10	38	27.3	66809	45201	665873	tissue	NA	NA	NA	NA	NA	Osteoblast_EP_F.txt	6.61005e-59	15097
hypo	38	ATLAS	57.7016	1.24784	6913	35	42	8	42	28.3	81829	44064	650853	cell	NA	NA	NA	NA	NA	HepG2_EP_F.txt	3.69151e-58	32586
hypo	14	ATLAS	43.1243	1.30385	3384	36	37	26	37	33	37889	47593	694793	embryonic_tissue	NA	NA	NA	NA	NA	Fetal_small_intestine_EP_F.txt	1.35609e-43	54604
hypo	9	ATLAS	30.9901	1.49334	1058	37	29	49	49	38.3	10253	49919	722429	blood	NA	NA	NA	NA	NA	CD4+_EP_F.txt	1.7971e-31	9562
hypo	16	ATLAS	20.973	1.18811	3695	38	43	22	43	34.3	45218	47282	687464	embryonic_tissue	NA	NA	NA	NA	NA	Fetal_stomach_EP_F.txt	1.82016e-21	25410
hypo	47	ATLAS	17.1858	1.2654	1575	39	39	41	41	39.7	18006	49402	714676	cell	NA	NA	NA	NA	NA	MCF-7_EP_F.txt	1.08661e-17	14734
hypo	48	ATLAS	15.1396	1.32625	961	40	35	50	50	41.7	10463	50016	722219	cell	NA	NA	NA	NA	NA	MCF10A_EP_F.txt	1.17825e-15	1933
hypo	6	ATLAS	14.9198	1.42891	604	41	32	54	54	42.3	6097	50373	726585	blood	NA	NA	NA	NA	NA	CD20+_EP_F.txt	1.90685e-15	10874
hypo	29	ATLAS	12.2084	1.25578	1152	42	41	46	46	43	13246	49825	719436	cell	NA	NA	NA	NA	NA	HCT116_EP_F.txt	9.57821e-13	3235
hypo	55	ATLAS	5.97085	1.25655	507	43	40	56	56	46.3	5811	50470	726871	cell	NA	NA	NA	NA	NA	PANC-1_EP_F.txt	1.61657e-06	3910
hypo	61	ATLAS	5.80858	1.13271	1619	44	46	40	46	43.3	20620	49358	712062	cell	NA	NA	NA	NA	NA	T47D_EP_F.txt	2.29551e-06	19670
hypo	3	ATLAS	2.54154	1.09086	1145	45	47	48	48	46.7	15114	49832	717568	cell	NA	NA	NA	NA	NA	BJ_EP_F.txt	0.00415111	8604
hypo	56	ATLAS	1.85847	1.1432	311	46	45	58	58	49.7	3913	50666	728769	tissue	NA	NA	NA	NA	NA	Pancreas_EP_F.txt	0.0195744	1711
hypo	37	ATLAS	1.45952	1.14789	201	47	44	61	61	50.7	2518	50776	730164	cell	NA	NA	NA	NA	NA	Hela_EP_F.txt	0.0480065	8978
hypo	43	ATLAS	1.32344	1.04601	1562	48	50	43	50	47	21492	49415	711190	cell	NA	NA	NA	NA	NA	LNCaP_EP_F.txt	0.0643035	15283
hypo	11	ATLAS	1.16801	1.06201	694	49	48	53	53	50	9400	50283	723282	cell	NA	NA	NA	NA	NA	CUTLL1_EP_F.txt	0.0900962	10257
hypo	54	ATLAS	1.0784	1.0525	823	50	49	51	51	50	11248	50154	721434	tissue	NA	NA	NA	NA	NA	Ovary_EP_F.txt	0.108529	8441
hypo	13	ATLAS	0.999619	1.03918	1256	51	52	45	52	49.3	17388	49721	715294	cell	NA	NA	NA	NA	NA	ECC-1_EP_F.txt	0.127563	10677
hypo	45	ATLAS	0.69181	1.04488	409	52	51	57	57	53.3	5628	50568	727054	tissue	NA	NA	NA	NA	NA	Liver_EP_F.txt	0.254156	1378
hypo	15	ATLAS	0.159391	0.98203	790	53	53	52	53	52.7	11559	50187	721123	embryonic_tissue	NA	NA	NA	NA	NA	Fetal_spinal_cord_EP_F.txt	0.849662	5534
hypo	33	ATLAS	0.108613	0.895605	43	54	58	64	64	58.7	690	50934	731992	cell	NA	NA	NA	NA	NA	HMEC_EP_F.txt	0.916383	429
hypo	42	ATLAS	0.107621	0.905399	55	55	57	63	63	58.3	873	50922	731809	cell	NA	NA	NA	NA	NA	Kasumi-1_EP_F.txt	0.916383	476
hypo	64	ATLAS	0.102648	0.953193	282	56	55	59	59	56.7	4251	50695	728431	cell	NA	NA	NA	NA	NA	VCaP_EP_F.txt	0.916383	2583
hypo	30	ATLAS	0.0487431	0.922304	239	57	56	60	60	57.7	3723	50738	728959	cell	NA	NA	NA	NA	NA	HEK293T_EP_F.txt	1	7265
hypo	63	ATLAS	0.0236188	0.961696	1858	58	54	39	58	50.3	27728	49119	704954	cell	NA	NA	NA	NA	NA	U2OS_EP_F.txt	1	11462
hypo	40	ATLAS	0.00307882	0.807822	128	59	63	62	63	61.3	2276	50849	730406	cell	NA	NA	NA	NA	NA	Jurkat_EP_F.txt	1	5470
hypo	31	ATLAS	2.85886e-07	0.874503	1361	60	59	44	60	54.3	22283	49616	710399	cell	NA	NA	NA	NA	NA	HEK293_EP_F.txt	1	10061
hypo	12	ATLAS	1.29572e-07	0.860675	1146	61	60	47	61	56	19068	49831	713614	cell	NA	NA	NA	NA	NA	Caco-2_EP_F.txt	1	14389
hypo	32	ATLAS	1.18437e-08	0.78797	514	62	64	55	64	60.3	9350	50463	723332	cell	NA	NA	NA	NA	NA	HL-60_EP_F.txt	1	6377
hypo	8	ATLAS	3.26174e-12	0.254919	15	63	65	65	65	64.3	845	50962	731837	blood	NA	NA	NA	NA	NA	CD36+_EP_F.txt	1	558
hypo	28	ATLAS	2.01062e-14	0.859916	2614	64	61	33	64	52.7	43328	48363	689354	embryonic_cell	NA	NA	NA	NA	NA	H9_EP_F.txt	1	39126
hypo	27	ATLAS	0	0.813177	2506	65	62	34	65	53.7	43800	48471	688882	embryonic_cell	NA	NA	NA	NA	NA	H1_EP_F.txt	1	37936

## Sheet: 5vs10_hyper_dmCpGs
userSet	dbSet	collection	pValueLog	logOddsRatio	support	rnkPV	rnkLO	rnkSup	maxRnk	meanRnk	b	c	d	description	cellType	tissue	antibody	treatment	dataSource	filename	qValue	size
hyper	8	ATLAS	2.03661	14.2546	2	1	1	41	41	14.3	858	128	782671	blood	NA	NA	NA	NA	NA	CD36+_EP_F.txt	0.597446	558
hyper	27	ATLAS	1.65965	1.92212	14	2	7	1	7	3.33	46292	116	737237	embryonic_cell	NA	NA	NA	NA	NA	H1_EP_F.txt	0.711593	37936
hyper	13	ATLAS	1.04057	1.98577	6	3	5	15	15	7.67	18638	124	764891	cell	NA	NA	NA	NA	NA	ECC-1_EP_F.txt	1	10677
hyper	59	ATLAS	1.01632	1.95429	6	4	6	15	15	8.33	18931	124	764598	tissue	NA	NA	NA	NA	NA	Small_intestine_EP_F.txt	1	13103
hyper	28	ATLAS	0.848088	1.48441	11	5	9	4	9	6	45931	119	737598	embryonic_cell	NA	NA	NA	NA	NA	H9_EP_F.txt	1	39126
hyper	54	ATLAS	0.848036	2.02957	4	6	3	25	25	11.3	12067	126	771462	tissue	NA	NA	NA	NA	NA	Ovary_EP_F.txt	1	8441
hyper	32	ATLAS	0.64694	1.85338	3	7	8	34	34	16.3	9861	127	773668	cell	NA	NA	NA	NA	NA	HL-60_EP_F.txt	1	6377
hyper	45	ATLAS	0.577112	2.01298	2	8	4	41	41	17.7	6035	128	777494	tissue	NA	NA	NA	NA	NA	Liver_EP_F.txt	1	1378
hyper	40	ATLAS	0.482401	2.51986	1	9	2	52	52	21	2403	129	781126	cell	NA	NA	NA	NA	NA	Jurkat_EP_F.txt	1	5470
hyper	31	ATLAS	0.448881	1.28582	5	10	12	22	22	14.7	23639	125	759890	cell	NA	NA	NA	NA	NA	HEK293_EP_F.txt	1	10061
hyper	10	ATLAS	0.403164	1.19416	6	11	14	15	15	13.3	30512	124	753017	blood	NA	NA	NA	NA	NA	CD8+_EP_F.txt	1	19967
hyper	29	ATLAS	0.368331	1.26214	3	12	13	34	34	19.7	14395	127	769134	cell	NA	NA	NA	NA	NA	HCT116_EP_F.txt	1	3235
hyper	53	ATLAS	0.367676	1.08848	13	13	16	3	16	10.7	72572	117	710957	tissue	NA	NA	NA	NA	NA	Osteoblast_EP_F.txt	1	15097
hyper	17	ATLAS	0.332062	1.09218	7	14	15	13	15	14	38805	123	744724	embryonic_tissue	NA	NA	NA	NA	NA	Fetal_thymus_EP_F.txt	1	20541
hyper	56	ATLAS	0.296935	1.43049	1	15	10	52	52	25.7	4223	129	779306	tissue	NA	NA	NA	NA	NA	Pancreas_EP_F.txt	1	1711
hyper	61	ATLAS	0.296128	1.08693	4	16	17	25	25	19.3	22235	126	761294	cell	NA	NA	NA	NA	NA	T47D_EP_F.txt	1	19670
hyper	41	ATLAS	0.288697	1.03082	9	17	20	7	20	14.7	52732	121	730797	cell	NA	NA	NA	NA	NA	K562_EP_F.txt	1	29802
hyper	64	ATLAS	0.276034	1.33246	1	18	11	52	52	27	4532	129	778997	cell	NA	NA	NA	NA	NA	VCaP_EP_F.txt	1	2583
hyper	43	ATLAS	0.272448	1.04741	4	19	19	25	25	21	23050	126	760479	cell	NA	NA	NA	NA	NA	LNCaP_EP_F.txt	1	15283
hyper	48	ATLAS	0.246606	1.05626	2	20	18	41	41	26.3	11422	128	772107	cell	NA	NA	NA	NA	NA	MCF10A_EP_F.txt	1	1933
hyper	16	ATLAS	0.245788	0.985013	8	21	21	9	21	17	48905	122	734624	embryonic_tissue	NA	NA	NA	NA	NA	Fetal_stomach_EP_F.txt	1	25410
hyper	4	ATLAS	0.237831	0.974317	10	22	23	5	23	16.7	61735	120	721794	blood	NA	NA	NA	NA	NA	CD14+_EP_F.txt	1	29542
hyper	15	ATLAS	0.21524	0.975923	2	23	22	41	41	28.7	12347	128	771182	embryonic_tissue	NA	NA	NA	NA	NA	Fetal_spinal_cord_EP_F.txt	1	5534
hyper	23	ATLAS	0.205148	0.950188	2	24	25	41	41	30	12676	128	770853	cell	NA	NA	NA	NA	NA	GM18526_EP_F.txt	1	3850
hyper	47	ATLAS	0.198366	0.921753	3	25	26	34	34	28.3	19578	127	763951	cell	NA	NA	NA	NA	NA	MCF-7_EP_F.txt	1	14734
hyper	46	ATLAS	0.197648	0.918765	4	26	27	25	27	26	26169	126	757360	tissue	NA	NA	NA	NA	NA	Lung_EP_F.txt	1	28733
hyper	5	ATLAS	0.190954	0.911695	6	27	28	15	28	23.3	39489	124	744040	blood	NA	NA	NA	NA	NA	CD19+_EP_F.txt	1	20266
hyper	55	ATLAS	0.186481	0.95376	1	28	24	52	52	34.7	6317	129	777212	cell	NA	NA	NA	NA	NA	PANC-1_EP_F.txt	1	3910
hyper	12	ATLAS	0.183985	0.892145	3	29	30	34	34	31	20211	127	763318	cell	NA	NA	NA	NA	NA	Caco-2_EP_F.txt	1	14389
hyper	60	ATLAS	0.181658	0.890125	4	30	31	25	31	28.7	26982	126	756547	tissue	NA	NA	NA	NA	NA	Spleen_EP_F.txt	1	23590
hyper	21	ATLAS	0.174101	0.894544	8	31	29	9	31	23	53513	122	730016	cell	NA	NA	NA	NA	NA	GM12892_EP_F.txt	1	22837
hyper	7	ATLAS	0.173931	0.881283	5	32	33	22	33	29	34019	125	749510	blood	NA	NA	NA	NA	NA	CD34+_EP_F.txt	1	28094
hyper	39	ATLAS	0.16721	0.885181	8	33	32	9	33	24.7	54040	122	729489	cell	NA	NA	NA	NA	NA	IMR90_EP_F.txt	1	49141
hyper	63	ATLAS	0.138358	0.8091	4	34	34	25	34	31	29582	126	753947	cell	NA	NA	NA	NA	NA	U2OS_EP_F.txt	1	11462
hyper	34	ATLAS	0.123232	0.804077	6	35	35	15	35	28.3	44474	124	739055	cell	NA	NA	NA	NA	NA	HSMM_EP_F.txt	1	36013
hyper	19	ATLAS	0.1102	0.780989	6	36	36	15	36	29	45712	124	737817	cell	NA	NA	NA	NA	NA	GM12878_EP_F.txt	1	31766
hyper	18	ATLAS	0.101024	0.710232	3	37	37	34	37	36	25221	127	758308	cell	NA	NA	NA	NA	NA	GM10847_EP_F.txt	1	7772
hyper	11	ATLAS	0.0890303	0.594038	1	38	41	52	52	43.7	10093	129	773436	cell	NA	NA	NA	NA	NA	CUTLL1_EP_F.txt	1	10257
hyper	22	ATLAS	0.0777059	0.67993	4	39	38	25	39	34	34951	126	748578	cell	NA	NA	NA	NA	NA	GM18505_EP_F.txt	1	12039
hyper	9	ATLAS	0.071114	0.529283	1	40	48	52	52	46.7	11310	129	772219	blood	NA	NA	NA	NA	NA	CD4+_EP_F.txt	1	9562
hyper	26	ATLAS	0.0577901	0.552531	2	41	44	41	44	42	21548	128	761981	cell	NA	NA	NA	NA	NA	GM19193_EP_F.txt	1	7113
hyper	44	ATLAS	0.0547853	0.542812	2	42	46	41	46	43	21923	128	761606	tissue	NA	NA	NA	NA	NA	Left_ventricle_EP_F.txt	1	20392
hyper	1	ATLAS	0.0496099	0.631508	5	43	40	22	43	35	46672	125	736857	cell	NA	NA	NA	NA	NA	A549_EP_F.txt	1	32488
hyper	58	ATLAS	0.0459603	0.561421	3	44	43	34	44	40.3	31636	127	751893	tissue	NA	NA	NA	NA	NA	Skeletal_muscle_EP_F.txt	1	16699
hyper	25	ATLAS	0.040117	0.492261	2	45	50	41	50	45.3	24105	128	759424	cell	NA	NA	NA	NA	NA	GM19099_EP_F.txt	1	6605
hyper	14	ATLAS	0.0382441	0.570972	4	46	42	25	46	37.7	41269	126	742260	embryonic_tissue	NA	NA	NA	NA	NA	Fetal_small_intestine_EP_F.txt	1	54604
hyper	62	ATLAS	0.0355808	0.392452	1	47	54	52	54	51	15176	129	768353	tissue	NA	NA	NA	NA	NA	Thymus_EP_F.txt	1	16985
hyper	65	ATLAS	0.0342256	0.469963	2	48	51	41	51	46.7	25212	128	758317	cell	NA	NA	NA	NA	NA	th1_EP_F.txt	1	15206
hyper	57	ATLAS	0.0304673	0.543616	4	49	45	25	49	39.7	43231	126	740298	cell	NA	NA	NA	NA	NA	SK-N-SH_EP_F.txt	1	24135
hyper	3	ATLAS	0.0294184	0.365818	1	50	57	52	57	53	16258	129	767271	cell	NA	NA	NA	NA	NA	BJ_EP_F.txt	1	8604
hyper	24	ATLAS	0.0283408	0.360987	1	51	58	52	58	53.7	16471	129	767058	cell	NA	NA	NA	NA	NA	GM18951_EP_F.txt	1	4797
hyper	2	ATLAS	0.0223926	0.661976	14	52	39	1	52	30.7	120823	116	662706	cell	NA	NA	NA	NA	NA	Astrocyte_EP_F.txt	1	25172
hyper	20	ATLAS	0.0155571	0.438284	3	53	53	34	53	46.7	40070	127	743459	cell	NA	NA	NA	NA	NA	GM12891_EP_F.txt	1	17764
hyper	50	ATLAS	0.0148185	0.379618	2	54	55	41	55	50	30975	128	752554	cell	NA	NA	NA	NA	NA	NHDF_EP_F.txt	1	9965
hyper	49	ATLAS	0.00632968	0.536321	10	55	47	5	55	35.7	105372	120	678157	tissue	NA	NA	NA	NA	NA	Myotube_EP_F.txt	1	36441
hyper	35	ATLAS	0.00504836	0.304897	2	56	59	41	59	52	38196	128	745333	cell	NA	NA	NA	NA	NA	HUVEC_EP_F.txt	1	37919
hyper	52	ATLAS	0.00363261	0.492323	9	57	49	7	57	37.7	102839	121	680690	cell	NA	NA	NA	NA	NA	NHLF_EP_F.txt	1	20876
hyper	38	ATLAS	0.00282079	0.445609	7	58	52	13	58	41	88735	123	694794	cell	NA	NA	NA	NA	NA	HepG2_EP_F.txt	1	32586
hyper	36	ATLAS	0.000258756	0.374544	8	59	56	9	59	41.3	116739	122	666790	cell	NA	NA	NA	NA	NA	Hela-S3_EP_F.txt	1	35914
hyper	51	ATLAS	1.4786e-05	0.270523	6	60	60	15	60	45	118882	124	664647	cell	NA	NA	NA	NA	NA	NHEK_EP_F.txt	1	26022
hyper	6	ATLAS	0	0	0	61	61	61	61	61	6701	130	776828	blood	NA	NA	NA	NA	NA	CD20+_EP_F.txt	1	10874
hyper	30	ATLAS	0	0	0	61	61	61	61	61	3962	130	779567	cell	NA	NA	NA	NA	NA	HEK293T_EP_F.txt	1	7265
hyper	33	ATLAS	0	0	0	61	61	61	61	61	733	130	782796	cell	NA	NA	NA	NA	NA	HMEC_EP_F.txt	1	429
hyper	37	ATLAS	0	0	0	61	61	61	61	61	2719	130	780810	cell	NA	NA	NA	NA	NA	Hela_EP_F.txt	1	8978
hyper	42	ATLAS	0	0	0	61	61	61	61	61	928	130	782601	cell	NA	NA	NA	NA	NA	Kasumi-1_EP_F.txt	1	476

## Sheet: 5vs10_hypo_dmCpGs
userSet	dbSet	collection	pValueLog	logOddsRatio	support	rnkPV	rnkLO	rnkSup	maxRnk	meanRnk	b	c	d	description	cellType	tissue	antibody	treatment	dataSource	filename	qValue	size
hypo	50	ATLAS	2.7796	1.99245	25	1	2	6	6	3	30952	305	752377	cell	NA	NA	NA	NA	NA	NHDF_EP_F.txt	0.107972	9965
hypo	52	ATLAS	1.42907	1.32409	55	2	3	4	4	3	102793	275	680536	cell	NA	NA	NA	NA	NA	NHLF_EP_F.txt	0.690704	20876
hypo	49	ATLAS	1.40361	1.31563	56	3	4	3	4	3.33	105326	274	678003	tissue	NA	NA	NA	NA	NA	Myotube_EP_F.txt	0.690704	36441
hypo	51	ATLAS	1.37156	1.29372	62	4	5	1	5	3.33	118826	268	664503	cell	NA	NA	NA	NA	NA	NHEK_EP_F.txt	0.690704	26022
hypo	2	ATLAS	1.13189	1.24398	61	5	6	2	6	4.33	120776	269	662553	cell	NA	NA	NA	NA	NA	Astrocyte_EP_F.txt	0.959512	25172
hypo	36	ATLAS	0.605478	1.11767	54	6	10	5	10	7	116693	276	666636	cell	NA	NA	NA	NA	NA	Hela-S3_EP_F.txt	1	35914
hypo	33	ATLAS	0.575561	3.24957	1	7	1	50	50	19.3	732	329	782597	cell	NA	NA	NA	NA	NA	HMEC_EP_F.txt	1	429
hypo	34	ATLAS	0.486208	1.12945	21	8	8	8	8	8	44459	309	738870	cell	NA	NA	NA	NA	NA	HSMM_EP_F.txt	1	36013
hypo	12	ATLAS	0.458735	1.18034	10	9	7	20	20	12	20204	320	763125	cell	NA	NA	NA	NA	NA	Caco-2_EP_F.txt	1	14389
hypo	1	ATLAS	0.387884	1.07304	21	10	11	8	11	9.67	46656	309	736673	cell	NA	NA	NA	NA	NA	A549_EP_F.txt	1	32488
hypo	55	ATLAS	0.303337	1.12883	3	11	9	39	39	19.7	6315	327	777014	cell	NA	NA	NA	NA	NA	PANC-1_EP_F.txt	1	3910
hypo	35	ATLAS	0.264084	0.994429	16	12	12	14	14	12.7	38182	314	745147	cell	NA	NA	NA	NA	NA	HUVEC_EP_F.txt	1	37919
hypo	57	ATLAS	0.188123	0.930115	17	13	13	13	13	13	43218	313	740111	cell	NA	NA	NA	NA	NA	SK-N-SH_EP_F.txt	1	24135
hypo	39	ATLAS	0.167689	0.917395	21	14	14	8	14	12	54027	309	729302	cell	NA	NA	NA	NA	NA	IMR90_EP_F.txt	1	49141
hypo	37	ATLAS	0.165912	0.87295	1	15	16	50	50	27	2718	329	780611	cell	NA	NA	NA	NA	NA	Hela_EP_F.txt	1	8978
hypo	9	ATLAS	0.153565	0.83777	4	16	18	32	32	22	11307	326	772022	blood	NA	NA	NA	NA	NA	CD4+_EP_F.txt	1	9562
hypo	44	ATLAS	0.151067	0.863123	8	17	17	22	22	18.7	21917	322	761412	tissue	NA	NA	NA	NA	NA	Left_ventricle_EP_F.txt	1	20392
hypo	41	ATLAS	0.144351	0.894062	20	18	15	11	18	14.7	52721	310	730608	cell	NA	NA	NA	NA	NA	K562_EP_F.txt	1	29802
hypo	29	ATLAS	0.139151	0.821912	5	19	19	29	29	22.3	14393	325	768936	cell	NA	NA	NA	NA	NA	HCT116_EP_F.txt	1	3235
hypo	54	ATLAS	0.125692	0.784233	4	20	20	32	32	24	12067	326	771262	tissue	NA	NA	NA	NA	NA	Ovary_EP_F.txt	1	8441
hypo	61	ATLAS	0.0817615	0.741919	7	21	21	24	24	22	22232	323	761097	cell	NA	NA	NA	NA	NA	T47D_EP_F.txt	1	19670
hypo	45	ATLAS	0.0352131	0.391423	1	22	38	50	50	36.7	6036	329	777293	tissue	NA	NA	NA	NA	NA	Liver_EP_F.txt	1	1378
hypo	14	ATLAS	0.0300053	0.678662	12	23	22	19	23	21.3	41261	318	742068	embryonic_tissue	NA	NA	NA	NA	NA	Fetal_small_intestine_EP_F.txt	1	54604
hypo	6	ATLAS	0.0262932	0.352331	1	24	44	50	50	39.3	6700	329	776629	blood	NA	NA	NA	NA	NA	CD20+_EP_F.txt	1	10874
hypo	19	ATLAS	0.0219619	0.661833	13	25	23	17	25	21.7	45705	317	737624	cell	NA	NA	NA	NA	NA	GM12878_EP_F.txt	1	31766
hypo	28	ATLAS	0.0210079	0.658405	13	26	24	17	26	22.3	45929	317	737400	embryonic_cell	NA	NA	NA	NA	NA	H9_EP_F.txt	1	39126
hypo	13	ATLAS	0.0200005	0.503362	4	27	30	32	32	29.7	18640	326	764689	cell	NA	NA	NA	NA	NA	ECC-1_EP_F.txt	1	10677
hypo	58	ATLAS	0.0188489	0.590421	8	28	28	22	28	26	31631	322	751698	tissue	NA	NA	NA	NA	NA	Skeletal_muscle_EP_F.txt	1	16699
hypo	24	ATLAS	0.013165	0.42718	3	29	34	39	39	34	16469	327	766860	cell	NA	NA	NA	NA	NA	GM18951_EP_F.txt	1	4797
hypo	23	ATLAS	0.0130129	0.370733	2	30	39	45	45	38	12676	328	770653	cell	NA	NA	NA	NA	NA	GM18526_EP_F.txt	1	3850
hypo	21	ATLAS	0.00807991	0.604273	14	31	26	16	31	24.3	53507	316	729822	cell	NA	NA	NA	NA	NA	GM12892_EP_F.txt	1	22837
hypo	11	ATLAS	0.00605918	0.232868	1	32	50	50	50	44	10093	329	773236	cell	NA	NA	NA	NA	NA	CUTLL1_EP_F.txt	1	10257
hypo	53	ATLAS	0.00593182	0.63194	20	33	25	11	33	23	72565	310	710764	tissue	NA	NA	NA	NA	NA	Osteoblast_EP_F.txt	1	15097
hypo	43	ATLAS	0.00518658	0.404711	4	34	35	32	35	33.7	23050	326	760279	cell	NA	NA	NA	NA	NA	LNCaP_EP_F.txt	1	15283
hypo	4	ATLAS	0.00498787	0.595689	16	35	27	14	35	25.3	61729	314	721600	blood	NA	NA	NA	NA	NA	CD14+_EP_F.txt	1	29542
hypo	60	ATLAS	0.00470766	0.431271	5	36	33	29	36	32.7	26981	325	756348	tissue	NA	NA	NA	NA	NA	Spleen_EP_F.txt	1	23590
hypo	10	ATLAS	0.00465629	0.456904	6	37	32	27	37	32	30512	324	752817	blood	NA	NA	NA	NA	NA	CD8+_EP_F.txt	1	19967
hypo	47	ATLAS	0.00464934	0.35789	3	38	42	39	42	39.7	19578	327	763751	cell	NA	NA	NA	NA	NA	MCF-7_EP_F.txt	1	14734
hypo	3	ATLAS	0.00344281	0.287735	2	39	48	45	48	44	16257	328	767072	cell	NA	NA	NA	NA	NA	BJ_EP_F.txt	1	8604
hypo	48	ATLAS	0.00342316	0.205402	1	40	51	50	51	47	11423	329	771906	cell	NA	NA	NA	NA	NA	MCF10A_EP_F.txt	1	1933
hypo	65	ATLAS	0.00259411	0.368984	4	41	40	32	41	37.7	25210	326	758119	cell	NA	NA	NA	NA	NA	th1_EP_F.txt	1	15206
hypo	18	ATLAS	0.00258569	0.368833	4	42	41	32	42	38.3	25220	326	758109	cell	NA	NA	NA	NA	NA	GM10847_EP_F.txt	1	7772
hypo	26	ATLAS	0.00235715	0.324349	3	43	47	39	47	43	21547	327	761782	cell	NA	NA	NA	NA	NA	GM19193_EP_F.txt	1	7113
hypo	15	ATLAS	0.00230175	0.189788	1	44	53	50	53	49	12348	329	770981	embryonic_tissue	NA	NA	NA	NA	NA	Fetal_spinal_cord_EP_F.txt	1	5534
hypo	46	ATLAS	0.0018956	0.355012	4	45	43	32	45	40	26169	326	757160	tissue	NA	NA	NA	NA	NA	Lung_EP_F.txt	1	28733
hypo	22	ATLAS	0.00126132	0.396546	6	46	37	27	46	36.7	34949	324	748380	cell	NA	NA	NA	NA	NA	GM18505_EP_F.txt	1	12039
hypo	59	ATLAS	0.00124313	0.246184	2	47	49	45	49	47	18935	328	764394	tissue	NA	NA	NA	NA	NA	Small_intestine_EP_F.txt	1	13103
hypo	16	ATLAS	0.00121847	0.469313	10	48	31	20	48	33	48903	320	734426	embryonic_tissue	NA	NA	NA	NA	NA	Fetal_stomach_EP_F.txt	1	25410
hypo	20	ATLAS	0.000801876	0.402034	7	49	36	24	49	36.3	40066	323	743263	cell	NA	NA	NA	NA	NA	GM12891_EP_F.txt	1	17764
hypo	38	ATLAS	0.000703558	0.559231	22	50	29	7	50	28.7	88720	308	694609	cell	NA	NA	NA	NA	NA	HepG2_EP_F.txt	1	32586
hypo	62	ATLAS	0.000683441	0.153857	1	51	57	50	57	52.7	15176	329	768153	tissue	NA	NA	NA	NA	NA	Thymus_EP_F.txt	1	16985
hypo	7	ATLAS	0.000517421	0.338865	5	52	46	29	52	42.3	34019	325	749310	blood	NA	NA	NA	NA	NA	CD34+_EP_F.txt	1	28094
hypo	31	ATLAS	0.000198729	0.195963	2	53	52	45	53	50	23642	328	759687	cell	NA	NA	NA	NA	NA	HEK293_EP_F.txt	1	10061
hypo	27	ATLAS	0.000117501	0.344992	7	54	45	24	54	41	46299	323	737030	embryonic_cell	NA	NA	NA	NA	NA	H1_EP_F.txt	1	37936
hypo	63	ATLAS	1.84397e-05	0.155325	2	55	56	45	56	52	29584	328	753745	cell	NA	NA	NA	NA	NA	U2OS_EP_F.txt	1	11462
hypo	25	ATLAS	1.44166e-05	0.0957387	1	56	58	50	58	54.7	24106	329	759223	cell	NA	NA	NA	NA	NA	GM19099_EP_F.txt	1	6605
hypo	17	ATLAS	3.76515e-06	0.176002	3	57	54	39	57	50	38809	327	744520	embryonic_tissue	NA	NA	NA	NA	NA	Fetal_thymus_EP_F.txt	1	20541
hypo	5	ATLAS	2.87945e-06	0.1728	3	58	55	39	58	50.7	39492	327	743837	blood	NA	NA	NA	NA	NA	CD19+_EP_F.txt	1	20266
hypo	8	ATLAS	0	0	0	59	59	59	59	59	860	330	782469	blood	NA	NA	NA	NA	NA	CD36+_EP_F.txt	1	558
hypo	30	ATLAS	0	0	0	59	59	59	59	59	3962	330	779367	cell	NA	NA	NA	NA	NA	HEK293T_EP_F.txt	1	7265
hypo	32	ATLAS	0	0	0	59	59	59	59	59	9864	330	773465	cell	NA	NA	NA	NA	NA	HL-60_EP_F.txt	1	6377
hypo	40	ATLAS	0	0	0	59	59	59	59	59	2404	330	780925	cell	NA	NA	NA	NA	NA	Jurkat_EP_F.txt	1	5470
hypo	42	ATLAS	0	0	0	59	59	59	59	59	928	330	782401	cell	NA	NA	NA	NA	NA	Kasumi-1_EP_F.txt	1	476
hypo	56	ATLAS	0	0	0	59	59	59	59	59	4224	330	779105	tissue	NA	NA	NA	NA	NA	Pancreas_EP_F.txt	1	1711
hypo	64	ATLAS	0	0	0	59	59	59	59	59	4533	330	778796	cell	NA	NA	NA	NA	NA	VCaP_EP_F.txt	1	2583
