# Supplementary material for: Longitudinal genome-wide DNA methylation analysis uncovers persistent early-life DNA methylation changes
Source: J Transl Med. 2019 Jan 9;17:15. doi: 10.1186/s12967-018-1751-9 (PMC6327427; doi:10.1186/s12967-018-1751-9)
Supplement: Supplementary file 13 — Additional file 13: Table S7. DNA methylation values obtained by bisulfite sequencing for 3 CpGs across the original 33 subjects (technical validation) and two independent longitudinal cohorts (biological validation). [file 12967_2018_1751_MOESM13_ESM.xlsx]

## Sheet: TECHNICAL_VALIDATION
sample	meth	patient	agegroup	gene	cpg	beta	age
10	9.84	patient1	p0	HOXB7	cg07547765	0.0984	0
15	43.83	patient1	p5	HOXB7	cg07547765	0.4383	5
110	38.72	patient1	p10	HOXB7	cg07547765	0.3872	10
20	7.71	patient2	p0	HOXB7	cg07547765	0.0771	0
25	26.72	patient2	p5	HOXB7	cg07547765	0.2672	5
210	36.99	patient2	p10	HOXB7	cg07547765	0.3699	10
30	9.89	patient3	p0	HOXB7	cg07547765	0.0989	0
35	34.59	patient3	p5	HOXB7	cg07547765	0.3459	5
310	37.07	patient3	p10	HOXB7	cg07547765	0.3707	10
40	7.8	patient4	p0	HOXB7	cg07547765	0.078	0
45	24.76	patient4	p5	HOXB7	cg07547765	0.2476	5
410	28.86	patient4	p10	HOXB7	cg07547765	0.2886	10
50	10.02	patient5	p0	HOXB7	cg07547765	0.1002	0
55	31.75	patient5	p5	HOXB7	cg07547765	0.3175	5
510	40.83	patient5	p10	HOXB7	cg07547765	0.4083	10
60	12.77	patient6	p0	HOXB7	cg07547765	0.1277	0
65	37.87	patient6	p5	HOXB7	cg07547765	0.3787	5
610	52.21	patient6	p10	HOXB7	cg07547765	0.5221	10
70	7.97	patient7	p0	HOXB7	cg07547765	0.0797	0
75	27.45	patient7	p5	HOXB7	cg07547765	0.2745	5
710	29.9	patient7	p10	HOXB7	cg07547765	0.299	10
80	12.81	patient8	p0	HOXB7	cg07547765	0.1281	0
85	26.52	patient8	p5	HOXB7	cg07547765	0.2652	5
810	45.75	patient8	p10	HOXB7	cg07547765	0.4575	10
90	12.57	patient9	p0	HOXB7	cg07547765	0.1257	0
95	31.13	patient9	p5	HOXB7	cg07547765	0.3113	5
910	37.6	patient9	p10	HOXB7	cg07547765	0.376	10
100	10.76	patient10	p0	HOXB7	cg07547765	0.1076	0
105	21.97	patient10	p5	HOXB7	cg07547765	0.2197	5
1010	26.27	patient10	p10	HOXB7	cg07547765	0.2627	10
110	9.47	patient11	p0	HOXB7	cg07547765	0.0947	0
115	26.62	patient11	p5	HOXB7	cg07547765	0.2662	5
1110	37.26	patient11	p10	HOXB7	cg07547765	0.3726	10
10	26.24	patient1	p0	SOCS3	cg11047325	0.2624	0
15	58.26	patient1	p5	SOCS3	cg11047325	0.5826	5
110	54.93	patient1	p10	SOCS3	cg11047325	0.5493	10
20	22.95	patient2	p0	SOCS3	cg11047325	0.2295	0
25	37.96	patient2	p5	SOCS3	cg11047325	0.3796	5
210	58.66	patient2	p10	SOCS3	cg11047325	0.5866	10
30	28.73	patient3	p0	SOCS3	cg11047325	0.2873	0
35	42.61	patient3	p5	SOCS3	cg11047325	0.4261	5
310	57.93	patient3	p10	SOCS3	cg11047325	0.5793	10
40	29.57	patient4	p0	SOCS3	cg11047325	0.2957	0
45	49.28	patient4	p5	SOCS3	cg11047325	0.4928	5
410	60.52	patient4	p10	SOCS3	cg11047325	0.6052	10
50	32.45	patient5	p0	SOCS3	cg11047325	0.3245	0
55	49.33	patient5	p5	SOCS3	cg11047325	0.4933	5
510	61.59	patient5	p10	SOCS3	cg11047325	0.6159	10
60	28.95	patient6	p0	SOCS3	cg11047325	0.2895	0
65	73.39	patient6	p5	SOCS3	cg11047325	0.7339	5
610	74.96	patient6	p10	SOCS3	cg11047325	0.7496	10
70	31.93	patient7	p0	SOCS3	cg11047325	0.3193	0
75	51.58	patient7	p5	SOCS3	cg11047325	0.5158	5
710	63.05	patient7	p10	SOCS3	cg11047325	0.6305	10
80	31.4	patient8	p0	SOCS3	cg11047325	0.314	0
85	60.81	patient8	p5	SOCS3	cg11047325	0.6081	5
810	68	patient8	p10	SOCS3	cg11047325	0.68	10
90	34.88	patient9	p0	SOCS3	cg11047325	0.3488	0
95	57.58	patient9	p5	SOCS3	cg11047325	0.5758	5
910	62.97	patient9	p10	SOCS3	cg11047325	0.6297	10
100	34.23	patient10	p0	SOCS3	cg11047325	0.3423	0
105	47.89	patient10	p5	SOCS3	cg11047325	0.4789	5
1010	60.19	patient10	p10	SOCS3	cg11047325	0.6019	10
110	27.22	patient11	p0	SOCS3	cg11047325	0.2722	0
115	64.88	patient11	p5	SOCS3	cg11047325	0.6488	5
1110	73.15	patient11	p10	SOCS3	cg11047325	0.7315	10
10	87.48	patient1	p0	ZFPM2	cg03830443	0.8748	0
15	59.6	patient1	p5	ZFPM2	cg03830443	0.596	5
110	52.54	patient1	p10	ZFPM2	cg03830443	0.5254	10
20	86.25	patient2	p0	ZFPM2	cg03830443	0.8625	0
25	50.09	patient2	p5	ZFPM2	cg03830443	0.5009	5
210	50.25	patient2	p10	ZFPM2	cg03830443	0.5025	10
30	85.49	patient3	p0	ZFPM2	cg03830443	0.8549	0
35	51.75	patient3	p5	ZFPM2	cg03830443	0.5175	5
310	36.01	patient3	p10	ZFPM2	cg03830443	0.3601	10
40	90.76	patient4	p0	ZFPM2	cg03830443	0.9076	0
45	68.96	patient4	p5	ZFPM2	cg03830443	0.6896	5
410	54.97	patient4	p10	ZFPM2	cg03830443	0.5497	10
50	89.9	patient5	p0	ZFPM2	cg03830443	0.899	0
55	66.01	patient5	p5	ZFPM2	cg03830443	0.6601	5
510	47.37	patient5	p10	ZFPM2	cg03830443	0.4737	10
60	89.27	patient6	p0	ZFPM2	cg03830443	0.8927	0
65	37.47	patient6	p5	ZFPM2	cg03830443	0.3747	5
610	32.31	patient6	p10	ZFPM2	cg03830443	0.3231	10
70	89.81	patient7	p0	ZFPM2	cg03830443	0.8981	0
75	63.25	patient7	p5	ZFPM2	cg03830443	0.6325	5
710	52.75	patient7	p10	ZFPM2	cg03830443	0.5275	10
80	90.71	patient8	p0	ZFPM2	cg03830443	0.9071	0
85	52.96	patient8	p5	ZFPM2	cg03830443	0.5296	5
810	43.59	patient8	p10	ZFPM2	cg03830443	0.4359	10
90	88.18	patient9	p0	ZFPM2	cg03830443	0.8818	0
95	61.57	patient9	p5	ZFPM2	cg03830443	0.6157	5
910	50.81	patient9	p10	ZFPM2	cg03830443	0.5081	10
100	90.85	patient10	p0	ZFPM2	cg03830443	0.9085	0
105	51.42	patient10	p5	ZFPM2	cg03830443	0.5142	5
1010	49.02	patient10	p10	ZFPM2	cg03830443	0.4902	10
110	85.95	patient11	p0	ZFPM2	cg03830443	0.8595	0
115	44	patient11	p5	ZFPM2	cg03830443	0.44	5
1110	33.36	patient11	p10	ZFPM2	cg03830443	0.3336	10

## Sheet: BIOLOGICAL_VALIDATION
sample	meth	patient	agegroup	gene	cpg	beta	age	group
125	30.96	12	p5	HOXB7	cg07547765	0.31	5	fiveten
1210	42.08	12	p10	HOXB7	cg07547765	0.42	10	fiveten
135	21.92	13	p5	HOXB7	cg07547765	0.22	5	fiveten
1310	27.32	13	p10	HOXB7	cg07547765	0.27	10	fiveten
145	26.07	14	p5	HOXB7	cg07547765	0.26	5	fiveten
1410	39.05	14	p10	HOXB7	cg07547765	0.39	10	fiveten
155	48.55	15	p5	HOXB7	cg07547765	0.49	5	fiveten
1510	57	15	p10	HOXB7	cg07547765	0.57	10	fiveten
165	14.97	16	p5	HOXB7	cg07547765	0.15	5	fiveten
1610	50.44	16	p10	HOXB7	cg07547765	0.5	10	fiveten
175	24.76	17	p5	HOXB7	cg07547765	0.25	5	fiveten
1710	25.23	17	p10	HOXB7	cg07547765	0.25	10	fiveten
185	41.05	18	p5	HOXB7	cg07547765	0.41	5	fiveten
1810	51.53	18	p10	HOXB7	cg07547765	0.52	10	fiveten
195	39.05	19	p5	HOXB7	cg07547765	0.39	5	fiveten
1910	44.2	19	p10	HOXB7	cg07547765	0.44	10	fiveten
205	34.5	20	p5	HOXB7	cg07547765	0.35	5	fiveten
2010	37.8	20	p10	HOXB7	cg07547765	0.38	10	fiveten
400	11.53	40	p0	HOXB7	cg07547765	0.12	0	zerofive
405	30.22	40	p5	HOXB7	cg07547765	0.3	5	zerofive
410	11.3	41	p0	HOXB7	cg07547765	0.11	0	zerofive
415	37.46	41	p5	HOXB7	cg07547765	0.37	5	zerofive
420	10.21	42	p0	HOXB7	cg07547765	0.1	0	zerofive
425	26.55	42	p5	HOXB7	cg07547765	0.27	5	zerofive
430	11.13	43	p0	HOXB7	cg07547765	0.11	0	zerofive
435	45.35	43	p5	HOXB7	cg07547765	0.45	5	zerofive
440	23.57	44	p0	HOXB7	cg07547765	0.24	0	zerofive
445	30.84	44	p5	HOXB7	cg07547765	0.31	5	zerofive
450	10.84	45	p0	HOXB7	cg07547765	0.11	0	zerofive
455	23.71	45	p5	HOXB7	cg07547765	0.24	5	zerofive
460	11.6	46	p0	HOXB7	cg07547765	0.12	0	zerofive
465	35.66	46	p5	HOXB7	cg07547765	0.36	5	zerofive
470	12.11	47	p0	HOXB7	cg07547765	0.12	0	zerofive
475	33.9	47	p5	HOXB7	cg07547765	0.34	5	zerofive
480	23.19	48	p0	HOXB7	cg07547765	0.23	0	zerofive
485	28.59	48	p5	HOXB7	cg07547765	0.29	5	zerofive
125	56.23	12	p5	SOCS3	cg11047325	0.56	5	fiveten
1210	66.41	12	p10	SOCS3	cg11047325	0.66	10	fiveten
135	55.99	13	p5	SOCS3	cg11047325	0.56	5	fiveten
1310	52.46	13	p10	SOCS3	cg11047325	0.52	10	fiveten
145	55.51	14	p5	SOCS3	cg11047325	0.56	5	fiveten
1410	66.48	14	p10	SOCS3	cg11047325	0.66	10	fiveten
155	52.46	15	p5	SOCS3	cg11047325	0.52	5	fiveten
1510	60.93	15	p10	SOCS3	cg11047325	0.61	10	fiveten
165	59.32	16	p5	SOCS3	cg11047325	0.59	5	fiveten
1610	63.31	16	p10	SOCS3	cg11047325	0.63	10	fiveten
175	37.39	17	p5	SOCS3	cg11047325	0.37	5	fiveten
1710	60.79	17	p10	SOCS3	cg11047325	0.61	10	fiveten
185	62.6	18	p5	SOCS3	cg11047325	0.63	5	fiveten
1810	69.29	18	p10	SOCS3	cg11047325	0.69	10	fiveten
195	55.3	19	p5	SOCS3	cg11047325	0.55	5	fiveten
1910	43.9	19	p10	SOCS3	cg11047325	0.44	10	fiveten
205	53.15	20	p5	SOCS3	cg11047325	0.53	5	fiveten
2010	57.52	20	p10	SOCS3	cg11047325	0.58	10	fiveten
400	23.79	40	p0	SOCS3	cg11047325	0.24	0	zerofive
405	52.52	40	p5	SOCS3	cg11047325	0.53	5	zerofive
410	39.07	41	p0	SOCS3	cg11047325	0.39	0	zerofive
415	48.76	41	p5	SOCS3	cg11047325	0.49	5	zerofive
420	26.72	42	p0	SOCS3	cg11047325	0.27	0	zerofive
425	44.54	42	p5	SOCS3	cg11047325	0.45	5	zerofive
430	18.12	43	p0	SOCS3	cg11047325	0.18	0	zerofive
435	38.07	43	p5	SOCS3	cg11047325	0.38	5	zerofive
440	21.42	44	p0	SOCS3	cg11047325	0.21	0	zerofive
445	45.02	44	p5	SOCS3	cg11047325	0.45	5	zerofive
450	16.18	45	p0	SOCS3	cg11047325	0.16	0	zerofive
455	22.59	45	p5	SOCS3	cg11047325	0.23	5	zerofive
460	21.65	46	p0	SOCS3	cg11047325	0.22	0	zerofive
465	31.63	46	p5	SOCS3	cg11047325	0.32	5	zerofive
470	21.71	47	p0	SOCS3	cg11047325	0.22	0	zerofive
475	27.11	47	p5	SOCS3	cg11047325	0.27	5	zerofive
480	14.38	48	p0	SOCS3	cg11047325	0.14	0	zerofive
485	26.59	48	p5	SOCS3	cg11047325	0.27	5	zerofive
125	53.69	12	p5	ZFPM2	cg03830443	0.54	5	fiveten
1210	34.53	12	p10	ZFPM2	cg03830443	0.35	10	fiveten
135	57.08	13	p5	ZFPM2	cg03830443	0.57	5	fiveten
1310	37.29	13	p10	ZFPM2	cg03830443	0.37	10	fiveten
145	67.38	14	p5	ZFPM2	cg03830443	0.67	5	fiveten
1410	51.71	14	p10	ZFPM2	cg03830443	0.52	10	fiveten
155	51.85	15	p5	ZFPM2	cg03830443	0.52	5	fiveten
1510	39.73	15	p10	ZFPM2	cg03830443	0.4	10	fiveten
165	43.54	16	p5	ZFPM2	cg03830443	0.44	5	fiveten
1610	37.6	16	p10	ZFPM2	cg03830443	0.38	10	fiveten
175	66.62	17	p5	ZFPM2	cg03830443	0.67	5	fiveten
1710	48.84	17	p10	ZFPM2	cg03830443	0.49	10	fiveten
185	55.25	18	p5	ZFPM2	cg03830443	0.55	5	fiveten
1810	44.62	18	p10	ZFPM2	cg03830443	0.45	10	fiveten
195	68.66	19	p5	ZFPM2	cg03830443	0.69	5	fiveten
1910	58.1	19	p10	ZFPM2	cg03830443	0.58	10	fiveten
205	51.21	20	p5	ZFPM2	cg03830443	0.51	5	fiveten
2010	47.84	20	p10	ZFPM2	cg03830443	0.48	10	fiveten
400	84.98	40	p0	ZFPM2	cg03830443	0.85	0	zerofive
405	63.25	40	p5	ZFPM2	cg03830443	0.63	5	zerofive
410	87.88	41	p0	ZFPM2	cg03830443	0.88	0	zerofive
415	66.89	41	p5	ZFPM2	cg03830443	0.67	5	zerofive
420	89.39	42	p0	ZFPM2	cg03830443	0.89	0	zerofive
425	49.34	42	p5	ZFPM2	cg03830443	0.49	5	zerofive
430	90.11	43	p0	ZFPM2	cg03830443	0.9	0	zerofive
435	54.85	43	p5	ZFPM2	cg03830443	0.55	5	zerofive
440	87.9	44	p0	ZFPM2	cg03830443	0.88	0	zerofive
445	31.99	44	p5	ZFPM2	cg03830443	0.32	5	zerofive
450	90.19	45	p0	ZFPM2	cg03830443	0.9	0	zerofive
455	49.43	45	p5	ZFPM2	cg03830443	0.49	5	zerofive
460	88.87	46	p0	ZFPM2	cg03830443	0.89	0	zerofive
465	46.58	46	p5	ZFPM2	cg03830443	0.47	5	zerofive
470	89.72	47	p0	ZFPM2	cg03830443	0.9	0	zerofive
475	56.73	47	p5	ZFPM2	cg03830443	0.57	5	zerofive
480	78.63	48	p0	ZFPM2	cg03830443	0.79	0	zerofive
485	64.16	48	p5	ZFPM2	cg03830443	0.64	5	zerofive
